# Supplementary material for: High-resolution proteomics reveals differences in the proteome of spelt and bread wheat flour representing targets for research on wheat sensitivities
Source: Sci Rep. 2020 Sep 7;10:14677. doi: 10.1038/s41598-020-71712-5 (PMC7477207; doi:10.1038/s41598-020-71712-5)
Supplement: Supplementary file 1 — Supplementary Table S1. [file 41598_2020_71712_MOESM1_ESM.xlsx]

## Sheet: S1. 1495 proteins of spelt
High-resolution proteomics reveals differences in the proteome of spelt and bread wheat flour representing targets for research on wheat sensitivities M. Afzal, J. Pfannstiel, J. Zimmermann, S. C. Bischoff, T. Würschum and C. F. H. Longin* Supplementary Table S1: Details about 1495 proteins of spelt. Joint = A protein that is jointly present in spelt and bread wheat; S_unique = unique protein of …
Group	Protein No.	Majority protein IDs	Annotations (UniProt)	Mol. weight [kDa]	Heritability	No. of varieties
Joint	prot0003	A0A060AFB6	tr|A0A060AFB6|A0A060AFB6_WHEAT Defensin OS=Triticum aestivum OX=4565 GN=PDF3 PE=2 SV=1	8.7312	0	3
Joint	prot0006	A0A060APV2	tr|A0A060APV2|A0A060APV2_WHEAT Defensin OS=Triticum aestivum OX=4565 GN=PDF20 PE=2 SV=1	8.3478	0	13
Joint	prot0007	A0A060AQ78	tr|A0A060AQ78|A0A060AQ78_WHEAT Defensin OS=Triticum aestivum OX=4565 GN=PDF16 PE=2 SV=1	8.7662	0	12
Joint	prot0008	A0A068B052;A0A3B6EJ95;A0A3B6EH94	tr|A0A068B052|A0A068B052_WHEAT FVE OS=Triticum aestivum OX=4565 GN=FVE PE=4 SV=1;tr|A0A3B6EJ95|A0A3B6EJ95_WHEAT WD_REPEATS_REGION domain-containing protein OS=Triticum aestivum OX=4565 PE=4 SV=1;tr|A0A3B6EH94|A0A3B6EH94_WHEAT WD_REPEATS_REGION domain-conta	50.283	0	14
S_unique	prot0010	A0A077RF77	tr|A0A077RF77|A0A077RF77_WHEAT Chitinase OS=Triticum aestivum OX=4565 GN=TRAES_3BF280800020CFD_c1 PE=4 SV=1	33.588	0.27	1
Joint	prot0012	A0A077RPI9;A0A077RA97	tr|A0A077RPI9|A0A077RPI9_WHEAT SHSP domain-containing protein OS=Triticum aestivum OX=4565 GN=TRAES_3BF010400150CFD_c1 PE=3 SV=1;tr|A0A077RA97|A0A077RA97_WHEAT SHSP domain-containing protein OS=Triticum aestivum OX=4565 GN=TRAES_3BF085800030CFD_c1 PE=3 SV=	16.895	0.38	15
Joint	prot0023	A0A077RSI3;A0A3B6FGM9	tr|A0A077RSI3|A0A077RSI3_WHEAT Uncharacterized protein OS=Triticum aestivum OX=4565 GN=TRAES_3BF079100070CFD_c1 PE=3 SV=1;tr|A0A3B6FGM9|A0A3B6FGM9_WHEAT Uncharacterized protein OS=Triticum aestivum OX=4565 PE=3 SV=1	26.818	0.02	8
Joint	prot0025	A0A3B6GVK7;A0A3B6EG68;A0A077RSP3	tr|A0A3B6GVK7|A0A3B6GVK7_WHEAT PITH domain-containing protein OS=Triticum aestivum OX=4565 PE=4 SV=1;tr|A0A3B6EG68|A0A3B6EG68_WHEAT PITH domain-containing protein OS=Triticum aestivum OX=4565 PE=4 SV=1;tr|A0A077RSP3|A0A077RSP3_WHEAT PITH domain-containing	22.574	0	12
Joint	prot0029	A0A077RTG8;A0A3B6EGE6;A0A3B6EGP6;A0A3B6EHD7	tr|A0A077RTG8|A0A077RTG8_WHEAT Malate dehydrogenase OS=Triticum aestivum OX=4565 GN=TRAES_3BF087800010CFD_c1 PE=3 SV=1;tr|A0A3B6EGE6|A0A3B6EGE6_WHEAT Malate dehydrogenase OS=Triticum aestivum OX=4565 PE=3 SV=1;tr|A0A3B6EGP6|A0A3B6EGP6_WHEAT Malate dehydrog	35.452	0.35	15
Joint	prot0033	A0A3B6FHU0;A0A077RU45	tr|A0A3B6FHU0|A0A3B6FHU0_WHEAT Ubiquitin carboxyl-terminal hydrolase OS=Triticum aestivum OX=4565 PE=3 SV=1;tr|A0A077RU45|A0A077RU45_WHEAT Ubiquitin carboxyl-terminal hydrolase OS=Triticum aestivum OX=4565 GN=TRAES_3BF085400040CFD_c1 PE=3 SV=1	86.324	0	10
Joint	prot0034	A0A077RU59;A0A3B6EIL8;A0A3B6FQ64	tr|A0A077RU59|A0A077RU59_WHEAT Glyco_transf_20 domain-containing protein OS=Triticum aestivum OX=4565 GN=TRAES_3BF029100020CFD_c1 PE=4 SV=1;tr|A0A3B6EIL8|A0A3B6EIL8_WHEAT Glyco_transf_20 domain-containing protein OS=Triticum aestivum OX=4565 PE=4 SV=1;tr|A	102.4	0	6
Joint	prot0036	A0A3B6GV05;A0A077RUM9;A0A3B6EHV6	tr|A0A3B6GV05|A0A3B6GV05_WHEAT Phytocyanin domain-containing protein OS=Triticum aestivum OX=4565 PE=4 SV=1;tr|A0A077RUM9|A0A077RUM9_WHEAT Phytocyanin domain-containing protein OS=Triticum aestivum OX=4565 GN=TRAES_3BF012600100CFD_c1 PE=4 SV=1;tr|A0A3B6EHV	21.872	0.24	14
Joint	prot0039	A0A077RVD7	tr|A0A077RVD7|A0A077RVD7_WHEAT Uncharacterized protein OS=Triticum aestivum OX=4565 GN=TRAES_3BF062500090CFD_c1 PE=4 SV=1	15.415	0	15
Joint	prot0042	A0A3B6EB15;A0A3B6GLQ9;A0A077RW30	tr|A0A3B6EB15|A0A3B6EB15_WHEAT Cysteine synthase OS=Triticum aestivum OX=4565 PE=3 SV=1;tr|A0A3B6GLQ9|A0A3B6GLQ9_WHEAT Cysteine synthase OS=Triticum aestivum OX=4565 PE=3 SV=1;tr|A0A077RW30|A0A077RW30_WHEAT Cysteine synthase OS=Triticum aestivum OX=4565 GN	40.934	0.32	4
Joint	prot0043	A0A077RWB4;A0A3B6GQ06;A0A077RUF0	tr|A0A077RWB4|A0A077RWB4_WHEAT Aldo_ket_red domain-containing protein OS=Triticum aestivum OX=4565 GN=TRAES_3BF065800050CFD_c1 PE=4 SV=1;tr|A0A3B6GQ06|A0A3B6GQ06_WHEAT Aldo_ket_red domain-containing protein OS=Triticum aestivum OX=4565 PE=4 SV=1;tr|A0A077R	34.29	0	5
Joint	prot0044	A0A077RWG8	tr|A0A077RWG8|A0A077RWG8_WHEAT Uricase OS=Triticum aestivum OX=4565 GN=TRAES_3BF019300180CFD_c1 PE=3 SV=1	34.401	0.49	2
S_unique	prot0045	A0A3B6GQI1;A0A077RWL8	tr|A0A3B6GQI1|A0A3B6GQI1_WHEAT Uncharacterized protein OS=Triticum aestivum OX=4565 PE=3 SV=1;tr|A0A077RWL8|A0A077RWL8_WHEAT Uncharacterized protein OS=Triticum aestivum OX=4565 GN=TRAES_3BF059300020CFD_c1 PE=3 SV=1	22.128	0.25	1
Joint	prot0050	A0A3B6GPG6;A0A077RXF0	tr|A0A3B6GPG6|A0A3B6GPG6_WHEAT NADH-cytochrome b5 reductase OS=Triticum aestivum OX=4565 PE=3 SV=1;tr|A0A077RXF0|A0A077RXF0_WHEAT NADH-cytochrome b5 reductase OS=Triticum aestivum OX=4565 GN=TRAES_3BF066100010CFD_c1 PE=3 SV=1	33.777	0	11
Joint	prot0052	A0A077RXS4;A0A3B6GZ83;A0A3B6H3K6	tr|A0A077RXS4|A0A077RXS4_WHEAT AAA domain-containing protein OS=Triticum aestivum OX=4565 GN=TRAES_3BF045700010CFD_c1 PE=3 SV=1;tr|A0A3B6GZ83|A0A3B6GZ83_WHEAT AAA domain-containing protein OS=Triticum aestivum OX=4565 PE=3 SV=1;tr|A0A3B6H3K6|A0A3B6H3K6_WHE	48.253	0.21	15
Joint	prot0055	A0A077RY90	tr|A0A077RY90|A0A077RY90_WHEAT Uncharacterized protein OS=Triticum aestivum OX=4565 GN=TRAES_3BF087900030CFD_c1 PE=4 SV=1	36.137	0.8	15
Joint	prot0058	A0A3B6GNP4;A0A077RYK9	tr|A0A3B6GNP4|A0A3B6GNP4_WHEAT SGNH_hydro domain-containing protein OS=Triticum aestivum OX=4565 PE=4 SV=1;tr|A0A077RYK9|A0A077RYK9_WHEAT SGNH_hydro domain-containing protein OS=Triticum aestivum OX=4565 GN=TRAES_3BF020300100CFD_c1 PE=4 SV=1	26.318	0	15
Joint	prot0059	A0A077RYX7	tr|A0A077RYX7|A0A077RYX7_WHEAT AA_TRNA_LIGASE_II domain-containing protein OS=Triticum aestivum OX=4565 GN=TRAES_3BF077200030CFD_c1 PE=3 SV=1	57.477	0	15
Joint	prot0061	A0A077RZ13;A0A3B6GRT1	tr|A0A077RZ13|A0A077RZ13_WHEAT Uncharacterized protein OS=Triticum aestivum OX=4565 GN=TRAES_3BF077600090CFD_c1 PE=3 SV=1;tr|A0A3B6GRT1|A0A3B6GRT1_WHEAT Uncharacterized protein OS=Triticum aestivum OX=4565 PE=3 SV=1	21.941	0.28	6
Joint	prot0070	A0A3B6GU25;A0A3B6EFV0;A0A077S144	tr|A0A3B6GU25|A0A3B6GU25_WHEAT Uncharacterized protein OS=Triticum aestivum OX=4565 PE=4 SV=1;tr|A0A3B6EFV0|A0A3B6EFV0_WHEAT Uncharacterized protein OS=Triticum aestivum OX=4565 PE=4 SV=1;tr|A0A077S144|A0A077S144_WHEAT Uncharacterized protein OS=Triticum a	44.027	0.25	10
Joint	prot0076	A0A077S1K0	tr|A0A077S1K0|A0A077S1K0_WHEAT UBIQUITIN_CONJUGAT_2 domain-containing protein OS=Triticum aestivum OX=4565 GN=TRAES_3BF112600010CFD_c1 PE=3 SV=1	18.989	0.07	1
Joint	prot0079	A0A077S2A9	tr|A0A077S2A9|A0A077S2A9_WHEAT Uncharacterized protein OS=Triticum aestivum OX=4565 GN=TRAES_3BF043700170CFD_c1 PE=4 SV=1	62.995	0	9
Joint	prot0081	A0A3B6FT97;A0A077S2Z7	tr|A0A3B6FT97|A0A3B6FT97_WHEAT HABP4_PAI-RBP1 domain-containing protein OS=Triticum aestivum OX=4565 PE=4 SV=1;tr|A0A077S2Z7|A0A077S2Z7_WHEAT HABP4_PAI-RBP1 domain-containing protein OS=Triticum aestivum OX=4565 GN=TRAES_3BF016200170CFD_c1 PE=4 SV=1	37.554	0	3
Joint	prot0082	A0A077S347	tr|A0A077S347|A0A077S347_WHEAT Uncharacterized protein OS=Triticum aestivum OX=4565 GN=TRAES_3BF048500040CFD_c1 PE=4 SV=1	27.715	0.52	15
Joint	prot0084	A0A077S3V2;A0A3B6FQY4	tr|A0A077S3V2|A0A077S3V2_WHEAT Aspartate aminotransferase OS=Triticum aestivum OX=4565 GN=TRAES_3BF023000050CFD_c1 PE=4 SV=1;tr|A0A3B6FQY4|A0A3B6FQY4_WHEAT Aspartate aminotransferase OS=Triticum aestivum OX=4565 PE=4 SV=1	49.518	0.33	11
Joint	prot0087	A0A077S4G0	tr|A0A077S4G0|A0A077S4G0_WHEAT S5 DRBM domain-containing protein OS=Triticum aestivum OX=4565 GN=TRAES_3BF004400020CFD_c1 PE=3 SV=1	30.355	0.28	6
Joint	prot0089	A0A077S7C3	tr|A0A077S7C3|A0A077S7C3_WHEAT Peroxidase OS=Triticum aestivum OX=4565 GN=TRAES_3BF072300070CFD_c1 PE=3 SV=1	39.384	0	15
Joint	prot0094	A0A080YUG0;A0A3B6ER29	tr|A0A080YUG0|A0A080YUG0_WHEAT Epimerase domain-containing protein OS=Triticum aestivum OX=4565 GN=TRAES_3BF156000030CFD_c1 PE=4 SV=1;tr|A0A3B6ER29|A0A3B6ER29_WHEAT Epimerase domain-containing protein OS=Triticum aestivum OX=4565 PE=4 SV=1	43.359	0.08	14
Joint	prot0096	A0A080YUW6;A0A3B6G2X7	tr|A0A080YUW6|A0A080YUW6_WHEAT Pectin acetylesterase OS=Triticum aestivum OX=4565 GN=TRAES_3BF065400210CFD_c1 PE=3 SV=1;tr|A0A3B6G2X7|A0A3B6G2X7_WHEAT Pectin acetylesterase OS=Triticum aestivum OX=4565 PE=3 SV=1	46.689	0	3
Joint	prot0098	G5DFC5;A0A096UL77;A0A3B6C851;A0A341RM62	tr|G5DFC5|G5DFC5_WHEAT 14-3-3 protein OS=Triticum aestivum OX=4565 PE=2 SV=1;tr|A0A096UL77|A0A096UL77_WHEAT 14_3_3 domain-containing protein OS=Triticum aestivum OX=4565 GN=CAMPLR22A2D_LOCUS3277 PE=3 SV=1;tr|A0A3B6C851|A0A3B6C851_WHEAT 14-3-3 protein OS=Tr	29.97	0.47	15
Joint	prot0099	A0A3B6PL02;W5GTW2;A0A096ULG3	tr|A0A3B6PL02|A0A3B6PL02_WHEAT Ribosomal_L14e domain-containing protein OS=Triticum aestivum OX=4565 PE=4 SV=1;tr|W5GTW2|W5GTW2_WHEAT Ribosomal_L14e domain-containing protein OS=Triticum aestivum OX=4565 PE=4 SV=1;tr|A0A096ULG3|A0A096ULG3_WHEAT Ribosomal_L	15.29	0	14
Joint	prot0101	A0A3B6H174;A0A1D5S805;W5CY36;Q5I7L5;A0A096UNN1;W5FLH0;A0A3B5Y2K5	tr|A0A3B6H174|A0A3B6H174_WHEAT 60S ribosomal protein L36 OS=Triticum aestivum OX=4565 PE=3 SV=1;tr|A0A1D5S805|A0A1D5S805_WHEAT 60S ribosomal protein L36 OS=Triticum aestivum OX=4565 PE=3 SV=1;tr|W5CY36|W5CY36_WHEAT 60S ribosomal protein L36 OS=Triticum aes	11.545	0	6
Joint	prot0103	A0A096USR9;A0A3B6N018;A0A3B6LVU7	tr|A0A096USR9|A0A096USR9_WHEAT RNA helicase OS=Triticum aestivum OX=4565 GN=DEAD1-B PE=2 SV=1;tr|A0A3B6N018|A0A3B6N018_WHEAT Uncharacterized protein OS=Triticum aestivum OX=4565 PE=4 SV=1;tr|A0A3B6LVU7|A0A3B6LVU7_WHEAT RNA helicase OS=Triticum aestivum OX=	67.058	0	15
Joint	prot0107	A0A0C4BIR6	tr|A0A0C4BIR6|A0A0C4BIR6_WHEAT Ribosomal_L16 domain-containing protein OS=Triticum aestivum OX=4565 PE=4 SV=1	24.731	0	15
Joint	prot0108	A0A0C4BIW4	tr|A0A0C4BIW4|A0A0C4BIW4_WHEAT Uncharacterized protein OS=Triticum aestivum OX=4565 GN=CAMPLR22A2D_LOCUS2947 PE=3 SV=1	16.319	0.25	15
Joint	prot0109	A0A0C4BIZ6;A0A3B6AVG1;A0A3B6C2A9;A0A3B6C2K2;A0A341RG58	tr|A0A0C4BIZ6|A0A0C4BIZ6_WHEAT UMP-CMP kinase OS=Triticum aestivum OX=4565 PE=3 SV=1;tr|A0A3B6AVG1|A0A3B6AVG1_WHEAT UMP-CMP kinase OS=Triticum aestivum OX=4565 PE=3 SV=1;tr|A0A3B6C2A9|A0A3B6C2A9_WHEAT UMP-CMP kinase OS=Triticum aestivum OX=4565 PE=3 SV=1;t	23.632	0	2
Joint	prot0110	A0A3B6EN06;A0A0C4BJ10;A0A3B6U6X3;A0A3B6ENI8	tr|A0A3B6EN06|A0A3B6EN06_WHEAT Uncharacterized protein OS=Triticum aestivum OX=4565 PE=4 SV=1;tr|A0A0C4BJ10|A0A0C4BJ10_WHEAT Rab18s OS=Triticum aestivum OX=4565 GN=CAMPLR22A2D_LOCUS5586 PE=2 SV=1;tr|A0A3B6U6X3|A0A3B6U6X3_WHEAT Uncharacterized protein OS=Tr	23.49	0	1
Joint	prot0111	A0A3B6B0I4;A0A0C4BJ55;P80602;A0A3B6DER7	tr|A0A3B6B0I4|A0A3B6B0I4_WHEAT Thioredoxin domain-containing protein OS=Triticum aestivum OX=4565 PE=4 SV=1;tr|A0A0C4BJ55|A0A0C4BJ55_WHEAT Thioredoxin domain-containing protein OS=Triticum aestivum OX=4565 GN=CAMPLR22A2D_LOCUS2968 PE=4 SV=1;sp|P80602|BAS1_	27.928	0.58	15
Joint	prot0113	A0A0C4BJE5	tr|A0A0C4BJE5|A0A0C4BJE5_WHEAT Serine hydroxymethyltransferase OS=Triticum aestivum OX=4565 PE=3 SV=1	56.122	0	3
Joint	prot0114	A0A3B6HV32;A0A3B6JH94;A0A0C4BJJ8	tr|A0A3B6HV32|A0A3B6HV32_WHEAT Uncharacterized protein OS=Triticum aestivum OX=4565 PE=3 SV=1;tr|A0A3B6JH94|A0A3B6JH94_WHEAT Uncharacterized protein OS=Triticum aestivum OX=4565 PE=3 SV=1;tr|A0A0C4BJJ8|A0A0C4BJJ8_WHEAT Uncharacterized protein OS=Triticum a	49.838	0	14
Joint	prot0115	A0A0C4BK41;A0A3B6PR68;A0A3B6U569	tr|A0A0C4BK41|A0A0C4BK41_WHEAT AAA domain-containing protein OS=Triticum aestivum OX=4565 PE=3 SV=1;tr|A0A3B6PR68|A0A3B6PR68_WHEAT AAA domain-containing protein OS=Triticum aestivum OX=4565 PE=3 SV=1;tr|A0A3B6U569|A0A3B6U569_WHEAT AAA domain-containing pro	47.638	0.72	15
Joint	prot0116	A0A1D6BC85;A0A0C4BK42	tr|A0A1D6BC85|A0A1D6BC85_WHEAT Ribosomal protein L37 OS=Triticum aestivum OX=4565 PE=3 SV=1;tr|A0A0C4BK42|A0A0C4BK42_WHEAT Ribosomal protein L37 OS=Triticum aestivum OX=4565 PE=3 SV=1	10.737	0	14
Joint	prot0117	A0A0C4BK54;A0A3B6SS17;A0A3B6PIY7	tr|A0A0C4BK54|A0A0C4BK54_WHEAT Uncharacterized protein OS=Triticum aestivum OX=4565 PE=3 SV=1;tr|A0A3B6SS17|A0A3B6SS17_WHEAT Uncharacterized protein OS=Triticum aestivum OX=4565 PE=3 SV=1;tr|A0A3B6PIY7|A0A3B6PIY7_WHEAT Uncharacterized protein OS=Triticum a	16.265	0.08	1
Joint	prot0118	A0A0C4BK99	tr|A0A0C4BK99|A0A0C4BK99_WHEAT Uncharacterized protein OS=Triticum aestivum OX=4565 PE=3 SV=1	12.681	0	15
Joint	prot0119	A0A0C4BKB7	tr|A0A0C4BKB7|A0A0C4BKB7_WHEAT Glycine cleavage system H protein OS=Triticum aestivum OX=4565 PE=3 SV=1	17.052	0	2
Joint	prot0120	A0A3B6TVN9;A0A0C4BKH5;P41378	tr|A0A3B6TVN9|A0A3B6TVN9_WHEAT Uncharacterized protein OS=Triticum aestivum OX=4565 PE=3 SV=1;tr|A0A0C4BKH5|A0A0C4BKH5_WHEAT Eukaryotic initiation factor eIF4A OS=Triticum aestivum OX=4565 PE=2 SV=1;sp|P41378|IF4A_WHEAT Eukaryotic initiation factor 4A OS=T	46.944	0	15
Joint	prot0122	A0A0C4BKL3;A0A3B6RMS3;A0A3B6RMK7;A0A3B6QFQ1;A0A3B6QFS2;A0A3B6PK24;A0A3B6NNS8;A0A3B6PJR8;A0A3B6PLM3;A0A3B6NPB2	tr|A0A0C4BKL3|A0A0C4BKL3_WHEAT AAA domain-containing protein OS=Triticum aestivum OX=4565 PE=3 SV=1;tr|A0A3B6RMS3|A0A3B6RMS3_WHEAT AAA domain-containing protein OS=Triticum aestivum OX=4565 PE=3 SV=1;tr|A0A3B6RMK7|A0A3B6RMK7_WHEAT AAA domain-containing pro	44.755	0.26	14
Joint	prot0123	A0A0E3Z7G8	tr|A0A0E3Z7G8|A0A0E3Z7G8_WHEAT Alpha-gliadin (Fragment) OS=Triticum aestivum OX=4565 GN=Gli-2 PE=4 SV=1	32.666	0.06	1
Joint	prot0124	A0A0F7GA49	tr|A0A0F7GA49|A0A0F7GA49_WHEAT WSI18 protein OS=Triticum aestivum OX=4565 PE=2 SV=1	22.757	0	15
Joint	prot0125	A0A0H4MAT1;A0A3B6KNY8	tr|A0A0H4MAT1|A0A0H4MAT1_WHEAT Dehydrin OS=Triticum aestivum OX=4565 GN=Wdhn1 PE=2 SV=1;tr|A0A3B6KNY8|A0A3B6KNY8_WHEAT Uncharacterized protein OS=Triticum aestivum OX=4565 PE=3 SV=1	13.93	0	4
Joint	prot0127	A0A0K2QJB4	tr|A0A0K2QJB4|A0A0K2QJB4_WHEAT Alpha/beta-gliadin OS=Triticum aestivum OX=4565 PE=4 SV=1	33.648	0.13	15
Joint	prot0129	A0A0K2QJX7	tr|A0A0K2QJX7|A0A0K2QJX7_WHEAT Alpha/beta-gliadin OS=Triticum aestivum OX=4565 GN=Gli-2 PE=4 SV=1	35.524	0.02	1
Joint	prot0130	A0A0K2QJY6	tr|A0A0K2QJY6|A0A0K2QJY6_WHEAT Alpha/beta-gliadin OS=Triticum aestivum OX=4565 GN=Gli-2 PE=4 SV=1	35.863	0.38	8
Joint	prot0131	A0A0M3LQU0	tr|A0A0M3LQU0|A0A0M3LQU0_WHEAT Auxin-repressed protein OS=Triticum aestivum OX=4565 GN=ARP1 PE=2 SV=1	12.469	0.75	1
Joint	prot0133	A0A140KPV0	tr|A0A140KPV0|A0A140KPV0_WHEAT GA3ox-B3 protein OS=Triticum aestivum OX=4565 GN=GA3ox-B3 PE=3 SV=1	41.343	0	1
Joint	prot0135	A0A1B5GE57	tr|A0A1B5GE57|A0A1B5GE57_WHEAT Caleosin OS=Triticum aestivum OX=4565 GN=Clo2 PE=2 SV=1	27.817	0	14
S_unique	prot0137	A0A3B6INP0;A0A3B6HVX5;A0A1C9HJH6;A0A3B6IM68;V9LSG1	tr|A0A3B6INP0|A0A3B6INP0_WHEAT Uncharacterized protein OS=Triticum aestivum OX=4565 PE=4 SV=1;tr|A0A3B6HVX5|A0A3B6HVX5_WHEAT Uncharacterized protein OS=Triticum aestivum OX=4565 PE=4 SV=1;tr|A0A1C9HJH6|A0A1C9HJH6_WHEAT Calcineurin B-like protein 3 OS=Triti	24.168	0.64	2
Joint	prot0140	A0A1D5RU47;A0A3B5Y5G6	tr|A0A1D5RU47|A0A1D5RU47_WHEAT Uncharacterized protein OS=Triticum aestivum OX=4565 PE=3 SV=1;tr|A0A3B5Y5G6|A0A3B5Y5G6_WHEAT Uncharacterized protein OS=Triticum aestivum OX=4565 PE=3 SV=1	41.748	0.27	15
Joint	prot0146	A0A1D5SGL2;A0A3B5Y460	tr|A0A1D5SGL2|A0A1D5SGL2_WHEAT Flavodoxin-like domain-containing protein OS=Triticum aestivum OX=4565 PE=4 SV=1;tr|A0A3B5Y460|A0A3B5Y460_WHEAT Flavodoxin-like domain-containing protein OS=Triticum aestivum OX=4565 PE=4 SV=1	21.782	0.44	14
Joint	prot0147	A0A1D5SLF7;A0A3B5ZNE1	tr|A0A1D5SLF7|A0A1D5SLF7_WHEAT Uncharacterized protein OS=Triticum aestivum OX=4565 PE=4 SV=1;tr|A0A3B5ZNE1|A0A3B5ZNE1_WHEAT Uncharacterized protein OS=Triticum aestivum OX=4565 PE=4 SV=1	14.015	0.19	12
Joint	prot0148	A0A1D5SLI4	tr|A0A1D5SLI4|A0A1D5SLI4_WHEAT 40S ribosomal protein S4 OS=Triticum aestivum OX=4565 PE=3 SV=1	29.95	0	15
Joint	prot0149	A0A1D5SRA5;A0A3B5XY59	tr|A0A1D5SRA5|A0A1D5SRA5_WHEAT Coatomer subunit gamma OS=Triticum aestivum OX=4565 PE=3 SV=1;tr|A0A3B5XY59|A0A3B5XY59_WHEAT Coatomer subunit gamma OS=Triticum aestivum OX=4565 PE=3 SV=1	98.72	0.02	2
Joint	prot0151	A0A1D5SRX8	tr|A0A1D5SRX8|A0A1D5SRX8_WHEAT 60S ribosomal protein L18a OS=Triticum aestivum OX=4565 PE=3 SV=1	21.284	0	14
Joint	prot0152	A0A1D5SSE7;A0A1D5SSE6	tr|A0A1D5SSE7|A0A1D5SSE7_WHEAT Guanosine nucleotide diphosphate dissociation inhibitor OS=Triticum aestivum OX=4565 PE=3 SV=1;tr|A0A1D5SSE6|A0A1D5SSE6_WHEAT Guanosine nucleotide diphosphate dissociation inhibitor OS=Triticum aestivum OX=4565 PE=3 SV=1	49.705	0.25	15
Joint	prot0159	A0A1D5TKM2;A0A3B6AUX7;A0A3B6AUB6	tr|A0A1D5TKM2|A0A1D5TKM2_WHEAT Eukaryotic translation initiation factor 5A OS=Triticum aestivum OX=4565 GN=CAMPLR22A2D_LOCUS1713 PE=3 SV=1;tr|A0A3B6AUX7|A0A3B6AUX7_WHEAT Eukaryotic translation initiation factor 5A OS=Triticum aestivum OX=4565 PE=3 SV=1;tr|	17.344	0	13
Joint	prot0160	A0A1D5TPB6;A0A3B6JIY1;A0A3B6JI59;A0A3B6HVW5	tr|A0A1D5TPB6|A0A1D5TPB6_WHEAT Ribosomal protein L19 OS=Triticum aestivum OX=4565 PE=3 SV=1;tr|A0A3B6JIY1|A0A3B6JIY1_WHEAT Ribosomal protein L19 OS=Triticum aestivum OX=4565 PE=3 SV=1;tr|A0A3B6JI59|A0A3B6JI59_WHEAT Ribosomal protein L19 OS=Triticum aestivu	24.26	0	15
Joint	prot0161	A0A2X0SNW8;A0A1D5U0A3	tr|A0A2X0SNW8|A0A2X0SNW8_WHEAT Uncharacterized protein OS=Triticum aestivum OX=4565 GN=CAMPLR22A2D_LOCUS2451 PE=4 SV=1;tr|A0A1D5U0A3|A0A1D5U0A3_WHEAT Uncharacterized protein OS=Triticum aestivum OX=4565 PE=4 SV=1	14.848	0	4
Joint	prot0163	A0A3B6ASP4;A0A1D5U7G3	tr|A0A3B6ASP4|A0A3B6ASP4_WHEAT AAA domain-containing protein OS=Triticum aestivum OX=4565 PE=3 SV=1;tr|A0A1D5U7G3|A0A1D5U7G3_WHEAT AAA domain-containing protein OS=Triticum aestivum OX=4565 GN=CAMPLR22A2D_LOCUS742 PE=3 SV=1	49.633	0.25	15
Joint	prot0165	A0A1D5UB33	tr|A0A1D5UB33|A0A1D5UB33_WHEAT AAI domain-containing protein OS=Triticum aestivum OX=4565 PE=4 SV=1	21.485	0.85	13
Joint	prot0168	A0A1D5UGB6	tr|A0A1D5UGB6|A0A1D5UGB6_WHEAT Glutathione peroxidase OS=Triticum aestivum OX=4565 GN=PHGPX6 PE=2 SV=1	18.457	0	15
Joint	prot0169	A0A1D5UGF0;A0A3B6DDB4	tr|A0A1D5UGF0|A0A1D5UGF0_WHEAT Uncharacterized protein OS=Triticum aestivum OX=4565 GN=CAMPLR22A2D_LOCUS2836 PE=3 SV=1;tr|A0A3B6DDB4|A0A3B6DDB4_WHEAT Uncharacterized protein OS=Triticum aestivum OX=4565 PE=3 SV=1	40.337	0	5
Joint	prot0170	A0A3B6C990;A0A1D5UGR3;A0A3B6B2H0	tr|A0A3B6C990|A0A3B6C990_WHEAT 6,7-dimethyl-8-ribityllumazine synthase OS=Triticum aestivum OX=4565 PE=3 SV=1;tr|A0A1D5UGR3|A0A1D5UGR3_WHEAT 6,7-dimethyl-8-ribityllumazine synthase OS=Triticum aestivum OX=4565 GN=CAMPLR22A2D_LOCUS3529 PE=3 SV=1;tr|A0A3B6B2	22.387	0	2
Joint	prot0173	A0A3B6AZ70;A0A3B6C6J9;A0A1D5UH61;A0A3B6B051;A0A3B6QH26;A0A3B6QGE9;A0A3B6NQY2;A0A3B6PLX2	tr|A0A3B6AZ70|A0A3B6AZ70_WHEAT UVR domain-containing protein OS=Triticum aestivum OX=4565 PE=3 SV=1;tr|A0A3B6C6J9|A0A3B6C6J9_WHEAT UVR domain-containing protein OS=Triticum aestivum OX=4565 PE=3 SV=1;tr|A0A1D5UH61|A0A1D5UH61_WHEAT UVR domain-containing pro	99.011	0.54	15
Joint	prot0174	A0A1D5UH99	tr|A0A1D5UH99|A0A1D5UH99_WHEAT Chitin-binding type-1 domain-containing protein OS=Triticum aestivum OX=4565 GN=CAMPLR22A2D_LOCUS3502 PE=4 SV=1	28.98	0	6
Joint	prot0176	A0A3B6DDM1;A0A1D5UII2;A0A3B6DE04;A0A3B6DD56	tr|A0A3B6DDM1|A0A3B6DDM1_WHEAT Aamy domain-containing protein OS=Triticum aestivum OX=4565 PE=4 SV=1;tr|A0A1D5UII2|A0A1D5UII2_WHEAT Aamy domain-containing protein OS=Triticum aestivum OX=4565 GN=CAMPLR22A2D_LOCUS2922 PE=4 SV=1;tr|A0A3B6DE04|A0A3B6DE04_WHEA	92.537	0.62	1
Joint	prot0177	A0A1D5UIJ5	tr|A0A1D5UIJ5|A0A1D5UIJ5_WHEAT Aldedh domain-containing protein OS=Triticum aestivum OX=4565 GN=CAMPLR22A2D_LOCUS3288 PE=3 SV=1	54.602	0.52	8
Joint	prot0180	A0A3B6DCM1;A0A3B6C6F9;A0A3B6C8T6;A0A1D5UIV5;A0A3B6C6A5;A0A3B6AZU1;A0A3B6AYW5;A0A3B6AYE9;A0A3B6C691	tr|A0A3B6DCM1|A0A3B6DCM1_WHEAT Uncharacterized protein OS=Triticum aestivum OX=4565 PE=4 SV=1;tr|A0A3B6C6F9|A0A3B6C6F9_WHEAT Uncharacterized protein OS=Triticum aestivum OX=4565 PE=4 SV=1;tr|A0A3B6C8T6|A0A3B6C8T6_WHEAT Uncharacterized protein OS=Triticum a	50.244	0.4	15
Joint	prot0185	A0A3B6CBS1;A0A3B6B3A4;A0A1D5UJW2	tr|A0A3B6CBS1|A0A3B6CBS1_WHEAT Uncharacterized protein OS=Triticum aestivum OX=4565 PE=4 SV=1;tr|A0A3B6B3A4|A0A3B6B3A4_WHEAT Uncharacterized protein OS=Triticum aestivum OX=4565 PE=4 SV=1;tr|A0A1D5UJW2|A0A1D5UJW2_WHEAT Uncharacterized protein OS=Triticum a	43.478	0.32	5
Joint	prot0190	A0A1D5UKU8;A0A3B6B460;A0A3B6CF06	tr|A0A1D5UKU8|A0A1D5UKU8_WHEAT PMEI domain-containing protein OS=Triticum aestivum OX=4565 GN=CAMPLR22A2D_LOCUS4529 PE=4 SV=1;tr|A0A3B6B460|A0A3B6B460_WHEAT PMEI domain-containing protein OS=Triticum aestivum OX=4565 PE=4 SV=1;tr|A0A3B6CF06|A0A3B6CF06_WHEA	19.593	0	1
Joint	prot0198	A0A3B6CBV9;A0A1D5UM70;A0A3B6C9I3;A0A3B6B1I8;A0A3B6DJP2	tr|A0A3B6CBV9|A0A3B6CBV9_WHEAT Isocitrate dehydrogenase [NADP] OS=Triticum aestivum OX=4565 PE=3 SV=1;tr|A0A1D5UM70|A0A1D5UM70_WHEAT Isocitrate dehydrogenase [NADP] OS=Triticum aestivum OX=4565 GN=CAMPLR22A2D_LOCUS3635 PE=3 SV=1;tr|A0A3B6C9I3|A0A3B6C9I3_WH	53.462	0.27	10
Joint	prot0200	A0A1D5UNY7;A0A3B6B3P3	tr|A0A1D5UNY7|A0A1D5UNY7_WHEAT Uncharacterized protein OS=Triticum aestivum OX=4565 GN=CAMPLR22A2D_LOCUS3843 PE=4 SV=1;tr|A0A3B6B3P3|A0A3B6B3P3_WHEAT Uncharacterized protein OS=Triticum aestivum OX=4565 PE=4 SV=1	53.856	0.41	9
Joint	prot0202	A0A3B6DD73;A0A3B6C731;A0A3B6C6W1;A0A3B6AYJ6;A0A1D5UPC7	tr|A0A3B6DD73|A0A3B6DD73_WHEAT Uncharacterized protein OS=Triticum aestivum OX=4565 PE=3 SV=1;tr|A0A3B6C731|A0A3B6C731_WHEAT Uncharacterized protein OS=Triticum aestivum OX=4565 PE=3 SV=1;tr|A0A3B6C6W1|A0A3B6C6W1_WHEAT Uncharacterized protein OS=Triticum a	48.523	0	15
Joint	prot0204	A0A1D5UPJ6	tr|A0A1D5UPJ6|A0A1D5UPJ6_WHEAT Pyruvate kinase OS=Triticum aestivum OX=4565 GN=CAMPLR22A2D_LOCUS5537 PE=3 SV=1	55.431	0	15
Joint	prot0206	A0A3B6CE87;A0A1D5UPW5	tr|A0A3B6CE87|A0A3B6CE87_WHEAT Serine hydroxymethyltransferase OS=Triticum aestivum OX=4565 PE=3 SV=1;tr|A0A1D5UPW5|A0A1D5UPW5_WHEAT Serine hydroxymethyltransferase OS=Triticum aestivum OX=4565 GN=CAMPLR22A2D_LOCUS4912 PE=3 SV=1	51.441	0	12
Joint	prot0211	A0A1D5UQZ5;A0A3B6DFZ1;A0A3B6B204	tr|A0A1D5UQZ5|A0A1D5UQZ5_WHEAT Ribosomal_L23eN domain-containing protein OS=Triticum aestivum OX=4565 GN=CAMPLR22A2D_LOCUS3567 PE=3 SV=1;tr|A0A3B6DFZ1|A0A3B6DFZ1_WHEAT Ribosomal_L23eN domain-containing protein OS=Triticum aestivum OX=4565 PE=3 SV=1;tr|A0A3	16.881	0	13
Joint	prot0223	A0A1D5UUP9	tr|A0A1D5UUP9|A0A1D5UUP9_WHEAT Uncharacterized protein OS=Triticum aestivum OX=4565 GN=CAMPLR22A2D_LOCUS1333 PE=3 SV=1	10.928	0	15
Joint	prot0228	A0A3B6D590;A0A3B6APR1;A0A3B6D5H6;A0A3B6AR43;A0A1D5UVY4;A0A3B6BY66	tr|A0A3B6D590|A0A3B6D590_WHEAT Lipoyl-binding domain-containing protein OS=Triticum aestivum OX=4565 PE=4 SV=1;tr|A0A3B6APR1|A0A3B6APR1_WHEAT Lipoyl-binding domain-containing protein OS=Triticum aestivum OX=4565 PE=4 SV=1;tr|A0A3B6D5H6|A0A3B6D5H6_WHEAT Lip	48.361	0	15
Joint	prot0232	A0A3B6AVJ0;A0A1D5UWN7	tr|A0A3B6AVJ0|A0A3B6AVJ0_WHEAT Phospho-2-dehydro-3-deoxyheptonate aldolase OS=Triticum aestivum OX=4565 PE=3 SV=1;tr|A0A1D5UWN7|A0A1D5UWN7_WHEAT Phospho-2-dehydro-3-deoxyheptonate aldolase OS=Triticum aestivum OX=4565 GN=CAMPLR22A2D_LOCUS1520 PE=3 SV=1	58.656	0.74	9
Joint	prot0236	A0A1D5UXT7	tr|A0A1D5UXT7|A0A1D5UXT7_WHEAT Cysteine proteinase inhibitor OS=Triticum aestivum OX=4565 GN=CAMPLR22A2D_LOCUS1134 PE=3 SV=1	13.083	0.33	15
Joint	prot0237	A0A3B6D421;A0A3B6D7E9;A0A1D5UZ29;A0A3B6AQI1;A0A3B6APR5;A0A3B6ANY1;A0A3B6AQ60;A0A3B6APC9;A0A3B6BWN7;A0A3B6BZ44	tr|A0A3B6D421|A0A3B6D421_WHEAT Uncharacterized protein OS=Triticum aestivum OX=4565 PE=4 SV=1;tr|A0A3B6D7E9|A0A3B6D7E9_WHEAT Uncharacterized protein OS=Triticum aestivum OX=4565 PE=4 SV=1;tr|A0A1D5UZ29|A0A1D5UZ29_WHEAT Uncharacterized protein OS=Triticum a	93.632	0.22	5
Joint	prot0240	A0A1D5UZW7	tr|A0A1D5UZW7|A0A1D5UZW7_WHEAT Elongation factor 1-alpha OS=Triticum aestivum OX=4565 PE=3 SV=1	49.127	0	12
Joint	prot0242	A0A1D5V0B3;A0A3B6DCS2	tr|A0A1D5V0B3|A0A1D5V0B3_WHEAT Str_synth domain-containing protein OS=Triticum aestivum OX=4565 GN=CAMPLR22A2D_LOCUS1603 PE=4 SV=1;tr|A0A3B6DCS2|A0A3B6DCS2_WHEAT Str_synth domain-containing protein OS=Triticum aestivum OX=4565 PE=4 SV=1	38.974	0	9
Joint	prot0245	A0A1D5V0T8	tr|A0A1D5V0T8|A0A1D5V0T8_WHEAT Uncharacterized protein OS=Triticum aestivum OX=4565 GN=CAMPLR22A2D_LOCUS1202 PE=3 SV=1	57.097	0	15
Joint	prot0248	A0A3B6BZH1;A0A1D5V177;A0A3B6B5U5	tr|A0A3B6BZH1|A0A3B6BZH1_WHEAT AAA domain-containing protein OS=Triticum aestivum OX=4565 PE=3 SV=1;tr|A0A1D5V177|A0A1D5V177_WHEAT AAA domain-containing protein OS=Triticum aestivum OX=4565 GN=CAMPLR22A2D_LOCUS710 PE=3 SV=1;tr|A0A3B6B5U5|A0A3B6B5U5_WHEAT A	46.16	0.1	15
Joint	prot0250	A0A3B6D5W5;A4ZCD1;A0A3B6BZ20;A0A1D5V1L1	tr|A0A3B6D5W5|A0A3B6D5W5_WHEAT Tr-type G domain-containing protein OS=Triticum aestivum OX=4565 PE=4 SV=1;tr|A4ZCD1|A4ZCD1_WHEAT GTP-binding protein OS=Triticum aestivum OX=4565 GN=GBP-1 PE=2 SV=1;tr|A0A3B6BZ20|A0A3B6BZ20_WHEAT Tr-type G domain-containing	58.133	0	6
S_unique	prot0255	A0A1D5V2W7;A0A3B6ARB9	tr|A0A1D5V2W7|A0A1D5V2W7_WHEAT Dihydrolipoamide acetyltransferase component of pyruvate dehydrogenase complex OS=Triticum aestivum OX=4565 GN=CAMPLR22A2D_LOCUS610 PE=3 SV=1;tr|A0A3B6ARB9|A0A3B6ARB9_WHEAT Dihydrolipoamide acetyltransferase component of pyru	55.185	0.46	1
Joint	prot0258	W5CXE7;A0A1D5V616	tr|W5CXE7|W5CXE7_WHEAT Uncharacterized protein OS=Triticum aestivum OX=4565 GN=TRAES_3BF086900030CFD_c1 PE=4 SV=1;tr|A0A1D5V616|A0A1D5V616_WHEAT Uncharacterized protein OS=Triticum aestivum OX=4565 PE=4 SV=1	13.853	0.33	6
Joint	prot0259	A0A1D5VD11	tr|A0A1D5VD11|A0A1D5VD11_WHEAT Fructose-bisphosphate aldolase OS=Triticum aestivum OX=4565 GN=FBA11 PE=3 SV=1	38.908	0.93	15
Joint	prot0260	A0A1D5VE13	tr|A0A1D5VE13|A0A1D5VE13_WHEAT Fructose-bisphosphate aldolase OS=Triticum aestivum OX=4565 GN=FBA10 PE=3 SV=1	38.81	0	15
Joint	prot0261	A0A1D5VHV8;A0A3B6EEF7;A0A3B6GQL1;A0A3B6KGD9;A0A3B6KH42;A0A3B6MPP1;A0A3B6LIG5;A0A1D5YL35;A0A3B6KEX3;A0A3B6LK11	tr|A0A1D5VHV8|A0A1D5VHV8_WHEAT Asparagine synthetase [glutamine-hydrolyzing] OS=Triticum aestivum OX=4565 GN=ASN2 PE=2 SV=1;tr|A0A3B6EEF7|A0A3B6EEF7_WHEAT Asparagine synthetase-2 OS=Triticum aestivum OX=4565 PE=4 SV=1;tr|A0A3B6GQL1|A0A3B6GQL1_WHEAT Asparag	65.057	0	3
Joint	prot0266	A0A1D5W7M9;A0A1D5W7M8	tr|A0A1D5W7M9|A0A1D5W7M9_WHEAT Uncharacterized protein OS=Triticum aestivum OX=4565 PE=4 SV=1;tr|A0A1D5W7M8|A0A1D5W7M8_WHEAT Uncharacterized protein OS=Triticum aestivum OX=4565 PE=4 SV=1	22.503	0.44	15
Joint	prot0267	A0A1D5W940	tr|A0A1D5W940|A0A1D5W940_WHEAT PUA domain-containing protein OS=Triticum aestivum OX=4565 PE=4 SV=1	20.371	0.08	3
Joint	prot0269	A0A1D5WIS4	tr|A0A1D5WIS4|A0A1D5WIS4_WHEAT Fructose-bisphosphate aldolase OS=Triticum aestivum OX=4565 GN=FBA15 PE=3 SV=1	38.782	0	14
Joint	prot0271	A0A3B6GLT2;A0A1D5WW00;A0A3B6EAD9;Q41560	tr|A0A3B6GLT2|A0A3B6GLT2_WHEAT SHSP domain-containing protein OS=Triticum aestivum OX=4565 PE=3 SV=1;tr|A0A1D5WW00|A0A1D5WW00_WHEAT SHSP domain-containing protein OS=Triticum aestivum OX=4565 PE=3 SV=1;tr|A0A3B6EAD9|A0A3B6EAD9_WHEAT SHSP domain-containing	16.868	0.62	4
Joint	prot0272	A0A3B6FHK1;A0A1D5WW19;A0A3B6E9X3	tr|A0A3B6FHK1|A0A3B6FHK1_WHEAT Fructose-bisphosphate aldolase OS=Triticum aestivum OX=4565 PE=3 SV=1;tr|A0A1D5WW19|A0A1D5WW19_WHEAT Fructose-bisphosphate aldolase OS=Triticum aestivum OX=4565 GN=FBA3 PE=3 SV=1;tr|A0A3B6E9X3|A0A3B6E9X3_WHEAT Fructose-bispho	41.159	0.08	12
Joint	prot0273	A0A1D5WXA1	tr|A0A1D5WXA1|A0A1D5WXA1_WHEAT SHSP domain-containing protein OS=Triticum aestivum OX=4565 PE=3 SV=1	17.323	0	15
Joint	prot0274	A0A1D5X2E0	tr|A0A1D5X2E0|A0A1D5X2E0_WHEAT Protein transport protein Sec61 subunit beta OS=Triticum aestivum OX=4565 PE=3 SV=1	11.031	0.24	3
Joint	prot0275	A0A1D5X5C6;A0A3B6HZ58	tr|A0A1D5X5C6|A0A1D5X5C6_WHEAT Uncharacterized protein OS=Triticum aestivum OX=4565 PE=3 SV=1;tr|A0A3B6HZ58|A0A3B6HZ58_WHEAT Uncharacterized protein OS=Triticum aestivum OX=4565 PE=3 SV=1	41.62	0	1
Joint	prot0278	Q03033;A0A1D5XDB6;A0A3B6IRY7;A0A3B6MXF1;A0A3B6MYP4;A0A3B6LU42;A0A3B6IQD9	sp|Q03033|EF1A_WHEAT Elongation factor 1-alpha OS=Triticum aestivum OX=4565 GN=TEF1 PE=2 SV=1;tr|A0A1D5XDB6|A0A1D5XDB6_WHEAT Elongation factor 1-alpha OS=Triticum aestivum OX=4565 PE=3 SV=1;tr|A0A3B6IRY7|A0A3B6IRY7_WHEAT Elongation factor 1-alpha OS=Tritic	49.168	0	15
Joint	prot0284	A0A1D5Y7B6;A0A3B6JEG9	tr|A0A1D5Y7B6|A0A1D5Y7B6_WHEAT Formate dehydrogenase, mitochondrial OS=Triticum aestivum OX=4565 PE=3 SV=1;tr|A0A3B6JEG9|A0A3B6JEG9_WHEAT Formate dehydrogenase, mitochondrial OS=Triticum aestivum OX=4565 PE=3 SV=1	39.531	0.6	14
Joint	prot0285	A0A1D5YA13;A0A3B6JI67;A0A3B6HUA8;A0A3B6FUU8;A0A3B6EJH4	tr|A0A1D5YA13|A0A1D5YA13_WHEAT H/ACA ribonucleoprotein complex subunit OS=Triticum aestivum OX=4565 PE=3 SV=1;tr|A0A3B6JI67|A0A3B6JI67_WHEAT H/ACA ribonucleoprotein complex subunit OS=Triticum aestivum OX=4565 PE=3 SV=1;tr|A0A3B6HUA8|A0A3B6HUA8_WHEAT H/ACA	17.191	0.32	7
Joint	prot0288	A0A3B6LQU5;A0A1D5YJK2	tr|A0A3B6LQU5|A0A3B6LQU5_WHEAT Signal peptidase complex subunit 3 OS=Triticum aestivum OX=4565 PE=3 SV=1;tr|A0A1D5YJK2|A0A1D5YJK2_WHEAT Signal peptidase complex subunit 3 OS=Triticum aestivum OX=4565 PE=3 SV=1	18.886	0	8
S_unique	prot0294	A0A1D5YYZ5	tr|A0A1D5YYZ5|A0A1D5YYZ5_WHEAT Uncharacterized protein OS=Triticum aestivum OX=4565 PE=4 SV=1	17.175	0	2
Joint	prot0295	A0A1D5Z340	tr|A0A1D5Z340|A0A1D5Z340_WHEAT Ribosomal_L7Ae domain-containing protein OS=Triticum aestivum OX=4565 PE=4 SV=1	29.409	0	15
Joint	prot0296	A0A3B6JH57;A0A1D5Z3E7;A0A3B6MTJ9;A0A3B6IN84;A0A3B6HZ42;A0A3B6HY46	tr|A0A3B6JH57|A0A3B6JH57_WHEAT Proteasome subunit beta OS=Triticum aestivum OX=4565 PE=3 SV=1;tr|A0A1D5Z3E7|A0A1D5Z3E7_WHEAT Proteasome subunit beta OS=Triticum aestivum OX=4565 PE=3 SV=1;tr|A0A3B6MTJ9|A0A3B6MTJ9_WHEAT Proteasome subunit beta OS=Triticum a	27.016	0.34	10
Joint	prot0301	A0A3B6LU46;A0A1D5ZKM9;Q5I7K3	tr|A0A3B6LU46|A0A3B6LU46_WHEAT Uncharacterized protein OS=Triticum aestivum OX=4565 PE=4 SV=1;tr|A0A1D5ZKM9|A0A1D5ZKM9_WHEAT Uncharacterized protein OS=Triticum aestivum OX=4565 PE=4 SV=1;sp|Q5I7K3|RS29_WHEAT 40S ribosomal protein S29 OS=Triticum aestivum	6.3783	0	7
Joint	prot0302	A0A1D5ZL98	tr|A0A1D5ZL98|A0A1D5ZL98_WHEAT rRNA N-glycosidase OS=Triticum aestivum OX=4565 PE=3 SV=1	30.331	0.4	4
Joint	prot0303	A0A1D5ZLT8	tr|A0A1D5ZLT8|A0A1D5ZLT8_WHEAT ADF-H domain-containing protein OS=Triticum aestivum OX=4565 PE=3 SV=1	16.084	0.15	15
Joint	prot0305	A0A1D5ZVN9;A0A3B6KSN2	tr|A0A1D5ZVN9|A0A1D5ZVN9_WHEAT BOWMAN_BIRK domain-containing protein OS=Triticum aestivum OX=4565 PE=4 SV=1;tr|A0A3B6KSN2|A0A3B6KSN2_WHEAT BOWMAN_BIRK domain-containing protein OS=Triticum aestivum OX=4565 PE=4 SV=1	9.9825	0.21	13
Joint	prot0308	A0A3B6QIP5;A0A1D6ACE1	tr|A0A3B6QIP5|A0A3B6QIP5_WHEAT Usp domain-containing protein OS=Triticum aestivum OX=4565 PE=4 SV=1;tr|A0A1D6ACE1|A0A1D6ACE1_WHEAT Usp domain-containing protein OS=Triticum aestivum OX=4565 PE=4 SV=1	17.8	0.33	6
Joint	prot0309	A0A3B6PRG0;A0A1D6AKJ1	tr|A0A3B6PRG0|A0A3B6PRG0_WHEAT Uncharacterized protein OS=Triticum aestivum OX=4565 PE=3 SV=1;tr|A0A1D6AKJ1|A0A1D6AKJ1_WHEAT Uncharacterized protein OS=Triticum aestivum OX=4565 PE=3 SV=1	19.486	0.09	1
Joint	prot0311	A0A3B6NQH2;A0A1D6AQW4;A0A3B6PLQ2	tr|A0A3B6NQH2|A0A3B6NQH2_WHEAT Uncharacterized protein OS=Triticum aestivum OX=4565 PE=4 SV=1;tr|A0A1D6AQW4|A0A1D6AQW4_WHEAT Uncharacterized protein OS=Triticum aestivum OX=4565 PE=4 SV=1;tr|A0A3B6PLQ2|A0A3B6PLQ2_WHEAT Uncharacterized protein OS=Triticum a	23.077	0	3
S_unique	prot0312	A0A1D6ARD8;A0A3B6NUS6	tr|A0A1D6ARD8|A0A1D6ARD8_WHEAT Uncharacterized protein OS=Triticum aestivum OX=4565 PE=4 SV=1;tr|A0A3B6NUS6|A0A3B6NUS6_WHEAT Uncharacterized protein OS=Triticum aestivum OX=4565 PE=4 SV=1	12.466	0	3
Joint	prot0317	A0A1D6B2M0;A0A3B6QFG6	tr|A0A1D6B2M0|A0A1D6B2M0_WHEAT Succinate--CoA ligase [ADP-forming] subunit beta, mitochondrial OS=Triticum aestivum OX=4565 PE=3 SV=1;tr|A0A3B6QFG6|A0A3B6QFG6_WHEAT Succinate--CoA ligase [ADP-forming] subunit beta, mitochondrial OS=Triticum aestivum OX=456	45.184	0.27	15
Joint	prot0324	A0A1D6BQY9	tr|A0A1D6BQY9|A0A1D6BQY9_WHEAT Tubulin beta chain OS=Triticum aestivum OX=4565 PE=3 SV=1	50.21	0	15
Joint	prot0328	A0A3B6TWP1;A0A3B6SLE2;A0A3B6RPP1;A0A3B6RPN7;A0A3B6RPH6;A0A1D6C7D4;A0A3B6TWN6;A0A3B6TPH1;A0A3B6SRH4;A0A1D6C3N7;A0A3B6LVF1	tr|A0A3B6TWP1|A0A3B6TWP1_WHEAT Histone H2A OS=Triticum aestivum OX=4565 PE=3 SV=1;tr|A0A3B6SLE2|A0A3B6SLE2_WHEAT Histone H2A OS=Triticum aestivum OX=4565 PE=3 SV=1;tr|A0A3B6RPP1|A0A3B6RPP1_WHEAT Histone H2A OS=Triticum aestivum OX=4565 PE=3 SV=1;tr|A0A3B6R	16.353	0.39	1
Joint	prot0330	A0A1D6CB88;A0A3B6TTS1	tr|A0A1D6CB88|A0A1D6CB88_WHEAT Uncharacterized protein OS=Triticum aestivum OX=4565 PE=4 SV=1;tr|A0A3B6TTS1|A0A3B6TTS1_WHEAT Uncharacterized protein OS=Triticum aestivum OX=4565 PE=4 SV=1	32.568	0.74	15
Joint	prot0331	A0A1D6CBE4;A0A3B6SN54	tr|A0A1D6CBE4|A0A1D6CBE4_WHEAT Reticulon-like protein OS=Triticum aestivum OX=4565 PE=4 SV=1;tr|A0A3B6SN54|A0A3B6SN54_WHEAT Reticulon-like protein OS=Triticum aestivum OX=4565 PE=4 SV=1	28.09	0	10
Joint	prot0335	A0A1D6CXF2	tr|A0A1D6CXF2|A0A1D6CXF2_WHEAT Proteasome subunit alpha type OS=Triticum aestivum OX=4565 PE=3 SV=1	27.335	0.42	11
Joint	prot0336	A0A1D6CXJ5;A0A3B6SF83	tr|A0A1D6CXJ5|A0A1D6CXJ5_WHEAT T-complex protein 1 subunit delta OS=Triticum aestivum OX=4565 PE=3 SV=1;tr|A0A3B6SF83|A0A3B6SF83_WHEAT T-complex protein 1 subunit delta OS=Triticum aestivum OX=4565 PE=3 SV=1	57.466	0	8
Joint	prot0337	A0A1D6CXT4;A0A3B6SDN7	tr|A0A1D6CXT4|A0A1D6CXT4_WHEAT Proteasome subunit alpha type OS=Triticum aestivum OX=4565 PE=3 SV=1;tr|A0A3B6SDN7|A0A3B6SDN7_WHEAT Proteasome subunit alpha type OS=Triticum aestivum OX=4565 PE=3 SV=1	26.934	0.23	8
Joint	prot0338	A0A3B6SGQ9;A0A1D6CYN6;A0A3B6TR89;A0A3B6SJ61;A0A1D6CYN5	tr|A0A3B6SGQ9|A0A3B6SGQ9_WHEAT Defective in cullin neddylation protein OS=Triticum aestivum OX=4565 PE=4 SV=1;tr|A0A1D6CYN6|A0A1D6CYN6_WHEAT Defective in cullin neddylation protein OS=Triticum aestivum OX=4565 PE=4 SV=1;tr|A0A3B6TR89|A0A3B6TR89_WHEAT Defec	25.382	0	4
Joint	prot0340	A0A1D6D1N1;A0A3B6RAV4;A0A341Z653;A0A3B6REY6	tr|A0A1D6D1N1|A0A1D6D1N1_WHEAT Uncharacterized protein OS=Triticum aestivum OX=4565 PE=3 SV=1;tr|A0A3B6RAV4|A0A3B6RAV4_WHEAT Uncharacterized protein OS=Triticum aestivum OX=4565 PE=3 SV=1;tr|A0A341Z653|A0A341Z653_WHEAT Uncharacterized protein OS=Triticum a	25.872	0	4
Joint	prot0342	A0A3B6RBX2;A0A1D6D2F0;A0A3B6I1H4;A0A3B6I3H8;A0A3B5Y098	tr|A0A3B6RBX2|A0A3B6RBX2_WHEAT Uncharacterized protein OS=Triticum aestivum OX=4565 PE=3 SV=1;tr|A0A1D6D2F0|A0A1D6D2F0_WHEAT Uncharacterized protein OS=Triticum aestivum OX=4565 PE=3 SV=1;tr|A0A3B6I1H4|A0A3B6I1H4_WHEAT Uncharacterized protein OS=Triticum a	58.389	0.37	9
Joint	prot0343	A0A1D6D5I2	tr|A0A1D6D5I2|A0A1D6D5I2_WHEAT ACB domain-containing protein OS=Triticum aestivum OX=4565 PE=4 SV=1	10.022	0	1
Joint	prot0345	A0A3B6CAL0;A0A1D6DB09	tr|A0A3B6CAL0|A0A3B6CAL0_WHEAT FAS1 domain-containing protein OS=Triticum aestivum OX=4565 PE=4 SV=1;tr|A0A1D6DB09|A0A1D6DB09_WHEAT FAS1 domain-containing protein OS=Triticum aestivum OX=4565 GN=CAMPLR22A2D_LOCUS3980 PE=4 SV=1	44.247	0.53	15
Joint	prot0348	A0A3B6AVR1;A0A1D6DET1	tr|A0A3B6AVR1|A0A3B6AVR1_WHEAT Uncharacterized protein OS=Triticum aestivum OX=4565 PE=4 SV=1;tr|A0A1D6DET1|A0A1D6DET1_WHEAT Uncharacterized protein OS=Triticum aestivum OX=4565 GN=CAMPLR22A2D_LOCUS2138 PE=4 SV=1	18.573	0	14
Joint	prot0349	A0A3B6C4X9;A0A1D6DFP1;A0A3B6AXM6	tr|A0A3B6C4X9|A0A3B6C4X9_WHEAT ATP-synt_DE_N domain-containing protein OS=Triticum aestivum OX=4565 PE=3 SV=1;tr|A0A1D6DFP1|A0A1D6DFP1_WHEAT ATP-synt_DE_N domain-containing protein OS=Triticum aestivum OX=4565 GN=CAMPLR22A2D_LOCUS2370 PE=3 SV=1;tr|A0A3B6AX	21.587	0	9
Joint	prot0351	A0A1D6DK86	tr|A0A1D6DK86|A0A1D6DK86_WHEAT 40S ribosomal protein S24 OS=Triticum aestivum OX=4565 PE=3 SV=1	15.699	0	13
Joint	prot0352	A0A1D6DKF8	tr|A0A1D6DKF8|A0A1D6DKF8_WHEAT Uncharacterized protein OS=Triticum aestivum OX=4565 PE=4 SV=1	19.518	0.57	15
Joint	prot0354	A0A1D6RE03	tr|A0A1D6RE03|A0A1D6RE03_WHEAT Usp domain-containing protein OS=Triticum aestivum OX=4565 PE=4 SV=1	18.128	0.1	15
S_unique	prot0355	A0A1D6RER0	tr|A0A1D6RER0|A0A1D6RER0_WHEAT Delta gliadin-B1 OS=Triticum aestivum OX=4565 GN=Gli-1 PE=4 SV=1	36.575	0.2	4
Joint	prot0364	A0A1D6RPZ0;A0A3B6C285	tr|A0A1D6RPZ0|A0A1D6RPZ0_WHEAT S1 motif domain-containing protein OS=Triticum aestivum OX=4565 GN=CAMPLR22A2D_LOCUS735 PE=4 SV=1;tr|A0A3B6C285|A0A3B6C285_WHEAT S1 motif domain-containing protein OS=Triticum aestivum OX=4565 PE=4 SV=1	37.88	0	11
Joint	prot0367	A0A1D6S1Y9;A0A3B6N100;A0A3B6LV48	tr|A0A1D6S1Y9|A0A1D6S1Y9_WHEAT Uncharacterized protein OS=Triticum aestivum OX=4565 PE=3 SV=1;tr|A0A3B6N100|A0A3B6N100_WHEAT Uncharacterized protein OS=Triticum aestivum OX=4565 PE=3 SV=1;tr|A0A3B6LV48|A0A3B6LV48_WHEAT Uncharacterized protein OS=Triticum a	17.151	0	13
Joint	prot0374	A0A1K0JNG6	tr|A0A1K0JNG6|A0A1K0JNG6_WHEAT Alpha-gliadin OS=Triticum aestivum OX=4565 GN=Gli-D2-15 PE=4 SV=1	35.47	0	15
Joint	prot0378	A0A3B6TS84;A0A3B6SKI3;A0A2P1AAU6;A0A2P1AAS7	tr|A0A3B6TS84|A0A3B6TS84_WHEAT ABCF1d OS=Triticum aestivum OX=4565 PE=4 SV=1;tr|A0A3B6SKI3|A0A3B6SKI3_WHEAT ABCF1b OS=Triticum aestivum OX=4565 PE=4 SV=1;tr|A0A2P1AAU6|A0A2P1AAU6_WHEAT ABCF1d OS=Triticum aestivum OX=4565 PE=2 SV=1;tr|A0A2P1AAS7|A0A2P1AAS7_	63.694	0	1
Joint	prot0379	A0A2P1E8S5;A0A3B6GZP8	tr|A0A2P1E8S5|A0A2P1E8S5_WHEAT Fructose-bisphosphate aldolase OS=Triticum aestivum OX=4565 GN=FBA16 PE=3 SV=1;tr|A0A3B6GZP8|A0A3B6GZP8_WHEAT Fructose-bisphosphate aldolase OS=Triticum aestivum OX=4565 PE=3 SV=1	38.878	0	11
Joint	prot0380	A0A2R2Y441	tr|A0A2R2Y441|A0A2R2Y441_WHEAT CSB_alpha gliadin 9 OS=Triticum aestivum OX=4565 GN=Gli-2 PE=4 SV=1	36.022	0.23	14
Joint	prot0381	A0A2U8JD37	tr|A0A2U8JD37|A0A2U8JD37_WHEAT Delta gliadin-D1 OS=Triticum aestivum OX=4565 GN=Gli-1 PE=4 SV=1	37.662	0.58	15
Joint	prot0382	A0A3B6D5T4;A0A2X0S089;A0A3B6AS28	tr|A0A3B6D5T4|A0A3B6D5T4_WHEAT Lactoylglutathione lyase OS=Triticum aestivum OX=4565 PE=3 SV=1;tr|A0A2X0S089|A0A2X0S089_WHEAT Lactoylglutathione lyase OS=Triticum aestivum OX=4565 GN=CAMPLR22A2D_LOCUS577 PE=3 SV=1;tr|A0A3B6AS28|A0A3B6AS28_WHEAT Lactoylglut	26.06	0.19	14
Joint	prot0384	A0A3B6AU09;A0A2X0S1W6;A0A3B6C1F7;A0A3B6ASL5	tr|A0A3B6AU09|A0A3B6AU09_WHEAT Glutamine amidotransferase type-2 domain-containing protein OS=Triticum aestivum OX=4565 PE=4 SV=1;tr|A0A2X0S1W6|A0A2X0S1W6_WHEAT Glutamine amidotransferase type-2 domain-containing protein OS=Triticum aestivum OX=4565 GN=CAM	174.14	0.24	2
Joint	prot0388	A0A3B6DB92;A0A3B6C4P9;A0A3B6AX00;A0A3B6DF04;A0A3B6C4T5;A0A3B6AWL0;A0A3B6C4L6;A0A3B6AVZ3;A0A2X0S4L6	tr|A0A3B6DB92|A0A3B6DB92_WHEAT PCI domain-containing protein OS=Triticum aestivum OX=4565 PE=4 SV=1;tr|A0A3B6C4P9|A0A3B6C4P9_WHEAT PCI domain-containing protein OS=Triticum aestivum OX=4565 PE=4 SV=1;tr|A0A3B6AX00|A0A3B6AX00_WHEAT PCI domain-containing pro	27.841	0	7
Joint	prot0389	A0A3B6DB66;A0A2X0S595;A0A3B6C515;A0A3B6AWU6;A0A3B6C7H1;A0A3B6AY75	tr|A0A3B6DB66|A0A3B6DB66_WHEAT NADH_4Fe-4S domain-containing protein OS=Triticum aestivum OX=4565 PE=4 SV=1;tr|A0A2X0S595|A0A2X0S595_WHEAT NADH dehydrogenase [ubiquinone] flavoprotein 1, mitochondrial OS=Triticum aestivum OX=4565 GN=CAMPLR22A2D_LOCUS2285 P	51.932	0.58	1
Joint	prot0390	A0A3B6DC18;A0A3B6C4Z7;A0A3B6DBM3;A0A3B6C564;A0A3B6DCW0;A0A3B6C7M1;A0A3B6C5B4;A0A2X0S5D0	tr|A0A3B6DC18|A0A3B6DC18_WHEAT Uncharacterized protein OS=Triticum aestivum OX=4565 PE=3 SV=1;tr|A0A3B6C4Z7|A0A3B6C4Z7_WHEAT Uncharacterized protein OS=Triticum aestivum OX=4565 PE=3 SV=1;tr|A0A3B6DBM3|A0A3B6DBM3_WHEAT Uncharacterized protein OS=Triticum a	125.99	0.27	3
Joint	prot0391	A0A3B6C641;A0A2X0S5H9;A0A3B6AZG5	tr|A0A3B6C641|A0A3B6C641_WHEAT SOR_SNZ domain-containing protein OS=Triticum aestivum OX=4565 PE=3 SV=1;tr|A0A2X0S5H9|A0A2X0S5H9_WHEAT SOR_SNZ domain-containing protein OS=Triticum aestivum OX=4565 GN=CAMPLR22A2D_LOCUS2650 PE=3 SV=1;tr|A0A3B6AZG5|A0A3B6AZG	33.493	0.36	5
Joint	prot0392	A0A3B6SIV9;A0A2X0S5Q2;A0A3B6H506	tr|A0A3B6SIV9|A0A3B6SIV9_WHEAT Cytochrome c domain-containing protein OS=Triticum aestivum OX=4565 PE=4 SV=1;tr|A0A2X0S5Q2|A0A2X0S5Q2_WHEAT Cytochrome c domain-containing protein OS=Triticum aestivum OX=4565 GN=CAMPLR22A2D_LOCUS2465 PE=4 SV=1;tr|A0A3B6H506	33.212	0.33	2
Joint	prot0395	A0A3B6AZ17;A0A2X0S675	tr|A0A3B6AZ17|A0A3B6AZ17_WHEAT Uncharacterized protein OS=Triticum aestivum OX=4565 PE=4 SV=1;tr|A0A2X0S675|A0A2X0S675_WHEAT Uncharacterized protein OS=Triticum aestivum OX=4565 GN=CAMPLR22A2D_LOCUS2816 PE=4 SV=1	33.878	0	15
S_unique	prot0397	A0A3B6DCX6;A0A3B6AXU7;A0A2X0S6A4;A0A3B6DDA7;A0A3B6C6A7;A0A3B6AZ48;A0A3B6C8N6;A0A3B6C6D2;A0A3B6AYB0	tr|A0A3B6DCX6|A0A3B6DCX6_WHEAT Importin N-terminal domain-containing protein OS=Triticum aestivum OX=4565 PE=4 SV=1;tr|A0A3B6AXU7|A0A3B6AXU7_WHEAT Importin N-terminal domain-containing protein OS=Triticum aestivum OX=4565 PE=4 SV=1;tr|A0A2X0S6A4|A0A2X0S6A4	118.66	0	1
Joint	prot0399	A0A2X0S7E3	tr|A0A2X0S7E3|A0A2X0S7E3_WHEAT PHB domain-containing protein OS=Triticum aestivum OX=4565 GN=CAMPLR22A2D_LOCUS3278 PE=4 SV=1	30.629	0.64	15
Joint	prot0400	A0A2X0S855;A0A3B6CBS4;A0A3B6B263	tr|A0A2X0S855|A0A2X0S855_WHEAT Polyadenylate-binding protein OS=Triticum aestivum OX=4565 GN=CAMPLR22A2D_LOCUS3604 PE=3 SV=1;tr|A0A3B6CBS4|A0A3B6CBS4_WHEAT Polyadenylate-binding protein OS=Triticum aestivum OX=4565 PE=3 SV=1;tr|A0A3B6B263|A0A3B6B263_WHEAT	72.421	0.25	15
Joint	prot0402	A0A3B6AWA4;A0A2X0SG57	tr|A0A3B6AWA4|A0A3B6AWA4_WHEAT Phytocyanin domain-containing protein OS=Triticum aestivum OX=4565 PE=4 SV=1;tr|A0A2X0SG57|A0A2X0SG57_WHEAT Phytocyanin domain-containing protein OS=Triticum aestivum OX=4565 GN=CAMPLR22A2D_LOCUS1886 PE=4 SV=1	19.091	0.14	6
Joint	prot0405	A0A3B6C6U3;A0A341Q6B8;A0A3B6C964;A0A2X0SIM8	tr|A0A3B6C6U3|A0A3B6C6U3_WHEAT Cytochrome b-c1 complex subunit Rieske, mitochondrial OS=Triticum aestivum OX=4565 PE=4 SV=1;tr|A0A341Q6B8|A0A341Q6B8_WHEAT Cytochrome b-c1 complex subunit Rieske, mitochondrial OS=Triticum aestivum OX=4565 PE=4 SV=1;tr|A0A3B	26.577	0	3
Joint	prot0412	A0A3B6C6P4;A0A3B6AZG4;A0A2X0TM85;A0A3B6C909;A0A3B6DDP3	tr|A0A3B6C6P4|A0A3B6C6P4_WHEAT Transket_pyr domain-containing protein OS=Triticum aestivum OX=4565 PE=4 SV=1;tr|A0A3B6AZG4|A0A3B6AZG4_WHEAT Transket_pyr domain-containing protein OS=Triticum aestivum OX=4565 PE=4 SV=1;tr|A0A2X0TM85|A0A2X0TM85_WHEAT Transke	115.29	0.66	7
Joint	prot0419	A0A2X0TY93	tr|A0A2X0TY93|A0A2X0TY93_WHEAT Glutaredoxin domain-containing protein OS=Triticum aestivum OX=4565 GN=CAMPLR22A2D_LOCUS3646 PE=4 SV=1	13.356	0	15
Joint	prot0422	A0A341P0J7;A0A3B5XW22	tr|A0A341P0J7|A0A341P0J7_WHEAT Ribosomal_L18e/L15P domain-containing protein OS=Triticum aestivum OX=4565 PE=4 SV=1;tr|A0A3B5XW22|A0A3B5XW22_WHEAT Ribosomal_L18e/L15P domain-containing protein OS=Triticum aestivum OX=4565 PE=4 SV=1	21.161	0	15
Joint	prot0424	A0A341P3K0;A0A3B5YY59;A0A341P4T8;A0A3B5Y1J5;A0A3B5Y0W7;A0A3B5Y0E6	tr|A0A341P3K0|A0A341P3K0_WHEAT Importin N-terminal domain-containing protein OS=Triticum aestivum OX=4565 PE=4 SV=1;tr|A0A3B5YY59|A0A3B5YY59_WHEAT Importin N-terminal domain-containing protein OS=Triticum aestivum OX=4565 PE=4 SV=1;tr|A0A341P4T8|A0A341P4T8	95.665	0	12
Joint	prot0425	W5ACP2;Q6QAX7;A0A341P3U8	tr|W5ACP2|W5ACP2_WHEAT BOWMAN_BIRK domain-containing protein OS=Triticum aestivum OX=4565 PE=4 SV=1;tr|Q6QAX7|Q6QAX7_WHEAT BOWMAN_BIRK domain-containing protein OS=Triticum aestivum OX=4565 GN=wrsi5-1 PE=2 SV=2;tr|A0A341P3U8|A0A341P3U8_WHEAT BOWMAN_BIRK do	9.6152	0.21	11
Joint	prot0426	A0A341PIP8;A0A3B5ZR93	tr|A0A341PIP8|A0A341PIP8_WHEAT Uncharacterized protein OS=Triticum aestivum OX=4565 PE=3 SV=1;tr|A0A3B5ZR93|A0A3B5ZR93_WHEAT Uncharacterized protein OS=Triticum aestivum OX=4565 PE=3 SV=1	32.359	0.48	4
Joint	prot0428	A0A3B6IPY6;A0A3B6HSE8;A0A3B5Z3X0;A0A3B5YYT9;A0A3B5XYE3;A0A341PW24;Q36813;A0A3B6JGW4;A0A3B6ELX9;A0A3B6TCX6;A0A3B6RMX1;A0A3B6RSC2;A0A341S8A4;A0A3B6H3C1;A0A3B6FIJ1;A0A3B6ITE8;A0A3B6QCQ1	tr|A0A3B6IPY6|A0A3B6IPY6_WHEAT Complex1_49kDa domain-containing protein OS=Triticum aestivum OX=4565 PE=4 SV=1;tr|A0A3B6HSE8|A0A3B6HSE8_WHEAT Complex1_49kDa domain-containing protein OS=Triticum aestivum OX=4565 PE=4 SV=1;tr|A0A3B5Z3X0|A0A3B5Z3X0_WHEAT Com	17.348	0.1	1
Joint	prot0431	D8L9P6;A0A3B6A2B9;A0A341T1J6;A0A3B5Z3S2;A0A3B6TM37	tr|D8L9P6|D8L9P6_WHEAT 60S ribosomal protein L37a, expressed OS=Triticum aestivum OX=4565 GN=TAA_ctg0616b.00240.1 PE=1 SV=1;tr|A0A3B6A2B9|A0A3B6A2B9_WHEAT Uncharacterized protein OS=Triticum aestivum OX=4565 PE=3 SV=1;tr|A0A341T1J6|A0A341T1J6_WHEAT Unchara	10.243	0	11
Joint	prot0433	A0A341UGW3;A0A3B6HUI5;A0A341TZI3;A0A3B6HSA1	tr|A0A341UGW3|A0A341UGW3_WHEAT W2 domain-containing protein OS=Triticum aestivum OX=4565 PE=4 SV=1;tr|A0A3B6HUI5|A0A3B6HUI5_WHEAT W2 domain-containing protein OS=Triticum aestivum OX=4565 PE=4 SV=1;tr|A0A341TZI3|A0A341TZI3_WHEAT W2 domain-containing protei	46.551	0	2
Joint	prot0435	A0A341UJ68;A0A341U4I1	tr|A0A341UJ68|A0A341UJ68_WHEAT Protein transport protein SEC23 OS=Triticum aestivum OX=4565 PE=3 SV=1;tr|A0A341U4I1|A0A341U4I1_WHEAT Protein transport protein SEC23 OS=Triticum aestivum OX=4565 PE=3 SV=1	85.818	0	10
Joint	prot0438	A0A3B6QH30;A0A341X0W9;A0A3B6PNZ9	tr|A0A3B6QH30|A0A3B6QH30_WHEAT Usp domain-containing protein OS=Triticum aestivum OX=4565 PE=4 SV=1;tr|A0A341X0W9|A0A341X0W9_WHEAT Usp domain-containing protein OS=Triticum aestivum OX=4565 PE=4 SV=1;tr|A0A3B6PNZ9|A0A3B6PNZ9_WHEAT Usp domain-containing pro	19.989	0.05	1
Joint	prot0442	A0A341Y4U2;A0A3B6RR24;A0A3B6TQT6	tr|A0A341Y4U2|A0A341Y4U2_WHEAT Uncharacterized protein OS=Triticum aestivum OX=4565 PE=3 SV=1;tr|A0A3B6RR24|A0A3B6RR24_WHEAT Uncharacterized protein OS=Triticum aestivum OX=4565 PE=4 SV=1;tr|A0A3B6TQT6|A0A3B6TQT6_WHEAT Uncharacterized protein OS=Triticum a	67.786	0	15
Joint	prot0443	A0A341YDG0	tr|A0A341YDG0|A0A341YDG0_WHEAT NTF2 domain-containing protein OS=Triticum aestivum OX=4565 PE=4 SV=1	13.197	0.37	15
Joint	prot0446	A0A3B6RH41;A0A341YYL5;A0A3B6TKY6;A0A3B6SEC0;A0A3B6RKB9	tr|A0A3B6RH41|A0A3B6RH41_WHEAT Succinate dehydrogenase [ubiquinone] iron-sulfur subunit, mitochondrial OS=Triticum aestivum OX=4565 PE=3 SV=1;tr|A0A341YYL5|A0A341YYL5_WHEAT Succinate dehydrogenase [ubiquinone] iron-sulfur subunit, mitochondrial OS=Triticum	30.982	0.5	1
Joint	prot0448	A0A341Z8D2	tr|A0A341Z8D2|A0A341Z8D2_WHEAT 4-hydroxy-4-methyl-2-oxoglutarate aldolase OS=Triticum aestivum OX=4565 PE=3 SV=1	17.935	0.04	13
Joint	prot0453	A0A3B5XSU1	tr|A0A3B5XSU1|A0A3B5XSU1_WHEAT Uncharacterized protein OS=Triticum aestivum OX=4565 PE=4 SV=1	14.017	0	10
Joint	prot0458	A0A3B5XT99	tr|A0A3B5XT99|A0A3B5XT99_WHEAT AAI domain-containing protein OS=Triticum aestivum OX=4565 PE=4 SV=1	36.606	0.9	15
Joint	prot0459	A0A3B5XTA4	tr|A0A3B5XTA4|A0A3B5XTA4_WHEAT AAI domain-containing protein OS=Triticum aestivum OX=4565 PE=4 SV=1	22.215	0.24	15
Joint	prot0461	A0A3B5XTY5	tr|A0A3B5XTY5|A0A3B5XTY5_WHEAT Uncharacterized protein OS=Triticum aestivum OX=4565 PE=4 SV=1	38.128	0.01	8
Joint	prot0462	A0A3B5XU15	tr|A0A3B5XU15|A0A3B5XU15_WHEAT Uncharacterized protein OS=Triticum aestivum OX=4565 PE=4 SV=1	15.034	0.23	15
Joint	prot0463	A0A3B5ZPS2;A0A3B5XU58;A0A3B5YRG0	tr|A0A3B5ZPS2|A0A3B5ZPS2_WHEAT Beta-hexosaminidase OS=Triticum aestivum OX=4565 PE=3 SV=1;tr|A0A3B5XU58|A0A3B5XU58_WHEAT Beta-hexosaminidase OS=Triticum aestivum OX=4565 PE=3 SV=1;tr|A0A3B5YRG0|A0A3B5YRG0_WHEAT Beta-hexosaminidase OS=Triticum aestivum OX=4	60.062	0	2
Joint	prot0466	A0A3B5XUE9	tr|A0A3B5XUE9|A0A3B5XUE9_WHEAT Knot1 domain-containing protein OS=Triticum aestivum OX=4565 PE=3 SV=1	8.4264	0	3
Joint	prot0474	A0A3B5ZQV4;A0A3B5YSM9;A0A3B5XV16;A0A3B5ZP46;A0A3B5XUU0;A0A3B5YTF9	tr|A0A3B5ZQV4|A0A3B5ZQV4_WHEAT Uncharacterized protein OS=Triticum aestivum OX=4565 PE=3 SV=1;tr|A0A3B5YSM9|A0A3B5YSM9_WHEAT Uncharacterized protein OS=Triticum aestivum OX=4565 PE=3 SV=1;tr|A0A3B5XV16|A0A3B5XV16_WHEAT Uncharacterized protein OS=Triticum a	44.577	0	1
Joint	prot0476	A0A3B5XV32	tr|A0A3B5XV32|A0A3B5XV32_WHEAT Uncharacterized protein OS=Triticum aestivum OX=4565 PE=4 SV=1	63.866	0	15
Joint	prot0478	A0A3B5XV82;A0A3B5YU15;A0A3B5YTU4	tr|A0A3B5XV82|A0A3B5XV82_WHEAT Uncharacterized protein OS=Triticum aestivum OX=4565 PE=3 SV=1;tr|A0A3B5YU15|A0A3B5YU15_WHEAT Uncharacterized protein OS=Triticum aestivum OX=4565 PE=3 SV=1;tr|A0A3B5YTU4|A0A3B5YTU4_WHEAT Uncharacterized protein OS=Triticum a	24.987	0	15
Joint	prot0480	A0A3B5XVD9	tr|A0A3B5XVD9|A0A3B5XVD9_WHEAT Uncharacterized protein OS=Triticum aestivum OX=4565 PE=3 SV=1	33.703	0.43	15
S_unique	prot0483	A0A3B5XVF8	tr|A0A3B5XVF8|A0A3B5XVF8_WHEAT Uncharacterized protein OS=Triticum aestivum OX=4565 PE=4 SV=1	17.219	0.18	6
Joint	prot0484	A0A3B5XVN6;A0A3B5XVG1	tr|A0A3B5XVN6|A0A3B5XVN6_WHEAT Carboxypeptidase OS=Triticum aestivum OX=4565 PE=3 SV=1;tr|A0A3B5XVG1|A0A3B5XVG1_WHEAT Carboxypeptidase OS=Triticum aestivum OX=4565 PE=3 SV=1	52.677	0	9
Joint	prot0487	A0A3B5XVL2	tr|A0A3B5XVL2|A0A3B5XVL2_WHEAT Uncharacterized protein OS=Triticum aestivum OX=4565 PE=4 SV=1	37.659	0.32	13
Joint	prot0490	A0A3B5ZQ95;A0A3B5XVQ2;A0A3B5ZQ97;A0A3B5XVP1;A0A3B5YUV2;A0A3B5YTV1	tr|A0A3B5ZQ95|A0A3B5ZQ95_WHEAT Uncharacterized protein OS=Triticum aestivum OX=4565 PE=3 SV=1;tr|A0A3B5XVQ2|A0A3B5XVQ2_WHEAT Uncharacterized protein OS=Triticum aestivum OX=4565 PE=3 SV=1;tr|A0A3B5ZQ97|A0A3B5ZQ97_WHEAT Uncharacterized protein OS=Triticum a	30.804	0.26	3
S_unique	prot0496	A0A3B5XVY0	tr|A0A3B5XVY0|A0A3B5XVY0_WHEAT Uncharacterized protein OS=Triticum aestivum OX=4565 PE=4 SV=1	26.966	0	1
Joint	prot0498	A0A3B5XVY7;A0A3B5ZS26;A0A3B5ZQZ6;A0A3B5YTP4;A0A3B5XW88;A0A3B5XX71;A0A3B5ZQH0;A0A3B5ZS88	tr|A0A3B5XVY7|A0A3B5XVY7_WHEAT Dihydrolipoyl dehydrogenase OS=Triticum aestivum OX=4565 PE=3 SV=1;tr|A0A3B5ZS26|A0A3B5ZS26_WHEAT Dihydrolipoyl dehydrogenase OS=Triticum aestivum OX=4565 PE=3 SV=1;tr|A0A3B5ZQZ6|A0A3B5ZQZ6_WHEAT Dihydrolipoyl dehydrogenase O	59.149	0.34	14
Joint	prot0499	A0A3B5XW30;A0A3B6LDF3	tr|A0A3B5XW30|A0A3B5XW30_WHEAT Alpha-galactosidase OS=Triticum aestivum OX=4565 PE=3 SV=1;tr|A0A3B6LDF3|A0A3B6LDF3_WHEAT Alpha-galactosidase OS=Triticum aestivum OX=4565 PE=3 SV=1	43.995	0.5	8
Joint	prot0502	A0A3B5ZQ29;A0A3B5XWA7;A0A3B5YTL5	tr|A0A3B5ZQ29|A0A3B5ZQ29_WHEAT Uncharacterized protein OS=Triticum aestivum OX=4565 PE=3 SV=1;tr|A0A3B5XWA7|A0A3B5XWA7_WHEAT Uncharacterized protein OS=Triticum aestivum OX=4565 PE=3 SV=1;tr|A0A3B5YTL5|A0A3B5YTL5_WHEAT Uncharacterized protein OS=Triticum a	63.221	0	5
Joint	prot0506	A0A3B5XWI2;A0A3B5XXG2;A0A3B5YTP0;A0A3B5ZQH4	tr|A0A3B5XWI2|A0A3B5XWI2_WHEAT Uncharacterized protein OS=Triticum aestivum OX=4565 PE=3 SV=1;tr|A0A3B5XXG2|A0A3B5XXG2_WHEAT Uncharacterized protein OS=Triticum aestivum OX=4565 PE=3 SV=1;tr|A0A3B5YTP0|A0A3B5YTP0_WHEAT Uncharacterized protein OS=Triticum a	79.368	0.35	14
Joint	prot0507	A0A3B5XXH8;A0A3B5ZQL0;A0A3B5YUA2;A0A3B5XWK2;A0A3B5ZS63	tr|A0A3B5XXH8|A0A3B5XXH8_WHEAT Uncharacterized protein OS=Triticum aestivum OX=4565 PE=4 SV=1;tr|A0A3B5ZQL0|A0A3B5ZQL0_WHEAT Uncharacterized protein OS=Triticum aestivum OX=4565 PE=4 SV=1;tr|A0A3B5YUA2|A0A3B5YUA2_WHEAT Uncharacterized protein OS=Triticum a	74.328	0.31	1
Joint	prot0509	A0A3B5XWM4	tr|A0A3B5XWM4|A0A3B5XWM4_WHEAT Uncharacterized protein OS=Triticum aestivum OX=4565 PE=3 SV=1	46.992	0	12
Joint	prot0513	A0A3B5XX06;A0A3B5ZSM2;A0A3B5XWR2;A0A3B5ZRI8	tr|A0A3B5XX06|A0A3B5XX06_WHEAT Proteasome subunit beta OS=Triticum aestivum OX=4565 PE=3 SV=1;tr|A0A3B5ZSM2|A0A3B5ZSM2_WHEAT Proteasome subunit beta OS=Triticum aestivum OX=4565 PE=3 SV=1;tr|A0A3B5XWR2|A0A3B5XWR2_WHEAT Proteasome subunit beta OS=Triticum a	27.265	0.3	3
Joint	prot0520	A0A3B5XX47;A0A3B5XX55	tr|A0A3B5XX47|A0A3B5XX47_WHEAT Uncharacterized protein OS=Triticum aestivum OX=4565 PE=3 SV=1;tr|A0A3B5XX55|A0A3B5XX55_WHEAT Uncharacterized protein OS=Triticum aestivum OX=4565 PE=3 SV=1	73.212	0.02	15
Joint	prot0521	A0A3B5ZRM3;A0A3B5YUU2;A0A3B5XXA2	tr|A0A3B5ZRM3|A0A3B5ZRM3_WHEAT 40S ribosomal protein S7 OS=Triticum aestivum OX=4565 PE=3 SV=1;tr|A0A3B5YUU2|A0A3B5YUU2_WHEAT 40S ribosomal protein S7 OS=Triticum aestivum OX=4565 PE=3 SV=1;tr|A0A3B5XXA2|A0A3B5XXA2_WHEAT 40S ribosomal protein S7 OS=Triticu	22.209	0	5
Joint	prot0529	A0A3B5XXN8	tr|A0A3B5XXN8|A0A3B5XXN8_WHEAT Uncharacterized protein OS=Triticum aestivum OX=4565 PE=3 SV=1	61.105	0	15
Joint	prot0530	A0A3B5ZT15;A0A3B5YVX6;A0A3B5XXQ5;A0A3B5YUX5;A0A3B5XXR8	tr|A0A3B5ZT15|A0A3B5ZT15_WHEAT Uncharacterized protein OS=Triticum aestivum OX=4565 PE=3 SV=1;tr|A0A3B5YVX6|A0A3B5YVX6_WHEAT Uncharacterized protein OS=Triticum aestivum OX=4565 PE=3 SV=1;tr|A0A3B5XXQ5|A0A3B5XXQ5_WHEAT Uncharacterized protein OS=Triticum a	35.438	0	14
Joint	prot0533	Q03389;A0A3B5YVA7;A0A3B5XXU1;A0A3B5XZ03	sp|Q03389|IF4E2_WHEAT Eukaryotic translation initiation factor isoform 4E-2 OS=Triticum aestivum OX=4565 PE=1 SV=1;tr|A0A3B5YVA7|A0A3B5YVA7_WHEAT Uncharacterized protein OS=Triticum aestivum OX=4565 PE=3 SV=1;tr|A0A3B5XXU1|A0A3B5XXU1_WHEAT Uncharacterized	23.522	0	3
Joint	prot0534	A0A3B5XXV7;A0A3B5XWY7;A0A3B5ZRE8;A0A3B5XWM2;A0A3B5XWW9	tr|A0A3B5XXV7|A0A3B5XXV7_WHEAT Uncharacterized protein OS=Triticum aestivum OX=4565 PE=3 SV=1;tr|A0A3B5XWY7|A0A3B5XWY7_WHEAT Uncharacterized protein OS=Triticum aestivum OX=4565 PE=3 SV=1;tr|A0A3B5ZRE8|A0A3B5ZRE8_WHEAT Uncharacterized protein OS=Triticum a	92.656	0	15
Joint	prot0538	A0A3B5XY60	tr|A0A3B5XY60|A0A3B5XY60_WHEAT Uncharacterized protein OS=Triticum aestivum OX=4565 PE=3 SV=1	16.448	0	15
Joint	prot0543	A0A3B5ZSB6;A0A3B5XZC6;A0A3B5YWS1;A0A3B5XYH4	tr|A0A3B5ZSB6|A0A3B5ZSB6_WHEAT Nascent polypeptide-associated complex subunit beta OS=Triticum aestivum OX=4565 PE=3 SV=1;tr|A0A3B5XZC6|A0A3B5XZC6_WHEAT Nascent polypeptide-associated complex subunit beta OS=Triticum aestivum OX=4565 PE=3 SV=1;tr|A0A3B5YWS	17.95	0	1
Joint	prot0547	A0A3B5XYR7	tr|A0A3B5XYR7|A0A3B5XYR7_WHEAT Uncharacterized protein OS=Triticum aestivum OX=4565 PE=4 SV=1	24.373	0.54	15
Joint	prot0548	A0A3B5XYS8	tr|A0A3B5XYS8|A0A3B5XYS8_WHEAT Uncharacterized protein OS=Triticum aestivum OX=4565 PE=4 SV=1	61.582	0.27	15
Joint	prot0556	A0A3B5XZG7;A0A3B5YWW6;A0A3B5ZU67	tr|A0A3B5XZG7|A0A3B5XZG7_WHEAT Uncharacterized protein OS=Triticum aestivum OX=4565 PE=4 SV=1;tr|A0A3B5YWW6|A0A3B5YWW6_WHEAT Uncharacterized protein OS=Triticum aestivum OX=4565 PE=4 SV=1;tr|A0A3B5ZU67|A0A3B5ZU67_WHEAT Uncharacterized protein OS=Triticum a	16.587	0.4	8
Joint	prot0558	A0A3B5XZJ7;A0A3B5YVW4;A0A3B5ZT18;A0A3B5YVW2	tr|A0A3B5XZJ7|A0A3B5XZJ7_WHEAT Uncharacterized protein OS=Triticum aestivum OX=4565 PE=4 SV=1;tr|A0A3B5YVW4|A0A3B5YVW4_WHEAT Uncharacterized protein OS=Triticum aestivum OX=4565 PE=4 SV=1;tr|A0A3B5ZT18|A0A3B5ZT18_WHEAT Uncharacterized protein OS=Triticum a	112.48	0.74	1
Joint	prot0559	A0A3B5YX57;A0A3B5ZTS6;A0A3B5XZM1	tr|A0A3B5YX57|A0A3B5YX57_WHEAT 60S ribosomal export protein NMD3 OS=Triticum aestivum OX=4565 PE=3 SV=1;tr|A0A3B5ZTS6|A0A3B5ZTS6_WHEAT 60S ribosomal export protein NMD3 OS=Triticum aestivum OX=4565 PE=3 SV=1;tr|A0A3B5XZM1|A0A3B5XZM1_WHEAT 60S ribosomal exp	58.366	0.42	1
Joint	prot0561	A0A3B5XZY3;A0A3B5ZU39;A0A3B5YXF2;A0A3B5XZP2;A0A3B5YY74	tr|A0A3B5XZY3|A0A3B5XZY3_WHEAT MFS domain-containing protein OS=Triticum aestivum OX=4565 PE=3 SV=1;tr|A0A3B5ZU39|A0A3B5ZU39_WHEAT MFS domain-containing protein OS=Triticum aestivum OX=4565 PE=3 SV=1;tr|A0A3B5YXF2|A0A3B5YXF2_WHEAT MFS domain-containing pro	77.701	0	1
Joint	prot0563	A0A3B5XZZ7;A0A3B5XZQ7;A0A3B5XZQ6	tr|A0A3B5XZZ7|A0A3B5XZZ7_WHEAT Uncharacterized protein OS=Triticum aestivum OX=4565 PE=4 SV=1;tr|A0A3B5XZQ7|A0A3B5XZQ7_WHEAT Uncharacterized protein OS=Triticum aestivum OX=4565 PE=4 SV=1;tr|A0A3B5XZQ6|A0A3B5XZQ6_WHEAT Uncharacterized protein OS=Triticum a	55.543	0.32	14
Joint	prot0569	A0A3B5Y072	tr|A0A3B5Y072|A0A3B5Y072_WHEAT Nucleoside diphosphate kinase OS=Triticum aestivum OX=4565 PE=3 SV=1	16.617	0	15
Joint	prot0570	A0A3B5ZUK0;A0A3B5Y079;A0A3B5YXL9	tr|A0A3B5ZUK0|A0A3B5ZUK0_WHEAT PMSR domain-containing protein OS=Triticum aestivum OX=4565 PE=3 SV=1;tr|A0A3B5Y079|A0A3B5Y079_WHEAT PMSR domain-containing protein OS=Triticum aestivum OX=4565 PE=3 SV=1;tr|A0A3B5YXL9|A0A3B5YXL9_WHEAT PMSR domain-containing	28.29	0.02	1
Joint	prot0573	A0A3B5ZUF8;A0A3B5YXE8;A0A3B5Y0A3;A0A3B5YXG6	tr|A0A3B5ZUF8|A0A3B5ZUF8_WHEAT Uncharacterized protein OS=Triticum aestivum OX=4565 PE=3 SV=1;tr|A0A3B5YXE8|A0A3B5YXE8_WHEAT Uncharacterized protein OS=Triticum aestivum OX=4565 PE=3 SV=1;tr|A0A3B5Y0A3|A0A3B5Y0A3_WHEAT Uncharacterized protein OS=Triticum a	28.687	0.41	14
Joint	prot0577	A0A3B5Y0F4;A0A3B5Y0F1	tr|A0A3B5Y0F4|A0A3B5Y0F4_WHEAT Uncharacterized protein OS=Triticum aestivum OX=4565 PE=4 SV=1;tr|A0A3B5Y0F1|A0A3B5Y0F1_WHEAT Uncharacterized protein OS=Triticum aestivum OX=4565 PE=4 SV=1	52.322	0	6
Joint	prot0581	A0A3B5Y0N4;A0A3B5YYF2;A0A3B5ZWQ2	tr|A0A3B5Y0N4|A0A3B5Y0N4_WHEAT Uncharacterized protein OS=Triticum aestivum OX=4565 PE=4 SV=1;tr|A0A3B5YYF2|A0A3B5YYF2_WHEAT Uncharacterized protein OS=Triticum aestivum OX=4565 PE=4 SV=1;tr|A0A3B5ZWQ2|A0A3B5ZWQ2_WHEAT Uncharacterized protein OS=Triticum a	17.39	0.56	5
Joint	prot0584	A0A3B5Y1L8;A0A3B5Y0Z2;A0A3B5ZWJ6;A0A3B5ZVC8;A0A3B5YZ17;A0A3B5YY88	tr|A0A3B5Y1L8|A0A3B5Y1L8_WHEAT A_deaminase domain-containing protein OS=Triticum aestivum OX=4565 PE=4 SV=1;tr|A0A3B5Y0Z2|A0A3B5Y0Z2_WHEAT A_deaminase domain-containing protein OS=Triticum aestivum OX=4565 PE=4 SV=1;tr|A0A3B5ZWJ6|A0A3B5ZWJ6_WHEAT A_deamina	97.457	0.33	5
Joint	prot0591	A0A3B5ZXI9;A0A3B5Y1F9;A0A3B5ZW99;A0A3B5Y1G6;A0A3B5Y1S3	tr|A0A3B5ZXI9|A0A3B5ZXI9_WHEAT Pyruvate, phosphate dikinase OS=Triticum aestivum OX=4565 PE=3 SV=1;tr|A0A3B5Y1F9|A0A3B5Y1F9_WHEAT Pyruvate, phosphate dikinase OS=Triticum aestivum OX=4565 PE=3 SV=1;tr|A0A3B5ZW99|A0A3B5ZW99_WHEAT Pyruvate, phosphate dikinas	101.84	0.66	15
Joint	prot0592	A0A3B5Y1I8	tr|A0A3B5Y1I8|A0A3B5Y1I8_WHEAT Coatomer subunit delta OS=Triticum aestivum OX=4565 PE=3 SV=1	57.457	0.01	9
Joint	prot0594	A0A3B5ZWI7;A0A3B5Y1K8;A0A3B5ZUS8;A0A3B5Y0F9	tr|A0A3B5ZWI7|A0A3B5ZWI7_WHEAT Peptidase_M24 domain-containing protein OS=Triticum aestivum OX=4565 PE=4 SV=1;tr|A0A3B5Y1K8|A0A3B5Y1K8_WHEAT Peptidase_M24 domain-containing protein OS=Triticum aestivum OX=4565 PE=4 SV=1;tr|A0A3B5ZUS8|A0A3B5ZUS8_WHEAT Pepti	43.328	0	15
Joint	prot0596	A0A3B5Y1W9;A0A3B5Y1R8	tr|A0A3B5Y1W9|A0A3B5Y1W9_WHEAT Pyruvate, phosphate dikinase OS=Triticum aestivum OX=4565 PE=3 SV=1;tr|A0A3B5Y1R8|A0A3B5Y1R8_WHEAT Pyruvate, phosphate dikinase OS=Triticum aestivum OX=4565 PE=3 SV=1	95.656	0.26	3
S_unique	prot0599	A0A3B5YYZ3;A0A3B5ZXJ4;A0A3B5YYY8;A0A3B5ZVW4;A0A3B5Z089;A0A3B5YYV2;A0A3B5Y2N7;A0A3B5ZVV1;A0A3B5YZ88;A0A3B5Z014;A0A3B5Y1V6;A0A3B5Y203	tr|A0A3B5YYZ3|A0A3B5YYZ3_WHEAT CUE domain-containing protein OS=Triticum aestivum OX=4565 PE=4 SV=1;tr|A0A3B5ZXJ4|A0A3B5ZXJ4_WHEAT CUE domain-containing protein OS=Triticum aestivum OX=4565 PE=4 SV=1;tr|A0A3B5YYY8|A0A3B5YYY8_WHEAT CUE domain-containing pro	76.771	0	1
Joint	prot0601	A0A3B5Z0M5;A0A3B5Y1V9;Q43665	tr|A0A3B5Z0M5|A0A3B5Z0M5_WHEAT BOWMAN_BIRK domain-containing protein OS=Triticum aestivum OX=4565 PE=4 SV=1;tr|A0A3B5Y1V9|A0A3B5Y1V9_WHEAT BOWMAN_BIRK domain-containing protein OS=Triticum aestivum OX=4565 PE=4 SV=1;tr|Q43665|Q43665_WHEAT Wali5 protein OS=	9.5041	0	9
Joint	prot0603	A0A3B5Y1Z9;A0A3B5Y2B7	tr|A0A3B5Y1Z9|A0A3B5Y1Z9_WHEAT Uncharacterized protein OS=Triticum aestivum OX=4565 PE=4 SV=1;tr|A0A3B5Y2B7|A0A3B5Y2B7_WHEAT Uncharacterized protein OS=Triticum aestivum OX=4565 PE=4 SV=1	66.197	0.24	4
Joint	prot0605	A0A3B5ZWW5;A0A3B5YZH8;A0A3B5Y213;A0A3B5Y350	tr|A0A3B5ZWW5|A0A3B5ZWW5_WHEAT Inhibitor I9 domain-containing protein OS=Triticum aestivum OX=4565 PE=4 SV=1;tr|A0A3B5YZH8|A0A3B5YZH8_WHEAT Inhibitor I9 domain-containing protein OS=Triticum aestivum OX=4565 PE=4 SV=1;tr|A0A3B5Y213|A0A3B5Y213_WHEAT Inhibit	14.951	0	7
Joint	prot0608	A0A3B5Y268;A0A3B5ZW21;A0A3B5Y2U9;A0A3B5YZE8;A0A3B5Z0F2	tr|A0A3B5Y268|A0A3B5Y268_WHEAT Guanosine nucleotide diphosphate dissociation inhibitor OS=Triticum aestivum OX=4565 PE=3 SV=1;tr|A0A3B5ZW21|A0A3B5ZW21_WHEAT Guanosine nucleotide diphosphate dissociation inhibitor OS=Triticum aestivum OX=4565 PE=3 SV=1;tr|A	49.816	0	15
Joint	prot0611	A0A3B5Y2A7;A0A3B5YZL3	tr|A0A3B5Y2A7|A0A3B5Y2A7_WHEAT Uncharacterized protein OS=Triticum aestivum OX=4565 PE=3 SV=1;tr|A0A3B5YZL3|A0A3B5YZL3_WHEAT Uncharacterized protein OS=Triticum aestivum OX=4565 PE=3 SV=1	11.505	0	15
Joint	prot0612	A0A3B5YYM1;A0A3B5Y2C2	tr|A0A3B5YYM1|A0A3B5YYM1_WHEAT Uncharacterized protein OS=Triticum aestivum OX=4565 PE=3 SV=1;tr|A0A3B5Y2C2|A0A3B5Y2C2_WHEAT Uncharacterized protein OS=Triticum aestivum OX=4565 PE=3 SV=1	52.15	0.32	4
Joint	prot0613	A0A3B5Y2C5;Q43666;A0A3B5ZWQ3	tr|A0A3B5Y2C5|A0A3B5Y2C5_WHEAT BOWMAN_BIRK domain-containing protein OS=Triticum aestivum OX=4565 PE=4 SV=1;tr|Q43666|Q43666_WHEAT Wali6 protein OS=Triticum aestivum OX=4565 GN=wali6 PE=2 SV=1;tr|A0A3B5ZWQ3|A0A3B5ZWQ3_WHEAT BOWMAN_BIRK domain-containing pr	9.4079	0	1
Joint	prot0618	A0A3B5Y2F9;A0A3B5ZXC0	tr|A0A3B5Y2F9|A0A3B5Y2F9_WHEAT DLH domain-containing protein OS=Triticum aestivum OX=4565 PE=4 SV=1;tr|A0A3B5ZXC0|A0A3B5ZXC0_WHEAT DLH domain-containing protein OS=Triticum aestivum OX=4565 PE=4 SV=1	25.402	0.39	5
Joint	prot0624	A0A3B5Y2T9;A0A3B5ZWT5;A0A3B5YZS5	tr|A0A3B5Y2T9|A0A3B5Y2T9_WHEAT Aldo_ket_red domain-containing protein OS=Triticum aestivum OX=4565 PE=4 SV=1;tr|A0A3B5ZWT5|A0A3B5ZWT5_WHEAT Aldo_ket_red domain-containing protein OS=Triticum aestivum OX=4565 PE=4 SV=1;tr|A0A3B5YZS5|A0A3B5YZS5_WHEAT Aldo_ke	34.256	0	5
S_unique	prot0626	A0A3B5Y2X5	tr|A0A3B5Y2X5|A0A3B5Y2X5_WHEAT Glyco_hydro_18 domain-containing protein OS=Triticum aestivum OX=4565 PE=3 SV=1	31.715	0.21	1
Joint	prot0630	A0A3B5Y316;A0A3B5Z0P4	tr|A0A3B5Y316|A0A3B5Y316_WHEAT Non-specific lipid-transfer protein OS=Triticum aestivum OX=4565 PE=3 SV=1;tr|A0A3B5Z0P4|A0A3B5Z0P4_WHEAT Non-specific lipid-transfer protein OS=Triticum aestivum OX=4565 PE=3 SV=1	12.535	0.81	4
S_unique	prot0631	A0A3B5ZY57;A0A3B5Y345	tr|A0A3B5ZY57|A0A3B5ZY57_WHEAT Aminotran_1_2 domain-containing protein OS=Triticum aestivum OX=4565 PE=4 SV=1;tr|A0A3B5Y345|A0A3B5Y345_WHEAT Aminotran_1_2 domain-containing protein OS=Triticum aestivum OX=4565 PE=4 SV=1	48.835	0	2
Joint	prot0634	Q76ME3;A0A3B6AWA1;A0A3B6EPF6;A0A3B5Z0N6;A0A3B5Y397;A0A3B6N1W7;A0A3B6LW43;A0A3B6KSP3;A0A3B6H0W3;A0A3B5ZZB3;A0A3B6FV54;A0A3B6DC60;A0A3B6DF80	tr|Q76ME3|Q76ME3_WHEAT ADP-ribosylation factor OS=Triticum aestivum OX=4565 GN=arf PE=2 SV=1;tr|A0A3B6AWA1|A0A3B6AWA1_WHEAT Uncharacterized protein OS=Triticum aestivum OX=4565 PE=3 SV=1;tr|A0A3B6EPF6|A0A3B6EPF6_WHEAT Uncharacterized protein OS=Triticum ae	20.708	0	12
Joint	prot0637	A0A3B5Y3D7	tr|A0A3B5Y3D7|A0A3B5Y3D7_WHEAT Uncharacterized protein OS=Triticum aestivum OX=4565 PE=4 SV=1	17.758	0.45	4
Joint	prot0651	A0A3B5Y4E5;A0A3B5Y4W5	tr|A0A3B5Y4E5|A0A3B5Y4E5_WHEAT Phosphotransferase OS=Triticum aestivum OX=4565 PE=3 SV=1;tr|A0A3B5Y4W5|A0A3B5Y4W5_WHEAT Phosphotransferase OS=Triticum aestivum OX=4565 PE=3 SV=1	54.791	0	9
Joint	prot0659	A0A3B5Y536	tr|A0A3B5Y536|A0A3B5Y536_WHEAT Phytocyanin domain-containing protein OS=Triticum aestivum OX=4565 PE=4 SV=1	19.798	0.55	2
Joint	prot0660	A0A3B5Y542	tr|A0A3B5Y542|A0A3B5Y542_WHEAT Uncharacterized protein OS=Triticum aestivum OX=4565 PE=3 SV=1	41.691	0	15
Joint	prot0662	A0A3B5Y545;A0A3B5Y548	tr|A0A3B5Y545|A0A3B5Y545_WHEAT Uncharacterized protein OS=Triticum aestivum OX=4565 PE=4 SV=1;tr|A0A3B5Y548|A0A3B5Y548_WHEAT Uncharacterized protein OS=Triticum aestivum OX=4565 PE=4 SV=1	23.196	0	10
Joint	prot0668	A0A3B5Y5E3	tr|A0A3B5Y5E3|A0A3B5Y5E3_WHEAT Uncharacterized protein OS=Triticum aestivum OX=4565 PE=4 SV=1	72.936	0	15
Joint	prot0670	A0A3B5Y5J8	tr|A0A3B5Y5J8|A0A3B5Y5J8_WHEAT WD_REPEATS_REGION domain-containing protein OS=Triticum aestivum OX=4565 PE=4 SV=1	36.281	0	14
Joint	prot0671	A0A3B5Y5K9;A0A3B5Z3C7;A0A3B5Z4D7	tr|A0A3B5Y5K9|A0A3B5Y5K9_WHEAT ATP synthase subunit beta OS=Triticum aestivum OX=4565 PE=3 SV=1;tr|A0A3B5Z3C7|A0A3B5Z3C7_WHEAT ATP synthase subunit beta OS=Triticum aestivum OX=4565 PE=4 SV=1;tr|A0A3B5Z4D7|A0A3B5Z4D7_WHEAT ATP synthase subunit beta OS=Trit	59.162	0.03	15
Joint	prot0674	A0A3B5Y5S5;W4ZS35;A0A3B5Z4R9;A0A3B5Z3Q3;A0A3B5Y5S4;A0A341NV36;A0A3B5Z430	tr|A0A3B5Y5S5|A0A3B5Y5S5_WHEAT Uncharacterized protein OS=Triticum aestivum OX=4565 PE=3 SV=1;tr|W4ZS35|W4ZS35_WHEAT Uncharacterized protein OS=Triticum aestivum OX=4565 PE=3 SV=1;tr|A0A3B5Z4R9|A0A3B5Z4R9_WHEAT Uncharacterized protein OS=Triticum aestivum	67.28	0	2
Joint	prot0678	A0A3B5Y622;A0A3B6A296;A0A3B5Z543	tr|A0A3B5Y622|A0A3B5Y622_WHEAT J domain-containing protein OS=Triticum aestivum OX=4565 PE=4 SV=1;tr|A0A3B6A296|A0A3B6A296_WHEAT J domain-containing protein OS=Triticum aestivum OX=4565 PE=4 SV=1;tr|A0A3B5Z543|A0A3B5Z543_WHEAT J domain-containing protein O	39.361	0.49	4
Joint	prot0679	A0A3B5Y628	tr|A0A3B5Y628|A0A3B5Y628_WHEAT Uncharacterized protein OS=Triticum aestivum OX=4565 PE=3 SV=1	61.285	0	7
Joint	prot0680	A0A3B5Y650;P01543	tr|A0A3B5Y650|A0A3B5Y650_WHEAT Uncharacterized protein OS=Triticum aestivum OX=4565 PE=4 SV=1;sp|P01543|THNB_WHEAT Purothionin A-1 OS=Triticum aestivum OX=4565 GN=THI1.3 PE=1 SV=2	14.643	0	15
Joint	prot0691	A0A3B5Y6R3	tr|A0A3B5Y6R3|A0A3B5Y6R3_WHEAT Uncharacterized protein OS=Triticum aestivum OX=4565 PE=4 SV=1	15.912	0	6
Joint	prot0695	A0A3B5Y749;A0A3B6A207;A0A3B5Y7M7	tr|A0A3B5Y749|A0A3B5Y749_WHEAT Uncharacterized protein OS=Triticum aestivum OX=4565 PE=3 SV=1;tr|A0A3B6A207|A0A3B6A207_WHEAT Uncharacterized protein OS=Triticum aestivum OX=4565 PE=3 SV=1;tr|A0A3B5Y7M7|A0A3B5Y7M7_WHEAT Uncharacterized protein OS=Triticum a	34.066	0.05	6
Joint	prot0698	A0A3B5Y7C9;A0A3B5Z540	tr|A0A3B5Y7C9|A0A3B5Y7C9_WHEAT Carboxypeptidase OS=Triticum aestivum OX=4565 PE=3 SV=1;tr|A0A3B5Z540|A0A3B5Z540_WHEAT Carboxypeptidase OS=Triticum aestivum OX=4565 PE=3 SV=1	48.141	0.29	13
Joint	prot0703	A0A3B5Y7Y1;A0A3B5Z5S1;A0A3B6A2T6;A0A3B6A1F1	tr|A0A3B5Y7Y1|A0A3B5Y7Y1_WHEAT Ketol-acid reductoisomerase OS=Triticum aestivum OX=4565 PE=3 SV=1;tr|A0A3B5Z5S1|A0A3B5Z5S1_WHEAT Ketol-acid reductoisomerase OS=Triticum aestivum OX=4565 PE=3 SV=1;tr|A0A3B6A2T6|A0A3B6A2T6_WHEAT Ketol-acid reductoisomerase O	62.72	0.64	15
Joint	prot0704	A0A3B6A2D3;A0A3B5Z650;B2BA41;A0A3B6A410;A0A3B5Y7Y8;A0A3B6A2M5;A0A3B5Z728;A0A3B5Y8R3	tr|A0A3B6A2D3|A0A3B6A2D3_WHEAT V-type proton ATPase subunit C OS=Triticum aestivum OX=4565 PE=3 SV=1;tr|A0A3B5Z650|A0A3B5Z650_WHEAT V-type proton ATPase subunit C OS=Triticum aestivum OX=4565 PE=3 SV=1;tr|B2BA41|B2BA41_WHEAT V-type proton ATPase subunit C	38.29	0.3	2
Joint	prot0705	A0A3B6A1V2;A0A3B5Y7Z1;A0A3B5Y6M5	tr|A0A3B6A1V2|A0A3B6A1V2_WHEAT Malate dehydrogenase OS=Triticum aestivum OX=4565 PE=3 SV=1;tr|A0A3B5Y7Z1|A0A3B5Y7Z1_WHEAT Malate dehydrogenase OS=Triticum aestivum OX=4565 PE=3 SV=1;tr|A0A3B5Y6M5|A0A3B5Y6M5_WHEAT Malate dehydrogenase OS=Triticum aestivum O	35.496	0.28	15
S_unique	prot0708	A0A3B5Y8J7	tr|A0A3B5Y8J7|A0A3B5Y8J7_WHEAT HABP4_PAI-RBP1 domain-containing protein OS=Triticum aestivum OX=4565 PE=4 SV=1	39.616	0.54	1
Joint	prot0711	A0A3B6A3S4;A0A3B5Y8W5;A0A3B5Z682	tr|A0A3B6A3S4|A0A3B6A3S4_WHEAT Nucleoside diphosphate kinase OS=Triticum aestivum OX=4565 PE=3 SV=1;tr|A0A3B5Y8W5|A0A3B5Y8W5_WHEAT Nucleoside diphosphate kinase OS=Triticum aestivum OX=4565 PE=3 SV=1;tr|A0A3B5Z682|A0A3B5Z682_WHEAT Nucleoside diphosphate ki	18.135	0	14
Joint	prot0714	A0A3B5YPZ7	tr|A0A3B5YPZ7|A0A3B5YPZ7_WHEAT AAI domain-containing protein OS=Triticum aestivum OX=4565 PE=4 SV=1	22.549	0.3	15
Joint	prot0716	A0A3B5ZP29;A0A3B5YQ78	tr|A0A3B5ZP29|A0A3B5ZP29_WHEAT Uncharacterized protein OS=Triticum aestivum OX=4565 PE=4 SV=1;tr|A0A3B5YQ78|A0A3B5YQ78_WHEAT Uncharacterized protein OS=Triticum aestivum OX=4565 PE=4 SV=1	22.832	0.11	8
Joint	prot0720	A0A3B5YQX7;A0A3B5XTK1	tr|A0A3B5YQX7|A0A3B5YQX7_WHEAT Uncharacterized protein OS=Triticum aestivum OX=4565 PE=4 SV=1;tr|A0A3B5XTK1|A0A3B5XTK1_WHEAT Uncharacterized protein OS=Triticum aestivum OX=4565 PE=4 SV=1	15.125	0	1
Joint	prot0721	A0A3B5YRG4;A0A3B5YRG3	tr|A0A3B5YRG4|A0A3B5YRG4_WHEAT Uncharacterized protein OS=Triticum aestivum OX=4565 PE=3 SV=1;tr|A0A3B5YRG3|A0A3B5YRG3_WHEAT Uncharacterized protein OS=Triticum aestivum OX=4565 PE=3 SV=1	23.327	0	7
Joint	prot0722	A0A3B5YRZ8	tr|A0A3B5YRZ8|A0A3B5YRZ8_WHEAT Uncharacterized protein OS=Triticum aestivum OX=4565 PE=4 SV=1	9.3387	0	2
Joint	prot0724	A0A3B5YSH7	tr|A0A3B5YSH7|A0A3B5YSH7_WHEAT Uncharacterized protein OS=Triticum aestivum OX=4565 PE=4 SV=1	38.106	0	3
Joint	prot0730	A0A3B5YT90	tr|A0A3B5YT90|A0A3B5YT90_WHEAT Aminotran_1_2 domain-containing protein OS=Triticum aestivum OX=4565 PE=4 SV=1	52.819	0.11	15
Joint	prot0736	A0A3B5YTY7	tr|A0A3B5YTY7|A0A3B5YTY7_WHEAT Uncharacterized protein OS=Triticum aestivum OX=4565 PE=4 SV=1	37.746	0.06	4
Joint	prot0744	A0A3B5YV41	tr|A0A3B5YV41|A0A3B5YV41_WHEAT Uncharacterized protein OS=Triticum aestivum OX=4565 PE=3 SV=1	61.063	0.1	3
Joint	prot0745	A0A3B5YWB4;A0A3B5YV69	tr|A0A3B5YWB4|A0A3B5YWB4_WHEAT DUF1338 domain-containing protein OS=Triticum aestivum OX=4565 PE=4 SV=1;tr|A0A3B5YV69|A0A3B5YV69_WHEAT DUF1338 domain-containing protein OS=Triticum aestivum OX=4565 PE=4 SV=1	34.242	0.64	9
Joint	prot0748	A0A3B5YW44;A0A3B5YW41	tr|A0A3B5YW44|A0A3B5YW44_WHEAT Uncharacterized protein OS=Triticum aestivum OX=4565 PE=4 SV=1;tr|A0A3B5YW41|A0A3B5YW41_WHEAT Uncharacterized protein OS=Triticum aestivum OX=4565 PE=4 SV=1	53.147	0.05	5
Joint	prot0750	A0A3B5YWB5	tr|A0A3B5YWB5|A0A3B5YWB5_WHEAT Uncharacterized protein OS=Triticum aestivum OX=4565 PE=4 SV=1	24.386	0.67	10
Joint	prot0757	A0A3B5ZT11;A0A3B5YWZ2;A0A3B5ZSI3;A0A3B5YX74;A0A3B5XZH7;A0A3B5ZU57;A0A3B5YW85;A0A3B5ZTV5	tr|A0A3B5ZT11|A0A3B5ZT11_WHEAT BRO1 domain-containing protein OS=Triticum aestivum OX=4565 PE=4 SV=1;tr|A0A3B5YWZ2|A0A3B5YWZ2_WHEAT BRO1 domain-containing protein OS=Triticum aestivum OX=4565 PE=4 SV=1;tr|A0A3B5ZSI3|A0A3B5ZSI3_WHEAT BRO1 domain-containing	93.293	0.5	1
Joint	prot0762	A0A3B5YXL4;A0A3B5ZUK8;A0A3B5Y0G0	tr|A0A3B5YXL4|A0A3B5YXL4_WHEAT Uncharacterized protein OS=Triticum aestivum OX=4565 PE=4 SV=1;tr|A0A3B5ZUK8|A0A3B5ZUK8_WHEAT Uncharacterized protein OS=Triticum aestivum OX=4565 PE=4 SV=1;tr|A0A3B5Y0G0|A0A3B5Y0G0_WHEAT Uncharacterized protein OS=Triticum a	47.933	0.66	3
Joint	prot0769	W4ZLP9;A0A3B5YXW1	tr|W4ZLP9|W4ZLP9_WHEAT RanBD1 domain-containing protein OS=Triticum aestivum OX=4565 PE=4 SV=1;tr|A0A3B5YXW1|A0A3B5YXW1_WHEAT RanBD1 domain-containing protein OS=Triticum aestivum OX=4565 PE=4 SV=1	24.033	0	13
Joint	prot0774	A0A3B5YYN4;A0A3B5Y061	tr|A0A3B5YYN4|A0A3B5YYN4_WHEAT Branched-chain-amino-acid aminotransferase OS=Triticum aestivum OX=4565 PE=3 SV=1;tr|A0A3B5Y061|A0A3B5Y061_WHEAT Branched-chain-amino-acid aminotransferase OS=Triticum aestivum OX=4565 PE=3 SV=1	44.265	0.7	11
S_unique	prot0775	A0A3B5YYW4;A0A3B5YYS5;A0A3B5Z063	tr|A0A3B5YYW4|A0A3B5YYW4_WHEAT Pyruvate, phosphate dikinase OS=Triticum aestivum OX=4565 PE=3 SV=1;tr|A0A3B5YYS5|A0A3B5YYS5_WHEAT Pyruvate, phosphate dikinase OS=Triticum aestivum OX=4565 PE=3 SV=1;tr|A0A3B5Z063|A0A3B5Z063_WHEAT Pyruvate, phosphate dikinas	96.194	0	1
Joint	prot0777	A0A3B5YZ25;Q75QN9	tr|A0A3B5YZ25|A0A3B5YZ25_WHEAT Cold shock domain protein 2 OS=Triticum aestivum OX=4565 PE=4 SV=1;tr|Q75QN9|Q75QN9_WHEAT Cold shock domain protein 2 OS=Triticum aestivum OX=4565 GN=WCSP2 PE=2 SV=1	18.241	0.31	5
Joint	prot0778	A0A3B5YZC8	tr|A0A3B5YZC8|A0A3B5YZC8_WHEAT Uncharacterized protein OS=Triticum aestivum OX=4565 PE=4 SV=1	66.156	0.39	15
Joint	prot0779	A0A3B5YZG7;A0A3B5Z0A0	tr|A0A3B5YZG7|A0A3B5YZG7_WHEAT Uncharacterized protein OS=Triticum aestivum OX=4565 PE=4 SV=1;tr|A0A3B5Z0A0|A0A3B5Z0A0_WHEAT Uncharacterized protein OS=Triticum aestivum OX=4565 PE=4 SV=1	15.97	0	2
Joint	prot0786	A0A3B5Z0D1	tr|A0A3B5Z0D1|A0A3B5Z0D1_WHEAT Aldo_ket_red domain-containing protein OS=Triticum aestivum OX=4565 PE=4 SV=1	35.944	0.12	15
Joint	prot0793	A0A3B5Z104	tr|A0A3B5Z104|A0A3B5Z104_WHEAT Uncharacterized protein OS=Triticum aestivum OX=4565 PE=3 SV=1	71.016	0	15
Joint	prot0795	A0A3B5Z1T0	tr|A0A3B5Z1T0|A0A3B5Z1T0_WHEAT Uncharacterized protein OS=Triticum aestivum OX=4565 PE=3 SV=1	101.04	0.11	15
Joint	prot0798	A0A3B5ZZA0;A0A3B5Z2A1	tr|A0A3B5ZZA0|A0A3B5ZZA0_WHEAT HABP4_PAI-RBP1 domain-containing protein OS=Triticum aestivum OX=4565 PE=4 SV=1;tr|A0A3B5Z2A1|A0A3B5Z2A1_WHEAT HABP4_PAI-RBP1 domain-containing protein OS=Triticum aestivum OX=4565 PE=4 SV=1	40.149	0.19	6
Joint	prot0800	P10969;A0A3B5ZYD0;P10968;A0A3B5Z2G8;P02876	sp|P10969|AGI3_WHEAT Agglutinin isolectin 3 (Fragment) OS=Triticum aestivum OX=4565 PE=1 SV=1;tr|A0A3B5ZYD0|A0A3B5ZYD0_WHEAT Uncharacterized protein OS=Triticum aestivum OX=4565 PE=4 SV=1;sp|P10968|AGI1_WHEAT Agglutinin isolectin 1 OS=Triticum aestivum OX=	18.756	0	7
S_unique	prot0801	A0A3B5Z2H3;A0A3B5Y4D9	tr|A0A3B5Z2H3|A0A3B5Z2H3_WHEAT Signal recognition particle 54 kDa protein OS=Triticum aestivum OX=4565 PE=3 SV=1;tr|A0A3B5Y4D9|A0A3B5Y4D9_WHEAT Signal recognition particle 54 kDa protein OS=Triticum aestivum OX=4565 PE=3 SV=1	54.509	0.02	1
Joint	prot0803	Q8W0Q1;A0A3B5Z2I9;A0A3B5Z3Z2;A0A3B5Y4Y0;A0A3B5Y5E6	tr|Q8W0Q1|Q8W0Q1_WHEAT Putative aldehyde dehydrogenase WIS1 OS=Triticum aestivum OX=4565 GN=wis1 PE=2 SV=1;tr|A0A3B5Z2I9|A0A3B5Z2I9_WHEAT Aldedh domain-containing protein OS=Triticum aestivum OX=4565 PE=4 SV=1;tr|A0A3B5Z3Z2|A0A3B5Z3Z2_WHEAT Aldedh domain-c	60.999	0.78	3
Joint	prot0804	A0A3B5Z2J5	tr|A0A3B5Z2J5|A0A3B5Z2J5_WHEAT Usp domain-containing protein OS=Triticum aestivum OX=4565 PE=4 SV=1	28.05	0	14
Joint	prot0815	A0A3B5Z3G6	tr|A0A3B5Z3G6|A0A3B5Z3G6_WHEAT Uncharacterized protein OS=Triticum aestivum OX=4565 PE=4 SV=1	74.275	0	15
Joint	prot0818	A0A3B5Z3T7;A0A3B5Y6D0	tr|A0A3B5Z3T7|A0A3B5Z3T7_WHEAT Uncharacterized protein OS=Triticum aestivum OX=4565 PE=4 SV=1;tr|A0A3B5Y6D0|A0A3B5Y6D0_WHEAT Uncharacterized protein OS=Triticum aestivum OX=4565 PE=4 SV=1	57.532	0.15	7
S_unique	prot0820	A0A3B5Z3X9	tr|A0A3B5Z3X9|A0A3B5Z3X9_WHEAT Uncharacterized protein OS=Triticum aestivum OX=4565 PE=4 SV=1	19.931	0	1
Joint	prot0824	A0A3B5Z4G2;A0A3B6A2J7;A0A3B5Y6C7;A0A3B6A160	tr|A0A3B5Z4G2|A0A3B5Z4G2_WHEAT Uncharacterized protein OS=Triticum aestivum OX=4565 PE=3 SV=1;tr|A0A3B6A2J7|A0A3B6A2J7_WHEAT Uncharacterized protein OS=Triticum aestivum OX=4565 PE=3 SV=1;tr|A0A3B5Y6C7|A0A3B5Y6C7_WHEAT Uncharacterized protein OS=Triticum a	54.343	0.77	15
Joint	prot0829	A0A3B5Z581	tr|A0A3B5Z581|A0A3B5Z581_WHEAT Uncharacterized protein OS=Triticum aestivum OX=4565 PE=4 SV=1	15.881	0	13
Joint	prot0835	A0A3B5Z662;A0A3B5Y776	tr|A0A3B5Z662|A0A3B5Z662_WHEAT Uncharacterized protein OS=Triticum aestivum OX=4565 PE=4 SV=1;tr|A0A3B5Y776|A0A3B5Y776_WHEAT Uncharacterized protein OS=Triticum aestivum OX=4565 PE=4 SV=1	17.483	0.01	14
Joint	prot0842	A0A3B5ZMC6	tr|A0A3B5ZMC6|A0A3B5ZMC6_WHEAT Knot1 domain-containing protein OS=Triticum aestivum OX=4565 PE=3 SV=1	9.0645	0.59	5
S_unique	prot0843	A0A3B5ZME4	tr|A0A3B5ZME4|A0A3B5ZME4_WHEAT Knot1 domain-containing protein OS=Triticum aestivum OX=4565 PE=3 SV=1	8.4236	0	3
Joint	prot0844	A0A3B5ZMT2	tr|A0A3B5ZMT2|A0A3B5ZMT2_WHEAT Uncharacterized protein OS=Triticum aestivum OX=4565 PE=4 SV=1	9.4849	0	9
Joint	prot0845	A0A3B5ZMV0	tr|A0A3B5ZMV0|A0A3B5ZMV0_WHEAT Uncharacterized protein OS=Triticum aestivum OX=4565 PE=4 SV=1	9.3416	0.49	15
Joint	prot0847	A0A3B5ZN99	tr|A0A3B5ZN99|A0A3B5ZN99_WHEAT Glucose-6-phosphate isomerase OS=Triticum aestivum OX=4565 PE=3 SV=1	62.232	0	14
Joint	prot0848	A0A3B5ZNE8	tr|A0A3B5ZNE8|A0A3B5ZNE8_WHEAT Uncharacterized protein OS=Triticum aestivum OX=4565 PE=4 SV=1	37.996	0.68	15
Joint	prot0851	A0A3B5ZNL0;A0A3B5YRR4;A0A3B5XUK9	tr|A0A3B5ZNL0|A0A3B5ZNL0_WHEAT CS domain-containing protein OS=Triticum aestivum OX=4565 PE=4 SV=1;tr|A0A3B5YRR4|A0A3B5YRR4_WHEAT CS domain-containing protein OS=Triticum aestivum OX=4565 PE=4 SV=1;tr|A0A3B5XUK9|A0A3B5XUK9_WHEAT CS domain-containing protei	20.193	0.36	5
Joint	prot0852	A0A3B5ZNX7	tr|A0A3B5ZNX7|A0A3B5ZNX7_WHEAT Uncharacterized protein OS=Triticum aestivum OX=4565 PE=4 SV=1	11.9	0.67	15
Joint	prot0853	A0A3B5ZP43	tr|A0A3B5ZP43|A0A3B5ZP43_WHEAT Uncharacterized protein OS=Triticum aestivum OX=4565 PE=4 SV=1	64.925	0	15
Joint	prot0854	A0A3B5ZPD6	tr|A0A3B5ZPD6|A0A3B5ZPD6_WHEAT Glutamate--cysteine ligase OS=Triticum aestivum OX=4565 PE=3 SV=1	56.097	0	10
Joint	prot0864	A0A3B5ZQX2;A0A3B5XV05	tr|A0A3B5ZQX2|A0A3B5ZQX2_WHEAT Uncharacterized protein OS=Triticum aestivum OX=4565 PE=3 SV=1;tr|A0A3B5XV05|A0A3B5XV05_WHEAT Uncharacterized protein OS=Triticum aestivum OX=4565 PE=3 SV=1	48.471	0.2	15
Joint	prot0865	A0A3B5ZQY1;W5AA91	tr|A0A3B5ZQY1|A0A3B5ZQY1_WHEAT Importin subunit alpha OS=Triticum aestivum OX=4565 PE=3 SV=1;tr|W5AA91|W5AA91_WHEAT Importin subunit alpha OS=Triticum aestivum OX=4565 PE=3 SV=1	58.633	0.48	10
Joint	prot0866	A0A3B5ZSP4;A0A3B5ZQY5;A0A3B5ZQY3	tr|A0A3B5ZSP4|A0A3B5ZSP4_WHEAT Uncharacterized protein OS=Triticum aestivum OX=4565 PE=3 SV=1;tr|A0A3B5ZQY5|A0A3B5ZQY5_WHEAT Uncharacterized protein OS=Triticum aestivum OX=4565 PE=3 SV=1;tr|A0A3B5ZQY3|A0A3B5ZQY3_WHEAT Uncharacterized protein OS=Triticum a	92.706	0.3	4
Joint	prot0867	A0A3B5ZR06	tr|A0A3B5ZR06|A0A3B5ZR06_WHEAT Usp domain-containing protein OS=Triticum aestivum OX=4565 PE=4 SV=1	17.772	0.38	15
Joint	prot0868	A0A3B5ZRA1	tr|A0A3B5ZRA1|A0A3B5ZRA1_WHEAT Uncharacterized protein OS=Triticum aestivum OX=4565 PE=4 SV=1	37.499	0	15
Joint	prot0869	A0A3B5ZRK2;A0A3B5ZSU3;A0A3B5YVZ6;A0A3B5ZR32	tr|A0A3B5ZRK2|A0A3B5ZRK2_WHEAT Uncharacterized protein OS=Triticum aestivum OX=4565 PE=4 SV=1;tr|A0A3B5ZSU3|A0A3B5ZSU3_WHEAT Uncharacterized protein OS=Triticum aestivum OX=4565 PE=4 SV=1;tr|A0A3B5YVZ6|A0A3B5YVZ6_WHEAT Uncharacterized protein OS=Triticum a	34.19	0.55	10
Joint	prot0872	A0A3B5ZRV5	tr|A0A3B5ZRV5|A0A3B5ZRV5_WHEAT AA_TRNA_LIGASE_II domain-containing protein OS=Triticum aestivum OX=4565 PE=3 SV=1	94.959	0	6
Joint	prot0873	A0A3B5ZS22;A0A3B5YWQ4;A0A3B5XY69;A0A3B5XY56	tr|A0A3B5ZS22|A0A3B5ZS22_WHEAT Cyanate hydratase OS=Triticum aestivum OX=4565 GN=CYN PE=3 SV=1;tr|A0A3B5YWQ4|A0A3B5YWQ4_WHEAT Cyanate hydratase OS=Triticum aestivum OX=4565 GN=CYN PE=3 SV=1;tr|A0A3B5XY69|A0A3B5XY69_WHEAT Cyanate hydratase OS=Triticum aesti	18.554	0	4
Joint	prot0874	A0A3B5ZS31;A0A3B5ZS25;A0A3B5XXY1;A0A3B5XZ42;A0A3B5YWS7;A0A3B5YVF1;A0A3B5YVU0;A0A3B5YWJ5	tr|A0A3B5ZS31|A0A3B5ZS31_WHEAT Uncharacterized protein OS=Triticum aestivum OX=4565 PE=4 SV=1;tr|A0A3B5ZS25|A0A3B5ZS25_WHEAT Uncharacterized protein OS=Triticum aestivum OX=4565 PE=4 SV=1;tr|A0A3B5XXY1|A0A3B5XXY1_WHEAT Uncharacterized protein OS=Triticum a	180.9	0	4
Joint	prot0876	A0A3B5ZSP5;A0A3B5YW81;A0A3B5YW83	tr|A0A3B5ZSP5|A0A3B5ZSP5_WHEAT Cytochrome b5 heme-binding domain-containing protein OS=Triticum aestivum OX=4565 PE=3 SV=1;tr|A0A3B5YW81|A0A3B5YW81_WHEAT Cytochrome b5 heme-binding domain-containing protein OS=Triticum aestivum OX=4565 PE=3 SV=1;tr|A0A3B5Y	24.321	0	15
Joint	prot0891	A0A3B5ZV64	tr|A0A3B5ZV64|A0A3B5ZV64_WHEAT Serine hydroxymethyltransferase OS=Triticum aestivum OX=4565 PE=3 SV=1	58.023	0	15
Joint	prot0892	A0A3B5ZVJ0;A0A3B5ZVJ2	tr|A0A3B5ZVJ0|A0A3B5ZVJ0_WHEAT Uncharacterized protein OS=Triticum aestivum OX=4565 PE=3 SV=1;tr|A0A3B5ZVJ2|A0A3B5ZVJ2_WHEAT Uncharacterized protein OS=Triticum aestivum OX=4565 PE=3 SV=1	47.882	0.34	15
Joint	prot0894	A0A3B5ZVX4	tr|A0A3B5ZVX4|A0A3B5ZVX4_WHEAT Uncharacterized protein OS=Triticum aestivum OX=4565 PE=4 SV=1	18.39	0	15
Joint	prot0895	A0A3B5ZW36	tr|A0A3B5ZW36|A0A3B5ZW36_WHEAT Uncharacterized protein OS=Triticum aestivum OX=4565 PE=4 SV=1	19.486	0	11
Joint	prot0897	A0A3B5ZWB5	tr|A0A3B5ZWB5|A0A3B5ZWB5_WHEAT Nucleoside diphosphate kinase OS=Triticum aestivum OX=4565 PE=3 SV=1	16.704	0.2	8
S_unique	prot0898	A0A3B5ZWC2	tr|A0A3B5ZWC2|A0A3B5ZWC2_WHEAT Uncharacterized protein OS=Triticum aestivum OX=4565 PE=4 SV=1	65.971	0	1
Joint	prot0899	A0A3B5ZWI4	tr|A0A3B5ZWI4|A0A3B5ZWI4_WHEAT Uncharacterized protein OS=Triticum aestivum OX=4565 PE=4 SV=1	16.771	0.02	14
Joint	prot0901	A0A3B5ZWW3	tr|A0A3B5ZWW3|A0A3B5ZWW3_WHEAT Glyco_hydro_18 domain-containing protein OS=Triticum aestivum OX=4565 PE=3 SV=1	31.772	0.57	9
Joint	prot0902	A0A3B5ZWX4	tr|A0A3B5ZWX4|A0A3B5ZWX4_WHEAT NAC-A/B domain-containing protein OS=Triticum aestivum OX=4565 PE=4 SV=1	22.224	0	15
Joint	prot0906	A0A3B5ZY54;A0A3B5ZYP4;A0A3B5ZZU5;A0A3B5ZZW4;A0A3B5ZY58;A0A3B5Z2K5;A0A3B5Z1J7;A0A3B5Y3S2;A0A3B5ZY63;A0A3B5ZY59;A0A3B5Z2A5;A0A3B5Z184;A0A3B5Z174	tr|A0A3B5ZY54|A0A3B5ZY54_WHEAT Peptidase_S9 domain-containing protein OS=Triticum aestivum OX=4565 PE=4 SV=1;tr|A0A3B5ZYP4|A0A3B5ZYP4_WHEAT Peptidase_S9 domain-containing protein OS=Triticum aestivum OX=4565 PE=4 SV=1;tr|A0A3B5ZZU5|A0A3B5ZZU5_WHEAT Peptida	85.175	0	12
Joint	prot0909	A0A3B5ZYK6	tr|A0A3B5ZYK6|A0A3B5ZYK6_WHEAT Uncharacterized protein OS=Triticum aestivum OX=4565 PE=4 SV=1	45.014	0.33	9
Joint	prot0912	A0A3B5ZYU5	tr|A0A3B5ZYU5|A0A3B5ZYU5_WHEAT Thioredoxin OS=Triticum aestivum OX=4565 PE=3 SV=1	13.446	0.38	12
Joint	prot0913	A0A3B5ZYX1	tr|A0A3B5ZYX1|A0A3B5ZYX1_WHEAT Aldo_ket_red domain-containing protein OS=Triticum aestivum OX=4565 PE=4 SV=1	35.884	0	2
Joint	prot0915	A0A3B5ZYY5	tr|A0A3B5ZYY5|A0A3B5ZYY5_WHEAT Poly [ADP-ribose] polymerase OS=Triticum aestivum OX=4565 PE=4 SV=1	91.994	0	11
Joint	prot0918	A0A3B5ZZM6;P12782;A0A3B5Y3H2;A0A3B5Z298;A0A3B5ZXV5;A0A3B5Y3W9	tr|A0A3B5ZZM6|A0A3B5ZZM6_WHEAT Phosphoglycerate kinase OS=Triticum aestivum OX=4565 PE=3 SV=1;sp|P12782|PGKH_WHEAT Phosphoglycerate kinase, chloroplastic OS=Triticum aestivum OX=4565 PE=2 SV=1;tr|A0A3B5Y3H2|A0A3B5Y3H2_WHEAT Phosphoglycerate kinase OS=Triti	49.754	0.62	5
Joint	prot0919	A0A3B5ZZN9;A0A3B5Y651	tr|A0A3B5ZZN9|A0A3B5ZZN9_WHEAT Ribosomal_L28e domain-containing protein OS=Triticum aestivum OX=4565 PE=4 SV=1;tr|A0A3B5Y651|A0A3B5Y651_WHEAT Ribosomal_L28e domain-containing protein OS=Triticum aestivum OX=4565 PE=4 SV=1	16.576	0.12	15
Joint	prot0920	A0A3B5ZZP8	tr|A0A3B5ZZP8|A0A3B5ZZP8_WHEAT Uncharacterized protein OS=Triticum aestivum OX=4565 PE=4 SV=1	22.708	0	15
Joint	prot0922	A0A3B6A021	tr|A0A3B6A021|A0A3B6A021_WHEAT Uncharacterized protein OS=Triticum aestivum OX=4565 PE=4 SV=1	30.62	0.16	12
Joint	prot0925	A0A3B6A087	tr|A0A3B6A087|A0A3B6A087_WHEAT Uncharacterized protein OS=Triticum aestivum OX=4565 PE=4 SV=1	21.966	0	10
Joint	prot0927	A0A3B6A0K5	tr|A0A3B6A0K5|A0A3B6A0K5_WHEAT Uncharacterized protein OS=Triticum aestivum OX=4565 PE=4 SV=1	73.12	0	15
Joint	prot0929	A0A3B6A0U5	tr|A0A3B6A0U5|A0A3B6A0U5_WHEAT Uncharacterized protein OS=Triticum aestivum OX=4565 PE=3 SV=1	55.903	0	1
Joint	prot0932	A0A3B6A138	tr|A0A3B6A138|A0A3B6A138_WHEAT Eukaryotic translation initiation factor 3 subunit D OS=Triticum aestivum OX=4565 PE=3 SV=1	65.632	0.22	15
Joint	prot0939	A0A3B6A2S9	tr|A0A3B6A2S9|A0A3B6A2S9_WHEAT Uncharacterized protein OS=Triticum aestivum OX=4565 PE=4 SV=1	47.78	0	12
Joint	prot0940	A0A3B6A2W3;A0A3B6A459	tr|A0A3B6A2W3|A0A3B6A2W3_WHEAT C2H2-type domain-containing protein OS=Triticum aestivum OX=4565 PE=4 SV=1;tr|A0A3B6A459|A0A3B6A459_WHEAT C2H2-type domain-containing protein OS=Triticum aestivum OX=4565 PE=4 SV=1	33.609	0	15
Joint	prot0941	A0A3B6A374	tr|A0A3B6A374|A0A3B6A374_WHEAT Uncharacterized protein OS=Triticum aestivum OX=4565 PE=4 SV=1	17.496	0.13	9
Joint	prot0943	A0A3B6A3G3;A0A3B5Z5J3	tr|A0A3B6A3G3|A0A3B6A3G3_WHEAT HABP4_PAI-RBP1 domain-containing protein OS=Triticum aestivum OX=4565 PE=4 SV=1;tr|A0A3B5Z5J3|A0A3B5Z5J3_WHEAT HABP4_PAI-RBP1 domain-containing protein OS=Triticum aestivum OX=4565 PE=4 SV=1	39.712	0	15
Joint	prot0945	A0A3B6APF8;A0A3B6D450;A0A3B6BYY0;A0A1D5V289	tr|A0A3B6APF8|A0A3B6APF8_WHEAT Uncharacterized protein OS=Triticum aestivum OX=4565 PE=4 SV=1;tr|A0A3B6D450|A0A3B6D450_WHEAT Uncharacterized protein OS=Triticum aestivum OX=4565 PE=4 SV=1;tr|A0A3B6BYY0|A0A3B6BYY0_WHEAT Uncharacterized protein OS=Triticum a	22.957	0.07	7
Joint	prot0948	A0A3B6AQ47	tr|A0A3B6AQ47|A0A3B6AQ47_WHEAT Stress-response A/B barrel domain-containing protein OS=Triticum aestivum OX=4565 PE=4 SV=1	12.411	0.25	4
Joint	prot0952	A0A3B6AR34;A0A3B6AQL4;A0A3B6ER80;A0A3B6G1F9	tr|A0A3B6AR34|A0A3B6AR34_WHEAT Eukaryotic translation initiation factor 3 subunit M OS=Triticum aestivum OX=4565 PE=3 SV=1;tr|A0A3B6AQL4|A0A3B6AQL4_WHEAT Eukaryotic translation initiation factor 3 subunit M OS=Triticum aestivum OX=4565 PE=3 SV=1;tr|A0A3B6E	45.779	0	3
Joint	prot0958	A0A3B6ARC4;A0A1D5UVU1;A0A3B6BZB5	tr|A0A3B6ARC4|A0A3B6ARC4_WHEAT TRANSKETOLASE_1 domain-containing protein OS=Triticum aestivum OX=4565 PE=4 SV=1;tr|A0A1D5UVU1|A0A1D5UVU1_WHEAT TRANSKETOLASE_1 domain-containing protein OS=Triticum aestivum OX=4565 GN=CAMPLR22A2D_LOCUS615 PE=4 SV=1;tr|A0A3B	76.833	0	14
Joint	prot0961	A0A3B6ARM3;A0A3B6AS74	tr|A0A3B6ARM3|A0A3B6ARM3_WHEAT Uncharacterized protein OS=Triticum aestivum OX=4565 PE=4 SV=1;tr|A0A3B6AS74|A0A3B6AS74_WHEAT Uncharacterized protein OS=Triticum aestivum OX=4565 PE=4 SV=1	39.791	0	10
Joint	prot0978	A0A3B6ASR5	tr|A0A3B6ASR5|A0A3B6ASR5_WHEAT Uncharacterized protein OS=Triticum aestivum OX=4565 PE=3 SV=1	57.25	0.42	3
Joint	prot0979	A0A3B6D7J8;A0A3B6AST9	tr|A0A3B6D7J8|A0A3B6D7J8_WHEAT Nop domain-containing protein OS=Triticum aestivum OX=4565 PE=4 SV=1;tr|A0A3B6AST9|A0A3B6AST9_WHEAT Nop domain-containing protein OS=Triticum aestivum OX=4565 PE=4 SV=1	61.763	0	3
Joint	prot0980	A0A3B6ASV9	tr|A0A3B6ASV9|A0A3B6ASV9_WHEAT Superoxide dismutase [Cu-Zn] OS=Triticum aestivum OX=4565 PE=3 SV=1	14.122	0.46	6
S_unique	prot0982	A0A3B6ASW8;W5C9F2;A0A3B6ATD8;A0A3B6C0N6;A0A3B6JK09;A0A3B6HVV9;A0A3B6HS63;A0A3B6JH74;A0A3B6JIW1;A0A3B6IQF4;A0A3B6HUE9	tr|A0A3B6ASW8|A0A3B6ASW8_WHEAT Uncharacterized protein OS=Triticum aestivum OX=4565 PE=4 SV=1;tr|W5C9F2|W5C9F2_WHEAT Uncharacterized protein OS=Triticum aestivum OX=4565 GN=CAMPLR22A2D_LOCUS978 PE=4 SV=1;tr|A0A3B6ATD8|A0A3B6ATD8_WHEAT Uncharacterized prote	27.471	0.42	1
Joint	prot0986	A0A3B6ATN4;A0A3B6AU43;A0A3B6AT98;A0A3B6ATA2;A0A3B6D814;A0A3B6AUI5;A0A3B6D880;A0A2X0SEJ8;A0A3B6D7P2;A0A3B6DBD1;A0A3B6D8I0;A0A3B6ASP9;A0A3B6C1B9;A0A3B6C1K0;A0A3B6D7N9	tr|A0A3B6ATN4|A0A3B6ATN4_WHEAT WD_REPEATS_REGION domain-containing protein OS=Triticum aestivum OX=4565 PE=4 SV=1;tr|A0A3B6AU43|A0A3B6AU43_WHEAT WD_REPEATS_REGION domain-containing protein OS=Triticum aestivum OX=4565 PE=4 SV=1;tr|A0A3B6AT98|A0A3B6AT98_WHE	120.26	0	15
Joint	prot0990	A0A3B6D6N4;A0A3B6ATJ8;A0A3B6C068	tr|A0A3B6D6N4|A0A3B6D6N4_WHEAT PA domain-containing protein OS=Triticum aestivum OX=4565 PE=4 SV=1;tr|A0A3B6ATJ8|A0A3B6ATJ8_WHEAT PA domain-containing protein OS=Triticum aestivum OX=4565 PE=4 SV=1;tr|A0A3B6C068|A0A3B6C068_WHEAT PA domain-containing protei	70.621	0	15
Joint	prot0994	A0A3B6AV52;A0A3B6C277;A0A3B6ATW2;A0A3B6D8U9;A0A3B6D8Q3	tr|A0A3B6AV52|A0A3B6AV52_WHEAT PUA domain-containing protein OS=Triticum aestivum OX=4565 PE=4 SV=1;tr|A0A3B6C277|A0A3B6C277_WHEAT PUA domain-containing protein OS=Triticum aestivum OX=4565 PE=4 SV=1;tr|A0A3B6ATW2|A0A3B6ATW2_WHEAT PUA domain-containing pro	66.6	0	1
Joint	prot0997	A0A3B6AU50	tr|A0A3B6AU50|A0A3B6AU50_WHEAT 4-alpha-glucanotransferase OS=Triticum aestivum OX=4565 PE=3 SV=1	63.565	0	12
Joint	prot1004	A0A3B6AUE3;A0A3B6D9C7;A0A3B6C2J0	tr|A0A3B6AUE3|A0A3B6AUE3_WHEAT Aminotran_1_2 domain-containing protein OS=Triticum aestivum OX=4565 PE=4 SV=1;tr|A0A3B6D9C7|A0A3B6D9C7_WHEAT Aminotran_1_2 domain-containing protein OS=Triticum aestivum OX=4565 PE=4 SV=1;tr|A0A3B6C2J0|A0A3B6C2J0_WHEAT Amino	60.57	0.3	2
Joint	prot1010	A0A3B6AUT2	tr|A0A3B6AUT2|A0A3B6AUT2_WHEAT Sucrose synthase OS=Triticum aestivum OX=4565 PE=3 SV=1	94.421	0	14
Joint	prot1011	W5C9U7;A0A3B6C1P5;A0A3B6AUW6	tr|W5C9U7|W5C9U7_WHEAT Uncharacterized protein OS=Triticum aestivum OX=4565 GN=CAMPLR22A2D_LOCUS1318 PE=4 SV=1;tr|A0A3B6C1P5|A0A3B6C1P5_WHEAT Uncharacterized protein OS=Triticum aestivum OX=4565 PE=4 SV=1;tr|A0A3B6AUW6|A0A3B6AUW6_WHEAT Uncharacterized prot	29.625	0	4
Joint	prot1013	A0A3B6D9N5;A0A3B6AV40;A0A3B6C339;A0A3B6C5F0;A0A3B6D9R7;A0A3B6AVJ7;A0A3B6C2T9	tr|A0A3B6D9N5|A0A3B6D9N5_WHEAT Uncharacterized protein OS=Triticum aestivum OX=4565 PE=4 SV=1;tr|A0A3B6AV40|A0A3B6AV40_WHEAT Uncharacterized protein OS=Triticum aestivum OX=4565 PE=4 SV=1;tr|A0A3B6C339|A0A3B6C339_WHEAT Uncharacterized protein OS=Triticum a	47.998	0	10
Joint	prot1017	A0A3B6AVD3;A0A3B6C2M0	tr|A0A3B6AVD3|A0A3B6AVD3_WHEAT Small nuclear ribonucleoprotein G OS=Triticum aestivum OX=4565 PE=3 SV=1;tr|A0A3B6C2M0|A0A3B6C2M0_WHEAT Small nuclear ribonucleoprotein G OS=Triticum aestivum OX=4565 PE=3 SV=1	8.818	0	1
Joint	prot1018	A0A3B6AWS9;A0A3B6AVD7;A0A2X0SGH3;A0A3B6C6K7;A0A3B6C450	tr|A0A3B6AWS9|A0A3B6AWS9_WHEAT PI31_Prot_N domain-containing protein OS=Triticum aestivum OX=4565 PE=4 SV=1;tr|A0A3B6AVD7|A0A3B6AVD7_WHEAT PI31_Prot_N domain-containing protein OS=Triticum aestivum OX=4565 PE=4 SV=1;tr|A0A2X0SGH3|A0A2X0SGH3_WHEAT PI31_Prot	29.754	0.43	2
Joint	prot1021	A0A3B6C2L2;A0A3B6AVT9	tr|A0A3B6C2L2|A0A3B6C2L2_WHEAT Uncharacterized protein OS=Triticum aestivum OX=4565 PE=4 SV=1;tr|A0A3B6AVT9|A0A3B6AVT9_WHEAT Uncharacterized protein OS=Triticum aestivum OX=4565 PE=4 SV=1	27.102	0	3
Joint	prot1028	A0A3B6AWD3	tr|A0A3B6AWD3|A0A3B6AWD3_WHEAT PPM-type phosphatase domain-containing protein OS=Triticum aestivum OX=4565 PE=4 SV=1	33.502	0.22	6
Joint	prot1031	A0A3B6AWP4;A0A3B6AXL9;A0A3B6AWC4	tr|A0A3B6AWP4|A0A3B6AWP4_WHEAT Uncharacterized protein OS=Triticum aestivum OX=4565 PE=4 SV=1;tr|A0A3B6AXL9|A0A3B6AXL9_WHEAT Uncharacterized protein OS=Triticum aestivum OX=4565 PE=4 SV=1;tr|A0A3B6AWC4|A0A3B6AWC4_WHEAT Uncharacterized protein OS=Triticum a	50.875	0	8
Joint	prot1032	A0A3B6DE42;A0A3B6DBF8;A0A3B6C466;A0A3B6AWP5	tr|A0A3B6DE42|A0A3B6DE42_WHEAT Usp domain-containing protein OS=Triticum aestivum OX=4565 PE=4 SV=1;tr|A0A3B6DBF8|A0A3B6DBF8_WHEAT Usp domain-containing protein OS=Triticum aestivum OX=4565 PE=4 SV=1;tr|A0A3B6C466|A0A3B6C466_WHEAT Usp domain-containing pro	27.102	0.65	6
Joint	prot1045	A0A3B6AXS6;W5BRK9	tr|A0A3B6AXS6|A0A3B6AXS6_WHEAT Uncharacterized protein OS=Triticum aestivum OX=4565 PE=3 SV=1;tr|W5BRK9|W5BRK9_WHEAT Uncharacterized protein OS=Triticum aestivum OX=4565 GN=CAMPLR22A2D_LOCUS2599 PE=3 SV=1	23.673	0.21	1
Joint	prot1047	W5C1E9;A0A3B6AXY4	tr|W5C1E9|W5C1E9_WHEAT Uncharacterized protein OS=Triticum aestivum OX=4565 GN=CAMPLR22A2D_LOCUS2763 PE=3 SV=1;tr|A0A3B6AXY4|A0A3B6AXY4_WHEAT Uncharacterized protein OS=Triticum aestivum OX=4565 PE=3 SV=1	14.15	0	15
Joint	prot1048	A0A3B6AY48;A0A3B6C6G8;A0A3B6C6N7	tr|A0A3B6AY48|A0A3B6AY48_WHEAT Uncharacterized protein OS=Triticum aestivum OX=4565 PE=4 SV=1;tr|A0A3B6C6G8|A0A3B6C6G8_WHEAT Uncharacterized protein OS=Triticum aestivum OX=4565 PE=4 SV=1;tr|A0A3B6C6N7|A0A3B6C6N7_WHEAT HMA domain-containing protein OS=Trit	38.689	0	15
Joint	prot1055	A0A3B6B024;A0A3B6AYN4	tr|A0A3B6B024|A0A3B6B024_WHEAT Uncharacterized protein OS=Triticum aestivum OX=4565 PE=3 SV=1;tr|A0A3B6AYN4|A0A3B6AYN4_WHEAT Uncharacterized protein OS=Triticum aestivum OX=4565 PE=3 SV=1	37.784	0	11
Joint	prot1057	A0A3B6NVH6;A0A3B6DCF1;A0A3B6DC23;A0A3B6AYP2;A0A3B6DBM6;A0A3B6QM04;A0A3B6C559	tr|A0A3B6NVH6|A0A3B6NVH6_WHEAT FAD-binding PCMH-type domain-containing protein OS=Triticum aestivum OX=4565 PE=4 SV=1;tr|A0A3B6DCF1|A0A3B6DCF1_WHEAT FAD-binding PCMH-type domain-containing protein OS=Triticum aestivum OX=4565 PE=4 SV=1;tr|A0A3B6DC23|A0A3B6	60.174	0.07	1
Joint	prot1059	A0A3B6AYS3	tr|A0A3B6AYS3|A0A3B6AYS3_WHEAT DAO domain-containing protein OS=Triticum aestivum OX=4565 PE=4 SV=1	39.99	0.3	1
Joint	prot1060	A0A3B6AYT7	tr|A0A3B6AYT7|A0A3B6AYT7_WHEAT 40S ribosomal protein S8 OS=Triticum aestivum OX=4565 PE=3 SV=1	25.288	0.25	15
Joint	prot1063	A0A3B6AYW6	tr|A0A3B6AYW6|A0A3B6AYW6_WHEAT GrpE protein homolog OS=Triticum aestivum OX=4565 PE=3 SV=1	31.493	0.08	6
Joint	prot1064	A0A3B6AYW9	tr|A0A3B6AYW9|A0A3B6AYW9_WHEAT Uncharacterized protein OS=Triticum aestivum OX=4565 PE=4 SV=1	33.691	0.75	15
Joint	prot1065	W5BEP1;A0A3B6AZ05	tr|W5BEP1|W5BEP1_WHEAT ATP synthase subunit d, mitochondrial OS=Triticum aestivum OX=4565 GN=CAMPLR22A2D_LOCUS2925 PE=3 SV=1;tr|A0A3B6AZ05|A0A3B6AZ05_WHEAT ATP synthase subunit d, mitochondrial OS=Triticum aestivum OX=4565 PE=3 SV=1	19.548	0	15
Joint	prot1066	A0A3B6DE43;W5BZZ2;A0A3B6AZ34;A0A3B6DD91	tr|A0A3B6DE43|A0A3B6DE43_WHEAT Ribosomal_L18_c domain-containing protein OS=Triticum aestivum OX=4565 PE=3 SV=1;tr|W5BZZ2|W5BZZ2_WHEAT Ribosomal_L18_c domain-containing protein OS=Triticum aestivum OX=4565 PE=3 SV=1;tr|A0A3B6AZ34|A0A3B6AZ34_WHEAT Ribosomal	34.021	0	2
Joint	prot1067	A0A3B6AZ36;A0A3B6B0Z9;A0A3B6B0D9;A0A3B6C7F9;A0A3B6C7E0;A0A3B6AZJ8;A0A3B6B010;A0A3B6DHN5;A0A3B6B015;A0A3B6C7M4	tr|A0A3B6AZ36|A0A3B6AZ36_WHEAT Uncharacterized protein OS=Triticum aestivum OX=4565 PE=4 SV=1;tr|A0A3B6B0Z9|A0A3B6B0Z9_WHEAT Uncharacterized protein OS=Triticum aestivum OX=4565 PE=4 SV=1;tr|A0A3B6B0D9|A0A3B6B0D9_WHEAT Uncharacterized protein OS=Triticum a	43.1	0	5
Joint	prot1069	P68428;A0A3B6PGD8;A0A3B6AZ71;A0A3B6IUN7;A0A3B6GUS9;A0A1D6CJP6	sp|P68428|H32_WHEAT Histone H3.2 OS=Triticum aestivum OX=4565 PE=1 SV=2;tr|A0A3B6PGD8|A0A3B6PGD8_WHEAT Histone H3 OS=Triticum aestivum OX=4565 PE=3 SV=1;tr|A0A3B6AZ71|A0A3B6AZ71_WHEAT Histone domain-containing protein OS=Triticum aestivum OX=4565 PE=3 SV=1	15.284	0	15
Joint	prot1073	A0A3B6AZC8	tr|A0A3B6AZC8|A0A3B6AZC8_WHEAT Aldo_ket_red domain-containing protein OS=Triticum aestivum OX=4565 PE=4 SV=1	36.101	0	9
Joint	prot1074	A0A3B6C6G2;A0A3B6AZE6	tr|A0A3B6C6G2|A0A3B6C6G2_WHEAT Uncharacterized protein OS=Triticum aestivum OX=4565 PE=4 SV=1;tr|A0A3B6AZE6|A0A3B6AZE6_WHEAT Uncharacterized protein OS=Triticum aestivum OX=4565 PE=4 SV=1	30.743	0	3
Joint	prot1080	A0A3B6AZV4;A0A3B6C6H6;A0A3B6DGI8;A0A3B6C8U9;W5BXZ2;A0A3B6C6A6	tr|A0A3B6AZV4|A0A3B6AZV4_WHEAT Eukaryotic translation initiation factor 3 subunit H OS=Triticum aestivum OX=4565 PE=3 SV=1;tr|A0A3B6C6H6|A0A3B6C6H6_WHEAT Eukaryotic translation initiation factor 3 subunit H OS=Triticum aestivum OX=4565 PE=3 SV=1;tr|A0A3B6D	35.251	0.2	10
Joint	prot1082	A0A3B6B057;Q9AUJ7	tr|A0A3B6B057|A0A3B6B057_WHEAT Uncharacterized protein OS=Triticum aestivum OX=4565 PE=4 SV=1;sp|Q9AUJ7|IF4B1_WHEAT Eukaryotic translation initiation factor 4B1 OS=Triticum aestivum OX=4565 GN=EIF4B PE=1 SV=1	57.602	0.39	5
Joint	prot1084	A0A3B6DDL4;W5BRW5;A0A3B6B0C3;A0A3B6C6T0;A0A3B6C6S4;A0A3B6C700	tr|A0A3B6DDL4|A0A3B6DDL4_WHEAT Histidinol dehydrogenase, chloroplastic OS=Triticum aestivum OX=4565 PE=3 SV=1;tr|W5BRW5|W5BRW5_WHEAT Histidinol dehydrogenase, chloroplastic OS=Triticum aestivum OX=4565 GN=CAMPLR22A2D_LOCUS2914 PE=3 SV=1;tr|A0A3B6B0C3|A0A3B	50.604	0.23	11
Joint	prot1086	A0A3B6B1X5;A0A3B6B0J6;A0A1D5US77	tr|A0A3B6B1X5|A0A3B6B1X5_WHEAT Uncharacterized protein OS=Triticum aestivum OX=4565 PE=4 SV=1;tr|A0A3B6B0J6|A0A3B6B0J6_WHEAT Uncharacterized protein OS=Triticum aestivum OX=4565 PE=4 SV=1;tr|A0A1D5US77|A0A1D5US77_WHEAT Uncharacterized protein OS=Triticum a	33.006	0.39	2
Joint	prot1088	A0A3B6B0K8	tr|A0A3B6B0K8|A0A3B6B0K8_WHEAT SHSP domain-containing protein OS=Triticum aestivum OX=4565 PE=3 SV=1	23.94	0	15
Joint	prot1094	A0A3B6B1B4;A0A3B6B267	tr|A0A3B6B1B4|A0A3B6B1B4_WHEAT Aldose 1-epimerase OS=Triticum aestivum OX=4565 PE=3 SV=1;tr|A0A3B6B267|A0A3B6B267_WHEAT Aldose 1-epimerase OS=Triticum aestivum OX=4565 PE=3 SV=1	39.245	0.46	8
Joint	prot1095	A0A3B6DGJ4;A0A3B6B1E0;A0A3B6C9Z0	tr|A0A3B6DGJ4|A0A3B6DGJ4_WHEAT Uncharacterized protein OS=Triticum aestivum OX=4565 PE=4 SV=1;tr|A0A3B6B1E0|A0A3B6B1E0_WHEAT Uncharacterized protein OS=Triticum aestivum OX=4565 PE=4 SV=1;tr|A0A3B6C9Z0|A0A3B6C9Z0_WHEAT Uncharacterized protein OS=Triticum a	35.731	0.25	11
Joint	prot1097	A0A3B6C8X8;A0A3B6B1E8	tr|A0A3B6C8X8|A0A3B6C8X8_WHEAT Glucose-6-phosphate 1-dehydrogenase OS=Triticum aestivum OX=4565 PE=3 SV=1;tr|A0A3B6B1E8|A0A3B6B1E8_WHEAT Glucose-6-phosphate 1-dehydrogenase OS=Triticum aestivum OX=4565 PE=3 SV=1	57.876	0	2
Joint	prot1098	A0A3B6B1T2;A0A3B6C9R5;A0A3B6DGF1	tr|A0A3B6B1T2|A0A3B6B1T2_WHEAT Uncharacterized protein OS=Triticum aestivum OX=4565 PE=3 SV=1;tr|A0A3B6C9R5|A0A3B6C9R5_WHEAT Uncharacterized protein OS=Triticum aestivum OX=4565 PE=3 SV=1;tr|A0A3B6DGF1|A0A3B6DGF1_WHEAT Uncharacterized protein OS=Triticum a	36.713	0.24	6
Joint	prot1100	W5BS00;A0A3B6B1Y1;A0A3B6DHI0	tr|W5BS00|W5BS00_WHEAT Glutamate dehydrogenase OS=Triticum aestivum OX=4565 PE=3 SV=1;tr|A0A3B6B1Y1|A0A3B6B1Y1_WHEAT Glutamate dehydrogenase OS=Triticum aestivum OX=4565 PE=3 SV=1;tr|A0A3B6DHI0|A0A3B6DHI0_WHEAT Glutamate dehydrogenase OS=Triticum aestivum	44.518	0.03	15
Joint	prot1110	A0A3B6B2S4	tr|A0A3B6B2S4|A0A3B6B2S4_WHEAT Uncharacterized protein OS=Triticum aestivum OX=4565 PE=4 SV=1	64.599	0	10
Joint	prot1112	A0A3B6B2X3	tr|A0A3B6B2X3|A0A3B6B2X3_WHEAT Oleosin OS=Triticum aestivum OX=4565 PE=3 SV=1	16.353	0.34	15
Joint	prot1114	A0A3B6B3B0	tr|A0A3B6B3B0|A0A3B6B3B0_WHEAT Uncharacterized protein OS=Triticum aestivum OX=4565 PE=4 SV=1	34.094	0	9
Joint	prot1115	A0A3B6DIW5;A0A3B6CE94;A0A3B6B3F1;A0A3B6DHT5;A0A3B6CBX0;A0A3B6B4C4;A0A3B6DII0;A0A3B6B5B0;A0A3B6B3Z1;A0A3B6DLZ9;A0A3B6CBS0;A0A3B6B4N7;A0A3B6A0X2;A0A3B5Z3J6	tr|A0A3B6DIW5|A0A3B6DIW5_WHEAT 26S proteasome non-ATPase regulatory subunit 1 homolog OS=Triticum aestivum OX=4565 PE=3 SV=1;tr|A0A3B6CE94|A0A3B6CE94_WHEAT 26S proteasome non-ATPase regulatory subunit 1 homolog OS=Triticum aestivum OX=4565 PE=3 SV=1;tr|A0A	109.98	0.41	6
Joint	prot1116	P62786;P62785;A0A3B6KIR7;A0A3B6CBA0;A0A3B6B3H4;A0A3B6CBE7;A0A3B6U3I5;A0A3B6PHV6;A0A3B5Z3M7;A0A3B6IYW6;A0A3B6DID8;A0A3B6DNA1;A0A3B6RPJ9;A0A3B6RFN4;A0A3B6DLJ6	sp|P62786|H42_WHEAT Histone H4 variant TH091 OS=Triticum aestivum OX=4565 PE=3 SV=2;sp|P62785|H41_WHEAT Histone H4 variant TH011 OS=Triticum aestivum OX=4565 PE=3 SV=2;tr|A0A3B6KIR7|A0A3B6KIR7_WHEAT Histone H4 OS=Triticum aestivum OX=4565 PE=3 SV=1;tr|A0A3	11.467	0	15
Joint	prot1118	A0A3B6B3X9	tr|A0A3B6B3X9|A0A3B6B3X9_WHEAT Uncharacterized protein OS=Triticum aestivum OX=4565 PE=4 SV=1	40.921	0	1
Joint	prot1121	D2KZ08;A0A3B6B4B8;A0A3B6DIJ0;A0A3B6DLN3	tr|D2KZ08|D2KZ08_WHEAT Aminotransferase OS=Triticum aestivum OX=4565 GN=TaSAG1 PE=2 SV=1;tr|A0A3B6B4B8|A0A3B6B4B8_WHEAT Uncharacterized protein OS=Triticum aestivum OX=4565 PE=3 SV=1;tr|A0A3B6DIJ0|A0A3B6DIJ0_WHEAT Uncharacterized protein OS=Triticum aestiv	55.546	0.64	4
Joint	prot1125	A0A3B6B5Q7;A0A3B6B5G0;A0A3B6B4J7;A0A3B6B530	tr|A0A3B6B5Q7|A0A3B6B5Q7_WHEAT Uncharacterized protein OS=Triticum aestivum OX=4565 PE=4 SV=1;tr|A0A3B6B5G0|A0A3B6B5G0_WHEAT Uncharacterized protein OS=Triticum aestivum OX=4565 PE=4 SV=1;tr|A0A3B6B4J7|A0A3B6B4J7_WHEAT Uncharacterized protein OS=Triticum a	75.233	0.15	3
Joint	prot1132	A0A3B6B5J2	tr|A0A3B6B5J2|A0A3B6B5J2_WHEAT Uncharacterized protein OS=Triticum aestivum OX=4565 PE=4 SV=1	57.959	0	1
Joint	prot1135	A0A3B6B5P1	tr|A0A3B6B5P1|A0A3B6B5P1_WHEAT Uncharacterized protein OS=Triticum aestivum OX=4565 PE=4 SV=1	38.882	0	14
Joint	prot1138	A0A3B6B5W5;A0A3B6DL13	tr|A0A3B6B5W5|A0A3B6B5W5_WHEAT Aldedh domain-containing protein OS=Triticum aestivum OX=4565 PE=4 SV=1;tr|A0A3B6DL13|A0A3B6DL13_WHEAT Aldedh domain-containing protein OS=Triticum aestivum OX=4565 PE=4 SV=1	57.068	0	15
Joint	prot1141	A0A3B6B623	tr|A0A3B6B623|A0A3B6B623_WHEAT D-3-phosphoglycerate dehydrogenase OS=Triticum aestivum OX=4565 PE=3 SV=1	60.448	0.18	15
Joint	prot1143	A0A3B6DLZ0;A0A3B6B6F3	tr|A0A3B6DLZ0|A0A3B6DLZ0_WHEAT MPN domain-containing protein OS=Triticum aestivum OX=4565 PE=4 SV=1;tr|A0A3B6B6F3|A0A3B6B6F3_WHEAT MPN domain-containing protein OS=Triticum aestivum OX=4565 PE=4 SV=1	40.556	0	4
S_unique	prot1147	A0A3B6B6S8;A0A3B6CED3	tr|A0A3B6B6S8|A0A3B6B6S8_WHEAT Inositol-pentakisphosphate 2-kinase OS=Triticum aestivum OX=4565 PE=4 SV=1;tr|A0A3B6CED3|A0A3B6CED3_WHEAT Inositol-pentakisphosphate 2-kinase OS=Triticum aestivum OX=4565 PE=4 SV=1	50.277	0	2
Joint	prot1152	A0A3B6B6Y3	tr|A0A3B6B6Y3|A0A3B6B6Y3_WHEAT Usp domain-containing protein OS=Triticum aestivum OX=4565 PE=4 SV=1	17.83	0.4	6
Joint	prot1158	A0A3B6B7X7;A0A3B6B7E5	tr|A0A3B6B7X7|A0A3B6B7X7_WHEAT Uncharacterized protein OS=Triticum aestivum OX=4565 PE=4 SV=1;tr|A0A3B6B7E5|A0A3B6B7E5_WHEAT Uncharacterized protein OS=Triticum aestivum OX=4565 PE=4 SV=1	41.1	0.13	12
Joint	prot1166	A0A3B6B7S9;A0A3B6DM86;A0A3B6CFG7	tr|A0A3B6B7S9|A0A3B6B7S9_WHEAT Uncharacterized protein OS=Triticum aestivum OX=4565 PE=4 SV=1;tr|A0A3B6DM86|A0A3B6DM86_WHEAT Uncharacterized protein OS=Triticum aestivum OX=4565 PE=4 SV=1;tr|A0A3B6CFG7|A0A3B6CFG7_WHEAT Uncharacterized protein OS=Triticum a	25.587	0	8
Joint	prot1174	A0A3B6B8E6;W5BVA4;A0A3B6B959;A0A3B6DQK3;A0A3B6DMI9;A0A3B6B861	tr|A0A3B6B8E6|A0A3B6B8E6_WHEAT Calreticulin OS=Triticum aestivum OX=4565 PE=3 SV=1;tr|W5BVA4|W5BVA4_WHEAT Calreticulin OS=Triticum aestivum OX=4565 GN=CAMPLR22A2D_LOCUS5386 PE=3 SV=1;tr|A0A3B6B959|A0A3B6B959_WHEAT Calreticulin OS=Triticum aestivum OX=4565	43.304	0	15
Joint	prot1178	A0A3B6B8S2	tr|A0A3B6B8S2|A0A3B6B8S2_WHEAT Uncharacterized protein OS=Triticum aestivum OX=4565 PE=3 SV=1	38.877	0	1
Joint	prot1181	A0A3B6B914	tr|A0A3B6B914|A0A3B6B914_WHEAT Peptidase A1 domain-containing protein OS=Triticum aestivum OX=4565 PE=3 SV=1	50.311	0	2
Joint	prot1182	A0A3B6B961;A0A3B6FK57;A0A3B6FJ99;A0A3B6CH41;A0A3B6CH77	tr|A0A3B6B961|A0A3B6B961_WHEAT Uncharacterized protein OS=Triticum aestivum OX=4565 PE=3 SV=1;tr|A0A3B6FK57|A0A3B6FK57_WHEAT Uncharacterized protein OS=Triticum aestivum OX=4565 PE=3 SV=1;tr|A0A3B6FJ99|A0A3B6FJ99_WHEAT Uncharacterized protein OS=Triticum a	24.439	0	15
Joint	prot1188	A0A3B6B9R9;A0A3B6CGJ7;A0A3B6B9J0	tr|A0A3B6B9R9|A0A3B6B9R9_WHEAT Clathrin light chain OS=Triticum aestivum OX=4565 PE=3 SV=1;tr|A0A3B6CGJ7|A0A3B6CGJ7_WHEAT Clathrin light chain OS=Triticum aestivum OX=4565 PE=3 SV=1;tr|A0A3B6B9J0|A0A3B6B9J0_WHEAT Clathrin light chain OS=Triticum aestivum O	33.244	0	9
Joint	prot1189	A0A3B6CJN8;A0A3B6DNK6;A0A3B6CHL2;A0A3B6B9S5	tr|A0A3B6CJN8|A0A3B6CJN8_WHEAT Uncharacterized protein OS=Triticum aestivum OX=4565 PE=4 SV=1;tr|A0A3B6DNK6|A0A3B6DNK6_WHEAT Importin N-terminal domain-containing protein OS=Triticum aestivum OX=4565 PE=4 SV=1;tr|A0A3B6CHL2|A0A3B6CHL2_WHEAT Importin N-term	88.497	0.2	5
Joint	prot1190	A0A3B6BAD3;A0A1D5UR34	tr|A0A3B6BAD3|A0A3B6BAD3_WHEAT Uncharacterized protein OS=Triticum aestivum OX=4565 PE=3 SV=1;tr|A0A1D5UR34|A0A1D5UR34_WHEAT Uncharacterized protein OS=Triticum aestivum OX=4565 GN=CAMPLR22A2D_LOCUS5867 PE=3 SV=1	71.867	0.27	11
Joint	prot1194	G3LT25;A0A3B6BXQ0;A0A3B6AQG3	tr|G3LT25|G3LT25_WHEAT Arginase OS=Triticum aestivum OX=4565 GN=arg PE=2 SV=1;tr|A0A3B6BXQ0|A0A3B6BXQ0_WHEAT Uncharacterized protein OS=Triticum aestivum OX=4565 PE=3 SV=1;tr|A0A3B6AQG3|A0A3B6AQG3_WHEAT Uncharacterized protein OS=Triticum aestivum OX=4565	36.846	0.67	11
Joint	prot1200	A0A3B6BYE7	tr|A0A3B6BYE7|A0A3B6BYE7_WHEAT Uncharacterized protein OS=Triticum aestivum OX=4565 PE=4 SV=1	19.088	0.61	13
Joint	prot1208	W5C5N9;A0A3B6C0D4	tr|W5C5N9|W5C5N9_WHEAT Uncharacterized protein OS=Triticum aestivum OX=4565 GN=CAMPLR22A2D_LOCUS969 PE=4 SV=1;tr|A0A3B6C0D4|A0A3B6C0D4_WHEAT Uncharacterized protein OS=Triticum aestivum OX=4565 PE=4 SV=1	14.345	0.24	15
Joint	prot1212	A0A3B6C0M4;A0A3B6C380	tr|A0A3B6C0M4|A0A3B6C0M4_WHEAT Xylose isomerase OS=Triticum aestivum OX=4565 PE=3 SV=1;tr|A0A3B6C380|A0A3B6C380_WHEAT Xylose isomerase OS=Triticum aestivum OX=4565 PE=3 SV=1	53.575	0	15
Joint	prot1217	A0A3B6D7T9;A0A3B6C120;A0A3B6AT05	tr|A0A3B6D7T9|A0A3B6D7T9_WHEAT Nop domain-containing protein OS=Triticum aestivum OX=4565 PE=4 SV=1;tr|A0A3B6C120|A0A3B6C120_WHEAT Nop domain-containing protein OS=Triticum aestivum OX=4565 PE=4 SV=1;tr|A0A3B6AT05|A0A3B6AT05_WHEAT Nop domain-containing pro	60.046	0	9
Joint	prot1218	A0A3B6C126	tr|A0A3B6C126|A0A3B6C126_WHEAT Cysteine proteinase inhibitor OS=Triticum aestivum OX=4565 PE=3 SV=1	12.94	0	12
Joint	prot1220	A0A3B6C1C0;A0A3B6C197	tr|A0A3B6C1C0|A0A3B6C1C0_WHEAT Uncharacterized protein OS=Triticum aestivum OX=4565 PE=3 SV=1;tr|A0A3B6C197|A0A3B6C197_WHEAT Uncharacterized protein OS=Triticum aestivum OX=4565 PE=3 SV=1	57.314	0	11
Joint	prot1225	A0A3B6C1V4	tr|A0A3B6C1V4|A0A3B6C1V4_WHEAT Transket_pyr domain-containing protein OS=Triticum aestivum OX=4565 PE=4 SV=1	114.76	0.32	12
Joint	prot1231	A0A3B6C2G3	tr|A0A3B6C2G3|A0A3B6C2G3_WHEAT Sucrose synthase OS=Triticum aestivum OX=4565 PE=3 SV=1	94.377	0	15
Joint	prot1239	W5C4B7;A0A3B6C3D5	tr|W5C4B7|W5C4B7_WHEAT Succinate--CoA ligase [ADP-forming] subunit alpha, mitochondrial OS=Triticum aestivum OX=4565 GN=CAMPLR22A2D_LOCUS1831 PE=3 SV=1;tr|A0A3B6C3D5|A0A3B6C3D5_WHEAT Succinate--CoA ligase [ADP-forming] subunit alpha, mitochondrial OS=Triti	34.327	0	14
Joint	prot1246	A0A3B6DAF6;A0A3B6C486;W5C2S2	tr|A0A3B6DAF6|A0A3B6DAF6_WHEAT Uncharacterized protein OS=Triticum aestivum OX=4565 PE=4 SV=1;tr|A0A3B6C486|A0A3B6C486_WHEAT Uncharacterized protein OS=Triticum aestivum OX=4565 PE=4 SV=1;tr|W5C2S2|W5C2S2_WHEAT Uncharacterized protein OS=Triticum aestivum	21.168	0.67	10
Joint	prot1247	A0A3B6C4A1;A0A3B6C6M3	tr|A0A3B6C4A1|A0A3B6C4A1_WHEAT Nudix hydrolase domain-containing protein OS=Triticum aestivum OX=4565 PE=4 SV=1;tr|A0A3B6C6M3|A0A3B6C6M3_WHEAT Nudix hydrolase domain-containing protein OS=Triticum aestivum OX=4565 PE=4 SV=1	27.002	0	10
Joint	prot1252	A0A3B6C521	tr|A0A3B6C521|A0A3B6C521_WHEAT 40S ribosomal protein S12 OS=Triticum aestivum OX=4565 PE=3 SV=1	15.234	0	15
Joint	prot1253	A0A3B6C571	tr|A0A3B6C571|A0A3B6C571_WHEAT Ribosomal_L18e/L15P domain-containing protein OS=Triticum aestivum OX=4565 PE=3 SV=1	15.994	0.19	8
Joint	prot1258	A0A3B6C600;A0A3B6DA84;A0A3B6C3F5;A0A3B6C3N4;A0A3B6DAC4;A0A3B6AWB5;A0A3B6DDJ6	tr|A0A3B6C600|A0A3B6C600_WHEAT Importin N-terminal domain-containing protein OS=Triticum aestivum OX=4565 PE=4 SV=1;tr|A0A3B6DA84|A0A3B6DA84_WHEAT Importin N-terminal domain-containing protein OS=Triticum aestivum OX=4565 PE=4 SV=1;tr|A0A3B6C3F5|A0A3B6C3F5	122.9	0	12
Joint	prot1261	A0A3B6C6H4	tr|A0A3B6C6H4|A0A3B6C6H4_WHEAT PKS_ER domain-containing protein OS=Triticum aestivum OX=4565 PE=4 SV=1	34.793	0	11
Joint	prot1266	A0A3B6C7C1	tr|A0A3B6C7C1|A0A3B6C7C1_WHEAT DUF4149 domain-containing protein OS=Triticum aestivum OX=4565 PE=4 SV=1	61.113	0	1
Joint	prot1271	A0A3B6C7S5;A0A1D5URR5	tr|A0A3B6C7S5|A0A3B6C7S5_WHEAT Oxidored_FMN domain-containing protein OS=Triticum aestivum OX=4565 PE=4 SV=1;tr|A0A1D5URR5|A0A1D5URR5_WHEAT Oxidored_FMN domain-containing protein OS=Triticum aestivum OX=4565 GN=CAMPLR22A2D_LOCUS3112 PE=4 SV=1	41.136	0	5
Joint	prot1272	A0A3B6C7Y4	tr|A0A3B6C7Y4|A0A3B6C7Y4_WHEAT Aldo_ket_red domain-containing protein OS=Triticum aestivum OX=4565 PE=4 SV=1	36.068	0.47	14
Joint	prot1277	A0A3B6DFJ8;A0A3B6C8L8;A0A3B6C8M0;A0A3B6DFB5;A0A3B6C8G5;A0A3B6B0S4;A0A3B6B1P0;A0A3B6DIT3;A0A3B6CAZ1	tr|A0A3B6DFJ8|A0A3B6DFJ8_WHEAT Amine oxidase OS=Triticum aestivum OX=4565 PE=3 SV=1;tr|A0A3B6C8L8|A0A3B6C8L8_WHEAT Amine oxidase OS=Triticum aestivum OX=4565 PE=3 SV=1;tr|A0A3B6C8M0|A0A3B6C8M0_WHEAT Amine oxidase OS=Triticum aestivum OX=4565 PE=3 SV=1;tr|A	81.226	0.31	2
Joint	prot1278	A0A3B6C8P0;A0A3B6C8T5	tr|A0A3B6C8P0|A0A3B6C8P0_WHEAT Uncharacterized protein OS=Triticum aestivum OX=4565 PE=4 SV=1;tr|A0A3B6C8T5|A0A3B6C8T5_WHEAT Uncharacterized protein OS=Triticum aestivum OX=4565 PE=4 SV=1	73.169	0	12
Joint	prot1280	A0A3B6C8P4	tr|A0A3B6C8P4|A0A3B6C8P4_WHEAT Protein-L-isoaspartate O-methyltransferase OS=Triticum aestivum OX=4565 PE=3 SV=1	24.694	0	10
S_unique	prot1281	A0A3B6C8T1;A0A3B6B0H8	tr|A0A3B6C8T1|A0A3B6C8T1_WHEAT PCI domain-containing protein OS=Triticum aestivum OX=4565 PE=4 SV=1;tr|A0A3B6B0H8|A0A3B6B0H8_WHEAT PCI domain-containing protein OS=Triticum aestivum OX=4565 PE=4 SV=1	44.086	0	1
Joint	prot1282	A0A3B6C8Z3	tr|A0A3B6C8Z3|A0A3B6C8Z3_WHEAT Malate synthase OS=Triticum aestivum OX=4565 PE=3 SV=1	62.755	0	5
Joint	prot1285	A0A3B6C954	tr|A0A3B6C954|A0A3B6C954_WHEAT MI domain-containing protein OS=Triticum aestivum OX=4565 PE=4 SV=1	86.559	0.22	14
S_unique	prot1286	A0A3B6C9G4;A0A3B6C9E5;A0A3B6DH02;A0A3B6C9A8;A0A3B6B2Q2;A0A3B6B1U3	tr|A0A3B6C9G4|A0A3B6C9G4_WHEAT Uncharacterized protein OS=Triticum aestivum OX=4565 PE=4 SV=1;tr|A0A3B6C9E5|A0A3B6C9E5_WHEAT Uncharacterized protein OS=Triticum aestivum OX=4565 PE=4 SV=1;tr|A0A3B6DH02|A0A3B6DH02_WHEAT Uncharacterized protein OS=Triticum a	33.958	0.6	1
Joint	prot1288	A0A3B6C9D0;A0A3B6C715;A0A3B6C701	tr|A0A3B6C9D0|A0A3B6C9D0_WHEAT Aamy domain-containing protein OS=Triticum aestivum OX=4565 PE=4 SV=1;tr|A0A3B6C715|A0A3B6C715_WHEAT Aamy domain-containing protein OS=Triticum aestivum OX=4565 PE=4 SV=1;tr|A0A3B6C701|A0A3B6C701_WHEAT Aamy domain-containing	93.077	0	15
Joint	prot1289	A0A3B6C9E7	tr|A0A3B6C9E7|A0A3B6C9E7_WHEAT Glutaredoxin domain-containing protein OS=Triticum aestivum OX=4565 PE=1 SV=1	13.508	0.24	12
Joint	prot1290	A0A3B6C9R6	tr|A0A3B6C9R6|A0A3B6C9R6_WHEAT Uncharacterized protein OS=Triticum aestivum OX=4565 PE=3 SV=1	27.477	0.72	1
Joint	prot1292	A0A3B6CA63	tr|A0A3B6CA63|A0A3B6CA63_WHEAT Uncharacterized protein OS=Triticum aestivum OX=4565 PE=4 SV=1	54.431	0.5	1
Joint	prot1295	A0A3B6CAR6;W5BQT6;A0A3B6B0I1	tr|A0A3B6CAR6|A0A3B6CAR6_WHEAT Uncharacterized protein OS=Triticum aestivum OX=4565 PE=3 SV=1;tr|W5BQT6|W5BQT6_WHEAT Uncharacterized protein OS=Triticum aestivum OX=4565 GN=CAMPLR22A2D_LOCUS3309 PE=3 SV=1;tr|A0A3B6B0I1|A0A3B6B0I1_WHEAT Uncharacterized prot	42.218	0.22	7
Joint	prot1297	A0A3B6CBI3;A0A3B6CBK0;A0A3B6CDW4;A0A3B6CBD9	tr|A0A3B6CBI3|A0A3B6CBI3_WHEAT Uncharacterized protein OS=Triticum aestivum OX=4565 PE=4 SV=1;tr|A0A3B6CBK0|A0A3B6CBK0_WHEAT Uncharacterized protein OS=Triticum aestivum OX=4565 PE=4 SV=1;tr|A0A3B6CDW4|A0A3B6CDW4_WHEAT Uncharacterized protein OS=Triticum a	196.84	0	14
S_unique	prot1298	A0A3B6DF66;A0A3B6CBJ4	tr|A0A3B6DF66|A0A3B6DF66_WHEAT Uncharacterized protein OS=Triticum aestivum OX=4565 PE=4 SV=1;tr|A0A3B6CBJ4|A0A3B6CBJ4_WHEAT Uncharacterized protein OS=Triticum aestivum OX=4565 PE=4 SV=1	51	0.44	1
Joint	prot1301	A0A3B6CCF4	tr|A0A3B6CCF4|A0A3B6CCF4_WHEAT AAI domain-containing protein OS=Triticum aestivum OX=4565 PE=4 SV=1	14.038	0	6
Joint	prot1306	A0A3B6CD30;A0A3B6DHQ8;W5AW93;A0A3B6B2T5	tr|A0A3B6CD30|A0A3B6CD30_WHEAT H15 domain-containing protein OS=Triticum aestivum OX=4565 PE=3 SV=1;tr|A0A3B6DHQ8|A0A3B6DHQ8_WHEAT H15 domain-containing protein OS=Triticum aestivum OX=4565 PE=3 SV=1;tr|W5AW93|W5AW93_WHEAT H15 domain-containing protein OS=	18.586	0	5
Joint	prot1312	A0A3B6DNL0;A0A3B6CDM8;A0A3B6B6W7	tr|A0A3B6DNL0|A0A3B6DNL0_WHEAT Uncharacterized protein OS=Triticum aestivum OX=4565 PE=4 SV=1;tr|A0A3B6CDM8|A0A3B6CDM8_WHEAT Uncharacterized protein OS=Triticum aestivum OX=4565 PE=4 SV=1;tr|A0A3B6B6W7|A0A3B6B6W7_WHEAT Uncharacterized protein OS=Triticum a	19.135	0.29	7
Joint	prot1313	A0A3B6CDR8	tr|A0A3B6CDR8|A0A3B6CDR8_WHEAT Epimerase domain-containing protein OS=Triticum aestivum OX=4565 PE=4 SV=1	36.671	0.41	2
Joint	prot1315	A0A3B6CE27	tr|A0A3B6CE27|A0A3B6CE27_WHEAT Adenosylhomocysteinase OS=Triticum aestivum OX=4565 PE=3 SV=1	53.226	0.57	2
Joint	prot1316	A0A3B6CE50;A0A3B6CE80;P32112;A0A3B6CE58	tr|A0A3B6CE50|A0A3B6CE50_WHEAT Adenosylhomocysteinase OS=Triticum aestivum OX=4565 PE=3 SV=1;tr|A0A3B6CE80|A0A3B6CE80_WHEAT Adenosylhomocysteinase OS=Triticum aestivum OX=4565 PE=3 SV=1;sp|P32112|SAHH_WHEAT Adenosylhomocysteinase OS=Triticum aestivum OX=45	53.247	0	15
Joint	prot1325	A0A3B6CFS9	tr|A0A3B6CFS9|A0A3B6CFS9_WHEAT Superoxide dismutase OS=Triticum aestivum OX=4565 PE=3 SV=1	24.603	0.37	15
S_unique	prot1326	A0A3B6CFZ3;A0A3B6CIB7;A0A3B6CG34	tr|A0A3B6CFZ3|A0A3B6CFZ3_WHEAT Calreticulin OS=Triticum aestivum OX=4565 PE=3 SV=1;tr|A0A3B6CIB7|A0A3B6CIB7_WHEAT Calreticulin OS=Triticum aestivum OX=4565 PE=3 SV=1;tr|A0A3B6CG34|A0A3B6CG34_WHEAT Calreticulin OS=Triticum aestivum OX=4565 PE=3 SV=1	43.112	0	1
Joint	prot1336	A0A3B6CHY0	tr|A0A3B6CHY0|A0A3B6CHY0_WHEAT AAI domain-containing protein OS=Triticum aestivum OX=4565 PE=4 SV=1	11.249	0.43	7
Joint	prot1340	A0A3B6D4N0;A0A3B6AQ52;A0A3B6APM5;A0A3B6BXY7;A0A3B6D4S5;A0A3B6ARD2;A0A3B6C0G8	tr|A0A3B6D4N0|A0A3B6D4N0_WHEAT TIP120 domain-containing protein OS=Triticum aestivum OX=4565 PE=4 SV=1;tr|A0A3B6AQ52|A0A3B6AQ52_WHEAT TIP120 domain-containing protein OS=Triticum aestivum OX=4565 PE=4 SV=1;tr|A0A3B6APM5|A0A3B6APM5_WHEAT TIP120 domain-conta	134.19	0.56	10
Joint	prot1344	A0A3B6D5E7;A0A3B5YSP4	tr|A0A3B6D5E7|A0A3B6D5E7_WHEAT Glyco_hydro_18 domain-containing protein OS=Triticum aestivum OX=4565 PE=4 SV=1;tr|A0A3B5YSP4|A0A3B5YSP4_WHEAT Glyco_hydro_18 domain-containing protein OS=Triticum aestivum OX=4565 PE=4 SV=1	33.731	0.14	3
Joint	prot1346	A0A3B6D6J5	tr|A0A3B6D6J5|A0A3B6D6J5_WHEAT PEROXIDASE_4 domain-containing protein OS=Triticum aestivum OX=4565 PE=3 SV=1	27.659	0.18	15
Joint	prot1347	A0A3B6DAA8;A0A3B6D742;A0A3B6C021;A0A3B6C2M3	tr|A0A3B6DAA8|A0A3B6DAA8_WHEAT Uncharacterized protein OS=Triticum aestivum OX=4565 PE=4 SV=1;tr|A0A3B6D742|A0A3B6D742_WHEAT Uncharacterized protein OS=Triticum aestivum OX=4565 PE=4 SV=1;tr|A0A3B6C021|A0A3B6C021_WHEAT Uncharacterized protein OS=Triticum a	38.808	0	15
Joint	prot1348	A0A3B6D745	tr|A0A3B6D745|A0A3B6D745_WHEAT Peroxidase OS=Triticum aestivum OX=4565 PE=3 SV=1	31.898	0.6	10
Joint	prot1350	A0A3B6D7R2;A0A3B6ASY6;A0A3B6ASD2	tr|A0A3B6D7R2|A0A3B6D7R2_WHEAT Uncharacterized protein OS=Triticum aestivum OX=4565 PE=4 SV=1;tr|A0A3B6ASY6|A0A3B6ASY6_WHEAT Uncharacterized protein OS=Triticum aestivum OX=4565 PE=4 SV=1;tr|A0A3B6ASD2|A0A3B6ASD2_WHEAT Uncharacterized protein OS=Triticum a	105.48	0.17	2
S_unique	prot1352	A0A3B6D889	tr|A0A3B6D889|A0A3B6D889_WHEAT Uncharacterized protein OS=Triticum aestivum OX=4565 PE=3 SV=1	123.08	0	1
Joint	prot1357	A0A3B6DA73;W5C909;A0A3B6ASY7;A0A3B6ARI7;A0A3B6ASF8	tr|A0A3B6DA73|A0A3B6DA73_WHEAT DAHP_synth_1 domain-containing protein OS=Triticum aestivum OX=4565 PE=3 SV=1;tr|W5C909|W5C909_WHEAT DAHP_synth_1 domain-containing protein OS=Triticum aestivum OX=4565 GN=CAMPLR22A2D_LOCUS854 PE=3 SV=1;tr|A0A3B6ASY7|A0A3B6AS	30.454	0	5
Joint	prot1360	A0A3B6DAM6;A0A2X0S1E5	tr|A0A3B6DAM6|A0A3B6DAM6_WHEAT NAD(P)-bd_dom domain-containing protein OS=Triticum aestivum OX=4565 PE=4 SV=1;tr|A0A2X0S1E5|A0A2X0S1E5_WHEAT NAD(P)-bd_dom domain-containing protein OS=Triticum aestivum OX=4565 GN=CAMPLR22A2D_LOCUS971 PE=4 SV=1	48.501	0	10
Joint	prot1363	A0A3B6DB70	tr|A0A3B6DB70|A0A3B6DB70_WHEAT EF1_GNE domain-containing protein OS=Triticum aestivum OX=4565 PE=3 SV=1	23.332	0	15
Joint	prot1366	A0A3B6DCS5	tr|A0A3B6DCS5|A0A3B6DCS5_WHEAT Ribosomal_L18e/L15P domain-containing protein OS=Triticum aestivum OX=4565 PE=3 SV=1	16.016	0	15
Joint	prot1368	A0A3B6DEB0;A0A3B6DDS7	tr|A0A3B6DEB0|A0A3B6DEB0_WHEAT Aamy domain-containing protein OS=Triticum aestivum OX=4565 PE=4 SV=1;tr|A0A3B6DDS7|A0A3B6DDS7_WHEAT Aamy domain-containing protein OS=Triticum aestivum OX=4565 PE=4 SV=1	94.205	0	14
Joint	prot1370	A0A3B6DDW7	tr|A0A3B6DDW7|A0A3B6DDW7_WHEAT SHSP domain-containing protein OS=Triticum aestivum OX=4565 PE=3 SV=1	23.997	0.16	1
Joint	prot1372	A0A3B6DFG8	tr|A0A3B6DFG8|A0A3B6DFG8_WHEAT Aldo_ket_red domain-containing protein OS=Triticum aestivum OX=4565 PE=4 SV=1	35.897	0.1	15
Joint	prot1373	A0A3B6DFK7;W5AUU5;W5GCP8;A0A3B5Y6X4	tr|A0A3B6DFK7|A0A3B6DFK7_WHEAT Histone H3 OS=Triticum aestivum OX=4565 PE=3 SV=1;tr|W5AUU5|W5AUU5_WHEAT Histone H3 OS=Triticum aestivum OX=4565 GN=CAMPLR22A2D_LOCUS3182 PE=3 SV=1;tr|W5GCP8|W5GCP8_WHEAT Histone H3 OS=Triticum aestivum OX=4565 PE=3 SV=1;tr|A	15.106	0	7
Joint	prot1380	W5AY37;A0A3B6DHH9	tr|W5AY37|W5AY37_WHEAT Protein kinase domain-containing protein OS=Triticum aestivum OX=4565 PE=3 SV=1;tr|A0A3B6DHH9|A0A3B6DHH9_WHEAT Protein kinase domain-containing protein OS=Triticum aestivum OX=4565 PE=3 SV=1	40.911	0.03	3
Joint	prot1381	A0A3B6DIS9	tr|A0A3B6DIS9|A0A3B6DIS9_WHEAT Uncharacterized protein OS=Triticum aestivum OX=4565 PE=4 SV=1	34.086	0	15
Joint	prot1382	A0A3B6DJ76;A0A3B6DKW4;A0A3B6B5R2	tr|A0A3B6DJ76|A0A3B6DJ76_WHEAT Uncharacterized protein OS=Triticum aestivum OX=4565 PE=4 SV=1;tr|A0A3B6DKW4|A0A3B6DKW4_WHEAT Uncharacterized protein OS=Triticum aestivum OX=4565 PE=4 SV=1;tr|A0A3B6B5R2|A0A3B6B5R2_WHEAT Uncharacterized protein OS=Triticum a	41.474	0	14
Joint	prot1389	A0A3B6DKQ2;A0A3B6DN70	tr|A0A3B6DKQ2|A0A3B6DKQ2_WHEAT Uncharacterized protein OS=Triticum aestivum OX=4565 PE=4 SV=1;tr|A0A3B6DN70|A0A3B6DN70_WHEAT Uncharacterized protein OS=Triticum aestivum OX=4565 PE=4 SV=1	63.68	0.5	15
Joint	prot1390	A0A3B6DKY6;A0A3B6CGE3;A0A3B6B6H9;A0A3B6B695	tr|A0A3B6DKY6|A0A3B6DKY6_WHEAT Carboxypeptidase OS=Triticum aestivum OX=4565 PE=3 SV=1;tr|A0A3B6CGE3|A0A3B6CGE3_WHEAT Carboxypeptidase OS=Triticum aestivum OX=4565 PE=3 SV=1;tr|A0A3B6B6H9|A0A3B6B6H9_WHEAT Carboxypeptidase OS=Triticum aestivum OX=4565 PE=3	61.889	0	9
Joint	prot1391	A0A3B6DKY7	tr|A0A3B6DKY7|A0A3B6DKY7_WHEAT Uncharacterized protein OS=Triticum aestivum OX=4565 PE=4 SV=1	39.111	0	7
Joint	prot1393	A0A3B6DLI3	tr|A0A3B6DLI3|A0A3B6DLI3_WHEAT WD_REPEATS_REGION domain-containing protein OS=Triticum aestivum OX=4565 PE=3 SV=1	33.98	0	14
Joint	prot1397	A0A3B6DN32;A0A3B6CH13;A0A3B6TZE1;A0A077RNY6;A0A3B6GL42	tr|A0A3B6DN32|A0A3B6DN32_WHEAT 3-isopropylmalate dehydrogenase OS=Triticum aestivum OX=4565 PE=3 SV=1;tr|A0A3B6CH13|A0A3B6CH13_WHEAT 3-isopropylmalate dehydrogenase OS=Triticum aestivum OX=4565 PE=3 SV=1;tr|A0A3B6TZE1|A0A3B6TZE1_WHEAT Iso_dh domain-contain	41.886	0	8
Joint	prot1399	A0A3B6DN86;A0A3B6CD88	tr|A0A3B6DN86|A0A3B6DN86_WHEAT Uncharacterized protein OS=Triticum aestivum OX=4565 PE=4 SV=1;tr|A0A3B6CD88|A0A3B6CD88_WHEAT Uncharacterized protein OS=Triticum aestivum OX=4565 PE=4 SV=1	64.084	0	11
Joint	prot1402	A0A3B6DPL3	tr|A0A3B6DPL3|A0A3B6DPL3_WHEAT Peroxidase OS=Triticum aestivum OX=4565 PE=3 SV=1	36.013	0.41	13
S_unique	prot1406	A0A3B6E923;A0A3B6E9Z6;A0A3B6ECK4;I0JTT9	tr|A0A3B6E923|A0A3B6E923_WHEAT Glutamate decarboxylase OS=Triticum aestivum OX=4565 PE=3 SV=1;tr|A0A3B6E9Z6|A0A3B6E9Z6_WHEAT Glutamate decarboxylase OS=Triticum aestivum OX=4565 PE=3 SV=1;tr|A0A3B6ECK4|A0A3B6ECK4_WHEAT Glutamate decarboxylase OS=Triticum a	54.169	0	1
Joint	prot1411	A0A3B6EA51;A0A3B6EB75;A0A077RVE4	tr|A0A3B6EA51|A0A3B6EA51_WHEAT Uncharacterized protein OS=Triticum aestivum OX=4565 PE=4 SV=1;tr|A0A3B6EB75|A0A3B6EB75_WHEAT Uncharacterized protein OS=Triticum aestivum OX=4565 PE=4 SV=1;tr|A0A077RVE4|A0A077RVE4_WHEAT Uncharacterized protein OS=Triticum a	21.637	0.02	6
Joint	prot1412	A0A3B6GQ83;A0A3B6EAK2;A0A077RPZ7	tr|A0A3B6GQ83|A0A3B6GQ83_WHEAT AA_TRNA_LIGASE_II domain-containing protein OS=Triticum aestivum OX=4565 PE=3 SV=1;tr|A0A3B6EAK2|A0A3B6EAK2_WHEAT AA_TRNA_LIGASE_II domain-containing protein OS=Triticum aestivum OX=4565 PE=3 SV=1;tr|A0A077RPZ7|A0A077RPZ7_WHE	81.016	0.11	4
Joint	prot1419	A0A3B6ECV5;A0A3B6EBM8;A0A3B6EFJ0	tr|A0A3B6ECV5|A0A3B6ECV5_WHEAT Uncharacterized protein OS=Triticum aestivum OX=4565 PE=4 SV=1;tr|A0A3B6EBM8|A0A3B6EBM8_WHEAT Uncharacterized protein OS=Triticum aestivum OX=4565 PE=4 SV=1;tr|A0A3B6EFJ0|A0A3B6EFJ0_WHEAT Uncharacterized protein OS=Triticum a	53.308	0.21	13
Joint	prot1424	W5D067;A0A3B6EC38	tr|W5D067|W5D067_WHEAT Ribosomal_S7 domain-containing protein OS=Triticum aestivum OX=4565 GN=TRAES_3BF058200010CFD_c1 PE=3 SV=1;tr|A0A3B6EC38|A0A3B6EC38_WHEAT Ribosomal_S7 domain-containing protein OS=Triticum aestivum OX=4565 PE=3 SV=1	22.316	0.07	15
Joint	prot1429	A0A3B6ECF3	tr|A0A3B6ECF3|A0A3B6ECF3_WHEAT AAI domain-containing protein OS=Triticum aestivum OX=4565 PE=4 SV=1	16.796	0.54	7
Joint	prot1431	A0A3B6ECJ1	tr|A0A3B6ECJ1|A0A3B6ECJ1_WHEAT Uncharacterized protein OS=Triticum aestivum OX=4565 PE=4 SV=1	23.187	0.32	4
Joint	prot1434	A0A3B6GQS5;A0A3B6ECX9	tr|A0A3B6GQS5|A0A3B6GQS5_WHEAT Uncharacterized protein OS=Triticum aestivum OX=4565 PE=4 SV=1;tr|A0A3B6ECX9|A0A3B6ECX9_WHEAT Uncharacterized protein OS=Triticum aestivum OX=4565 PE=4 SV=1	20.735	0	15
Joint	prot1443	W5D1K7;A0A3B6GS44;A0A3B6EDA0	tr|W5D1K7|W5D1K7_WHEAT Uncharacterized protein OS=Triticum aestivum OX=4565 GN=TRAES_3BF110600030CFD_c1 PE=4 SV=1;tr|A0A3B6GS44|A0A3B6GS44_WHEAT Uncharacterized protein OS=Triticum aestivum OX=4565 PE=4 SV=1;tr|A0A3B6EDA0|A0A3B6EDA0_WHEAT Uncharacterized p	34.091	0.25	6
Joint	prot1446	A0A3B6EDK9	tr|A0A3B6EDK9|A0A3B6EDK9_WHEAT PB1 domain-containing protein OS=Triticum aestivum OX=4565 PE=4 SV=1	75.294	0	14
Joint	prot1450	A0A3B6EDY7	tr|A0A3B6EDY7|A0A3B6EDY7_WHEAT Uncharacterized protein OS=Triticum aestivum OX=4565 PE=3 SV=1	90.094	0.23	6
Joint	prot1453	A0A3B6EE47	tr|A0A3B6EE47|A0A3B6EE47_WHEAT Uncharacterized protein OS=Triticum aestivum OX=4565 PE=4 SV=1	44.939	0	13
Joint	prot1455	A0A3B6EEA7	tr|A0A3B6EEA7|A0A3B6EEA7_WHEAT Uncharacterized protein OS=Triticum aestivum OX=4565 PE=3 SV=1	26.774	0.42	15
Joint	prot1459	A0A3B6EEU3;A0A3B6EB11;A0A3B6EC54;A0A3B6GNM8;A0A3B6GLQ5;A0A077RSQ1;A0A3B6FHX3	tr|A0A3B6EEU3|A0A3B6EEU3_WHEAT Uncharacterized protein OS=Triticum aestivum OX=4565 PE=3 SV=1;tr|A0A3B6EB11|A0A3B6EB11_WHEAT Uncharacterized protein OS=Triticum aestivum OX=4565 PE=3 SV=1;tr|A0A3B6EC54|A0A3B6EC54_WHEAT Uncharacterized protein OS=Triticum a	78.956	0	2
Joint	prot1461	W5DFE7;A0A3B6EF27;A0A3B6FPH1;A0A3B6RNM7;A0A3B6RNN9;A0A3B6RJT9;A0A3B6TNQ4;A0A3B6TPE3;A0A3B6TIW5;A0A3B6SPA2;A0A3B6RNU0	tr|W5DFE7|W5DFE7_WHEAT Ligase_CoA domain-containing protein OS=Triticum aestivum OX=4565 GN=TRAES_3BF059300030CFD_c1 PE=4 SV=1;tr|A0A3B6EF27|A0A3B6EF27_WHEAT Ligase_CoA domain-containing protein OS=Triticum aestivum OX=4565 PE=4 SV=1;tr|A0A3B6FPH1|A0A3B6FP	65.941	0	4
Joint	prot1471	A0A3B6FPI7;A0A3B6GSZ9;A0A3B6EFH1;A0A3B6FLC6;A0A3B6GR24;A0A3B6EHD8;A0A3B6GSC7;A0A3B6EF51	tr|A0A3B6FPI7|A0A3B6FPI7_WHEAT RWD domain-containing protein OS=Triticum aestivum OX=4565 PE=4 SV=1;tr|A0A3B6GSZ9|A0A3B6GSZ9_WHEAT RWD domain-containing protein OS=Triticum aestivum OX=4565 PE=4 SV=1;tr|A0A3B6EFH1|A0A3B6EFH1_WHEAT RWD domain-containing pro	27.839	0	5
Joint	prot1474	A0A3B6EFK5	tr|A0A3B6EFK5|A0A3B6EFK5_WHEAT Uncharacterized protein OS=Triticum aestivum OX=4565 PE=4 SV=1	42.151	0	15
Joint	prot1476	A0A3B6GW55;A0A3B6EFP0;A0A3B6EFC2;A0A3B6FME3;A0A3B6FQK9;A0A3B6EHK1;A0A1D5WJD9	tr|A0A3B6GW55|A0A3B6GW55_WHEAT Uncharacterized protein OS=Triticum aestivum OX=4565 PE=4 SV=1;tr|A0A3B6EFP0|A0A3B6EFP0_WHEAT Uncharacterized protein OS=Triticum aestivum OX=4565 PE=4 SV=1;tr|A0A3B6EFC2|A0A3B6EFC2_WHEAT Uncharacterized protein OS=Triticum a	37.147	0	1
Joint	prot1479	A0A3B6EFU3;A0A077RQH1	tr|A0A3B6EFU3|A0A3B6EFU3_WHEAT SHSP domain-containing protein OS=Triticum aestivum OX=4565 PE=3 SV=1;tr|A0A077RQH1|A0A077RQH1_WHEAT SHSP domain-containing protein OS=Triticum aestivum OX=4565 GN=TRAES_3BF066700090CFD_c1 PE=3 SV=1	17.767	0	4
Joint	prot1482	A0A3B6EG32;A0A3B6GSS2;A0A3B6FKU5;A0A3B6FPM4;A0A3B6GS60;A0A3B6FQ98;A0A3B6EFE6;A0A3B6FM29;A0A3B6FLG1;A0A3B6EF25	tr|A0A3B6EG32|A0A3B6EG32_WHEAT Ubiquitin carboxyl-terminal hydrolase OS=Triticum aestivum OX=4565 PE=3 SV=1;tr|A0A3B6GSS2|A0A3B6GSS2_WHEAT Ubiquitin carboxyl-terminal hydrolase OS=Triticum aestivum OX=4565 PE=3 SV=1;tr|A0A3B6FKU5|A0A3B6FKU5_WHEAT Ubiquitin	52.96	0	9
Joint	prot1487	W5CRU6;A0A3B6GRD7;A0A3B6EGH0	tr|W5CRU6|W5CRU6_WHEAT Uncharacterized protein OS=Triticum aestivum OX=4565 GN=TRAES_3BF021900080CFD_c1 PE=4 SV=1;tr|A0A3B6GRD7|A0A3B6GRD7_WHEAT Uncharacterized protein OS=Triticum aestivum OX=4565 PE=4 SV=1;tr|A0A3B6EGH0|A0A3B6EGH0_WHEAT Uncharacterized p	29.909	0	5
Joint	prot1488	A0A3B6EII4;A0A3B6GT39;A0A3B6GWA0;A0A3B6EGI5;A0A3B6GWT3;A0A3B6FNB9;A0A077RST2;A0A3B6GTP9;A0A3B6EG72	tr|A0A3B6EII4|A0A3B6EII4_WHEAT Carbonic anhydrase OS=Triticum aestivum OX=4565 PE=3 SV=1;tr|A0A3B6GT39|A0A3B6GT39_WHEAT Carbonic anhydrase OS=Triticum aestivum OX=4565 PE=3 SV=1;tr|A0A3B6GWA0|A0A3B6GWA0_WHEAT Carbonic anhydrase OS=Triticum aestivum OX=4565	27.575	0.27	15
Joint	prot1489	A0A3B6EGL9	tr|A0A3B6EGL9|A0A3B6EGL9_WHEAT Uncharacterized protein OS=Triticum aestivum OX=4565 PE=3 SV=1	53.092	0.36	15
Joint	prot1490	A0A3B6FRZ6;A0A3B6EGN4;A0A3B6GUF3	tr|A0A3B6FRZ6|A0A3B6FRZ6_WHEAT Ribokinase OS=Triticum aestivum OX=4565 PE=3 SV=1;tr|A0A3B6EGN4|A0A3B6EGN4_WHEAT Ribokinase OS=Triticum aestivum OX=4565 PE=3 SV=1;tr|A0A3B6GUF3|A0A3B6GUF3_WHEAT Ribokinase OS=Triticum aestivum OX=4565 PE=3 SV=1	36.971	0	12
Joint	prot1491	A0A3B6GU40;A0A3B6FQK5;A0A3B6EGT2	tr|A0A3B6GU40|A0A3B6GU40_WHEAT Uncharacterized protein OS=Triticum aestivum OX=4565 PE=4 SV=1;tr|A0A3B6FQK5|A0A3B6FQK5_WHEAT Uncharacterized protein OS=Triticum aestivum OX=4565 PE=4 SV=1;tr|A0A3B6EGT2|A0A3B6EGT2_WHEAT Uncharacterized protein OS=Triticum a	17.954	0.42	3
Joint	prot1495	A0A3B6GWG0;A0A3B6EH16;A0A3B6FQU1;A0A3B6FRG3	tr|A0A3B6GWG0|A0A3B6GWG0_WHEAT Neutral ceramidase OS=Triticum aestivum OX=4565 PE=3 SV=1;tr|A0A3B6EH16|A0A3B6EH16_WHEAT Neutral ceramidase OS=Triticum aestivum OX=4565 PE=3 SV=1;tr|A0A3B6FQU1|A0A3B6FQU1_WHEAT Neutral ceramidase OS=Triticum aestivum OX=4565	86.302	0	2
Joint	prot1501	A0A3B6EHD5	tr|A0A3B6EHD5|A0A3B6EHD5_WHEAT Uncharacterized protein OS=Triticum aestivum OX=4565 PE=4 SV=1	19.337	0	2
Joint	prot1506	A0A3B6EHK6;A0A3B6EFP5;A0A3B6GT21;A0A3B6GSF2;A0A3B6GVL7;A0A3B6GR48	tr|A0A3B6EHK6|A0A3B6EHK6_WHEAT Uncharacterized protein OS=Triticum aestivum OX=4565 PE=4 SV=1;tr|A0A3B6EFP5|A0A3B6EFP5_WHEAT Uncharacterized protein OS=Triticum aestivum OX=4565 PE=4 SV=1;tr|A0A3B6GT21|A0A3B6GT21_WHEAT Uncharacterized protein OS=Triticum a	19.32	0.15	5
Joint	prot1507	W5D4F5;A0A3B6EHK7	tr|W5D4F5|W5D4F5_WHEAT WD_REPEATS_REGION domain-containing protein OS=Triticum aestivum OX=4565 GN=TRAES_3BF007900030CFD_c1 PE=4 SV=1;tr|A0A3B6EHK7|A0A3B6EHK7_WHEAT WD_REPEATS_REGION domain-containing protein OS=Triticum aestivum OX=4565 PE=4 SV=1	36.164	0	15
Joint	prot1511	A0A3B6EI40	tr|A0A3B6EI40|A0A3B6EI40_WHEAT Malic enzyme OS=Triticum aestivum OX=4565 PE=3 SV=1	62.332	0.5	1
Joint	prot1514	A0A3B6GS17;A0A3B6EI96;A0A3B6GU05;A0A3B6EGA3;W5D3D3;A0A3B6FQP1	tr|A0A3B6GS17|A0A3B6GS17_WHEAT Uncharacterized protein OS=Triticum aestivum OX=4565 PE=4 SV=1;tr|A0A3B6EI96|A0A3B6EI96_WHEAT Uncharacterized protein OS=Triticum aestivum OX=4565 PE=4 SV=1;tr|A0A3B6GU05|A0A3B6GU05_WHEAT Uncharacterized protein OS=Triticum a	103.4	0.4	3
S_unique	prot1515	A0A3B6EIC0;A0A3B6GUF6	tr|A0A3B6EIC0|A0A3B6EIC0_WHEAT Uncharacterized protein OS=Triticum aestivum OX=4565 PE=4 SV=1;tr|A0A3B6GUF6|A0A3B6GUF6_WHEAT Uncharacterized protein OS=Triticum aestivum OX=4565 PE=4 SV=1	22.363	0.51	1
Joint	prot1520	A0A3B6FP86;A0A3B6EIN4;A0A3B6GYF7;A0A3B6FSG4;A0A3B6GXY6	tr|A0A3B6FP86|A0A3B6FP86_WHEAT ATP synthase subunit beta OS=Triticum aestivum OX=4565 PE=3 SV=1;tr|A0A3B6EIN4|A0A3B6EIN4_WHEAT ATP synthase subunit beta OS=Triticum aestivum OX=4565 PE=3 SV=1;tr|A0A3B6GYF7|A0A3B6GYF7_WHEAT ATP synthase subunit beta OS=Trit	58.944	0	1
Joint	prot1525	A0A3B6EIX7	tr|A0A3B6EIX7|A0A3B6EIX7_WHEAT Uncharacterized protein OS=Triticum aestivum OX=4565 PE=4 SV=1	27.843	0.02	12
Joint	prot1531	A0A3B6FUI5;A0A3B6EJK0;A0A3B6H0D7	tr|A0A3B6FUI5|A0A3B6FUI5_WHEAT Usp domain-containing protein OS=Triticum aestivum OX=4565 PE=4 SV=1;tr|A0A3B6EJK0|A0A3B6EJK0_WHEAT Usp domain-containing protein OS=Triticum aestivum OX=4565 PE=4 SV=1;tr|A0A3B6H0D7|A0A3B6H0D7_WHEAT Usp domain-containing pro	27.769	0.18	4
Joint	prot1535	A0A3B6GXF2;A0A3B6EK93;W5D179;W5A4C1;Q5XUV4;A0A3B6DMD6	tr|A0A3B6GXF2|A0A3B6GXF2_WHEAT UBIQUITIN_CONJUGAT_2 domain-containing protein OS=Triticum aestivum OX=4565 PE=3 SV=1;tr|A0A3B6EK93|A0A3B6EK93_WHEAT UBIQUITIN_CONJUGAT_2 domain-containing protein OS=Triticum aestivum OX=4565 PE=3 SV=1;tr|W5D179|W5D179_WHEAT	14.776	0	9
S_unique	prot1538	A0A3B6EL02;A0A3B6FSE6;A0A3B6EN52;A0A3B6FRX5;A0A3B6EKM2;A0A3B6GYB5	tr|A0A3B6EL02|A0A3B6EL02_WHEAT Uncharacterized protein OS=Triticum aestivum OX=4565 PE=4 SV=1;tr|A0A3B6FSE6|A0A3B6FSE6_WHEAT Uncharacterized protein OS=Triticum aestivum OX=4565 PE=4 SV=1;tr|A0A3B6EN52|A0A3B6EN52_WHEAT Uncharacterized protein OS=Triticum a	41.85	0	1
Joint	prot1540	A0A3B6FTI3;A0A3B6EKW3;A0A3B6GZE3	tr|A0A3B6FTI3|A0A3B6FTI3_WHEAT Uncharacterized protein OS=Triticum aestivum OX=4565 PE=4 SV=1;tr|A0A3B6EKW3|A0A3B6EKW3_WHEAT Uncharacterized protein OS=Triticum aestivum OX=4565 PE=4 SV=1;tr|A0A3B6GZE3|A0A3B6GZE3_WHEAT Uncharacterized protein OS=Triticum a	7.0871	0	1
Joint	prot1549	A0A3B6ELF5	tr|A0A3B6ELF5|A0A3B6ELF5_WHEAT S5 DRBM domain-containing protein OS=Triticum aestivum OX=4565 PE=3 SV=1	30.355	0	2
Joint	prot1550	A0A3B6ELG3;A0A3B6EN98	tr|A0A3B6ELG3|A0A3B6ELG3_WHEAT Aspartate aminotransferase OS=Triticum aestivum OX=4565 PE=4 SV=1;tr|A0A3B6EN98|A0A3B6EN98_WHEAT Aspartate aminotransferase OS=Triticum aestivum OX=4565 PE=4 SV=1	42.669	0	15
Joint	prot1551	A0A3B6GUL7;A0A3B6FPU3;A0A3B6ELG9;A0A3B6GWF9	tr|A0A3B6GUL7|A0A3B6GUL7_WHEAT Uncharacterized protein OS=Triticum aestivum OX=4565 PE=4 SV=1;tr|A0A3B6FPU3|A0A3B6FPU3_WHEAT Uncharacterized protein OS=Triticum aestivum OX=4565 PE=4 SV=1;tr|A0A3B6ELG9|A0A3B6ELG9_WHEAT Uncharacterized protein OS=Triticum a	57.121	0.83	2
Joint	prot1552	A0A3B6FJL7;A0A3B6GSS3;A0A3B6END1;W5CTF5;A0A3B6GNA1;A0A3B6ELJ5	tr|A0A3B6FJL7|A0A3B6FJL7_WHEAT Uncharacterized protein OS=Triticum aestivum OX=4565 PE=4 SV=1;tr|A0A3B6GSS3|A0A3B6GSS3_WHEAT Uncharacterized protein OS=Triticum aestivum OX=4565 PE=4 SV=1;tr|A0A3B6END1|A0A3B6END1_WHEAT Uncharacterized protein OS=Triticum a	34.294	0	2
Joint	prot1554	A0A3B6EM13	tr|A0A3B6EM13|A0A3B6EM13_WHEAT Uncharacterized protein OS=Triticum aestivum OX=4565 PE=3 SV=1	27.298	0.48	15
Joint	prot1564	A0A3B6EMX2;A0A1D6DIM8;A0A077RXR6	tr|A0A3B6EMX2|A0A3B6EMX2_WHEAT Obg-like ATPase 1 OS=Triticum aestivum OX=4565 PE=3 SV=1;tr|A0A1D6DIM8|A0A1D6DIM8_WHEAT Obg-like ATPase 1 OS=Triticum aestivum OX=4565 PE=3 SV=1;tr|A0A077RXR6|A0A077RXR6_WHEAT Obg-like ATPase 1 OS=Triticum aestivum OX=4565 GN	44.297	0.03	13
Joint	prot1567	A0A3B6EN53;A0A3B6H355;A0A3B6FU02	tr|A0A3B6EN53|A0A3B6EN53_WHEAT Peptidase A1 domain-containing protein OS=Triticum aestivum OX=4565 PE=3 SV=1;tr|A0A3B6H355|A0A3B6H355_WHEAT Peptidase A1 domain-containing protein OS=Triticum aestivum OX=4565 PE=3 SV=1;tr|A0A3B6FU02|A0A3B6FU02_WHEAT Peptida	53.405	0.19	1
Joint	prot1571	W5CXB0;A0A3B6EN93;A0A3B6EK69;A0A3B6FUA8;A0A3B6ELF8;A0A3B6FQY8;A0A3B6EJ72;A0A3B6FTQ2	tr|W5CXB0|W5CXB0_WHEAT Uncharacterized protein OS=Triticum aestivum OX=4565 GN=TRAES_3BF023000010CFD_c1 PE=3 SV=1;tr|A0A3B6EN93|A0A3B6EN93_WHEAT Uncharacterized protein OS=Triticum aestivum OX=4565 PE=3 SV=1;tr|A0A3B6EK69|A0A3B6EK69_WHEAT Uncharacterized p	73.298	0	15
Joint	prot1575	A0A3B6GQI2;A0A3B6ENI7;W5D739	tr|A0A3B6GQI2|A0A3B6GQI2_WHEAT KOW domain-containing protein OS=Triticum aestivum OX=4565 PE=3 SV=1;tr|A0A3B6ENI7|A0A3B6ENI7_WHEAT KOW domain-containing protein OS=Triticum aestivum OX=4565 PE=3 SV=1;tr|W5D739|W5D739_WHEAT KOW domain-containing protein OS=	17.543	0.33	15
Joint	prot1577	W5D591;A0A3B6GZB9;A0A3B6ENM3;A0A3B6H3N9;A0A3B6FV03;A0A3B6EQL7	tr|W5D591|W5D591_WHEAT Small ubiquitin-related modifier OS=Triticum aestivum OX=4565 GN=TRAES_3BF091100230CFD_c1 PE=3 SV=1;tr|A0A3B6GZB9|A0A3B6GZB9_WHEAT Small ubiquitin-related modifier OS=Triticum aestivum OX=4565 PE=3 SV=1;tr|A0A3B6ENM3|A0A3B6ENM3_WHEAT	11.101	0.25	13
Joint	prot1585	W5D048;A0A3B6EP82;A0A3B6GX40;Q9ZRB1	tr|W5D048|W5D048_WHEAT Tubulin beta chain OS=Triticum aestivum OX=4565 GN=TRAES_3BF136200030CFD_c1 PE=3 SV=1;tr|A0A3B6EP82|A0A3B6EP82_WHEAT Tubulin beta chain OS=Triticum aestivum OX=4565 PE=3 SV=1;tr|A0A3B6GX40|A0A3B6GX40_WHEAT Tubulin beta chain OS=Triti	50.208	0	3
Joint	prot1589	A0A3B6ERE2;A0A3B6EPQ6;A0A3B6EQG0	tr|A0A3B6ERE2|A0A3B6ERE2_WHEAT S-formylglutathione hydrolase OS=Triticum aestivum OX=4565 PE=4 SV=1;tr|A0A3B6EPQ6|A0A3B6EPQ6_WHEAT S-formylglutathione hydrolase OS=Triticum aestivum OX=4565 PE=3 SV=1;tr|A0A3B6EQG0|A0A3B6EQG0_WHEAT S-formylglutathione hydro	29.217	0.19	11
Joint	prot1594	A0A3B6H0W1;A0A3B6EQ45;A0A3B6H1G8;A0A3B6ENK3;A0A077RY78;A0A3B6FUY4	tr|A0A3B6H0W1|A0A3B6H0W1_WHEAT Uncharacterized protein OS=Triticum aestivum OX=4565 PE=3 SV=1;tr|A0A3B6EQ45|A0A3B6EQ45_WHEAT Uncharacterized protein OS=Triticum aestivum OX=4565 PE=3 SV=1;tr|A0A3B6H1G8|A0A3B6H1G8_WHEAT Uncharacterized protein OS=Triticum a	44.429	0.15	15
Joint	prot1601	W5CR66;A0A3B6EQI0;A0A3B6H0Y4	tr|W5CR66|W5CR66_WHEAT AP-4 complex subunit epsilon OS=Triticum aestivum OX=4565 GN=TRAES_3BF069400020CFD_c1 PE=3 SV=1;tr|A0A3B6EQI0|A0A3B6EQI0_WHEAT AP-4 complex subunit epsilon OS=Triticum aestivum OX=4565 PE=3 SV=1;tr|A0A3B6H0Y4|A0A3B6H0Y4_WHEAT AP-4 co	103.82	0	1
Joint	prot1607	A0A3B6ES48;A0A3B6ETT6	tr|A0A3B6ES48|A0A3B6ES48_WHEAT Pectin acetylesterase OS=Triticum aestivum OX=4565 PE=3 SV=1;tr|A0A3B6ETT6|A0A3B6ETT6_WHEAT Pectin acetylesterase OS=Triticum aestivum OX=4565 PE=3 SV=1	46.785	0.31	15
Joint	prot1626	A0A3B6FEX0	tr|A0A3B6FEX0|A0A3B6FEX0_WHEAT SHSP domain-containing protein OS=Triticum aestivum OX=4565 PE=3 SV=1	16.95	0	8
Joint	prot1628	A0A3B6FF92	tr|A0A3B6FF92|A0A3B6FF92_WHEAT Uncharacterized protein OS=Triticum aestivum OX=4565 PE=4 SV=1	65.512	0	15
Joint	prot1633	A0A3B6GSJ7;A0A3B6FI14;A0A3B6FMI6;A0A3B6EGC8	tr|A0A3B6GSJ7|A0A3B6GSJ7_WHEAT Glutaredoxin domain-containing protein OS=Triticum aestivum OX=4565 PE=4 SV=1;tr|A0A3B6FI14|A0A3B6FI14_WHEAT Glutaredoxin domain-containing protein OS=Triticum aestivum OX=4565 PE=4 SV=1;tr|A0A3B6FMI6|A0A3B6FMI6_WHEAT Glutare	19.949	0.04	1
Joint	prot1635	A0A3B6FID2;A0A3B6FLJ2;A0A3B6GP74;A0A3B6GPT7	tr|A0A3B6FID2|A0A3B6FID2_WHEAT Uncharacterized protein OS=Triticum aestivum OX=4565 PE=3 SV=1;tr|A0A3B6FLJ2|A0A3B6FLJ2_WHEAT Uncharacterized protein OS=Triticum aestivum OX=4565 PE=3 SV=1;tr|A0A3B6GP74|A0A3B6GP74_WHEAT Uncharacterized protein OS=Triticum a	119.98	0.02	5
Joint	prot1636	A0A3B6FIG0;D8L9S2	tr|A0A3B6FIG0|A0A3B6FIG0_WHEAT Glutamate decarboxylase OS=Triticum aestivum OX=4565 PE=3 SV=1;tr|D8L9S2|D8L9S2_WHEAT Glutamate decarboxylase OS=Triticum aestivum OX=4565 GN=gad1 PE=3 SV=1	54.367	0.63	6
Joint	prot1637	A0A3B6GQ38;A0A3B6FIP0;A0A3B6GN33;A0A3B6FLU9;A0A3B6ECP2;A0A3B6EEI8	tr|A0A3B6GQ38|A0A3B6GQ38_WHEAT Abhydrolase_2 domain-containing protein OS=Triticum aestivum OX=4565 PE=4 SV=1;tr|A0A3B6FIP0|A0A3B6FIP0_WHEAT Abhydrolase_2 domain-containing protein OS=Triticum aestivum OX=4565 PE=4 SV=1;tr|A0A3B6GN33|A0A3B6GN33_WHEAT Abhyd	27.014	0	5
Joint	prot1638	W5CPG2;A0A3B6FIX9	tr|W5CPG2|W5CPG2_WHEAT Uncharacterized protein OS=Triticum aestivum OX=4565 GN=TRAES_3BF096800110CFD_c1 PE=3 SV=1;tr|A0A3B6FIX9|A0A3B6FIX9_WHEAT Uncharacterized protein OS=Triticum aestivum OX=4565 PE=3 SV=1	90.076	0	15
Joint	prot1641	A0A3B6FMY1;A0A3B6FJR0;W5CQP6	tr|A0A3B6FMY1|A0A3B6FMY1_WHEAT AAA domain-containing protein OS=Triticum aestivum OX=4565 PE=4 SV=1;tr|A0A3B6FJR0|A0A3B6FJR0_WHEAT AAA domain-containing protein OS=Triticum aestivum OX=4565 PE=4 SV=1;tr|W5CQP6|W5CQP6_WHEAT AAA domain-containing protein OS=	93.217	0	5
Joint	prot1642	A0A3B6FJS9;A0A3B6FKP0	tr|A0A3B6FJS9|A0A3B6FJS9_WHEAT Uncharacterized protein OS=Triticum aestivum OX=4565 PE=4 SV=1;tr|A0A3B6FKP0|A0A3B6FKP0_WHEAT Uncharacterized protein OS=Triticum aestivum OX=4565 PE=4 SV=1	32.118	0.21	15
Joint	prot1644	A0A3B6FJV3	tr|A0A3B6FJV3|A0A3B6FJV3_WHEAT 14_3_3 domain-containing protein OS=Triticum aestivum OX=4565 PE=3 SV=1	29.618	0.08	15
Joint	prot1650	W5D2J1;A0A3B6FL79;A0A3B6FPB4;A0A3B6FJW2;A0A341RXF1	tr|W5D2J1|W5D2J1_WHEAT Importin subunit alpha OS=Triticum aestivum OX=4565 GN=TRAES_3BF077900050CFD_c1 PE=3 SV=1;tr|A0A3B6FL79|A0A3B6FL79_WHEAT Importin subunit alpha OS=Triticum aestivum OX=4565 PE=3 SV=1;tr|A0A3B6FPB4|A0A3B6FPB4_WHEAT Importin subunit al	57.317	0.51	15
Joint	prot1651	A0A3B6FLB3	tr|A0A3B6FLB3|A0A3B6FLB3_WHEAT DLH domain-containing protein OS=Triticum aestivum OX=4565 PE=4 SV=1	29.646	0.33	13
Joint	prot1654	A0A3B6GTN3;A0A3B6FMD0	tr|A0A3B6GTN3|A0A3B6GTN3_WHEAT Isocitrate dehydrogenase [NADP] OS=Triticum aestivum OX=4565 PE=3 SV=1;tr|A0A3B6FMD0|A0A3B6FMD0_WHEAT Isocitrate dehydrogenase [NADP] OS=Triticum aestivum OX=4565 PE=3 SV=1	50.574	0	15
Joint	prot1657	A0A3B6GXQ8;A0A3B6FNB6	tr|A0A3B6GXQ8|A0A3B6GXQ8_WHEAT PALP domain-containing protein OS=Triticum aestivum OX=4565 PE=4 SV=1;tr|A0A3B6FNB6|A0A3B6FNB6_WHEAT PALP domain-containing protein OS=Triticum aestivum OX=4565 PE=4 SV=1	57.689	0	7
Joint	prot1659	A0A3B6FP91	tr|A0A3B6FP91|A0A3B6FP91_WHEAT Uncharacterized protein OS=Triticum aestivum OX=4565 PE=4 SV=1	43.012	0	15
Joint	prot1662	A0A3B6FPL6;W5CAA5	tr|A0A3B6FPL6|A0A3B6FPL6_WHEAT Uncharacterized protein OS=Triticum aestivum OX=4565 PE=4 SV=1;tr|W5CAA5|W5CAA5_WHEAT Uncharacterized protein OS=Triticum aestivum OX=4565 PE=4 SV=1	20.895	0.53	14
Joint	prot1664	W5C3H4;A0A3B6FPZ0;A0A3B6FTT8;A0A3B6GZ59;A0A3B6FQH4	tr|W5C3H4|W5C3H4_WHEAT Proteasome subunit alpha type OS=Triticum aestivum OX=4565 GN=CAMPLR22A2D_LOCUS1799 PE=3 SV=1;tr|A0A3B6FPZ0|A0A3B6FPZ0_WHEAT Proteasome subunit alpha type OS=Triticum aestivum OX=4565 PE=3 SV=1;tr|A0A3B6FTT8|A0A3B6FTT8_WHEAT Proteaso	25.828	0	15
Joint	prot1666	A0A3B6FQW8	tr|A0A3B6FQW8|A0A3B6FQW8_WHEAT Uncharacterized protein OS=Triticum aestivum OX=4565 PE=3 SV=1	110.06	0	2
Joint	prot1673	A0A3B6FY81;A0A3B6FUY9;A0A3B6FY86;A0A3B6FVI3;D7NXU0;A0A3B6GZA3;A0A3B6FYW6	tr|A0A3B6FY81|A0A3B6FY81_WHEAT Zinc finger protein OS=Triticum aestivum OX=4565 PE=4 SV=1;tr|A0A3B6FUY9|A0A3B6FUY9_WHEAT Zinc finger protein OS=Triticum aestivum OX=4565 PE=4 SV=1;tr|A0A3B6FY86|A0A3B6FY86_WHEAT Zinc finger protein OS=Triticum aestivum OX=4	41.457	0	15
Joint	prot1674	A0A3B6FVD4;A0A3B6H0S2;A0A3B6ER09	tr|A0A3B6FVD4|A0A3B6FVD4_WHEAT DEK_C domain-containing protein OS=Triticum aestivum OX=4565 PE=4 SV=1;tr|A0A3B6H0S2|A0A3B6H0S2_WHEAT DEK_C domain-containing protein OS=Triticum aestivum OX=4565 PE=4 SV=1;tr|A0A3B6ER09|A0A3B6ER09_WHEAT DEK_C domain-containi	54.581	0	5
Joint	prot1679	A0A3B6GYK4;A0A3B6FWH4;A0A3B6H276;A0A3B6FX34;A0A3B6ENW0;A0A3B6ELQ9;A0A3B6EQT5;A0A3B6EMN0	tr|A0A3B6GYK4|A0A3B6GYK4_WHEAT PX domain-containing protein OS=Triticum aestivum OX=4565 PE=4 SV=1;tr|A0A3B6FWH4|A0A3B6FWH4_WHEAT PX domain-containing protein OS=Triticum aestivum OX=4565 PE=4 SV=1;tr|A0A3B6H276|A0A3B6H276_WHEAT PX domain-containing protei	42.293	0.52	6
Joint	prot1680	A0A3B6FWK7;A0A3B6H2A1;A0A3B6FX27	tr|A0A3B6FWK7|A0A3B6FWK7_WHEAT Phosphotransferase OS=Triticum aestivum OX=4565 PE=3 SV=1;tr|A0A3B6H2A1|A0A3B6H2A1_WHEAT Phosphotransferase OS=Triticum aestivum OX=4565 PE=3 SV=1;tr|A0A3B6FX27|A0A3B6FX27_WHEAT Phosphotransferase OS=Triticum aestivum OX=4565	46.827	0.75	6
Joint	prot1682	A0A3B6FWS5;A0A3B6FVR0	tr|A0A3B6FWS5|A0A3B6FWS5_WHEAT MGS domain-containing protein OS=Triticum aestivum OX=4565 PE=3 SV=1;tr|A0A3B6FVR0|A0A3B6FVR0_WHEAT MGS domain-containing protein OS=Triticum aestivum OX=4565 PE=3 SV=1	64.781	0.09	9
Joint	prot1683	A0A3B6FX77	tr|A0A3B6FX77|A0A3B6FX77_WHEAT Uncharacterized protein OS=Triticum aestivum OX=4565 PE=3 SV=1	38.017	0.02	9
Joint	prot1687	A0A3B6G229	tr|A0A3B6G229|A0A3B6G229_WHEAT Barwin domain-containing protein OS=Triticum aestivum OX=4565 PE=4 SV=1	15.617	0	8
Joint	prot1688	A0A3B6G297	tr|A0A3B6G297|A0A3B6G297_WHEAT Uncharacterized protein OS=Triticum aestivum OX=4565 PE=4 SV=1	44.004	0	7
Joint	prot1691	A0A3B6GKI0;A0A3B6EAD8	tr|A0A3B6GKI0|A0A3B6GKI0_WHEAT Uncharacterized protein OS=Triticum aestivum OX=4565 PE=3 SV=1;tr|A0A3B6EAD8|A0A3B6EAD8_WHEAT Uncharacterized protein OS=Triticum aestivum OX=4565 PE=3 SV=1	43.023	0	4
Joint	prot1693	A0A3B6GKR5;A0A3B6GP11;A0A3B6EAP9;A0A3B6E8Y3;A0A077RP15;A0A3B6TZI7	tr|A0A3B6GKR5|A0A3B6GKR5_WHEAT Uncharacterized protein OS=Triticum aestivum OX=4565 PE=3 SV=1;tr|A0A3B6GP11|A0A3B6GP11_WHEAT Uncharacterized protein OS=Triticum aestivum OX=4565 PE=3 SV=1;tr|A0A3B6EAP9|A0A3B6EAP9_WHEAT Uncharacterized protein OS=Triticum a	116.83	0.04	11
Joint	prot1695	A0A3B6GLF7;A0A3B6GM28	tr|A0A3B6GLF7|A0A3B6GLF7_WHEAT Uncharacterized protein OS=Triticum aestivum OX=4565 PE=3 SV=1;tr|A0A3B6GM28|A0A3B6GM28_WHEAT Uncharacterized protein OS=Triticum aestivum OX=4565 PE=3 SV=1	18.643	0	12
Joint	prot1698	A0A3B6GM87;A0A3B6ECN4;A0A3B6EFC3	tr|A0A3B6GM87|A0A3B6GM87_WHEAT Uncharacterized protein OS=Triticum aestivum OX=4565 PE=3 SV=1;tr|A0A3B6ECN4|A0A3B6ECN4_WHEAT Uncharacterized protein OS=Triticum aestivum OX=4565 PE=3 SV=1;tr|A0A3B6EFC3|A0A3B6EFC3_WHEAT Uncharacterized protein OS=Triticum a	63.644	0.1	2
Joint	prot1712	A0A3B6GQ57;W5D4Q6;A0A3B6EEL3	tr|A0A3B6GQ57|A0A3B6GQ57_WHEAT Phospholipase D OS=Triticum aestivum OX=4565 PE=3 SV=1;tr|W5D4Q6|W5D4Q6_WHEAT Phospholipase D OS=Triticum aestivum OX=4565 GN=TRAES_3BF048200040CFD_c1 PE=3 SV=1;tr|A0A3B6EEL3|A0A3B6EEL3_WHEAT Phospholipase D OS=Triticum aesti	92.013	0.21	6
Joint	prot1714	A0A3B6GQ76	tr|A0A3B6GQ76|A0A3B6GQ76_WHEAT Uncharacterized protein OS=Triticum aestivum OX=4565 PE=3 SV=1	81.146	0.45	5
Joint	prot1718	A0A3B6GQZ6	tr|A0A3B6GQZ6|A0A3B6GQZ6_WHEAT Uncharacterized protein OS=Triticum aestivum OX=4565 PE=3 SV=1	26.832	0.55	14
Joint	prot1722	A0A3B6GRV7;A6Q0N9;A0A077RX76	tr|A0A3B6GRV7|A0A3B6GRV7_WHEAT Uncharacterized protein OS=Triticum aestivum OX=4565 PE=4 SV=1;tr|A6Q0N9|A6Q0N9_WHEAT Putative acyl transferase 4 OS=Triticum aestivum OX=4565 GN=acT4 PE=2 SV=1;tr|A0A077RX76|A0A077RX76_WHEAT Uncharacterized protein OS=Tritic	46.502	0.17	4
Joint	prot1723	A0A3B6GTV3;A0A3B6GRW0;A0A3B6GWF5;A0A3B6FQU7;A0A3B6GWY8;A0A3B6GT87	tr|A0A3B6GTV3|A0A3B6GTV3_WHEAT Uncharacterized protein OS=Triticum aestivum OX=4565 PE=4 SV=1;tr|A0A3B6GRW0|A0A3B6GRW0_WHEAT Uncharacterized protein OS=Triticum aestivum OX=4565 PE=4 SV=1;tr|A0A3B6GWF5|A0A3B6GWF5_WHEAT Uncharacterized protein OS=Triticum a	39.558	0	8
Joint	prot1727	A0A3B6GS66;A0A3B6EBG0;A0A3B6EBR2	tr|A0A3B6GS66|A0A3B6GS66_WHEAT Uncharacterized protein OS=Triticum aestivum OX=4565 PE=3 SV=1;tr|A0A3B6EBG0|A0A3B6EBG0_WHEAT Uncharacterized protein OS=Triticum aestivum OX=4565 PE=3 SV=1;tr|A0A3B6EBR2|A0A3B6EBR2_WHEAT Uncharacterized protein OS=Triticum a	63.916	0	11
Joint	prot1735	A0A3B6GTZ6;W5CWR9	tr|A0A3B6GTZ6|A0A3B6GTZ6_WHEAT Aldo_ket_red domain-containing protein OS=Triticum aestivum OX=4565 PE=4 SV=1;tr|W5CWR9|W5CWR9_WHEAT Aldo_ket_red domain-containing protein OS=Triticum aestivum OX=4565 GN=TRAES_3BF020200010CFD_c1 PE=4 SV=1	37.795	0	15
Joint	prot1736	A0A3B6GU21	tr|A0A3B6GU21|A0A3B6GU21_WHEAT WHy domain-containing protein OS=Triticum aestivum OX=4565 PE=4 SV=1	16.272	0.08	15
Joint	prot1737	A0A3B6GUA6	tr|A0A3B6GUA6|A0A3B6GUA6_WHEAT NAB domain-containing protein OS=Triticum aestivum OX=4565 PE=4 SV=1	150.34	0.37	6
Joint	prot1738	A0A3B6GUF5	tr|A0A3B6GUF5|A0A3B6GUF5_WHEAT Uncharacterized protein OS=Triticum aestivum OX=4565 PE=3 SV=1	123.05	0.01	13
Joint	prot1741	A0A3B6GUZ6;W5D5P8	tr|A0A3B6GUZ6|A0A3B6GUZ6_WHEAT Coatomer subunit beta OS=Triticum aestivum OX=4565 PE=4 SV=1;tr|W5D5P8|W5D5P8_WHEAT Coatomer subunit beta OS=Triticum aestivum OX=4565 GN=TRAES_3BF058300010CFD_c1 PE=4 SV=1	105.36	0	3
Joint	prot1744	A0A3B6GVC0	tr|A0A3B6GVC0|A0A3B6GVC0_WHEAT Uncharacterized protein OS=Triticum aestivum OX=4565 PE=4 SV=1	43.198	0	15
Joint	prot1750	A0A3B6GVY3	tr|A0A3B6GVY3|A0A3B6GVY3_WHEAT Uncharacterized protein OS=Triticum aestivum OX=4565 PE=4 SV=1	27.958	0.04	15
Joint	prot1751	A0A3B6GW65	tr|A0A3B6GW65|A0A3B6GW65_WHEAT Uncharacterized protein OS=Triticum aestivum OX=4565 PE=3 SV=1	127.57	0	14
Joint	prot1758	A0A3B6GX20;A0A3B6FRI9	tr|A0A3B6GX20|A0A3B6GX20_WHEAT Cysteine proteinase inhibitor OS=Triticum aestivum OX=4565 PE=3 SV=1;tr|A0A3B6FRI9|A0A3B6FRI9_WHEAT Cysteine proteinase inhibitor OS=Triticum aestivum OX=4565 PE=3 SV=1	15.714	0.45	3
Joint	prot1759	A0A3B6GXD3	tr|A0A3B6GXD3|A0A3B6GXD3_WHEAT Uncharacterized protein OS=Triticum aestivum OX=4565 PE=4 SV=1	8.3899	0	15
Joint	prot1760	A0A3B6GXG5	tr|A0A3B6GXG5|A0A3B6GXG5_WHEAT tRNA-binding domain-containing protein OS=Triticum aestivum OX=4565 PE=4 SV=1	44.251	0.53	8
Joint	prot1761	A0A3B6GXI9;A0A3B6EMT7	tr|A0A3B6GXI9|A0A3B6GXI9_WHEAT Uncharacterized protein OS=Triticum aestivum OX=4565 PE=4 SV=1;tr|A0A3B6EMT7|A0A3B6EMT7_WHEAT Uncharacterized protein OS=Triticum aestivum OX=4565 PE=4 SV=1	48.788	0	8
Joint	prot1766	A0A3B6GXX9	tr|A0A3B6GXX9|A0A3B6GXX9_WHEAT Uncharacterized protein OS=Triticum aestivum OX=4565 PE=4 SV=1	25.967	0	8
Joint	prot1768	A0A3B6GYC1	tr|A0A3B6GYC1|A0A3B6GYC1_WHEAT Malic enzyme OS=Triticum aestivum OX=4565 PE=3 SV=1	75.738	0	14
Joint	prot1770	A0A3B6GZ31	tr|A0A3B6GZ31|A0A3B6GZ31_WHEAT Uncharacterized protein OS=Triticum aestivum OX=4565 PE=4 SV=1	24.253	0.38	8
Joint	prot1771	A0A3B6GZ62	tr|A0A3B6GZ62|A0A3B6GZ62_WHEAT AA_TRNA_LIGASE_II domain-containing protein OS=Triticum aestivum OX=4565 PE=3 SV=1	57.422	0	4
Joint	prot1777	A0A3B6H0L0	tr|A0A3B6H0L0|A0A3B6H0L0_WHEAT Uncharacterized protein OS=Triticum aestivum OX=4565 PE=4 SV=1	60.71	0	15
Joint	prot1779	W5D2A3;A0A3B6H0M7;A0A3B6ESQ6	tr|W5D2A3|W5D2A3_WHEAT Uncharacterized protein OS=Triticum aestivum OX=4565 GN=TRAES_3BF092600010CFD_c1 PE=4 SV=1;tr|A0A3B6H0M7|A0A3B6H0M7_WHEAT Uncharacterized protein OS=Triticum aestivum OX=4565 PE=4 SV=1;tr|A0A3B6ESQ6|A0A3B6ESQ6_WHEAT Uncharacterized p	23.184	0.44	5
Joint	prot1780	A0A3B6H0Z1	tr|A0A3B6H0Z1|A0A3B6H0Z1_WHEAT Uncharacterized protein OS=Triticum aestivum OX=4565 PE=4 SV=1	54.028	0.46	15
Joint	prot1789	A0A3B6H1U9	tr|A0A3B6H1U9|A0A3B6H1U9_WHEAT OMPdecase domain-containing protein OS=Triticum aestivum OX=4565 PE=3 SV=1	50.496	0	12
Joint	prot1790	A0A3B6H1W1;A0A3B6H1F9	tr|A0A3B6H1W1|A0A3B6H1W1_WHEAT Alpha-1,4 glucan phosphorylase OS=Triticum aestivum OX=4565 PE=3 SV=1;tr|A0A3B6H1F9|A0A3B6H1F9_WHEAT Alpha-1,4 glucan phosphorylase OS=Triticum aestivum OX=4565 PE=3 SV=1	93.744	0.31	1
Joint	prot1794	Q5EI64;A0A3B6H2J0	tr|Q5EI64|Q5EI64_WHEAT Pyrroline-5-carboxylate reductase OS=Triticum aestivum OX=4565 PE=2 SV=1;tr|A0A3B6H2J0|A0A3B6H2J0_WHEAT Pyrroline-5-carboxylate reductase OS=Triticum aestivum OX=4565 PE=3 SV=1	29.353	0.21	7
Joint	prot1795	A0A3B6H2L0	tr|A0A3B6H2L0|A0A3B6H2L0_WHEAT Peroxidase OS=Triticum aestivum OX=4565 PE=3 SV=1	39.009	0	8
Joint	prot1796	A0A3B6H2R9	tr|A0A3B6H2R9|A0A3B6H2R9_WHEAT PfkB domain-containing protein OS=Triticum aestivum OX=4565 PE=4 SV=1	34.727	0	15
Joint	prot1797	A0A3B6H2V7	tr|A0A3B6H2V7|A0A3B6H2V7_WHEAT Signal recognition particle subunit SRP72 OS=Triticum aestivum OX=4565 PE=3 SV=1	73.175	0	4
Joint	prot1799	A0A3B6H360;A0A3B6EM97	tr|A0A3B6H360|A0A3B6H360_WHEAT WPP domain-containing protein OS=Triticum aestivum OX=4565 PE=4 SV=1;tr|A0A3B6EM97|A0A3B6EM97_WHEAT WPP domain-containing protein OS=Triticum aestivum OX=4565 PE=4 SV=1	59.921	0	15
Joint	prot1804	A0A3B6H3F1;A0A3B6H3T4	tr|A0A3B6H3F1|A0A3B6H3F1_WHEAT Dolichyl-diphosphooligosaccharide--protein glycosyltransferase subunit 2 OS=Triticum aestivum OX=4565 PE=3 SV=1;tr|A0A3B6H3T4|A0A3B6H3T4_WHEAT Dolichyl-diphosphooligosaccharide--protein glycosyltransferase subunit 2 OS=Tritic	74.604	0.19	12
Joint	prot1806	A0A3B6H3L5	tr|A0A3B6H3L5|A0A3B6H3L5_WHEAT Ubiquitin-fold modifier 1 OS=Triticum aestivum OX=4565 PE=3 SV=1	10.296	0.1	12
Joint	prot1809	A0A3B6H417;A0A3B6EV90	tr|A0A3B6H417|A0A3B6H417_WHEAT Cytochrome b5 heme-binding domain-containing protein OS=Triticum aestivum OX=4565 PE=3 SV=1;tr|A0A3B6EV90|A0A3B6EV90_WHEAT Cytochrome b5 heme-binding domain-containing protein OS=Triticum aestivum OX=4565 PE=3 SV=1	15.04	0	14
Joint	prot1811	A0A3B6H4H6;A0A3B6FYT2;M5EEY5;A0A3B6ET27;A0A3B6H0X0	tr|A0A3B6H4H6|A0A3B6H4H6_WHEAT GT47_2D OS=Triticum aestivum OX=4565 PE=3 SV=1;tr|A0A3B6FYT2|A0A3B6FYT2_WHEAT GT47_2B OS=Triticum aestivum OX=4565 PE=3 SV=1;tr|M5EEY5|M5EEY5_WHEAT GT47_2B OS=Triticum aestivum OX=4565 GN=GT47_2B PE=2 SV=1;tr|A0A3B6ET27|A0A3B	43.859	0	4
Joint	prot1812	A0A3B6H4N7;A0A3B6ETJ2;A0A3B6FWR5	tr|A0A3B6H4N7|A0A3B6H4N7_WHEAT Thioredox_DsbH domain-containing protein OS=Triticum aestivum OX=4565 PE=4 SV=1;tr|A0A3B6ETJ2|A0A3B6ETJ2_WHEAT Uncharacterized protein OS=Triticum aestivum OX=4565 PE=4 SV=1;tr|A0A3B6FWR5|A0A3B6FWR5_WHEAT Thioredox_DsbH domai	90.281	0	5
Joint	prot1813	A0A3B6H4Q3	tr|A0A3B6H4Q3|A0A3B6H4Q3_WHEAT Uncharacterized protein OS=Triticum aestivum OX=4565 PE=4 SV=1	28.588	0.13	12
Joint	prot1815	A0A3B6H4R5;A0A3B6ENW8;A0A077RU01	tr|A0A3B6H4R5|A0A3B6H4R5_WHEAT Uncharacterized protein OS=Triticum aestivum OX=4565 PE=3 SV=1;tr|A0A3B6ENW8|A0A3B6ENW8_WHEAT Uncharacterized protein OS=Triticum aestivum OX=4565 PE=3 SV=1;tr|A0A077RU01|A0A077RU01_WHEAT Uncharacterized protein OS=Triticum a	60.412	0	9
Joint	prot1820	A0A3B6H6K7	tr|A0A3B6H6K7|A0A3B6H6K7_WHEAT Peroxidase OS=Triticum aestivum OX=4565 PE=3 SV=1	38.881	0.3	15
Joint	prot1829	A0A3B6HMP8	tr|A0A3B6HMP8|A0A3B6HMP8_WHEAT Uncharacterized protein OS=Triticum aestivum OX=4565 PE=4 SV=1	49.678	0.53	7
Joint	prot1831	A0A3B6IUF1;A0A3B6JNP8;A0A3B6HMU5;A0A3B6JKX4;A0A3B5ZWF7;A0A3B5YY47	tr|A0A3B6IUF1|A0A3B6IUF1_WHEAT Uncharacterized protein OS=Triticum aestivum OX=4565 PE=3 SV=1;tr|A0A3B6JNP8|A0A3B6JNP8_WHEAT Uncharacterized protein OS=Triticum aestivum OX=4565 PE=3 SV=1;tr|A0A3B6HMU5|A0A3B6HMU5_WHEAT Uncharacterized protein OS=Triticum a	90.709	0.58	15
Joint	prot1833	A0A3B6JLM5;A0A3B6IU93;A0A3B6HN04	tr|A0A3B6JLM5|A0A3B6JLM5_WHEAT AA_TRNA_LIGASE_II domain-containing protein OS=Triticum aestivum OX=4565 PE=4 SV=1;tr|A0A3B6IU93|A0A3B6IU93_WHEAT AA_TRNA_LIGASE_II domain-containing protein OS=Triticum aestivum OX=4565 PE=4 SV=1;tr|A0A3B6HN04|A0A3B6HN04_WHE	52.547	0.15	2
Joint	prot1834	A0A3B6JP09;A0A3B6IUC9;A0A3B6HN52;A0A3B6IWU9	tr|A0A3B6JP09|A0A3B6JP09_WHEAT PCI domain-containing protein OS=Triticum aestivum OX=4565 PE=4 SV=1;tr|A0A3B6IUC9|A0A3B6IUC9_WHEAT PCI domain-containing protein OS=Triticum aestivum OX=4565 PE=4 SV=1;tr|A0A3B6HN52|A0A3B6HN52_WHEAT PCI domain-containing pro	54.951	0.15	5
Joint	prot1836	A0A3B6ITX2;A0A3B6HND2;A0A3B6JLW7;A0A3B6IWD6	tr|A0A3B6ITX2|A0A3B6ITX2_WHEAT Fn3_like domain-containing protein OS=Triticum aestivum OX=4565 PE=4 SV=1;tr|A0A3B6HND2|A0A3B6HND2_WHEAT Fn3_like domain-containing protein OS=Triticum aestivum OX=4565 PE=4 SV=1;tr|A0A3B6JLW7|A0A3B6JLW7_WHEAT Fn3_like domain	82.525	0	5
Joint	prot1837	A0A3B6HNN3;A0A3B6HSA4	tr|A0A3B6HNN3|A0A3B6HNN3_WHEAT Uncharacterized protein OS=Triticum aestivum OX=4565 PE=4 SV=1;tr|A0A3B6HSA4|A0A3B6HSA4_WHEAT Uncharacterized protein OS=Triticum aestivum OX=4565 PE=4 SV=1	62.987	0.3	15
Joint	prot1842	A0A3B6HPE1	tr|A0A3B6HPE1|A0A3B6HPE1_WHEAT Uncharacterized protein OS=Triticum aestivum OX=4565 PE=4 SV=1	48.138	0	15
Joint	prot1843	A0A3B6JMB2;A0A3B6IVF6;A0A3B6HPL8;A0A3B6JJG0;A0A3B6IT16;A0A3B6HTC5;A0A3B6ISZ4	tr|A0A3B6JMB2|A0A3B6JMB2_WHEAT VWFA domain-containing protein OS=Triticum aestivum OX=4565 PE=4 SV=1;tr|A0A3B6IVF6|A0A3B6IVF6_WHEAT VWFA domain-containing protein OS=Triticum aestivum OX=4565 PE=4 SV=1;tr|A0A3B6HPL8|A0A3B6HPL8_WHEAT VWFA domain-containing	42.247	0.1	10
Joint	prot1848	A0A3B6HPV4;A0A3B6JMX4;A0A3B6IS18;A0A3B6HRB4;A0A3B6IVF7;A0A3B6KAV9;A0A3B6KD97;A0A3B6MN07;A0A3B6MLY2;A0A3B6LH44;A0A3B6LHD6	tr|A0A3B6HPV4|A0A3B6HPV4_WHEAT tRNA-binding domain-containing protein OS=Triticum aestivum OX=4565 PE=3 SV=1;tr|A0A3B6JMX4|A0A3B6JMX4_WHEAT tRNA-binding domain-containing protein OS=Triticum aestivum OX=4565 PE=3 SV=1;tr|A0A3B6IS18|A0A3B6IS18_WHEAT tRNA-bi	89.197	0	10
Joint	prot1851	A0A3B6HPZ5;A0A3B6HS11	tr|A0A3B6HPZ5|A0A3B6HPZ5_WHEAT Uncharacterized protein OS=Triticum aestivum OX=4565 PE=3 SV=1;tr|A0A3B6HS11|A0A3B6HS11_WHEAT Uncharacterized protein OS=Triticum aestivum OX=4565 PE=3 SV=1	71.846	0.28	15
Joint	prot1855	A0A3B6JM24;A0A3B6IVI8;C4PW00;A0A3B6HQ46;A0A3B6JPS0	tr|A0A3B6JM24|A0A3B6JM24_WHEAT Amino_oxidase domain-containing protein OS=Triticum aestivum OX=4565 PE=4 SV=1;tr|A0A3B6IVI8|A0A3B6IVI8_WHEAT Phytoene desaturase enzyme OS=Triticum aestivum OX=4565 PE=4 SV=1;tr|C4PW00|C4PW00_WHEAT Phytoene desaturase enzyme	58.995	0	3
Joint	prot1857	A0A3B6HQ62;W5E2W7	tr|A0A3B6HQ62|A0A3B6HQ62_WHEAT 40S ribosomal protein SA OS=Triticum aestivum OX=4565 PE=3 SV=1;tr|W5E2W7|W5E2W7_WHEAT 40S ribosomal protein SA OS=Triticum aestivum OX=4565 PE=3 SV=1	32.412	0.19	15
Joint	prot1859	A0A3B6IRX6;A0A3B6HQ83;A0A3B6HSA7;A0A3B6IS01	tr|A0A3B6IRX6|A0A3B6IRX6_WHEAT PEROXIDASE_4 domain-containing protein OS=Triticum aestivum OX=4565 PE=3 SV=1;tr|A0A3B6HQ83|A0A3B6HQ83_WHEAT PEROXIDASE_4 domain-containing protein OS=Triticum aestivum OX=4565 PE=3 SV=1;tr|A0A3B6HSA7|A0A3B6HSA7_WHEAT PEROXID	27.464	0	15
Joint	prot1872	A0A3B6JIA3;A0A3B6HQX5	tr|A0A3B6JIA3|A0A3B6JIA3_WHEAT RanBD1 domain-containing protein OS=Triticum aestivum OX=4565 PE=4 SV=1;tr|A0A3B6HQX5|A0A3B6HQX5_WHEAT RanBD1 domain-containing protein OS=Triticum aestivum OX=4565 PE=4 SV=1	23.02	0	6
Joint	prot1873	A0A3B6IU95;A0A3B6HSG5;A0A3B6HQX9;A0A3B6ITJ5;A0A3B6JJV6	tr|A0A3B6IU95|A0A3B6IU95_WHEAT Uncharacterized protein OS=Triticum aestivum OX=4565 PE=3 SV=1;tr|A0A3B6HSG5|A0A3B6HSG5_WHEAT Uncharacterized protein OS=Triticum aestivum OX=4565 PE=3 SV=1;tr|A0A3B6HQX9|A0A3B6HQX9_WHEAT Uncharacterized protein OS=Triticum a	64.868	0	13
Joint	prot1875	A0A3B6HR26	tr|A0A3B6HR26|A0A3B6HR26_WHEAT Uncharacterized protein OS=Triticum aestivum OX=4565 PE=4 SV=1	37.341	0	15
Joint	prot1878	A0A3B6HSM9;A0A3B6HR42;A0A3B6JIZ3;A0A3B6JL93;A0A3B6IRK3;A0A3B6IRN2;A0A3B5YTN2	tr|A0A3B6HSM9|A0A3B6HSM9_WHEAT Aminotran_1_2 domain-containing protein OS=Triticum aestivum OX=4565 PE=3 SV=1;tr|A0A3B6HR42|A0A3B6HR42_WHEAT Aminotran_1_2 domain-containing protein OS=Triticum aestivum OX=4565 PE=3 SV=1;tr|A0A3B6JIZ3|A0A3B6JIZ3_WHEAT Amino	50.03	0	14
Joint	prot1880	A0A3B6HR73;A0A3B6JNC2	tr|A0A3B6HR73|A0A3B6HR73_WHEAT Proteasome subunit alpha type OS=Triticum aestivum OX=4565 PE=3 SV=1;tr|A0A3B6JNC2|A0A3B6JNC2_WHEAT Proteasome subunit alpha type OS=Triticum aestivum OX=4565 PE=3 SV=1	27.436	0	14
Joint	prot1883	A0A3B6IPG1;A0A3B6HR92;A0A3B6ISR3;A0A3B6HUX1;A0A3B6JIA4;A0A3B6JJ24	tr|A0A3B6IPG1|A0A3B6IPG1_WHEAT Lactamase_B domain-containing protein OS=Triticum aestivum OX=4565 PE=3 SV=1;tr|A0A3B6HR92|A0A3B6HR92_WHEAT Lactamase_B domain-containing protein OS=Triticum aestivum OX=4565 PE=3 SV=1;tr|A0A3B6ISR3|A0A3B6ISR3_WHEAT Lactamase	28.537	0.26	12
Joint	prot1890	A0A3B6HRG5	tr|A0A3B6HRG5|A0A3B6HRG5_WHEAT 40S ribosomal protein S3a OS=Triticum aestivum OX=4565 PE=3 SV=1	29.96	0.25	6
S_unique	prot1893	A0A3B6HRN7;A0A3B6ISN3;A0A3B6JGM5;A0A3B6JJE8	tr|A0A3B6HRN7|A0A3B6HRN7_WHEAT PHB domain-containing protein OS=Triticum aestivum OX=4565 PE=4 SV=1;tr|A0A3B6ISN3|A0A3B6ISN3_WHEAT PHB domain-containing protein OS=Triticum aestivum OX=4565 PE=4 SV=1;tr|A0A3B6JGM5|A0A3B6JGM5_WHEAT PHB domain-containing pro	41.741	0	3
Joint	prot1899	A0A3B6HRX1	tr|A0A3B6HRX1|A0A3B6HRX1_WHEAT Uncharacterized protein OS=Triticum aestivum OX=4565 PE=4 SV=1	27.106	0.05	2
Joint	prot1905	A0A3B6HRZ9;A0A3B6HSU8;A0A3B6IW77;A0A3B6JL48	tr|A0A3B6HRZ9|A0A3B6HRZ9_WHEAT Purple acid phosphatase OS=Triticum aestivum OX=4565 PE=3 SV=1;tr|A0A3B6HSU8|A0A3B6HSU8_WHEAT Purple acid phosphatase OS=Triticum aestivum OX=4565 PE=3 SV=1;tr|A0A3B6IW77|A0A3B6IW77_WHEAT Purple acid phosphatase OS=Triticum a	68.388	0.29	8
Joint	prot1906	A0A3B6JK95;A0A3B6IQN3;A0A3B6HS34;A0A3B6HTJ6;A0A3B6HQK6;A0A3B6LN74	tr|A0A3B6JK95|A0A3B6JK95_WHEAT Histone H2A OS=Triticum aestivum OX=4565 PE=3 SV=1;tr|A0A3B6IQN3|A0A3B6IQN3_WHEAT Histone H2A OS=Triticum aestivum OX=4565 PE=3 SV=1;tr|A0A3B6HS34|A0A3B6HS34_WHEAT Histone H2A OS=Triticum aestivum OX=4565 PE=3 SV=1;tr|A0A3B6H	16.312	0	14
Joint	prot1908	A0A3B6HSB4	tr|A0A3B6HSB4|A0A3B6HSB4_WHEAT Uncharacterized protein OS=Triticum aestivum OX=4565 PE=3 SV=1	62.951	0	14
Joint	prot1913	A0A3B6JJ96;A0A3B6HSJ4;A0A3B6JJQ0	tr|A0A3B6JJ96|A0A3B6JJ96_WHEAT Uncharacterized protein OS=Triticum aestivum OX=4565 PE=4 SV=1;tr|A0A3B6HSJ4|A0A3B6HSJ4_WHEAT Uncharacterized protein OS=Triticum aestivum OX=4565 PE=4 SV=1;tr|A0A3B6JJQ0|A0A3B6JJQ0_WHEAT Uncharacterized protein OS=Triticum a	41.468	0	15
Joint	prot1929	A0A3B6HTI0	tr|A0A3B6HTI0|A0A3B6HTI0_WHEAT VOC domain-containing protein OS=Triticum aestivum OX=4565 PE=4 SV=1	15.397	0.67	7
Joint	prot1930	A0A3B6HTI1	tr|A0A3B6HTI1|A0A3B6HTI1_WHEAT Uncharacterized protein OS=Triticum aestivum OX=4565 PE=4 SV=1	20.065	0.48	4
Joint	prot1932	A0A3B6HTK9;A0A3B6IT96;A0A3B6IRM9;A0A3B6HPU0	tr|A0A3B6HTK9|A0A3B6HTK9_WHEAT Coatomer subunit gamma OS=Triticum aestivum OX=4565 PE=3 SV=1;tr|A0A3B6IT96|A0A3B6IT96_WHEAT Coatomer subunit gamma OS=Triticum aestivum OX=4565 PE=3 SV=1;tr|A0A3B6IRM9|A0A3B6IRM9_WHEAT Coatomer subunit gamma OS=Triticum aest	99.676	0	8
Joint	prot1934	A0A3B6HTP0;A0A3B6HXB4;A0A3B6HY99	tr|A0A3B6HTP0|A0A3B6HTP0_WHEAT Uncharacterized protein OS=Triticum aestivum OX=4565 PE=4 SV=1;tr|A0A3B6HXB4|A0A3B6HXB4_WHEAT Uncharacterized protein OS=Triticum aestivum OX=4565 PE=4 SV=1;tr|A0A3B6HY99|A0A3B6HY99_WHEAT Saposin B-type domain-containing prot	27.033	0.02	11
Joint	prot1937	A0A3B6HU03;A0A3B6HSI5;A0A3B6HQF0;A0A3B6HUV4	tr|A0A3B6HU03|A0A3B6HU03_WHEAT Uncharacterized protein OS=Triticum aestivum OX=4565 PE=4 SV=1;tr|A0A3B6HSI5|A0A3B6HSI5_WHEAT Uncharacterized protein OS=Triticum aestivum OX=4565 PE=4 SV=1;tr|A0A3B6HQF0|A0A3B6HQF0_WHEAT Uncharacterized protein OS=Triticum a	25.101	0.07	15
Joint	prot1943	A0A3B6JIU6;A0A3B6HU76;A0A3B6IQU2	tr|A0A3B6JIU6|A0A3B6JIU6_WHEAT Bac_surface_Ag domain-containing protein OS=Triticum aestivum OX=4565 PE=4 SV=1;tr|A0A3B6HU76|A0A3B6HU76_WHEAT Bac_surface_Ag domain-containing protein OS=Triticum aestivum OX=4565 PE=4 SV=1;tr|A0A3B6IQU2|A0A3B6IQU2_WHEAT Bac	86.875	0.11	6
S_unique	prot1945	A0A3B6HUD4;A0A3B6JKA4	tr|A0A3B6HUD4|A0A3B6HUD4_WHEAT RRM domain-containing protein OS=Triticum aestivum OX=4565 PE=4 SV=1;tr|A0A3B6JKA4|A0A3B6JKA4_WHEAT RRM domain-containing protein OS=Triticum aestivum OX=4565 PE=4 SV=1	27.65	0.52	4
Joint	prot1950	A0A3B6IM17;A0A3B6HUM3;A0A3B6JGE5	tr|A0A3B6IM17|A0A3B6IM17_WHEAT Ribosomal_L16 domain-containing protein OS=Triticum aestivum OX=4565 PE=4 SV=1;tr|A0A3B6HUM3|A0A3B6HUM3_WHEAT Ribosomal_L16 domain-containing protein OS=Triticum aestivum OX=4565 PE=4 SV=1;tr|A0A3B6JGE5|A0A3B6JGE5_WHEAT Ribos	24.436	0.12	5
Joint	prot1955	A0A3B6JFF8;A0A3B6IQU3;A0A3B6HUX0;A0A3B6JG64;A0A3B6INB6;A0A3B6HWH7	tr|A0A3B6JFF8|A0A3B6JFF8_WHEAT Nucleoside diphosphate kinase OS=Triticum aestivum OX=4565 PE=3 SV=1;tr|A0A3B6IQU3|A0A3B6IQU3_WHEAT Nucleoside diphosphate kinase OS=Triticum aestivum OX=4565 PE=3 SV=1;tr|A0A3B6HUX0|A0A3B6HUX0_WHEAT Nucleoside diphosphate ki	16.809	0	2
Joint	prot1959	A0A3B6IM87;A0A3B6HVA7;A0A3B6JEF0	tr|A0A3B6IM87|A0A3B6IM87_WHEAT Lipoyl-binding domain-containing protein OS=Triticum aestivum OX=4565 PE=4 SV=1;tr|A0A3B6HVA7|A0A3B6HVA7_WHEAT Lipoyl-binding domain-containing protein OS=Triticum aestivum OX=4565 PE=4 SV=1;tr|A0A3B6JEF0|A0A3B6JEF0_WHEAT Lip	47.9	0.19	11
Joint	prot1965	A0A3B6JES3;A0A3B6IP32;A0A3B6HVJ9;A0A3B6JH22	tr|A0A3B6JES3|A0A3B6JES3_WHEAT Semialdhyde_dh domain-containing protein OS=Triticum aestivum OX=4565 PE=3 SV=1;tr|A0A3B6IP32|A0A3B6IP32_WHEAT Semialdhyde_dh domain-containing protein OS=Triticum aestivum OX=4565 PE=3 SV=1;tr|A0A3B6HVJ9|A0A3B6HVJ9_WHEAT Sem	44.829	0	13
Joint	prot1966	A0A3B6HVK5;A0A3B6HUR7;A0A3B6HR50;A0A3B6JKP4	tr|A0A3B6HVK5|A0A3B6HVK5_WHEAT Ricin B-type lectin domain-containing protein OS=Triticum aestivum OX=4565 PE=4 SV=1;tr|A0A3B6HUR7|A0A3B6HUR7_WHEAT Ricin B-type lectin domain-containing protein OS=Triticum aestivum OX=4565 PE=4 SV=1;tr|A0A3B6HR50|A0A3B6HR50	38.635	0.1	15
Joint	prot1967	A0A3B6HVL4	tr|A0A3B6HVL4|A0A3B6HVL4_WHEAT SERPIN domain-containing protein OS=Triticum aestivum OX=4565 PE=3 SV=1	42.633	0	15
Joint	prot1970	A0A3B6HVT4	tr|A0A3B6HVT4|A0A3B6HVT4_WHEAT Uncharacterized protein OS=Triticum aestivum OX=4565 PE=4 SV=1	55.47	0.26	15
Joint	prot1971	A0A3B6HVU8	tr|A0A3B6HVU8|A0A3B6HVU8_WHEAT Non-specific lipid-transfer protein OS=Triticum aestivum OX=4565 PE=3 SV=1	11.872	0.49	3
Joint	prot1975	A0A3B6HW41	tr|A0A3B6HW41|A0A3B6HW41_WHEAT Uncharacterized protein OS=Triticum aestivum OX=4565 PE=3 SV=1	43.74	0	4
Joint	prot1978	A0A3B6HWM1;A0A3B6IS75;A0A3B6JFS6;A0A3B6UB30;A0A3B6J0S7;A0A3B6IYI2;A0A3B6J086;A0A3B6SCR5	tr|A0A3B6HWM1|A0A3B6HWM1_WHEAT Alanine--tRNA ligase OS=Triticum aestivum OX=4565 PE=3 SV=1;tr|A0A3B6IS75|A0A3B6IS75_WHEAT Alanine--tRNA ligase OS=Triticum aestivum OX=4565 PE=3 SV=1;tr|A0A3B6JFS6|A0A3B6JFS6_WHEAT Alanine--tRNA ligase OS=Triticum aestivum O	109.57	0	13
Joint	prot1980	A0A3B6IKX2;A0A3B6IKT1;A0A3B6JCX3;A0A3B6JDT2;A0A3B6HYV9;A0A3B6HX78;A0A3B6HWR6	tr|A0A3B6IKX2|A0A3B6IKX2_WHEAT Uncharacterized protein OS=Triticum aestivum OX=4565 PE=4 SV=1;tr|A0A3B6IKT1|A0A3B6IKT1_WHEAT Uncharacterized protein OS=Triticum aestivum OX=4565 PE=4 SV=1;tr|A0A3B6JCX3|A0A3B6JCX3_WHEAT Uncharacterized protein OS=Triticum a	47.912	0.07	1
S_unique	prot1981	A0A3B6HWR8;A0A3B6JFR5;A0A3B6I0S6	tr|A0A3B6HWR8|A0A3B6HWR8_WHEAT Uncharacterized protein OS=Triticum aestivum OX=4565 PE=4 SV=1;tr|A0A3B6JFR5|A0A3B6JFR5_WHEAT Uncharacterized protein OS=Triticum aestivum OX=4565 PE=4 SV=1;tr|A0A3B6I0S6|A0A3B6I0S6_WHEAT Uncharacterized protein OS=Triticum a	30.151	0	2
S_unique	prot1982	A0A3B6HWX4;A0A3B6JCT6;A0A3B6IM57;A0A3B6JF20;A0A3B6IN31	tr|A0A3B6HWX4|A0A3B6HWX4_WHEAT Uncharacterized protein OS=Triticum aestivum OX=4565 PE=4 SV=1;tr|A0A3B6JCT6|A0A3B6JCT6_WHEAT Uncharacterized protein OS=Triticum aestivum OX=4565 PE=4 SV=1;tr|A0A3B6IM57|A0A3B6IM57_WHEAT Uncharacterized protein OS=Triticum a	34.504	0	1
Joint	prot1990	A0A3B6JDD4;A0A3B6ILS4;A0A3B6HXB3;A0A3B6JCF8;A0A3B6IMQ1	tr|A0A3B6JDD4|A0A3B6JDD4_WHEAT Uncharacterized protein OS=Triticum aestivum OX=4565 PE=3 SV=1;tr|A0A3B6ILS4|A0A3B6ILS4_WHEAT Uncharacterized protein OS=Triticum aestivum OX=4565 PE=3 SV=1;tr|A0A3B6HXB3|A0A3B6HXB3_WHEAT Uncharacterized protein OS=Triticum a	84.306	0	8
Joint	prot1991	A0A3B6HXF2;A0A3B6JFX9	tr|A0A3B6HXF2|A0A3B6HXF2_WHEAT UDP-glucose 6-dehydrogenase OS=Triticum aestivum OX=4565 PE=3 SV=1;tr|A0A3B6JFX9|A0A3B6JFX9_WHEAT UDP-glucose 6-dehydrogenase OS=Triticum aestivum OX=4565 PE=3 SV=1	52.916	0.06	15
Joint	prot1995	A0A3B6HXK9;A0A3B6HYJ8	tr|A0A3B6HXK9|A0A3B6HXK9_WHEAT Methylthioribose-1-phosphate isomerase OS=Triticum aestivum OX=4565 PE=3 SV=1;tr|A0A3B6HYJ8|A0A3B6HYJ8_WHEAT Methylthioribose-1-phosphate isomerase OS=Triticum aestivum OX=4565 PE=3 SV=1	38.681	0	11
Joint	prot1997	A0A3B6HXM3;A0A3B6JDG4;A0A3B6INL0	tr|A0A3B6HXM3|A0A3B6HXM3_WHEAT Uncharacterized protein OS=Triticum aestivum OX=4565 PE=4 SV=1;tr|A0A3B6JDG4|A0A3B6JDG4_WHEAT Uncharacterized protein OS=Triticum aestivum OX=4565 PE=4 SV=1;tr|A0A3B6INL0|A0A3B6INL0_WHEAT Uncharacterized protein OS=Triticum a	22.403	0	8
Joint	prot1998	A0A3B6HXP1;A0A3B6JGG1;A0A3B6IM32;A0A3B6INM5;A0A3B6HU29	tr|A0A3B6HXP1|A0A3B6HXP1_WHEAT Uncharacterized protein OS=Triticum aestivum OX=4565 PE=4 SV=1;tr|A0A3B6JGG1|A0A3B6JGG1_WHEAT Uncharacterized protein OS=Triticum aestivum OX=4565 PE=4 SV=1;tr|A0A3B6IM32|A0A3B6IM32_WHEAT Uncharacterized protein OS=Triticum a	56.702	0	4
Joint	prot1999	A0A3B6HXP8	tr|A0A3B6HXP8|A0A3B6HXP8_WHEAT Uncharacterized protein OS=Triticum aestivum OX=4565 PE=4 SV=1	23.922	0.65	13
Joint	prot2000	A0A3B6HXV8;A0A3B6N3G7	tr|A0A3B6HXV8|A0A3B6HXV8_WHEAT Uncharacterized protein OS=Triticum aestivum OX=4565 PE=4 SV=1;tr|A0A3B6N3G7|A0A3B6N3G7_WHEAT Uncharacterized protein OS=Triticum aestivum OX=4565 PE=4 SV=1	46.857	0	6
Joint	prot2003	A0A3B6HY18;W5EP45;A0A3B6I211;A0A3B6KEI1	tr|A0A3B6HY18|A0A3B6HY18_WHEAT Uncharacterized protein OS=Triticum aestivum OX=4565 PE=4 SV=1;tr|W5EP45|W5EP45_WHEAT Ribosomal protein S25 OS=Triticum aestivum OX=4565 PE=4 SV=1;tr|A0A3B6I211|A0A3B6I211_WHEAT Uncharacterized protein OS=Triticum aestivum OX	10.84	0	15
Joint	prot2005	A0A3B6HY41	tr|A0A3B6HY41|A0A3B6HY41_WHEAT Aldehyde dehydrogenase OS=Triticum aestivum OX=4565 PE=3 SV=1	52.171	0.33	4
Joint	prot2009	A0A3B6ILC0;A0A3B6JFH4;A0A3B6INR3;A0A3B6JCX1;A0A3B6HYC5	tr|A0A3B6ILC0|A0A3B6ILC0_WHEAT CASP_C domain-containing protein OS=Triticum aestivum OX=4565 PE=4 SV=1;tr|A0A3B6JFH4|A0A3B6JFH4_WHEAT CASP_C domain-containing protein OS=Triticum aestivum OX=4565 PE=4 SV=1;tr|A0A3B6INR3|A0A3B6INR3_WHEAT CASP_C domain-conta	78.224	0.39	3
Joint	prot2011	A0A3B6N376;A0A3B6HYH4;A0A3B6LYQ8	tr|A0A3B6N376|A0A3B6N376_WHEAT Uncharacterized protein OS=Triticum aestivum OX=4565 PE=4 SV=1;tr|A0A3B6HYH4|A0A3B6HYH4_WHEAT Uncharacterized protein OS=Triticum aestivum OX=4565 PE=4 SV=1;tr|A0A3B6LYQ8|A0A3B6LYQ8_WHEAT Uncharacterized protein OS=Triticum a	25.29	0	5
Joint	prot2012	I3NM28;A0A3B6HYH7	tr|I3NM28|I3NM28_WHEAT Putative eukaryotic peptide chain release factor subunit 1-3 OS=Triticum aestivum OX=4565 GN=4N5.2 PE=4 SV=1;tr|A0A3B6HYH7|A0A3B6HYH7_WHEAT eRF1_1 domain-containing protein OS=Triticum aestivum OX=4565 PE=4 SV=1	48.99	0	1
Joint	prot2013	A0A3B6HYI3;A0A3B6JHG6;A0A3B6ILZ5;A0A3B6MPF7;A0A3B6KEQ3;A0A3B6LIE3;A0A3B6LGT6;A0A3B6LIS1;A0A3B6LIL0	tr|A0A3B6HYI3|A0A3B6HYI3_WHEAT Uncharacterized protein OS=Triticum aestivum OX=4565 PE=4 SV=1;tr|A0A3B6JHG6|A0A3B6JHG6_WHEAT Uncharacterized protein OS=Triticum aestivum OX=4565 PE=4 SV=1;tr|A0A3B6ILZ5|A0A3B6ILZ5_WHEAT Uncharacterized protein OS=Triticum a	115.21	0.18	11
Joint	prot2014	A0A3B6N318;A0A3B6LY97;A0A3B6HYU2	tr|A0A3B6N318|A0A3B6N318_WHEAT Elongation factor Tu OS=Triticum aestivum OX=4565 PE=3 SV=1;tr|A0A3B6LY97|A0A3B6LY97_WHEAT Elongation factor Tu OS=Triticum aestivum OX=4565 PE=3 SV=1;tr|A0A3B6HYU2|A0A3B6HYU2_WHEAT Elongation factor Tu OS=Triticum aestivum O	48.303	0.25	15
Joint	prot2015	A0A3B6HYW3	tr|A0A3B6HYW3|A0A3B6HYW3_WHEAT Nascent polypeptide-associated complex subunit beta OS=Triticum aestivum OX=4565 PE=3 SV=1	17.312	0	6
Joint	prot2016	A0A3B6HYX1;Q7FYS2;P52589	tr|A0A3B6HYX1|A0A3B6HYX1_WHEAT Protein disulfide-isomerase OS=Triticum aestivum OX=4565 PE=3 SV=1;tr|Q7FYS2|Q7FYS2_WHEAT Protein disulfide-isomerase OS=Triticum aestivum OX=4565 GN=PDI1 PE=2 SV=1;sp|P52589|PDI_WHEAT Protein disulfide-isomerase OS=Triticum	54.77	0	15
Joint	prot2020	A0A3B6HZ31;A0A3B6IQN9	tr|A0A3B6HZ31|A0A3B6HZ31_WHEAT Peptidase A1 domain-containing protein OS=Triticum aestivum OX=4565 PE=3 SV=1;tr|A0A3B6IQN9|A0A3B6IQN9_WHEAT Peptidase A1 domain-containing protein OS=Triticum aestivum OX=4565 PE=3 SV=1	44.513	0.1	8
S_unique	prot2029	A0A3B6I012	tr|A0A3B6I012|A0A3B6I012_WHEAT AAI domain-containing protein OS=Triticum aestivum OX=4565 PE=4 SV=1	15.266	0	6
Joint	prot2030	A0A3B6I054	tr|A0A3B6I054|A0A3B6I054_WHEAT Germin-like protein OS=Triticum aestivum OX=4565 PE=3 SV=1	23.788	0.74	14
Joint	prot2031	A0A3B6R8Q1;A0A3B6I076;A0A3B6TD55;A0A3B6RCQ7;A0A3B6I0N4;A0A3B6TK34;A0A3B6R955;A0A3B6I3U5;A0A3B6TIX6;A0A3B6RCM4;A0A3B6I298;A0A3B6TDF4	tr|A0A3B6R8Q1|A0A3B6R8Q1_WHEAT Coatomer subunit beta OS=Triticum aestivum OX=4565 PE=3 SV=1;tr|A0A3B6I076|A0A3B6I076_WHEAT Coatomer subunit beta OS=Triticum aestivum OX=4565 PE=3 SV=1;tr|A0A3B6TD55|A0A3B6TD55_WHEAT Coatomer subunit beta OS=Triticum aest	97.792	0	2
Joint	prot2032	A0A3B6I0D2	tr|A0A3B6I0D2|A0A3B6I0D2_WHEAT ACB domain-containing protein OS=Triticum aestivum OX=4565 PE=4 SV=1	10.272	0	2
Joint	prot2035	A0A3B6JC00;A0A3B6IKH0;A0A3B6I0R6;A0A3B6IKK4;A0A3B6JDH2;A0A3B6I1N0	tr|A0A3B6JC00|A0A3B6JC00_WHEAT PH domain-containing protein OS=Triticum aestivum OX=4565 PE=4 SV=1;tr|A0A3B6IKH0|A0A3B6IKH0_WHEAT PH domain-containing protein OS=Triticum aestivum OX=4565 PE=4 SV=1;tr|A0A3B6I0R6|A0A3B6I0R6_WHEAT PH domain-containing protei	54.538	0	2
Joint	prot2038	A0A3B6I0W4	tr|A0A3B6I0W4|A0A3B6I0W4_WHEAT Uncharacterized protein OS=Triticum aestivum OX=4565 PE=4 SV=1	41.793	0.51	5
Joint	prot2040	A0A3B6JDZ5;A0A3B6I116	tr|A0A3B6JDZ5|A0A3B6JDZ5_WHEAT Proteasome subunit beta OS=Triticum aestivum OX=4565 PE=3 SV=1;tr|A0A3B6I116|A0A3B6I116_WHEAT Proteasome subunit beta OS=Triticum aestivum OX=4565 PE=3 SV=1	23.197	0	13
Joint	prot2042	A0A3B6I120	tr|A0A3B6I120|A0A3B6I120_WHEAT Uncharacterized protein OS=Triticum aestivum OX=4565 PE=3 SV=1	42.837	0	15
Joint	prot2043	A0A3B6I180	tr|A0A3B6I180|A0A3B6I180_WHEAT Uncharacterized protein OS=Triticum aestivum OX=4565 PE=3 SV=1	41.061	0	15
Joint	prot2046	A0A3B6I1B9;A0A3B6TJE3;A0A3B6RC36	tr|A0A3B6I1B9|A0A3B6I1B9_WHEAT Peptidyl-prolyl cis-trans isomerase OS=Triticum aestivum OX=4565 PE=3 SV=1;tr|A0A3B6TJE3|A0A3B6TJE3_WHEAT Peptidyl-prolyl cis-trans isomerase OS=Triticum aestivum OX=4565 PE=3 SV=1;tr|A0A3B6RC36|A0A3B6RC36_WHEAT Peptidyl-prol	17.25	0	2
Joint	prot2050	A0A3B6I1I5	tr|A0A3B6I1I5|A0A3B6I1I5_WHEAT Calreticulin OS=Triticum aestivum OX=4565 PE=3 SV=1	48.295	0	12
Joint	prot2054	A0A3B6TCX2;A0A3B6I1L7	tr|A0A3B6TCX2|A0A3B6TCX2_WHEAT Uncharacterized protein OS=Triticum aestivum OX=4565 PE=4 SV=1;tr|A0A3B6I1L7|A0A3B6I1L7_WHEAT Uncharacterized protein OS=Triticum aestivum OX=4565 PE=4 SV=1	25.949	0.24	5
Joint	prot2058	A0A3B6I218	tr|A0A3B6I218|A0A3B6I218_WHEAT Uncharacterized protein OS=Triticum aestivum OX=4565 PE=4 SV=1	30.285	0	10
Joint	prot2059	A0A3B6I296	tr|A0A3B6I296|A0A3B6I296_WHEAT AAI domain-containing protein OS=Triticum aestivum OX=4565 PE=4 SV=1	18.189	0.6	13
Joint	prot2061	A0A3B6I2R2	tr|A0A3B6I2R2|A0A3B6I2R2_WHEAT AAI domain-containing protein OS=Triticum aestivum OX=4565 PE=4 SV=1	18.845	0.15	15
Joint	prot2064	A0A3B6RAU7;A0A3B6I2Y3;A0A3B6R758;A0A3B6TBL1	tr|A0A3B6RAU7|A0A3B6RAU7_WHEAT Uncharacterized protein OS=Triticum aestivum OX=4565 PE=4 SV=1;tr|A0A3B6I2Y3|A0A3B6I2Y3_WHEAT Uncharacterized protein OS=Triticum aestivum OX=4565 PE=4 SV=1;tr|A0A3B6R758|A0A3B6R758_WHEAT Uncharacterized protein OS=Triticum a	34.196	0	3
S_unique	prot2066	A0A3B6I318	tr|A0A3B6I318|A0A3B6I318_WHEAT Tr-type G domain-containing protein OS=Triticum aestivum OX=4565 PE=4 SV=1	93.957	0.62	2
Joint	prot2068	A0A3B6TJW7;A0A3B6I3L9	tr|A0A3B6TJW7|A0A3B6TJW7_WHEAT Proteasome subunit beta OS=Triticum aestivum OX=4565 PE=3 SV=1;tr|A0A3B6I3L9|A0A3B6I3L9_WHEAT Proteasome subunit beta OS=Triticum aestivum OX=4565 PE=3 SV=1	26.237	0.58	11
Joint	prot2070	A0A3B6I3X0;A0A3B6N2V5;A0A3B6LXC1;A0A3B6N1J5	tr|A0A3B6I3X0|A0A3B6I3X0_WHEAT Tr-type G domain-containing protein OS=Triticum aestivum OX=4565 PE=4 SV=1;tr|A0A3B6N2V5|A0A3B6N2V5_WHEAT Tr-type G domain-containing protein OS=Triticum aestivum OX=4565 PE=4 SV=1;tr|A0A3B6LXC1|A0A3B6LXC1_WHEAT Tr-type G dom	93.777	0	15
Joint	prot2071	A0A3B6R6T1;A0A3B6I3Z5;A0A3B6TAZ0	tr|A0A3B6R6T1|A0A3B6R6T1_WHEAT Acyl-coenzyme A oxidase OS=Triticum aestivum OX=4565 PE=3 SV=1;tr|A0A3B6I3Z5|A0A3B6I3Z5_WHEAT Acyl-coenzyme A oxidase OS=Triticum aestivum OX=4565 PE=3 SV=1;tr|A0A3B6TAZ0|A0A3B6TAZ0_WHEAT Acyl-coenzyme A oxidase OS=Triticum a	73.921	0	2
Joint	prot2086	A0A3B6I5M0	tr|A0A3B6I5M0|A0A3B6I5M0_WHEAT Uncharacterized protein OS=Triticum aestivum OX=4565 PE=4 SV=1	31.791	0.58	15
Joint	prot2089	W5HFZ6;A0A3B6TBU2;A0A3B6I6K2;A0A3B6RCV9;A0A3B6H679;W5CQC7;A0A3B6RCR4	tr|W5HFZ6|W5HFZ6_WHEAT 6-phosphogluconate dehydrogenase, decarboxylating OS=Triticum aestivum OX=4565 PE=3 SV=1;tr|A0A3B6TBU2|A0A3B6TBU2_WHEAT 6-phosphogluconate dehydrogenase, decarboxylating OS=Triticum aestivum OX=4565 PE=3 SV=1;tr|A0A3B6I6K2|A0A3B6I6K2	52.527	0	15
Joint	prot2091	A0A3B6IJ76	tr|A0A3B6IJ76|A0A3B6IJ76_WHEAT Uncharacterized protein OS=Triticum aestivum OX=4565 PE=4 SV=1	69.449	0.28	15
Joint	prot2094	A0A3B6IK29;A0A3B6JEF6	tr|A0A3B6IK29|A0A3B6IK29_WHEAT Uncharacterized protein OS=Triticum aestivum OX=4565 PE=4 SV=1;tr|A0A3B6JEF6|A0A3B6JEF6_WHEAT Uncharacterized protein OS=Triticum aestivum OX=4565 PE=4 SV=1	69.988	0	15
Joint	prot2096	A0A3B6ILY7;A0A3B6IKL7;A0A3B6IKI3;A0A3B6IJ95	tr|A0A3B6ILY7|A0A3B6ILY7_WHEAT Aminopeptidase OS=Triticum aestivum OX=4565 PE=3 SV=1;tr|A0A3B6IKL7|A0A3B6IKL7_WHEAT Aminopeptidase OS=Triticum aestivum OX=4565 PE=3 SV=1;tr|A0A3B6IKI3|A0A3B6IKI3_WHEAT Aminopeptidase OS=Triticum aestivum OX=4565 PE=3 SV=1;t	97.726	0.17	5
Joint	prot2097	A0A3B6JG17;A0A3B6IKK3;A0A3B6I042	tr|A0A3B6JG17|A0A3B6JG17_WHEAT Uncharacterized protein OS=Triticum aestivum OX=4565 PE=4 SV=1;tr|A0A3B6IKK3|A0A3B6IKK3_WHEAT Uncharacterized protein OS=Triticum aestivum OX=4565 PE=4 SV=1;tr|A0A3B6I042|A0A3B6I042_WHEAT Uncharacterized protein OS=Triticum a	51.52	0.59	14
Joint	prot2098	A0A3B6IKM0;A0A3B6IM22	tr|A0A3B6IKM0|A0A3B6IKM0_WHEAT Alba domain-containing protein OS=Triticum aestivum OX=4565 PE=4 SV=1;tr|A0A3B6IM22|A0A3B6IM22_WHEAT Alba domain-containing protein OS=Triticum aestivum OX=4565 PE=4 SV=1	37.232	0.14	12
Joint	prot2099	A0A3B6IKM2	tr|A0A3B6IKM2|A0A3B6IKM2_WHEAT RRM domain-containing protein OS=Triticum aestivum OX=4565 PE=4 SV=1	15.897	0	15
Joint	prot2103	A0A3B6ILK9	tr|A0A3B6ILK9|A0A3B6ILK9_WHEAT Uncharacterized protein OS=Triticum aestivum OX=4565 PE=4 SV=1	286.59	0.41	4
Joint	prot2109	A0A3B6ILV9	tr|A0A3B6ILV9|A0A3B6ILV9_WHEAT Uncharacterized protein OS=Triticum aestivum OX=4565 PE=4 SV=1	68.906	0.55	15
Joint	prot2116	A0A3B6IMR5;A0A3B6IKE2;A0A3B6JED4	tr|A0A3B6IMR5|A0A3B6IMR5_WHEAT VOC domain-containing protein OS=Triticum aestivum OX=4565 PE=4 SV=1;tr|A0A3B6IKE2|A0A3B6IKE2_WHEAT VOC domain-containing protein OS=Triticum aestivum OX=4565 PE=4 SV=1;tr|A0A3B6JED4|A0A3B6JED4_WHEAT VOC domain-containing pro	14.962	0.39	10
Joint	prot2117	A0A3B6IMT6	tr|A0A3B6IMT6|A0A3B6IMT6_WHEAT WD_REPEATS_REGION domain-containing protein OS=Triticum aestivum OX=4565 PE=4 SV=1	148.14	0.23	4
Joint	prot2118	A0A3B6IMV7	tr|A0A3B6IMV7|A0A3B6IMV7_WHEAT Uncharacterized protein OS=Triticum aestivum OX=4565 PE=3 SV=1	80.128	0	13
Joint	prot2120	A0A3B6IMY5;A0A3B6R826;A0A3B6JFL3	tr|A0A3B6IMY5|A0A3B6IMY5_WHEAT PCI domain-containing protein OS=Triticum aestivum OX=4565 PE=4 SV=1;tr|A0A3B6R826|A0A3B6R826_WHEAT PCI domain-containing protein OS=Triticum aestivum OX=4565 PE=4 SV=1;tr|A0A3B6JFL3|A0A3B6JFL3_WHEAT PCI domain-containing pro	30.706	0.44	12
Joint	prot2122	A0A3B6JGW2;A0A3B6IRG6;A0A3B6IN96;A0A3B6HWI6	tr|A0A3B6JGW2|A0A3B6JGW2_WHEAT Uncharacterized protein OS=Triticum aestivum OX=4565 PE=3 SV=1;tr|A0A3B6IRG6|A0A3B6IRG6_WHEAT Uncharacterized protein OS=Triticum aestivum OX=4565 PE=3 SV=1;tr|A0A3B6IN96|A0A3B6IN96_WHEAT Uncharacterized protein OS=Triticum a	71.113	0	13
Joint	prot2123	A0A3B6INA9;A0A3B6ENE2;A0A3B6EJ20;P30110;A0A3B6GT72;A0A341SCX1;A0A3B6EKB3;P30111;A0A3B6ILU6;A0A3B6FMQ8;A0A3B6GSQ6;A0A3B6EJC7;A0A077RQP6	tr|A0A3B6INA9|A0A3B6INA9_WHEAT Uncharacterized protein OS=Triticum aestivum OX=4565 PE=3 SV=1;tr|A0A3B6ENE2|A0A3B6ENE2_WHEAT Uncharacterized protein OS=Triticum aestivum OX=4565 PE=3 SV=1;tr|A0A3B6EJ20|A0A3B6EJ20_WHEAT Uncharacterized protein OS=Triticum a	25.876	0	4
Joint	prot2124	A0A3B6INC2	tr|A0A3B6INC2|A0A3B6INC2_WHEAT TCTP domain-containing protein OS=Triticum aestivum OX=4565 PE=3 SV=1	18.82	0	15
Joint	prot2126	A0A3B6INH0	tr|A0A3B6INH0|A0A3B6INH0_WHEAT Uncharacterized protein OS=Triticum aestivum OX=4565 PE=3 SV=1	43.891	0	11
Joint	prot2127	A0A3B6IRV7;A0A3B6IQ76;A0A3B6INN8;A0A3B6IRW6;A0A3B6ISM8;A0A3B6IQ66;A0A3B6ISM2	tr|A0A3B6IRV7|A0A3B6IRV7_WHEAT Uncharacterized protein OS=Triticum aestivum OX=4565 PE=3 SV=1;tr|A0A3B6IQ76|A0A3B6IQ76_WHEAT Uncharacterized protein OS=Triticum aestivum OX=4565 PE=3 SV=1;tr|A0A3B6INN8|A0A3B6INN8_WHEAT Uncharacterized protein OS=Triticum a	72.44	0	6
Joint	prot2129	W5EE00;A0A3B6INX9;A0A3B6HZM6;A0A3B6I0K7;A0A3B6JG31;A0A3B6IMZ8;A0A3B6HWJ7	tr|W5EE00|W5EE00_WHEAT Uncharacterized protein OS=Triticum aestivum OX=4565 PE=3 SV=1;tr|A0A3B6INX9|A0A3B6INX9_WHEAT Uncharacterized protein OS=Triticum aestivum OX=4565 PE=3 SV=1;tr|A0A3B6HZM6|A0A3B6HZM6_WHEAT Uncharacterized protein OS=Triticum aestivum	41.816	0	11
Joint	prot2132	A0A3B6JJL8;A0A3B6IP57;A0A3B6HW61;A0A3B6JHB3;A0A3B6B6Z8;A0A3B6CER2;A0A3B6CEQ4;A0A3B6IQP8;A0A3B6B782	tr|A0A3B6JJL8|A0A3B6JJL8_WHEAT Eukaryotic translation initiation factor 3 subunit I OS=Triticum aestivum OX=4565 PE=3 SV=1;tr|A0A3B6IP57|A0A3B6IP57_WHEAT Eukaryotic translation initiation factor 3 subunit I OS=Triticum aestivum OX=4565 PE=3 SV=1;tr|A0A3B6H	36.196	0	14
Joint	prot2138	A0A3B6IPT8;A0A3B6JKK6	tr|A0A3B6IPT8|A0A3B6IPT8_WHEAT Uncharacterized protein OS=Triticum aestivum OX=4565 PE=4 SV=1;tr|A0A3B6JKK6|A0A3B6JKK6_WHEAT Uncharacterized protein OS=Triticum aestivum OX=4565 PE=4 SV=1	19.518	0.11	3
Joint	prot2139	A0A3B6IPZ0	tr|A0A3B6IPZ0|A0A3B6IPZ0_WHEAT SERPIN domain-containing protein OS=Triticum aestivum OX=4565 PE=3 SV=1	42.582	0	9
Joint	prot2141	A0A3B6IQ78;A0A3B6IRR8	tr|A0A3B6IQ78|A0A3B6IQ78_WHEAT Uncharacterized protein OS=Triticum aestivum OX=4565 PE=4 SV=1;tr|A0A3B6IRR8|A0A3B6IRR8_WHEAT Uncharacterized protein OS=Triticum aestivum OX=4565 PE=4 SV=1	25.431	0	11
Joint	prot2142	Q9FXQ9;A0A3B6IQI9;A0A341U209	tr|Q9FXQ9|Q9FXQ9_WHEAT TaWIN1 OS=Triticum aestivum OX=4565 GN=TaWIN1 PE=2 SV=1;tr|A0A3B6IQI9|A0A3B6IQI9_WHEAT 14_3_3 domain-containing protein OS=Triticum aestivum OX=4565 PE=3 SV=1;tr|A0A341U209|A0A341U209_WHEAT 14_3_3 domain-containing protein OS=Triticu	29.395	0.5	12
Joint	prot2144	A0A3B6IQS5;A0A3B6JGQ8	tr|A0A3B6IQS5|A0A3B6IQS5_WHEAT Uncharacterized protein OS=Triticum aestivum OX=4565 PE=3 SV=1;tr|A0A3B6JGQ8|A0A3B6JGQ8_WHEAT Uncharacterized protein OS=Triticum aestivum OX=4565 PE=3 SV=1	58.001	0	15
Joint	prot2145	A0A3B6IQT3;Q93XQ8;A0A3B6INA7	tr|A0A3B6IQT3|A0A3B6IQT3_WHEAT Protein disulfide-isomerase OS=Triticum aestivum OX=4565 PE=3 SV=1;tr|Q93XQ8|Q93XQ8_WHEAT Protein disulfide-isomerase OS=Triticum aestivum OX=4565 GN=PDI2 PE=2 SV=1;tr|A0A3B6INA7|A0A3B6INA7_WHEAT Protein disulfide-isomerase O	54.193	0	15
Joint	prot2146	A0A3B6IQX6	tr|A0A3B6IQX6|A0A3B6IQX6_WHEAT SHSP domain-containing protein OS=Triticum aestivum OX=4565 PE=3 SV=1	17.376	0	9
Joint	prot2147	A0A3B6IQY2	tr|A0A3B6IQY2|A0A3B6IQY2_WHEAT Uncharacterized protein OS=Triticum aestivum OX=4565 PE=4 SV=1	56.118	0	15
Joint	prot2150	A0A3B6IR10;A0A3B6IR32;A0A3B6IPJ3	tr|A0A3B6IR10|A0A3B6IR10_WHEAT Ricin B-type lectin domain-containing protein OS=Triticum aestivum OX=4565 PE=4 SV=1;tr|A0A3B6IR32|A0A3B6IR32_WHEAT Ricin B-type lectin domain-containing protein OS=Triticum aestivum OX=4565 PE=4 SV=1;tr|A0A3B6IPJ3|A0A3B6IPJ3	38.658	0	2
Joint	prot2151	A0A3B6IR14	tr|A0A3B6IR14|A0A3B6IR14_WHEAT Uncharacterized protein OS=Triticum aestivum OX=4565 PE=4 SV=1	62.014	0.63	9
Joint	prot2155	A0A3B6IRG5	tr|A0A3B6IRG5|A0A3B6IRG5_WHEAT Non-specific lipid-transfer protein OS=Triticum aestivum OX=4565 PE=3 SV=1	11.971	0	1
Joint	prot2157	A0A3B6IRU6	tr|A0A3B6IRU6|A0A3B6IRU6_WHEAT Proteasome subunit alpha type OS=Triticum aestivum OX=4565 PE=3 SV=1	25.916	0	15
Joint	prot2159	A0A3B6JK46;A0A3B6JII9;A0A3B6IS09;A0A3B6JLC4;A0A3B6IS37;A0A3B6HUJ4	tr|A0A3B6JK46|A0A3B6JK46_WHEAT Uncharacterized protein OS=Triticum aestivum OX=4565 PE=3 SV=1;tr|A0A3B6JII9|A0A3B6JII9_WHEAT Uncharacterized protein OS=Triticum aestivum OX=4565 PE=3 SV=1;tr|A0A3B6IS09|A0A3B6IS09_WHEAT Uncharacterized protein OS=Triticum a	27.114	0.25	4
Joint	prot2161	A0A3B6IS82	tr|A0A3B6IS82|A0A3B6IS82_WHEAT VOC domain-containing protein OS=Triticum aestivum OX=4565 PE=4 SV=1	15.339	0.53	15
Joint	prot2164	A0A3B6ISB1	tr|A0A3B6ISB1|A0A3B6ISB1_WHEAT Uncharacterized protein OS=Triticum aestivum OX=4565 PE=3 SV=1	71.887	0	1
Joint	prot2166	A0A3B6ISJ9	tr|A0A3B6ISJ9|A0A3B6ISJ9_WHEAT SHSP domain-containing protein OS=Triticum aestivum OX=4565 PE=3 SV=1	17.479	0	15
Joint	prot2167	A0A3B6ISM7	tr|A0A3B6ISM7|A0A3B6ISM7_WHEAT Uncharacterized protein OS=Triticum aestivum OX=4565 PE=4 SV=1	84.206	0.48	15
Joint	prot2169	A0A3B6ISR9	tr|A0A3B6ISR9|A0A3B6ISR9_WHEAT 40S ribosomal protein S21 OS=Triticum aestivum OX=4565 PE=3 SV=1	9.1953	0.57	2
Joint	prot2170	A0A3B6ISW5	tr|A0A3B6ISW5|A0A3B6ISW5_WHEAT Uncharacterized protein OS=Triticum aestivum OX=4565 PE=4 SV=1	38.561	0	15
Joint	prot2172	A0A3B6IT42	tr|A0A3B6IT42|A0A3B6IT42_WHEAT Phytocyanin domain-containing protein OS=Triticum aestivum OX=4565 PE=4 SV=1	12.569	0.11	8
Joint	prot2179	A0A3B6ITU0	tr|A0A3B6ITU0|A0A3B6ITU0_WHEAT AAI domain-containing protein OS=Triticum aestivum OX=4565 PE=4 SV=1	16.227	0	15
Joint	prot2184	A0A3B6IU74	tr|A0A3B6IU74|A0A3B6IU74_WHEAT 40S ribosomal protein S3a OS=Triticum aestivum OX=4565 PE=3 SV=1	29.991	0	15
Joint	prot2190	A0A3B6IUV6	tr|A0A3B6IUV6|A0A3B6IUV6_WHEAT Uncharacterized protein OS=Triticum aestivum OX=4565 PE=3 SV=1	28.685	0.24	3
S_unique	prot2191	A0A3B6IUX7	tr|A0A3B6IUX7|A0A3B6IUX7_WHEAT Uncharacterized protein OS=Triticum aestivum OX=4565 PE=4 SV=1	13.179	0	3
Joint	prot2205	A0A3B6IWJ8;A0A3B6JPG5;A0A3B6KTR7;A0A3B6IWE3;A0A3B6JNZ4	tr|A0A3B6IWJ8|A0A3B6IWJ8_WHEAT Uncharacterized protein OS=Triticum aestivum OX=4565 PE=3 SV=1;tr|A0A3B6JPG5|A0A3B6JPG5_WHEAT Uncharacterized protein OS=Triticum aestivum OX=4565 PE=3 SV=1;tr|A0A3B6KTR7|A0A3B6KTR7_WHEAT Uncharacterized protein OS=Triticum a	43.864	0.17	2
Joint	prot2207	A0A3B6IX48;A0A3B6HND4	tr|A0A3B6IX48|A0A3B6IX48_WHEAT Uncharacterized protein OS=Triticum aestivum OX=4565 PE=4 SV=1;tr|A0A3B6HND4|A0A3B6HND4_WHEAT Uncharacterized protein OS=Triticum aestivum OX=4565 PE=4 SV=1	55.894	0.03	10
Joint	prot2208	A0A3B6IX62	tr|A0A3B6IX62|A0A3B6IX62_WHEAT Uncharacterized protein OS=Triticum aestivum OX=4565 PE=4 SV=1	27.037	0	15
Joint	prot2211	A0A3B6IY77;A0A3B6IXJ9;A0A3B6JPZ3	tr|A0A3B6IY77|A0A3B6IY77_WHEAT Uncharacterized protein OS=Triticum aestivum OX=4565 PE=3 SV=1;tr|A0A3B6IXJ9|A0A3B6IXJ9_WHEAT Uncharacterized protein OS=Triticum aestivum OX=4565 PE=3 SV=1;tr|A0A3B6JPZ3|A0A3B6JPZ3_WHEAT Uncharacterized protein OS=Triticum a	60.656	0.57	14
Joint	prot2215	A0A3B6KUK5;A0A3B6IXX8;A0A3B6KSL1;A0A3B6JRR9;A0A3B6JS61	tr|A0A3B6KUK5|A0A3B6KUK5_WHEAT Coatomer subunit alpha OS=Triticum aestivum OX=4565 PE=4 SV=1;tr|A0A3B6IXX8|A0A3B6IXX8_WHEAT Coatomer subunit alpha OS=Triticum aestivum OX=4565 PE=4 SV=1;tr|A0A3B6KSL1|A0A3B6KSL1_WHEAT Coatomer subunit alpha OS=Triticum aest	135.97	0	1
Joint	prot2219	A0A3B6IYD4;A0A3B6J0P1	tr|A0A3B6IYD4|A0A3B6IYD4_WHEAT Beta-amylase OS=Triticum aestivum OX=4565 PE=3 SV=1;tr|A0A3B6J0P1|A0A3B6J0P1_WHEAT Beta-amylase OS=Triticum aestivum OX=4565 PE=3 SV=1	58.728	0.19	15
Joint	prot2222	A0A3B6IYM3;A0A3B6IX73	tr|A0A3B6IYM3|A0A3B6IYM3_WHEAT Uncharacterized protein OS=Triticum aestivum OX=4565 PE=3 SV=1;tr|A0A3B6IX73|A0A3B6IX73_WHEAT Uncharacterized protein OS=Triticum aestivum OX=4565 PE=3 SV=1	72.505	0.12	3
Joint	prot2223	A0A3B6JMS5;A0A3B6JP64;A0A3B6IYP3;A0A3B6KT49;A0A3B6KR56	tr|A0A3B6JMS5|A0A3B6JMS5_WHEAT Dolichyl-diphosphooligosaccharide--protein glycosyltransferase subunit 1 OS=Triticum aestivum OX=4565 PE=3 SV=1;tr|A0A3B6JP64|A0A3B6JP64_WHEAT Dolichyl-diphosphooligosaccharide--protein glycosyltransferase subunit 1 OS=Tritic	65.663	0	5
Joint	prot2225	A0A3B6IZB4;A0A3B6JNG2	tr|A0A3B6IZB4|A0A3B6IZB4_WHEAT Uncharacterized protein OS=Triticum aestivum OX=4565 PE=4 SV=1;tr|A0A3B6JNG2|A0A3B6JNG2_WHEAT Uncharacterized protein OS=Triticum aestivum OX=4565 PE=4 SV=1	18.651	0	15
Joint	prot2227	A0A3B6U6K4;A0A3B6KS94;A0A3B6IZS6	tr|A0A3B6U6K4|A0A3B6U6K4_WHEAT Uncharacterized protein OS=Triticum aestivum OX=4565 PE=3 SV=1;tr|A0A3B6KS94|A0A3B6KS94_WHEAT Uncharacterized protein OS=Triticum aestivum OX=4565 PE=3 SV=1;tr|A0A3B6IZS6|A0A3B6IZS6_WHEAT Uncharacterized protein OS=Triticum a	108.38	0	8
Joint	prot2230	A0A3B6J044;A0A3B6UA79	tr|A0A3B6J044|A0A3B6J044_WHEAT AAI domain-containing protein OS=Triticum aestivum OX=4565 PE=4 SV=1;tr|A0A3B6UA79|A0A3B6UA79_WHEAT AAI domain-containing protein OS=Triticum aestivum OX=4565 PE=4 SV=1	9.9196	0	15
Joint	prot2232	A0A3B6JDG3;A0A3B6JBZ2	tr|A0A3B6JDG3|A0A3B6JDG3_WHEAT Uncharacterized protein OS=Triticum aestivum OX=4565 PE=4 SV=1;tr|A0A3B6JBZ2|A0A3B6JBZ2_WHEAT Uncharacterized protein OS=Triticum aestivum OX=4565 PE=4 SV=1	66.236	0.11	15
Joint	prot2234	A0A3B6JCA3	tr|A0A3B6JCA3|A0A3B6JCA3_WHEAT Cysteine proteinase inhibitor OS=Triticum aestivum OX=4565 PE=3 SV=1	13.307	0.18	2
Joint	prot2237	A0A3B6JCJ8;A0A3B6JER7	tr|A0A3B6JCJ8|A0A3B6JCJ8_WHEAT Uncharacterized protein OS=Triticum aestivum OX=4565 PE=4 SV=1;tr|A0A3B6JER7|A0A3B6JER7_WHEAT Uncharacterized protein OS=Triticum aestivum OX=4565 PE=4 SV=1	66.059	0	15
Joint	prot2239	A0A3B6JD70	tr|A0A3B6JD70|A0A3B6JD70_WHEAT Lipoxygenase OS=Triticum aestivum OX=4565 PE=3 SV=1	92.687	0.1	15
Joint	prot2243	A0A3B6JDS9	tr|A0A3B6JDS9|A0A3B6JDS9_WHEAT SERPIN domain-containing protein OS=Triticum aestivum OX=4565 PE=3 SV=1	42.617	0	1
Joint	prot2248	A0A3B6JEJ1;A0A3B6I1X3	tr|A0A3B6JEJ1|A0A3B6JEJ1_WHEAT Pyr_redox_2 domain-containing protein OS=Triticum aestivum OX=4565 PE=4 SV=1;tr|A0A3B6I1X3|A0A3B6I1X3_WHEAT Pyr_redox_2 domain-containing protein OS=Triticum aestivum OX=4565 PE=4 SV=1	46.363	0	11
Joint	prot2250	A0A3B6JF64	tr|A0A3B6JF64|A0A3B6JF64_WHEAT Non-specific lipid-transfer protein OS=Triticum aestivum OX=4565 PE=3 SV=1	11.856	0.32	15
Joint	prot2257	A0A3B6JGH7	tr|A0A3B6JGH7|A0A3B6JGH7_WHEAT Uncharacterized protein OS=Triticum aestivum OX=4565 PE=3 SV=1	41.223	0	15
Joint	prot2258	A0A3B6JGM3;A0A3B6IPP5;A0A3B6HWQ2	tr|A0A3B6JGM3|A0A3B6JGM3_WHEAT SOR_SNZ domain-containing protein OS=Triticum aestivum OX=4565 PE=3 SV=1;tr|A0A3B6IPP5|A0A3B6IPP5_WHEAT SOR_SNZ domain-containing protein OS=Triticum aestivum OX=4565 PE=3 SV=1;tr|A0A3B6HWQ2|A0A3B6HWQ2_WHEAT SOR_SNZ domain-co	33.232	0.47	15
Joint	prot2264	A0A3B6JHB6	tr|A0A3B6JHB6|A0A3B6JHB6_WHEAT Uncharacterized protein OS=Triticum aestivum OX=4565 PE=4 SV=1	55.353	0.17	15
Joint	prot2265	A0A3B6JHJ7	tr|A0A3B6JHJ7|A0A3B6JHJ7_WHEAT Uncharacterized protein OS=Triticum aestivum OX=4565 PE=4 SV=1	37.457	0	15
Joint	prot2272	A0A3B6JI94;A0A3B6IPF3;O24473	tr|A0A3B6JI94|A0A3B6JI94_WHEAT eIF2B_5 domain-containing protein OS=Triticum aestivum OX=4565 PE=4 SV=1;tr|A0A3B6IPF3|A0A3B6IPF3_WHEAT eIF2B_5 domain-containing protein OS=Triticum aestivum OX=4565 PE=4 SV=1;sp|O24473|IF2B_WHEAT Eukaryotic translation init	30.497	0	7
Joint	prot2273	A0A3B6JIQ3	tr|A0A3B6JIQ3|A0A3B6JIQ3_WHEAT VOC domain-containing protein OS=Triticum aestivum OX=4565 PE=4 SV=1	15.279	0	15
Joint	prot2274	A0A3B6JJK3;A0A3B6JIU7	tr|A0A3B6JJK3|A0A3B6JJK3_WHEAT Uncharacterized protein OS=Triticum aestivum OX=4565 PE=4 SV=1;tr|A0A3B6JIU7|A0A3B6JIU7_WHEAT Uncharacterized protein OS=Triticum aestivum OX=4565 PE=4 SV=1	18.047	0.13	8
Joint	prot2278	A0A3B6JIZ6;A0A3B6JHB1;A0A3B6HS08	tr|A0A3B6JIZ6|A0A3B6JIZ6_WHEAT Macro domain-containing protein OS=Triticum aestivum OX=4565 PE=4 SV=1;tr|A0A3B6JHB1|A0A3B6JHB1_WHEAT Macro domain-containing protein OS=Triticum aestivum OX=4565 PE=4 SV=1;tr|A0A3B6HS08|A0A3B6HS08_WHEAT Macro domain-containi	21.406	0	6
Joint	prot2285	A0A3B6JMF1;A0A3B6JK71;A0A3B6HPH1;A0A3B6HTT6;A0A3B6HSZ0;A0A3B6JKT5	tr|A0A3B6JMF1|A0A3B6JMF1_WHEAT Beta-galactosidase OS=Triticum aestivum OX=4565 PE=3 SV=1;tr|A0A3B6JK71|A0A3B6JK71_WHEAT Beta-galactosidase OS=Triticum aestivum OX=4565 PE=3 SV=1;tr|A0A3B6HPH1|A0A3B6HPH1_WHEAT Beta-galactosidase OS=Triticum aestivum OX=4565	92.125	0.12	3
Joint	prot2291	A0A3B6JL06;A0A3B6JLE2	tr|A0A3B6JL06|A0A3B6JL06_WHEAT Uncharacterized protein OS=Triticum aestivum OX=4565 PE=4 SV=1;tr|A0A3B6JLE2|A0A3B6JLE2_WHEAT Uncharacterized protein OS=Triticum aestivum OX=4565 PE=4 SV=1	25.153	0	15
Joint	prot2292	A0A3B6JL41	tr|A0A3B6JL41|A0A3B6JL41_WHEAT Phosphoserine aminotransferase OS=Triticum aestivum OX=4565 PE=3 SV=1	44.575	0	11
Joint	prot2293	A0A3B6JL62	tr|A0A3B6JL62|A0A3B6JL62_WHEAT Uncharacterized protein OS=Triticum aestivum OX=4565 PE=4 SV=1	30.498	0	15
Joint	prot2297	A0A3B6JLD4;A0A3B6JN89;A0A3B6JNM6;A0A3B6JLY7;A0A3B6JKF4	tr|A0A3B6JLD4|A0A3B6JLD4_WHEAT Glyco_hyd_65N_2 domain-containing protein OS=Triticum aestivum OX=4565 PE=4 SV=1;tr|A0A3B6JN89|A0A3B6JN89_WHEAT Glyco_hyd_65N_2 domain-containing protein OS=Triticum aestivum OX=4565 PE=4 SV=1;tr|A0A3B6JNM6|A0A3B6JNM6_WHEAT G	94.198	0.41	8
S_unique	prot2299	A0A3B6JLI9	tr|A0A3B6JLI9|A0A3B6JLI9_WHEAT Uncharacterized protein OS=Triticum aestivum OX=4565 PE=3 SV=1	71.822	0	1
Joint	prot2300	A0A3B6JLP0;A0A3B6IUA1	tr|A0A3B6JLP0|A0A3B6JLP0_WHEAT PCI domain-containing protein OS=Triticum aestivum OX=4565 PE=4 SV=1;tr|A0A3B6IUA1|A0A3B6IUA1_WHEAT PCI domain-containing protein OS=Triticum aestivum OX=4565 PE=4 SV=1	44.949	0	10
Joint	prot2301	A0A3B6JLQ7	tr|A0A3B6JLQ7|A0A3B6JLQ7_WHEAT Uncharacterized protein OS=Triticum aestivum OX=4565 PE=3 SV=1	33.334	0.06	15
Joint	prot2302	A0A3B6JLR9	tr|A0A3B6JLR9|A0A3B6JLR9_WHEAT SHSP domain-containing protein OS=Triticum aestivum OX=4565 PE=3 SV=1	17.334	0.26	7
Joint	prot2307	A0A3B6JM88;A0A3B6JNJ9	tr|A0A3B6JM88|A0A3B6JM88_WHEAT Uncharacterized protein OS=Triticum aestivum OX=4565 PE=4 SV=1;tr|A0A3B6JNJ9|A0A3B6JNJ9_WHEAT Uncharacterized protein OS=Triticum aestivum OX=4565 PE=4 SV=1	74.465	0.43	15
Joint	prot2308	A0A3B6JMH8	tr|A0A3B6JMH8|A0A3B6JMH8_WHEAT Uncharacterized protein OS=Triticum aestivum OX=4565 PE=3 SV=1	51.723	0.54	15
Joint	prot2312	W5DXF3;A0A3B6JMS6	tr|W5DXF3|W5DXF3_WHEAT Translocase of chloroplast OS=Triticum aestivum OX=4565 PE=3 SV=1;tr|A0A3B6JMS6|A0A3B6JMS6_WHEAT Translocase of chloroplast OS=Triticum aestivum OX=4565 PE=3 SV=1	36.282	0	1
Joint	prot2313	A0A3B6JMU6	tr|A0A3B6JMU6|A0A3B6JMU6_WHEAT Purple acid phosphatase OS=Triticum aestivum OX=4565 PE=4 SV=1	38.043	0	15
Joint	prot2315	W5DXL5;A0A3B6JMX2	tr|W5DXL5|W5DXL5_WHEAT Eukaryotic translation initiation factor 3 subunit K OS=Triticum aestivum OX=4565 PE=3 SV=1;tr|A0A3B6JMX2|A0A3B6JMX2_WHEAT Eukaryotic translation initiation factor 3 subunit K OS=Triticum aestivum OX=4565 PE=3 SV=1	25.886	0	5
Joint	prot2316	A0A3B6JN50	tr|A0A3B6JN50|A0A3B6JN50_WHEAT AAI domain-containing protein OS=Triticum aestivum OX=4565 PE=4 SV=1	15.923	0	1
Joint	prot2317	A0A3B6JN63;A0A3B6JMM7;A0A3B6IV90;A0A3B6HMS9	tr|A0A3B6JN63|A0A3B6JN63_WHEAT CN hydrolase domain-containing protein OS=Triticum aestivum OX=4565 PE=4 SV=1;tr|A0A3B6JMM7|A0A3B6JMM7_WHEAT CN hydrolase domain-containing protein OS=Triticum aestivum OX=4565 PE=4 SV=1;tr|A0A3B6IV90|A0A3B6IV90_WHEAT CN hydr	33.488	0.56	14
Joint	prot2318	A0A3B6JNG4;A0A3B6JN30	tr|A0A3B6JNG4|A0A3B6JNG4_WHEAT Uncharacterized protein OS=Triticum aestivum OX=4565 PE=3 SV=1;tr|A0A3B6JN30|A0A3B6JN30_WHEAT Uncharacterized protein OS=Triticum aestivum OX=4565 PE=3 SV=1	58.522	0.12	15
Joint	prot2327	A0A3B6JPU8;O24396;A0A3B6HMU1;A0A3B6JPE8;A0A3B6HP65	tr|A0A3B6JPU8|A0A3B6JPU8_WHEAT Adenylosuccinate synthetase, chloroplastic OS=Triticum aestivum OX=4565 GN=PURA PE=3 SV=1;sp|O24396|PURA_WHEAT Adenylosuccinate synthetase, chloroplastic (Fragment) OS=Triticum aestivum OX=4565 PE=1 SV=1;tr|A0A3B6HMU1|A0A3B6H	52.127	0.06	13
Joint	prot2330	A0A3B6JQP1	tr|A0A3B6JQP1|A0A3B6JQP1_WHEAT AAI domain-containing protein OS=Triticum aestivum OX=4565 PE=4 SV=1	15.959	0.22	15
Joint	prot2333	A0A3B6JR20	tr|A0A3B6JR20|A0A3B6JR20_WHEAT AAI domain-containing protein OS=Triticum aestivum OX=4565 PE=4 SV=1	18.318	0.52	15
Joint	prot2334	A0A3B6JRQ6;A0A2X0S6V5;A0A3B6C7T6	tr|A0A3B6JRQ6|A0A3B6JRQ6_WHEAT PCI domain-containing protein OS=Triticum aestivum OX=4565 PE=4 SV=1;tr|A0A2X0S6V5|A0A2X0S6V5_WHEAT PCI domain-containing protein OS=Triticum aestivum OX=4565 GN=CAMPLR22A2D_LOCUS3122 PE=4 SV=1;tr|A0A3B6C7T6|A0A3B6C7T6_WHEAT	47.72	0.26	6
Joint	prot2338	A0A3B6MJZ2;A0A3B6KBT8;A0A3B6K9Q1	tr|A0A3B6MJZ2|A0A3B6MJZ2_WHEAT Uncharacterized protein OS=Triticum aestivum OX=4565 PE=3 SV=1;tr|A0A3B6KBT8|A0A3B6KBT8_WHEAT Uncharacterized protein OS=Triticum aestivum OX=4565 PE=3 SV=1;tr|A0A3B6K9Q1|A0A3B6K9Q1_WHEAT Uncharacterized protein OS=Triticum a	85.178	0	14
Joint	prot2348	A0A3B6KAS9;A0A3B6LFR2;A0A3B6K9P7	tr|A0A3B6KAS9|A0A3B6KAS9_WHEAT CN hydrolase domain-containing protein OS=Triticum aestivum OX=4565 PE=4 SV=1;tr|A0A3B6LFR2|A0A3B6LFR2_WHEAT CN hydrolase domain-containing protein OS=Triticum aestivum OX=4565 PE=4 SV=1;tr|A0A3B6K9P7|A0A3B6K9P7_WHEAT CN hydr	33.36	0	8
Joint	prot2351	A0A3B6MNJ3;A0A3B6LFW7;A0A3B6KBA8	tr|A0A3B6MNJ3|A0A3B6MNJ3_WHEAT Uncharacterized protein OS=Triticum aestivum OX=4565 PE=3 SV=1;tr|A0A3B6LFW7|A0A3B6LFW7_WHEAT Uncharacterized protein OS=Triticum aestivum OX=4565 PE=3 SV=1;tr|A0A3B6KBA8|A0A3B6KBA8_WHEAT Uncharacterized protein OS=Triticum a	38.022	0.33	4
Joint	prot2358	A0A3B6KBL0	tr|A0A3B6KBL0|A0A3B6KBL0_WHEAT Uncharacterized protein OS=Triticum aestivum OX=4565 PE=4 SV=1	22.346	0	14
Joint	prot2381	A0A3B6KEB3;A0A3B6KF21;A0A3B6MML5;A0A3B6KD16;A0A3B6MLF6;A0A3B6KBR7;A0A3B6LHY6;A0A3B6LGD7;A0A3B6LID5	tr|A0A3B6KEB3|A0A3B6KEB3_WHEAT Uncharacterized protein OS=Triticum aestivum OX=4565 PE=3 SV=1;tr|A0A3B6KF21|A0A3B6KF21_WHEAT Uncharacterized protein OS=Triticum aestivum OX=4565 PE=3 SV=1;tr|A0A3B6MML5|A0A3B6MML5_WHEAT Uncharacterized protein OS=Triticum a	56.368	0	9
Joint	prot2385	Q43199;A0A3B6MKA5;A0A3B6LH31;A0A3B6KD88	sp|Q43199|APT1_WHEAT Adenine phosphoribosyltransferase 1 OS=Triticum aestivum OX=4565 GN=APT1 PE=2 SV=1;tr|A0A3B6MKA5|A0A3B6MKA5_WHEAT Pribosyltran domain-containing protein OS=Triticum aestivum OX=4565 PE=3 SV=1;tr|A0A3B6LH31|A0A3B6LH31_WHEAT Pribosyltran	19.664	0.42	2
Joint	prot2386	A0A3B6MQM0;A0A3B6KDG2	tr|A0A3B6MQM0|A0A3B6MQM0_WHEAT Homoserine dehydrogenase OS=Triticum aestivum OX=4565 PE=3 SV=1;tr|A0A3B6KDG2|A0A3B6KDG2_WHEAT Homoserine dehydrogenase OS=Triticum aestivum OX=4565 PE=3 SV=1	40.632	0.25	5
Joint	prot2387	A0A3B6KEN2;A0A3B6KDL9	tr|A0A3B6KEN2|A0A3B6KEN2_WHEAT EGF_CA domain-containing protein OS=Triticum aestivum OX=4565 PE=4 SV=1;tr|A0A3B6KDL9|A0A3B6KDL9_WHEAT EGF_CA domain-containing protein OS=Triticum aestivum OX=4565 PE=4 SV=1	69.837	0	7
Joint	prot2390	A0A3B6MN40;A0A3B6LID7;A0A3B6KDQ4	tr|A0A3B6MN40|A0A3B6MN40_WHEAT ADK_lid domain-containing protein OS=Triticum aestivum OX=4565 PE=3 SV=1;tr|A0A3B6LID7|A0A3B6LID7_WHEAT ADK_lid domain-containing protein OS=Triticum aestivum OX=4565 PE=3 SV=1;tr|A0A3B6KDQ4|A0A3B6KDQ4_WHEAT ADK_lid domain-co	26.298	0.16	14
Joint	prot2392	A0A3B6MKW7;A0A3B6LHU8;A0A3B6KDT5	tr|A0A3B6MKW7|A0A3B6MKW7_WHEAT Importin N-terminal domain-containing protein OS=Triticum aestivum OX=4565 PE=4 SV=1;tr|A0A3B6LHU8|A0A3B6LHU8_WHEAT Importin N-terminal domain-containing protein OS=Triticum aestivum OX=4565 PE=4 SV=1;tr|A0A3B6KDT5|A0A3B6KDT5	95.877	0.26	12
Joint	prot2396	A0A3B6KE67;A0A3B6KDF6;A0A3B6KDD9;A0A3B6MM29;A0A3B6KC88	tr|A0A3B6KE67|A0A3B6KE67_WHEAT Pyrophosphate--fructose 6-phosphate 1-phosphotransferase subunit alpha OS=Triticum aestivum OX=4565 GN=PFP-ALPHA PE=3 SV=1;tr|A0A3B6KDF6|A0A3B6KDF6_WHEAT Pyrophosphate--fructose 6-phosphate 1-phosphotransferase subunit alpha	67.596	0	15
S_unique	prot2408	A0A3B6MNZ9;A0A3B6LJ55;A0A3B6KEJ3	tr|A0A3B6MNZ9|A0A3B6MNZ9_WHEAT Uncharacterized protein OS=Triticum aestivum OX=4565 PE=4 SV=1;tr|A0A3B6LJ55|A0A3B6LJ55_WHEAT Uncharacterized protein OS=Triticum aestivum OX=4565 PE=4 SV=1;tr|A0A3B6KEJ3|A0A3B6KEJ3_WHEAT Uncharacterized protein OS=Triticum a	24.088	0	1
Joint	prot2410	A0A3B6LIR6;A0A3B6KEP5;A0A3B6KC48;A0A3B6LID9	tr|A0A3B6LIR6|A0A3B6LIR6_WHEAT Uncharacterized protein OS=Triticum aestivum OX=4565 PE=3 SV=1;tr|A0A3B6KEP5|A0A3B6KEP5_WHEAT Uncharacterized protein OS=Triticum aestivum OX=4565 PE=3 SV=1;tr|A0A3B6KC48|A0A3B6KC48_WHEAT Uncharacterized protein OS=Triticum a	73.513	0	15
S_unique	prot2417	A0A3B6KFX3;A0A3B6LIU0;A0A3B6KF72;A0A3B6MNC9;A0A3B6LIU3;A0A3B6MM63;A0A3B6MNP3;A0A3B6LJ71	tr|A0A3B6KFX3|A0A3B6KFX3_WHEAT Uncharacterized protein OS=Triticum aestivum OX=4565 PE=4 SV=1;tr|A0A3B6LIU0|A0A3B6LIU0_WHEAT Uncharacterized protein OS=Triticum aestivum OX=4565 PE=4 SV=1;tr|A0A3B6KF72|A0A3B6KF72_WHEAT Uncharacterized protein OS=Triticum a	37.369	0	1
Joint	prot2419	A0A3B6KFB8;A0A3B6LKF2	tr|A0A3B6KFB8|A0A3B6KFB8_WHEAT NAD(P)-bd_dom domain-containing protein OS=Triticum aestivum OX=4565 PE=4 SV=1;tr|A0A3B6LKF2|A0A3B6LKF2_WHEAT NAD(P)-bd_dom domain-containing protein OS=Triticum aestivum OX=4565 PE=4 SV=1	31.268	0	6
Joint	prot2420	A0A3B6LLS3;A0A3B6KFD2;P46274	tr|A0A3B6LLS3|A0A3B6LLS3_WHEAT Uncharacterized protein OS=Triticum aestivum OX=4565 PE=4 SV=1;tr|A0A3B6KFD2|A0A3B6KFD2_WHEAT Uncharacterized protein OS=Triticum aestivum OX=4565 PE=4 SV=1;sp|P46274|VDAC1_WHEAT Mitochondrial outer membrane porin OS=Triticum	28.934	0.24	15
Joint	prot2421	A0A3B6KFF3;A0A3B6LKM9;F6LAX4;A0A341UW13;A0A341VDM8;A0A341WDI6;A0A3B6MQ20;A0A3B6MQ25	tr|A0A3B6KFF3|A0A3B6KFF3_WHEAT Protein phosphatase 2A structural subunit OS=Triticum aestivum OX=4565 PE=4 SV=1;tr|A0A3B6LKM9|A0A3B6LKM9_WHEAT Protein phosphatase 2A structural subunit OS=Triticum aestivum OX=4565 PE=4 SV=1;tr|F6LAX4|F6LAX4_WHEAT Protein p	63.705	0	14
Joint	prot2422	A0A3B6KFG9;A0A1D5V310	tr|A0A3B6KFG9|A0A3B6KFG9_WHEAT Uncharacterized protein OS=Triticum aestivum OX=4565 PE=3 SV=1;tr|A0A1D5V310|A0A1D5V310_WHEAT Uncharacterized protein OS=Triticum aestivum OX=4565 GN=CAMPLR22A2D_LOCUS309 PE=3 SV=1	40.832	0.16	14
Joint	prot2429	A0A3B6KFM7	tr|A0A3B6KFM7|A0A3B6KFM7_WHEAT Pyruvate carboxyltransferase domain-containing protein OS=Triticum aestivum OX=4565 PE=3 SV=1	67.293	0.83	15
S_unique	prot2431	A0A3B6KFR9;A0A3B6LIK3;A0A3B6MNB6	tr|A0A3B6KFR9|A0A3B6KFR9_WHEAT Uncharacterized protein OS=Triticum aestivum OX=4565 PE=3 SV=1;tr|A0A3B6LIK3|A0A3B6LIK3_WHEAT Uncharacterized protein OS=Triticum aestivum OX=4565 PE=3 SV=1;tr|A0A3B6MNB6|A0A3B6MNB6_WHEAT Uncharacterized protein OS=Triticum a	44.762	0.3	1
Joint	prot2441	A0A3B6MPX2;A0A3B6LLP4;A0A3B6KHT0;A0A3B6KG66	tr|A0A3B6MPX2|A0A3B6MPX2_WHEAT WD_REPEATS_REGION domain-containing protein OS=Triticum aestivum OX=4565 PE=4 SV=1;tr|A0A3B6LLP4|A0A3B6LLP4_WHEAT WD_REPEATS_REGION domain-containing protein OS=Triticum aestivum OX=4565 PE=4 SV=1;tr|A0A3B6KHT0|A0A3B6KHT0_WHE	36.927	0.35	7
Joint	prot2443	A0A3B6MPU5;A0A3B6LKD8;A0A3B6KGD4	tr|A0A3B6MPU5|A0A3B6MPU5_WHEAT Clathrin heavy chain OS=Triticum aestivum OX=4565 PE=3 SV=1;tr|A0A3B6LKD8|A0A3B6LKD8_WHEAT Clathrin heavy chain OS=Triticum aestivum OX=4565 PE=3 SV=1;tr|A0A3B6KGD4|A0A3B6KGD4_WHEAT Clathrin heavy chain OS=Triticum aestivum O	193.52	0	15
Joint	prot2446	A0A3B6KGJ0;A0A3B6KF01;A0A3B6MPS1	tr|A0A3B6KGJ0|A0A3B6KGJ0_WHEAT Glutamine amidotransferase type-1 domain-containing protein OS=Triticum aestivum OX=4565 PE=3 SV=1;tr|A0A3B6KF01|A0A3B6KF01_WHEAT Glutamine amidotransferase type-1 domain-containing protein OS=Triticum aestivum OX=4565 PE=3 S	48.066	0.04	1
Joint	prot2447	A0A3B6MRQ0;A0A3B6KGJ9;A0A3B6MQ19;A0A3B6MR69;A0A3B6LM32;A0A3B6LLU0	tr|A0A3B6MRQ0|A0A3B6MRQ0_WHEAT Uncharacterized protein OS=Triticum aestivum OX=4565 PE=4 SV=1;tr|A0A3B6KGJ9|A0A3B6KGJ9_WHEAT Uncharacterized protein OS=Triticum aestivum OX=4565 PE=4 SV=1;tr|A0A3B6MQ19|A0A3B6MQ19_WHEAT AMP-binding domain-containing protein	77.438	0.19	4
Joint	prot2448	A0A3B6MR53;A0A3B6KGM6;A0A3B6KE29	tr|A0A3B6MR53|A0A3B6MR53_WHEAT AA_TRNA_LIGASE_II domain-containing protein OS=Triticum aestivum OX=4565 PE=3 SV=1;tr|A0A3B6KGM6|A0A3B6KGM6_WHEAT AA_TRNA_LIGASE_II domain-containing protein OS=Triticum aestivum OX=4565 PE=3 SV=1;tr|A0A3B6KE29|A0A3B6KE29_WHE	60.742	0	8
Joint	prot2451	A0A3B6MNL5;A0A3B6LKB2;A0A3B6KGR2;A0A3B6MPZ7;A0A3B6KHD3	tr|A0A3B6MNL5|A0A3B6MNL5_WHEAT Polyadenylate-binding protein OS=Triticum aestivum OX=4565 PE=3 SV=1;tr|A0A3B6LKB2|A0A3B6LKB2_WHEAT Polyadenylate-binding protein OS=Triticum aestivum OX=4565 PE=3 SV=1;tr|A0A3B6KGR2|A0A3B6KGR2_WHEAT Polyadenylate-binding pro	70.77	0.53	15
S_unique	prot2452	A0A3B6KGR6	tr|A0A3B6KGR6|A0A3B6KGR6_WHEAT Uncharacterized protein OS=Triticum aestivum OX=4565 PE=3 SV=1	47.183	0.08	1
Joint	prot2457	A0A3B6LKJ1;A0A3B6KH02;A0A3B6LJ00;A0A3B6KHN0;A0A3B6MQE7;A0A3B6MRF8;A0A3B6MQ83;A0A3B6MNV2	tr|A0A3B6LKJ1|A0A3B6LKJ1_WHEAT Uncharacterized protein OS=Triticum aestivum OX=4565 PE=4 SV=1;tr|A0A3B6KH02|A0A3B6KH02_WHEAT Uncharacterized protein OS=Triticum aestivum OX=4565 PE=4 SV=1;tr|A0A3B6LJ00|A0A3B6LJ00_WHEAT Uncharacterized protein OS=Triticum a	98.625	0.2	2
Joint	prot2458	A0A3B6KH17;A0A3B6MRH3;A0A3B6LJ20	tr|A0A3B6KH17|A0A3B6KH17_WHEAT AMP-binding domain-containing protein OS=Triticum aestivum OX=4565 PE=4 SV=1;tr|A0A3B6MRH3|A0A3B6MRH3_WHEAT AMP-binding domain-containing protein OS=Triticum aestivum OX=4565 PE=4 SV=1;tr|A0A3B6LJ20|A0A3B6LJ20_WHEAT AMP-bindi	79.926	0	11
Joint	prot2466	A0A3B6KHS7	tr|A0A3B6KHS7|A0A3B6KHS7_WHEAT Aminotran_1_2 domain-containing protein OS=Triticum aestivum OX=4565 PE=4 SV=1	50.176	0.33	8
Joint	prot2468	A0A3B6MSD8;A0A3B6KHW6	tr|A0A3B6MSD8|A0A3B6MSD8_WHEAT Uncharacterized protein OS=Triticum aestivum OX=4565 PE=4 SV=1;tr|A0A3B6KHW6|A0A3B6KHW6_WHEAT Uncharacterized protein OS=Triticum aestivum OX=4565 PE=4 SV=1	36.73	0	1
Joint	prot2472	A0A3B6KI63;A0A3B6KJ36;A0A3B6KKR3	tr|A0A3B6KI63|A0A3B6KI63_WHEAT DAO domain-containing protein OS=Triticum aestivum OX=4565 PE=4 SV=1;tr|A0A3B6KJ36|A0A3B6KJ36_WHEAT DAO domain-containing protein OS=Triticum aestivum OX=4565 PE=4 SV=1;tr|A0A3B6KKR3|A0A3B6KKR3_WHEAT DAO domain-containing pro	43.765	0.12	12
Joint	prot2474	A0A3B6KIC4;A0A3B6MQZ0;A0A3B6KHQ2	tr|A0A3B6KIC4|A0A3B6KIC4_WHEAT Uncharacterized protein OS=Triticum aestivum OX=4565 PE=4 SV=1;tr|A0A3B6MQZ0|A0A3B6MQZ0_WHEAT Uncharacterized protein OS=Triticum aestivum OX=4565 PE=4 SV=1;tr|A0A3B6KHQ2|A0A3B6KHQ2_WHEAT Uncharacterized protein OS=Triticum a	70.054	0.03	15
Joint	prot2483	A0A3B6MUK2;A0A3B6KIW6;A0A3B6LQ45	tr|A0A3B6MUK2|A0A3B6MUK2_WHEAT Uncharacterized protein OS=Triticum aestivum OX=4565 PE=4 SV=1;tr|A0A3B6KIW6|A0A3B6KIW6_WHEAT Uncharacterized protein OS=Triticum aestivum OX=4565 PE=4 SV=1;tr|A0A3B6LQ45|A0A3B6LQ45_WHEAT Uncharacterized protein OS=Triticum a	22.95	0.07	9
Joint	prot2485	A0A3B6KJA2	tr|A0A3B6KJA2|A0A3B6KJA2_WHEAT Uncharacterized protein OS=Triticum aestivum OX=4565 PE=3 SV=1	75.597	0	15
Joint	prot2487	A0A3B6KJC0;A0A3B6KIN8;A0A3B6KIP0	tr|A0A3B6KJC0|A0A3B6KJC0_WHEAT PKS_ER domain-containing protein OS=Triticum aestivum OX=4565 PE=3 SV=1;tr|A0A3B6KIN8|A0A3B6KIN8_WHEAT PKS_ER domain-containing protein OS=Triticum aestivum OX=4565 PE=3 SV=1;tr|A0A3B6KIP0|A0A3B6KIP0_WHEAT PKS_ER domain-conta	36.894	0.45	11
S_unique	prot2489	A0A3B6KJD3	tr|A0A3B6KJD3|A0A3B6KJD3_WHEAT Uncharacterized protein OS=Triticum aestivum OX=4565 PE=4 SV=1	18.678	0.31	1
Joint	prot2493	A0A3B6MSG9;A0A3B6LME7;A0A3B6KJI3	tr|A0A3B6MSG9|A0A3B6MSG9_WHEAT Eukaryotic translation initiation factor 3 subunit C OS=Triticum aestivum OX=4565 PE=3 SV=1;tr|A0A3B6LME7|A0A3B6LME7_WHEAT Eukaryotic translation initiation factor 3 subunit C OS=Triticum aestivum OX=4565 PE=3 SV=1;tr|A0A3B6K	104.92	0	9
Joint	prot2495	A0A3B6KK87;A0A3B6LND6;A0A3B6KJK8;A0A3B6MT45;A0A3B6MU27	tr|A0A3B6KK87|A0A3B6KK87_WHEAT Protein transport protein SEC23 OS=Triticum aestivum OX=4565 PE=3 SV=1;tr|A0A3B6LND6|A0A3B6LND6_WHEAT Protein transport protein SEC23 OS=Triticum aestivum OX=4565 PE=3 SV=1;tr|A0A3B6KJK8|A0A3B6KJK8_WHEAT Protein transport pro	84.112	0	1
Joint	prot2496	A0A3B6MUW2;A0A3B6LQ52;A0A3B6KJM3	tr|A0A3B6MUW2|A0A3B6MUW2_WHEAT Pyruvate dehydrogenase E1 component subunit beta OS=Triticum aestivum OX=4565 PE=4 SV=1;tr|A0A3B6LQ52|A0A3B6LQ52_WHEAT Pyruvate dehydrogenase E1 component subunit beta OS=Triticum aestivum OX=4565 PE=4 SV=1;tr|A0A3B6KJM3|A0A3	40.314	0.27	5
S_unique	prot2506	A0A3B6MVZ0;A0A3B6KK25;A0A3B6LRA1	tr|A0A3B6MVZ0|A0A3B6MVZ0_WHEAT DHQ_synthase domain-containing protein OS=Triticum aestivum OX=4565 PE=3 SV=1;tr|A0A3B6KK25|A0A3B6KK25_WHEAT DHQ_synthase domain-containing protein OS=Triticum aestivum OX=4565 PE=3 SV=1;tr|A0A3B6LRA1|A0A3B6LRA1_WHEAT DHQ_syn	47.374	0	1
Joint	prot2508	W5F8V5;A0A3B6KK98;A0A3B6KKY9;A0A341VZW5;A0A3B6LMC6	tr|W5F8V5|W5F8V5_WHEAT Eukaryotic translation initiation factor 3 subunit E OS=Triticum aestivum OX=4565 PE=3 SV=1;tr|A0A3B6KK98|A0A3B6KK98_WHEAT Eukaryotic translation initiation factor 3 subunit E OS=Triticum aestivum OX=4565 PE=3 SV=1;tr|A0A3B6KKY9|A0A3	50.772	0.49	7
Joint	prot2509	A0A3B6KKC0	tr|A0A3B6KKC0|A0A3B6KKC0_WHEAT Uncharacterized protein OS=Triticum aestivum OX=4565 PE=4 SV=1	26.099	0.28	8
Joint	prot2510	A0A3B6KKG1;A0A3B6LNA8	tr|A0A3B6KKG1|A0A3B6KKG1_WHEAT Glucose-6-phosphate isomerase OS=Triticum aestivum OX=4565 PE=3 SV=1;tr|A0A3B6LNA8|A0A3B6LNA8_WHEAT Glucose-6-phosphate isomerase OS=Triticum aestivum OX=4565 PE=3 SV=1	67.034	0	13
Joint	prot2512	A0A3B6KKI2;A0A3B6LMM2	tr|A0A3B6KKI2|A0A3B6KKI2_WHEAT Uncharacterized protein OS=Triticum aestivum OX=4565 PE=4 SV=1;tr|A0A3B6LMM2|A0A3B6LMM2_WHEAT Uncharacterized protein OS=Triticum aestivum OX=4565 PE=4 SV=1	15.268	0	15
Joint	prot2513	A0A3B6KKK3;A0A3B6KIW5	tr|A0A3B6KKK3|A0A3B6KKK3_WHEAT Uncharacterized protein OS=Triticum aestivum OX=4565 PE=4 SV=1;tr|A0A3B6KIW5|A0A3B6KIW5_WHEAT Uncharacterized protein OS=Triticum aestivum OX=4565 PE=4 SV=1	153.75	0.4	1
Joint	prot2520	A0A3B6KL69	tr|A0A3B6KL69|A0A3B6KL69_WHEAT NTF2 domain-containing protein OS=Triticum aestivum OX=4565 PE=4 SV=1	13.419	0.52	8
Joint	prot2523	A0A3B6MVW8;A0A3B6KLA0;A0A3B6LRL0	tr|A0A3B6MVW8|A0A3B6MVW8_WHEAT Uncharacterized protein OS=Triticum aestivum OX=4565 PE=3 SV=1;tr|A0A3B6KLA0|A0A3B6KLA0_WHEAT Uncharacterized protein OS=Triticum aestivum OX=4565 PE=3 SV=1;tr|A0A3B6LRL0|A0A3B6LRL0_WHEAT Uncharacterized protein OS=Triticum a	57.693	0.36	14
Joint	prot2530	A0A3B6KLS3	tr|A0A3B6KLS3|A0A3B6KLS3_WHEAT PKS_ER domain-containing protein OS=Triticum aestivum OX=4565 PE=4 SV=1	38.041	0.31	15
Joint	prot2535	A0A3B6LSN0;A0A3B6KM64;A0A3B6LRC5;A0A3B6KP24	tr|A0A3B6LSN0|A0A3B6LSN0_WHEAT Ribosomal_L18_c domain-containing protein OS=Triticum aestivum OX=4565 PE=3 SV=1;tr|A0A3B6KM64|A0A3B6KM64_WHEAT Ribosomal_L18_c domain-containing protein OS=Triticum aestivum OX=4565 PE=3 SV=1;tr|A0A3B6LRC5|A0A3B6LRC5_WHEAT R	34.479	0.05	15
Joint	prot2537	A0A3B6LR74;A0A3B6KMA3;A0A3B6MV97	tr|A0A3B6LR74|A0A3B6LR74_WHEAT Uncharacterized protein OS=Triticum aestivum OX=4565 PE=4 SV=1;tr|A0A3B6KMA3|A0A3B6KMA3_WHEAT Uncharacterized protein OS=Triticum aestivum OX=4565 PE=4 SV=1;tr|A0A3B6MV97|A0A3B6MV97_WHEAT Uncharacterized protein OS=Triticum a	23.359	0.23	9
Joint	prot2542	A0A3B6KMM5	tr|A0A3B6KMM5|A0A3B6KMM5_WHEAT Uncharacterized protein OS=Triticum aestivum OX=4565 PE=4 SV=1	27.03	0	15
Joint	prot2547	A0A3B6KMY1;A0A3B6LPM5	tr|A0A3B6KMY1|A0A3B6KMY1_WHEAT Glyco_hydro_18 domain-containing protein OS=Triticum aestivum OX=4565 PE=4 SV=1;tr|A0A3B6LPM5|A0A3B6LPM5_WHEAT Glyco_hydro_18 domain-containing protein OS=Triticum aestivum OX=4565 PE=4 SV=1	32.894	0.17	2
Joint	prot2552	A0A3B6KN68;A0A3B6KQL0	tr|A0A3B6KN68|A0A3B6KN68_WHEAT Uncharacterized protein OS=Triticum aestivum OX=4565 PE=4 SV=1;tr|A0A3B6KQL0|A0A3B6KQL0_WHEAT Uncharacterized protein OS=Triticum aestivum OX=4565 PE=3 SV=1	25.013	0.64	15
Joint	prot2554	A0A3B6KNF4	tr|A0A3B6KNF4|A0A3B6KNF4_WHEAT Uncharacterized protein OS=Triticum aestivum OX=4565 PE=4 SV=1	56.241	0	15
Joint	prot2556	A0A3B6KNU7;A0A3B6KPK4	tr|A0A3B6KNU7|A0A3B6KNU7_WHEAT MBD domain-containing protein OS=Triticum aestivum OX=4565 PE=4 SV=1;tr|A0A3B6KPK4|A0A3B6KPK4_WHEAT MBD domain-containing protein OS=Triticum aestivum OX=4565 PE=4 SV=1	51.349	0	13
Joint	prot2557	A0A3B6LUB2;A0A3B6N0D0;A0A3B6KNV5	tr|A0A3B6LUB2|A0A3B6LUB2_WHEAT Ferredoxin--NADP reductase, chloroplastic OS=Triticum aestivum OX=4565 PE=3 SV=1;tr|A0A3B6N0D0|A0A3B6N0D0_WHEAT Ferredoxin--NADP reductase, chloroplastic OS=Triticum aestivum OX=4565 PE=3 SV=1;tr|A0A3B6KNV5|A0A3B6KNV5_WHEAT F	40.88	0.11	5
Joint	prot2560	A0A3B6KP84	tr|A0A3B6KP84|A0A3B6KP84_WHEAT Cytochrome b-c1 complex subunit 7 OS=Triticum aestivum OX=4565 PE=3 SV=1	14.483	0.22	6
Joint	prot2564	A0A3B6KPM7;A0A3B6N148;A0A3B6KRM0;A0A3B6LV67	tr|A0A3B6KPM7|A0A3B6KPM7_WHEAT Vacuolar protein sorting-associated protein 35 OS=Triticum aestivum OX=4565 PE=3 SV=1;tr|A0A3B6N148|A0A3B6N148_WHEAT Vacuolar protein sorting-associated protein 35 OS=Triticum aestivum OX=4565 PE=3 SV=1;tr|A0A3B6KRM0|A0A3B6KR	89.192	0.39	5
Joint	prot2569	A0A3B6KPY9	tr|A0A3B6KPY9|A0A3B6KPY9_WHEAT rRNA N-glycosidase OS=Triticum aestivum OX=4565 PE=3 SV=1	29.914	0.48	12
Joint	prot2570	A0A3B6KPZ2;A0A3B6MWE3;A0A3B6LT20;A0A3B6MXQ1	tr|A0A3B6KPZ2|A0A3B6KPZ2_WHEAT DUF3700 domain-containing protein OS=Triticum aestivum OX=4565 PE=4 SV=1;tr|A0A3B6MWE3|A0A3B6MWE3_WHEAT DUF3700 domain-containing protein OS=Triticum aestivum OX=4565 PE=4 SV=1;tr|A0A3B6LT20|A0A3B6LT20_WHEAT DUF3700 domain-co	26.407	0.17	6
Joint	prot2578	A0A3B6KQB8;A0A3B6LWE1	tr|A0A3B6KQB8|A0A3B6KQB8_WHEAT 40S ribosomal protein S26 OS=Triticum aestivum OX=4565 PE=3 SV=1;tr|A0A3B6LWE1|A0A3B6LWE1_WHEAT 40S ribosomal protein S26 OS=Triticum aestivum OX=4565 PE=3 SV=1	15.282	0.37	7
Joint	prot2581	A0A3B6KQJ1;W5FJT8;A0A3B6KNM8	tr|A0A3B6KQJ1|A0A3B6KQJ1_WHEAT Tubulin beta chain OS=Triticum aestivum OX=4565 PE=3 SV=1;tr|W5FJT8|W5FJT8_WHEAT Tubulin beta chain OS=Triticum aestivum OX=4565 PE=3 SV=1;tr|A0A3B6KNM8|A0A3B6KNM8_WHEAT Tubulin beta chain OS=Triticum aestivum OX=4565 PE=3 SV	49.842	0	10
S_unique	prot2582	A0A3B6KQK1	tr|A0A3B6KQK1|A0A3B6KQK1_WHEAT Dihydrolipoamide acetyltransferase component of pyruvate dehydrogenase complex OS=Triticum aestivum OX=4565 PE=3 SV=1	48.68	0	1
Joint	prot2583	A0A3B6KQL2	tr|A0A3B6KQL2|A0A3B6KQL2_WHEAT SERPIN domain-containing protein OS=Triticum aestivum OX=4565 PE=3 SV=1	43.152	0	15
Joint	prot2584	W5FV41;A0A3B6KQN0;A0A3B6LUG8	tr|W5FV41|W5FV41_WHEAT Uncharacterized protein OS=Triticum aestivum OX=4565 PE=3 SV=1;tr|A0A3B6KQN0|A0A3B6KQN0_WHEAT Uncharacterized protein OS=Triticum aestivum OX=4565 PE=3 SV=1;tr|A0A3B6LUG8|A0A3B6LUG8_WHEAT Uncharacterized protein OS=Triticum aestivum	46.836	0	13
Joint	prot2591	A0A3B6LU07;A0A3B6KQV6;A0A3B6MYC3	tr|A0A3B6LU07|A0A3B6LU07_WHEAT Succinate dehydrogenase [ubiquinone] flavoprotein subunit, mitochondrial OS=Triticum aestivum OX=4565 PE=3 SV=1;tr|A0A3B6KQV6|A0A3B6KQV6_WHEAT Succinate dehydrogenase [ubiquinone] flavoprotein subunit, mitochondrial OS=Tritic	68.288	0	15
Joint	prot2597	A0A3B6MZG4;A0A3B6LTY9;A0A3B6KRC3;A0A3B6RMZ4	tr|A0A3B6MZG4|A0A3B6MZG4_WHEAT Thioredoxin OS=Triticum aestivum OX=4565 PE=3 SV=1;tr|A0A3B6LTY9|A0A3B6LTY9_WHEAT Thioredoxin OS=Triticum aestivum OX=4565 PE=3 SV=1;tr|A0A3B6KRC3|A0A3B6KRC3_WHEAT Thioredoxin OS=Triticum aestivum OX=4565 PE=3 SV=1;tr|A0A3B6R	14.557	0.55	9
Joint	prot2598	Q9SWU2;A0A3B6KRG8;A0A3B6KRY4	tr|Q9SWU2|Q9SWU2_WHEAT Histone H1 WH1A.2 OS=Triticum aestivum OX=4565 PE=2 SV=1;tr|A0A3B6KRG8|A0A3B6KRG8_WHEAT H15 domain-containing protein OS=Triticum aestivum OX=4565 PE=3 SV=1;tr|A0A3B6KRY4|A0A3B6KRY4_WHEAT H15 domain-containing protein OS=Triticum aes	24.167	0	15
Joint	prot2599	A0A3B6KRQ3	tr|A0A3B6KRQ3|A0A3B6KRQ3_WHEAT S5 DRBM domain-containing protein OS=Triticum aestivum OX=4565 PE=3 SV=1	30.028	0.36	15
Joint	prot2600	A0A3B6KRR4;A0A3B5ZXX7;A0A3B5YZJ4;A0A3B5Z0C7;A0A3B5Z0J7;A0A3B6KR19;A0A3B5Y4T9	tr|A0A3B6KRR4|A0A3B6KRR4_WHEAT Ribos_L4_asso_C domain-containing protein OS=Triticum aestivum OX=4565 PE=4 SV=1;tr|A0A3B5ZXX7|A0A3B5ZXX7_WHEAT Ribos_L4_asso_C domain-containing protein OS=Triticum aestivum OX=4565 PE=4 SV=1;tr|A0A3B5YZJ4|A0A3B5YZJ4_WHEAT R	44.203	0	15
Joint	prot2602	A0A3B6N0J3;A0A3B6LVU2;A0A3B6KRV2;A0A3B6LVN0	tr|A0A3B6N0J3|A0A3B6N0J3_WHEAT Uncharacterized protein OS=Triticum aestivum OX=4565 PE=4 SV=1;tr|A0A3B6LVU2|A0A3B6LVU2_WHEAT Uncharacterized protein OS=Triticum aestivum OX=4565 PE=4 SV=1;tr|A0A3B6KRV2|A0A3B6KRV2_WHEAT Uncharacterized protein OS=Triticum a	37.81	0.53	12
Joint	prot2603	A0A3B6LV29;A0A3B6KRW5;A0A3B6MYA0;A0A3B6MZJ5;A0A3B6KRE7;A0A3B6LV87	tr|A0A3B6LV29|A0A3B6LV29_WHEAT Lysine--tRNA ligase OS=Triticum aestivum OX=4565 PE=3 SV=1;tr|A0A3B6KRW5|A0A3B6KRW5_WHEAT Lysine--tRNA ligase OS=Triticum aestivum OX=4565 PE=3 SV=1;tr|A0A3B6MYA0|A0A3B6MYA0_WHEAT Lysine--tRNA ligase OS=Triticum aestivum OX=4	60.271	0.35	15
Joint	prot2604	A0A3B6KRY8	tr|A0A3B6KRY8|A0A3B6KRY8_WHEAT H15 domain-containing protein OS=Triticum aestivum OX=4565 PE=3 SV=1	29.624	0.24	5
S_unique	prot2606	A0A3B6KS38;A0A3B6MYG5	tr|A0A3B6KS38|A0A3B6KS38_WHEAT DUF569 domain-containing protein OS=Triticum aestivum OX=4565 PE=4 SV=1;tr|A0A3B6MYG5|A0A3B6MYG5_WHEAT DUF569 domain-containing protein OS=Triticum aestivum OX=4565 PE=4 SV=1	37.2	0.7	1
Joint	prot2608	A0A3B6KSH4	tr|A0A3B6KSH4|A0A3B6KSH4_WHEAT Beta-amylase OS=Triticum aestivum OX=4565 PE=3 SV=1	58.864	0.63	15
Joint	prot2613	A0A3B6KSW0;A0A3B6KSG1	tr|A0A3B6KSW0|A0A3B6KSW0_WHEAT Epimerase domain-containing protein OS=Triticum aestivum OX=4565 PE=4 SV=1;tr|A0A3B6KSG1|A0A3B6KSG1_WHEAT Epimerase domain-containing protein OS=Triticum aestivum OX=4565 PE=4 SV=1	35.57	0.31	4
Joint	prot2614	A0A3B6KSW7;A0A3B6MZF9;A0A3B6LWC4	tr|A0A3B6KSW7|A0A3B6KSW7_WHEAT Leuk-A4-hydro_C domain-containing protein OS=Triticum aestivum OX=4565 PE=4 SV=1;tr|A0A3B6MZF9|A0A3B6MZF9_WHEAT Leuk-A4-hydro_C domain-containing protein OS=Triticum aestivum OX=4565 PE=4 SV=1;tr|A0A3B6LWC4|A0A3B6LWC4_WHEAT L	67.633	0	5
Joint	prot2615	A0A3B6UBJ8;A0A3B6KSX8;A0A3B6IWT8;A0A3B6IZX6	tr|A0A3B6UBJ8|A0A3B6UBJ8_WHEAT Nascent polypeptide-associated complex subunit beta OS=Triticum aestivum OX=4565 PE=3 SV=1;tr|A0A3B6KSX8|A0A3B6KSX8_WHEAT Nascent polypeptide-associated complex subunit beta OS=Triticum aestivum OX=4565 PE=3 SV=1;tr|A0A3B6IWT	19.345	0	15
Joint	prot2617	A0A3B6KT79;A0A3B6KQX1	tr|A0A3B6KT79|A0A3B6KT79_WHEAT Aconitate hydratase OS=Triticum aestivum OX=4565 PE=3 SV=1;tr|A0A3B6KQX1|A0A3B6KQX1_WHEAT Aconitate hydratase OS=Triticum aestivum OX=4565 PE=3 SV=1	106.93	0	14
Joint	prot2618	A0A3B6KT85;A0A3B6N179	tr|A0A3B6KT85|A0A3B6KT85_WHEAT Pectin acetylesterase OS=Triticum aestivum OX=4565 PE=3 SV=1;tr|A0A3B6N179|A0A3B6N179_WHEAT Pectin acetylesterase OS=Triticum aestivum OX=4565 PE=3 SV=1	44.321	0.36	1
S_unique	prot2622	A0A3B6LEY3;A0A3B6MME5;A0A3B6ML15;A0A3B6MLC2;A0A3B6KDJ1	tr|A0A3B6LEY3|A0A3B6LEY3_WHEAT Uncharacterized protein OS=Triticum aestivum OX=4565 PE=4 SV=1;tr|A0A3B6MME5|A0A3B6MME5_WHEAT Uncharacterized protein OS=Triticum aestivum OX=4565 PE=4 SV=1;tr|A0A3B6ML15|A0A3B6ML15_WHEAT Uncharacterized protein OS=Triticum a	81.312	0	1
Joint	prot2623	A0A3B6LEZ6;A0A3B6LF87;A0A3B6LDF8	tr|A0A3B6LEZ6|A0A3B6LEZ6_WHEAT Uncharacterized protein OS=Triticum aestivum OX=4565 PE=3 SV=1;tr|A0A3B6LF87|A0A3B6LF87_WHEAT Uncharacterized protein OS=Triticum aestivum OX=4565 PE=3 SV=1;tr|A0A3B6LDF8|A0A3B6LDF8_WHEAT Uncharacterized protein OS=Triticum a	48.086	0	1
Joint	prot2624	A0A3B6LF30;A0A3B6MK10	tr|A0A3B6LF30|A0A3B6LF30_WHEAT Uncharacterized protein OS=Triticum aestivum OX=4565 PE=4 SV=1;tr|A0A3B6MK10|A0A3B6MK10_WHEAT Uncharacterized protein OS=Triticum aestivum OX=4565 PE=4 SV=1	55.44	0	9
Joint	prot2626	A0A3B6LF92;A0A3B6LF76;A0A3B6KBC7;A0A3B6KCB6	tr|A0A3B6LF92|A0A3B6LF92_WHEAT Uncharacterized protein OS=Triticum aestivum OX=4565 PE=3 SV=1;tr|A0A3B6LF76|A0A3B6LF76_WHEAT Uncharacterized protein OS=Triticum aestivum OX=4565 PE=3 SV=1;tr|A0A3B6KBC7|A0A3B6KBC7_WHEAT Uncharacterized protein OS=Triticum a	48.032	0.22	15
Joint	prot2627	A0A3B6LFC8	tr|A0A3B6LFC8|A0A3B6LFC8_WHEAT Uncharacterized protein OS=Triticum aestivum OX=4565 PE=4 SV=1	23.566	0.63	15
S_unique	prot2629	A0A3B6LFE7	tr|A0A3B6LFE7|A0A3B6LFE7_WHEAT Uncharacterized protein OS=Triticum aestivum OX=4565 PE=4 SV=1	23.131	0.55	1
Joint	prot2630	A0A3B6LFF9	tr|A0A3B6LFF9|A0A3B6LFF9_WHEAT Uncharacterized protein OS=Triticum aestivum OX=4565 PE=4 SV=1	22.887	0	1
Joint	prot2632	A0A3B6LFH5	tr|A0A3B6LFH5|A0A3B6LFH5_WHEAT Pyrophosphate--fructose 6-phosphate 1-phosphotransferase subunit alpha OS=Triticum aestivum OX=4565 GN=PFP-ALPHA PE=3 SV=1	72.58	0	5
Joint	prot2633	A0A3B6MJY6;A0A3B6MJP3;A0A3B6LFH8	tr|A0A3B6MJY6|A0A3B6MJY6_WHEAT Uncharacterized protein OS=Triticum aestivum OX=4565 PE=4 SV=1;tr|A0A3B6MJP3|A0A3B6MJP3_WHEAT Uncharacterized protein OS=Triticum aestivum OX=4565 PE=4 SV=1;tr|A0A3B6LFH8|A0A3B6LFH8_WHEAT Uncharacterized protein OS=Triticum a	22.034	0.09	5
Joint	prot2635	A0A3B6LFV2	tr|A0A3B6LFV2|A0A3B6LFV2_WHEAT Uncharacterized protein OS=Triticum aestivum OX=4565 PE=4 SV=1	17.62	0.56	12
Joint	prot2639	A0A3B6MLK7;A0A3B6LGI5;A0A3B6MMW8	tr|A0A3B6MLK7|A0A3B6MLK7_WHEAT B5 domain-containing protein OS=Triticum aestivum OX=4565 PE=4 SV=1;tr|A0A3B6LGI5|A0A3B6LGI5_WHEAT B5 domain-containing protein OS=Triticum aestivum OX=4565 PE=4 SV=1;tr|A0A3B6MMW8|A0A3B6MMW8_WHEAT B5 domain-containing protei	66.684	0.46	4
Joint	prot2643	A0A3B6LGN4;A0A3B6KCU6	tr|A0A3B6LGN4|A0A3B6LGN4_WHEAT Uncharacterized protein OS=Triticum aestivum OX=4565 PE=4 SV=1;tr|A0A3B6KCU6|A0A3B6KCU6_WHEAT Uncharacterized protein OS=Triticum aestivum OX=4565 PE=4 SV=1	53.879	0	4
Joint	prot2644	A0A3B6MLB1;A0A3B6LGQ5;A0A3B6KBL4	tr|A0A3B6MLB1|A0A3B6MLB1_WHEAT Hcy-binding domain-containing protein OS=Triticum aestivum OX=4565 PE=4 SV=1;tr|A0A3B6LGQ5|A0A3B6LGQ5_WHEAT Hcy-binding domain-containing protein OS=Triticum aestivum OX=4565 PE=4 SV=1;tr|A0A3B6KBL4|A0A3B6KBL4_WHEAT Hcy-bindi	36.74	0.27	2
Joint	prot2646	A0A3B6LGV0	tr|A0A3B6LGV0|A0A3B6LGV0_WHEAT Sulfurtransferase OS=Triticum aestivum OX=4565 PE=4 SV=1	42.481	0	5
Joint	prot2647	A0A3B6LGV2	tr|A0A3B6LGV2|A0A3B6LGV2_WHEAT Uncharacterized protein OS=Triticum aestivum OX=4565 PE=4 SV=1	400.95	0	5
Joint	prot2648	A0A3B6MM33;A0A3B6LHE6;A0A3B6LHI9;A0A3B6LHN9;A0A3B6KDM7;A0A3B6LFU8	tr|A0A3B6MM33|A0A3B6MM33_WHEAT Uncharacterized protein OS=Triticum aestivum OX=4565 PE=3 SV=1;tr|A0A3B6LHE6|A0A3B6LHE6_WHEAT Uncharacterized protein OS=Triticum aestivum OX=4565 PE=3 SV=1;tr|A0A3B6LHI9|A0A3B6LHI9_WHEAT Uncharacterized protein OS=Triticum a	71.107	0	14
Joint	prot2651	A0A3B6LHV7;A0A3B6MMW4;A0A3B6KE91	tr|A0A3B6LHV7|A0A3B6LHV7_WHEAT Uncharacterized protein OS=Triticum aestivum OX=4565 PE=4 SV=1;tr|A0A3B6MMW4|A0A3B6MMW4_WHEAT Uncharacterized protein OS=Triticum aestivum OX=4565 PE=4 SV=1;tr|A0A3B6KE91|A0A3B6KE91_WHEAT Uncharacterized protein OS=Triticum a	102.15	0.31	10
Joint	prot2652	A0A3B6LI29;B2ZGG5;A0A3B6KBG8	tr|A0A3B6LI29|A0A3B6LI29_WHEAT Uncharacterized protein OS=Triticum aestivum OX=4565 PE=3 SV=1;tr|B2ZGG5|B2ZGG5_WHEAT GTPase SAR1 OS=Triticum aestivum OX=4565 GN=Sar1.2 PE=2 SV=1;tr|A0A3B6KBG8|A0A3B6KBG8_WHEAT Uncharacterized protein OS=Triticum aestivum OX	22.08	0.3	4
Joint	prot2654	A0A3B6LIE8;P20973	tr|A0A3B6LIE8|A0A3B6LIE8_WHEAT UBA_e1_C domain-containing protein OS=Triticum aestivum OX=4565 PE=3 SV=1;sp|P20973|UBE11_WHEAT Ubiquitin-activating enzyme E1 1 OS=Triticum aestivum OX=4565 GN=UBA1 PE=1 SV=1	116.98	0	15
Joint	prot2655	A0A3B6LIH4	tr|A0A3B6LIH4|A0A3B6LIH4_WHEAT Proteasome subunit alpha type OS=Triticum aestivum OX=4565 PE=3 SV=1	25.961	0.03	3
Joint	prot2660	A0A3B6LJ99	tr|A0A3B6LJ99|A0A3B6LJ99_WHEAT Pyruvate carboxyltransferase domain-containing protein OS=Triticum aestivum OX=4565 PE=3 SV=1	67.25	0	4
Joint	prot2661	A0A3B6LJD4	tr|A0A3B6LJD4|A0A3B6LJD4_WHEAT DUF3700 domain-containing protein OS=Triticum aestivum OX=4565 PE=4 SV=1	25.043	0	14
Joint	prot2663	W5G100;A0A3B6LJK2	tr|W5G100|W5G100_WHEAT Pyruvate kinase OS=Triticum aestivum OX=4565 PE=3 SV=1;tr|A0A3B6LJK2|A0A3B6LJK2_WHEAT Pyruvate kinase OS=Triticum aestivum OX=4565 PE=3 SV=1	57.42	0	15
Joint	prot2669	B6UZ79;A0A3B6LKC3	tr|B6UZ79|B6UZ79_WHEAT Ferritin OS=Triticum aestivum OX=4565 PE=2 SV=1;tr|A0A3B6LKC3|A0A3B6LKC3_WHEAT Ferritin OS=Triticum aestivum OX=4565 PE=3 SV=1	27.953	0	13
Joint	prot2670	A0A3B6LKJ0;A0A3B6LKY9	tr|A0A3B6LKJ0|A0A3B6LKJ0_WHEAT Uncharacterized protein OS=Triticum aestivum OX=4565 PE=3 SV=1;tr|A0A3B6LKY9|A0A3B6LKY9_WHEAT Uncharacterized protein OS=Triticum aestivum OX=4565 PE=3 SV=1	40.849	0	2
Joint	prot2672	W5FWT6;A0A3B6LKM3	tr|W5FWT6|W5FWT6_WHEAT Aldehyde dehydrogenase 7B1 OS=Triticum aestivum OX=4565 GN=ALDH7B1 PE=2 SV=1;tr|A0A3B6LKM3|A0A3B6LKM3_WHEAT Aldedh domain-containing protein OS=Triticum aestivum OX=4565 PE=3 SV=1	54.36	0	15
Joint	prot2673	A0A3B6MRL4;A0A3B6LKN6;A0A3B6KEK6	tr|A0A3B6MRL4|A0A3B6MRL4_WHEAT Uncharacterized protein OS=Triticum aestivum OX=4565 PE=4 SV=1;tr|A0A3B6LKN6|A0A3B6LKN6_WHEAT Uncharacterized protein OS=Triticum aestivum OX=4565 PE=4 SV=1;tr|A0A3B6KEK6|A0A3B6KEK6_WHEAT Uncharacterized protein OS=Triticum a	39.17	0.21	13
Joint	prot2676	A0A3B6LKT1	tr|A0A3B6LKT1|A0A3B6LKT1_WHEAT GrpE protein homolog OS=Triticum aestivum OX=4565 PE=3 SV=1	32.872	0	9
Joint	prot2677	A0A3B6LKU8	tr|A0A3B6LKU8|A0A3B6LKU8_WHEAT Uncharacterized protein OS=Triticum aestivum OX=4565 PE=4 SV=1	14.467	0.53	5
Joint	prot2678	A0A3B6LKX0	tr|A0A3B6LKX0|A0A3B6LKX0_WHEAT Glucose-1-phosphate adenylyltransferase OS=Triticum aestivum OX=4565 PE=3 SV=1	54.666	0.64	1
Joint	prot2679	A0A3B6LL76;A0A3B6MR18	tr|A0A3B6LL76|A0A3B6LL76_WHEAT Uncharacterized protein OS=Triticum aestivum OX=4565 PE=3 SV=1;tr|A0A3B6MR18|A0A3B6MR18_WHEAT Uncharacterized protein OS=Triticum aestivum OX=4565 PE=3 SV=1	110.18	0	15
Joint	prot2681	A0A3B6LLB2	tr|A0A3B6LLB2|A0A3B6LLB2_WHEAT Aminotran_5 domain-containing protein OS=Triticum aestivum OX=4565 PE=3 SV=1	50.614	0.01	3
Joint	prot2683	A0A3B6LLH7	tr|A0A3B6LLH7|A0A3B6LLH7_WHEAT Oleosin OS=Triticum aestivum OX=4565 PE=3 SV=1	16.925	0.61	3
S_unique	prot2687	A0A3B6LLZ5	tr|A0A3B6LLZ5|A0A3B6LLZ5_WHEAT GFA domain-containing protein OS=Triticum aestivum OX=4565 PE=4 SV=1	15.296	0	1
Joint	prot2691	A0A3B6LM62;A0A3B6LMA2;A0A3B6KIM0	tr|A0A3B6LM62|A0A3B6LM62_WHEAT Uncharacterized protein OS=Triticum aestivum OX=4565 PE=3 SV=1;tr|A0A3B6LMA2|A0A3B6LMA2_WHEAT Uncharacterized protein OS=Triticum aestivum OX=4565 PE=3 SV=1;tr|A0A3B6KIM0|A0A3B6KIM0_WHEAT Uncharacterized protein OS=Triticum a	26.044	0	13
S_unique	prot2696	A0A3B6LNL0	tr|A0A3B6LNL0|A0A3B6LNL0_WHEAT SHSP domain-containing protein OS=Triticum aestivum OX=4565 PE=3 SV=1	17.34	0.16	1
Joint	prot2701	W5FGW3;A0A3B6MUF6;A0A3B6LPE1;A0A3B6TIN2	tr|W5FGW3|W5FGW3_WHEAT Uncharacterized protein OS=Triticum aestivum OX=4565 PE=4 SV=1;tr|A0A3B6MUF6|A0A3B6MUF6_WHEAT Uncharacterized protein OS=Triticum aestivum OX=4565 PE=4 SV=1;tr|A0A3B6LPE1|A0A3B6LPE1_WHEAT Uncharacterized protein OS=Triticum aestivum	15.582	0.56	14
Joint	prot2702	A0A3B6LPE6	tr|A0A3B6LPE6|A0A3B6LPE6_WHEAT DAO domain-containing protein OS=Triticum aestivum OX=4565 PE=4 SV=1	43.617	0.19	6
Joint	prot2710	A0A3B6LQR3	tr|A0A3B6LQR3|A0A3B6LQR3_WHEAT UTP--glucose-1-phosphate uridylyltransferase OS=Triticum aestivum OX=4565 PE=3 SV=1	51.68	0	15
Joint	prot2711	A0A3B6LQR8;A0A3B6MU17	tr|A0A3B6LQR8|A0A3B6LQR8_WHEAT Probable 6-phosphogluconolactonase OS=Triticum aestivum OX=4565 PE=3 SV=1;tr|A0A3B6MU17|A0A3B6MU17_WHEAT Probable 6-phosphogluconolactonase OS=Triticum aestivum OX=4565 PE=3 SV=1	34.484	0	7
Joint	prot2715	A0A3B6LR33;A0A3B6MVX7;A0A3B6LR16;A0A3B6LRC2;A0A3B6KN33	tr|A0A3B6LR33|A0A3B6LR33_WHEAT Uncharacterized protein OS=Triticum aestivum OX=4565 PE=3 SV=1;tr|A0A3B6MVX7|A0A3B6MVX7_WHEAT Uncharacterized protein OS=Triticum aestivum OX=4565 PE=3 SV=1;tr|A0A3B6LR16|A0A3B6LR16_WHEAT Uncharacterized protein OS=Triticum a	31.959	0	5
Joint	prot2716	A0A3B6LRK8	tr|A0A3B6LRK8|A0A3B6LRK8_WHEAT Lipoxygenase OS=Triticum aestivum OX=4565 PE=3 SV=1	96.521	0	7
Joint	prot2717	A0A3B6LRT8;A0A3B6MXG8	tr|A0A3B6LRT8|A0A3B6LRT8_WHEAT Histone H2B OS=Triticum aestivum OX=4565 PE=3 SV=1;tr|A0A3B6MXG8|A0A3B6MXG8_WHEAT Histone H2B OS=Triticum aestivum OX=4565 PE=3 SV=1	16.491	0	15
Joint	prot2718	A0A3B6MYD3;A0A3B6LRZ6	tr|A0A3B6MYD3|A0A3B6MYD3_WHEAT Uncharacterized protein OS=Triticum aestivum OX=4565 PE=4 SV=1;tr|A0A3B6LRZ6|A0A3B6LRZ6_WHEAT Uncharacterized protein OS=Triticum aestivum OX=4565 PE=4 SV=1	67.311	0	15
Joint	prot2720	A0A3B6LSK1;A0A3B6MXM2;A0A3B6KPH4	tr|A0A3B6LSK1|A0A3B6LSK1_WHEAT Uncharacterized protein OS=Triticum aestivum OX=4565 PE=3 SV=1;tr|A0A3B6MXM2|A0A3B6MXM2_WHEAT Uncharacterized protein OS=Triticum aestivum OX=4565 PE=3 SV=1;tr|A0A3B6KPH4|A0A3B6KPH4_WHEAT Uncharacterized protein OS=Triticum a	14.429	0	5
Joint	prot2721	A0A3B6LSN3;A0A3B6LSV9;A0A3B6LSL3	tr|A0A3B6LSN3|A0A3B6LSN3_WHEAT MBD domain-containing protein OS=Triticum aestivum OX=4565 PE=4 SV=1;tr|A0A3B6LSV9|A0A3B6LSV9_WHEAT MBD domain-containing protein OS=Triticum aestivum OX=4565 PE=4 SV=1;tr|A0A3B6LSL3|A0A3B6LSL3_WHEAT MBD domain-containing pro	50.906	0	6
Joint	prot2722	A0A3B6LSQ4;A0A3B6MYS6;A0A3B6MXE9	tr|A0A3B6LSQ4|A0A3B6LSQ4_WHEAT Ornithine aminotransferase OS=Triticum aestivum OX=4565 GN=OAT-5B PE=2 SV=1;tr|A0A3B6MYS6|A0A3B6MYS6_WHEAT Ornithine aminotransferase OS=Triticum aestivum OX=4565 PE=3 SV=1;tr|A0A3B6MXE9|A0A3B6MXE9_WHEAT Ornithine aminotransf	51.045	0.52	4
Joint	prot2724	A0A3B6LT59	tr|A0A3B6LT59|A0A3B6LT59_WHEAT Uncharacterized protein OS=Triticum aestivum OX=4565 PE=4 SV=1	27.101	0	4
Joint	prot2731	Q5I7L1;A0A3B6LTN4	tr|Q5I7L1|Q5I7L1_WHEAT Ribosomal protein L13a OS=Triticum aestivum OX=4565 PE=1 SV=1;tr|A0A3B6LTN4|A0A3B6LTN4_WHEAT Uncharacterized protein OS=Triticum aestivum OX=4565 PE=3 SV=1	23.53	0.36	14
Joint	prot2732	A0A3B6MYU0;A0A3B6LTP5;A0A3B6LTP2;A0A3B6KPT6;A0A3B6KQJ3	tr|A0A3B6MYU0|A0A3B6MYU0_WHEAT Uncharacterized protein OS=Triticum aestivum OX=4565 PE=4 SV=1;tr|A0A3B6LTP5|A0A3B6LTP5_WHEAT Uncharacterized protein OS=Triticum aestivum OX=4565 PE=4 SV=1;tr|A0A3B6LTP2|A0A3B6LTP2_WHEAT Uncharacterized protein OS=Triticum a	38.162	-0.12	7
Joint	prot2734	A0A3B6LU21	tr|A0A3B6LU21|A0A3B6LU21_WHEAT Citrate synthase OS=Triticum aestivum OX=4565 PE=3 SV=1	55.177	0.35	9
Joint	prot2735	A0A3B6LUD2	tr|A0A3B6LUD2|A0A3B6LUD2_WHEAT Inosine-5-monophosphate dehydrogenase OS=Triticum aestivum OX=4565 PE=3 SV=1	52.044	0.36	15
Joint	prot2738	A0A3B6LUL6	tr|A0A3B6LUL6|A0A3B6LUL6_WHEAT Phytocyanin domain-containing protein OS=Triticum aestivum OX=4565 PE=4 SV=1	13.272	0.1	2
Joint	prot2739	A0A3B6LUL8;A0A3B6LUE2	tr|A0A3B6LUL8|A0A3B6LUL8_WHEAT Uncharacterized protein OS=Triticum aestivum OX=4565 PE=4 SV=1;tr|A0A3B6LUE2|A0A3B6LUE2_WHEAT Uncharacterized protein OS=Triticum aestivum OX=4565 PE=3 SV=1	25.043	0	14
Joint	prot2743	A0A3B6LUS7;A0A3B6MZD2;A0A3B6KNL1	tr|A0A3B6LUS7|A0A3B6LUS7_WHEAT PITH domain-containing protein OS=Triticum aestivum OX=4565 PE=4 SV=1;tr|A0A3B6MZD2|A0A3B6MZD2_WHEAT PITH domain-containing protein OS=Triticum aestivum OX=4565 PE=4 SV=1;tr|A0A3B6KNL1|A0A3B6KNL1_WHEAT PITH domain-containing	21.096	0.19	5
Joint	prot2744	A0A3B6LUV8	tr|A0A3B6LUV8|A0A3B6LUV8_WHEAT Uncharacterized protein OS=Triticum aestivum OX=4565 PE=4 SV=1	56.58	0	15
Joint	prot2747	A0A3B6LV22	tr|A0A3B6LV22|A0A3B6LV22_WHEAT H15 domain-containing protein OS=Triticum aestivum OX=4565 PE=3 SV=1	29.415	0.68	1
Joint	prot2748	A0A3B6MYA6;A0A3B6LV25;A0A3B6KR59;A0A3B6MZA7;A0A3B6HVI5;A0A3B6JDW3;A0A3B6IL68	tr|A0A3B6MYA6|A0A3B6MYA6_WHEAT Eukaryotic translation initiation factor 3 subunit B OS=Triticum aestivum OX=4565 PE=3 SV=1;tr|A0A3B6LV25|A0A3B6LV25_WHEAT Eukaryotic translation initiation factor 3 subunit B OS=Triticum aestivum OX=4565 PE=3 SV=1;tr|A0A3B6K	83.265	0	15
Joint	prot2749	A0A3B6LV31;A0A3B6LWE2	tr|A0A3B6LV31|A0A3B6LV31_WHEAT rRNA N-glycosidase OS=Triticum aestivum OX=4565 PE=3 SV=1;tr|A0A3B6LWE2|A0A3B6LWE2_WHEAT rRNA N-glycosidase OS=Triticum aestivum OX=4565 PE=3 SV=1	29.653	0.72	15
S_unique	prot2751	A0A3B6LV84;A0A3B6LV63;A0A3B6N069;A0A3B6LVB1;A0A3B6N0Z5	tr|A0A3B6LV84|A0A3B6LV84_WHEAT DUF1618 domain-containing protein OS=Triticum aestivum OX=4565 PE=4 SV=1;tr|A0A3B6LV63|A0A3B6LV63_WHEAT DUF1618 domain-containing protein OS=Triticum aestivum OX=4565 PE=4 SV=1;tr|A0A3B6N069|A0A3B6N069_WHEAT DUF1618 domain-co	61.831	0	1
Joint	prot2755	A0A3B6LVV3	tr|A0A3B6LVV3|A0A3B6LVV3_WHEAT Uncharacterized protein OS=Triticum aestivum OX=4565 PE=4 SV=1	55.436	0.39	2
Joint	prot2756	A0A3B6LVX7	tr|A0A3B6LVX7|A0A3B6LVX7_WHEAT Phytocyanin domain-containing protein OS=Triticum aestivum OX=4565 PE=4 SV=1	13.201	0.76	11
Joint	prot2757	A0A3B6LW11;A0A3B6I2U5	tr|A0A3B6LW11|A0A3B6LW11_WHEAT ETF domain-containing protein OS=Triticum aestivum OX=4565 PE=4 SV=1;tr|A0A3B6I2U5|A0A3B6I2U5_WHEAT ETF domain-containing protein OS=Triticum aestivum OX=4565 PE=4 SV=1	41.505	0	3
Joint	prot2759	W5FX66;A0A3B6LW64	tr|W5FX66|W5FX66_WHEAT Methylenetetrahydrofolate reductase OS=Triticum aestivum OX=4565 PE=3 SV=1;tr|A0A3B6LW64|A0A3B6LW64_WHEAT Methylenetetrahydrofolate reductase OS=Triticum aestivum OX=4565 PE=3 SV=1	66.307	0.06	7
Joint	prot2760	A0A3B6LW86;A0A3B6MZ59;A0A3B6N0W6;A0A3B6N074;A0A3B6LW13	tr|A0A3B6LW86|A0A3B6LW86_WHEAT Mitochondrial Rho GTPase OS=Triticum aestivum OX=4565 PE=3 SV=1;tr|A0A3B6MZ59|A0A3B6MZ59_WHEAT Mitochondrial Rho GTPase OS=Triticum aestivum OX=4565 PE=3 SV=1;tr|A0A3B6N0W6|A0A3B6N0W6_WHEAT Mitochondrial Rho GTPase OS=Triticu	71.431	0.3	6
Joint	prot2762	A0A3B6LWB4	tr|A0A3B6LWB4|A0A3B6LWB4_WHEAT Uncharacterized protein OS=Triticum aestivum OX=4565 PE=3 SV=1	58.082	0.3	3
Joint	prot2771	A0A3B6LXB6	tr|A0A3B6LXB6|A0A3B6LXB6_WHEAT Uncharacterized protein OS=Triticum aestivum OX=4565 PE=3 SV=1	40.158	0	1
Joint	prot2772	A0A3B6LXL8;A0A3B6N0S4;A0A3B5Y6G2;A0A3B6I0X9	tr|A0A3B6LXL8|A0A3B6LXL8_WHEAT PHB domain-containing protein OS=Triticum aestivum OX=4565 PE=4 SV=1;tr|A0A3B6N0S4|A0A3B6N0S4_WHEAT PHB domain-containing protein OS=Triticum aestivum OX=4565 PE=4 SV=1;tr|A0A3B5Y6G2|A0A3B5Y6G2_WHEAT PHB domain-containing pro	31.092	0	15
Joint	prot2773	A0A3B6LXV2;A0A3B6U3X1;A0A3B6J040	tr|A0A3B6LXV2|A0A3B6LXV2_WHEAT AAI domain-containing protein OS=Triticum aestivum OX=4565 PE=4 SV=1;tr|A0A3B6U3X1|A0A3B6U3X1_WHEAT AAI domain-containing protein OS=Triticum aestivum OX=4565 PE=4 SV=1;tr|A0A3B6J040|A0A3B6J040_WHEAT AAI domain-containing pro	9.6644	0.56	15
Joint	prot2777	A0A3B6LY95;A0A3B6I0E9;A0A3B6HYT3	tr|A0A3B6LY95|A0A3B6LY95_WHEAT PCI domain-containing protein OS=Triticum aestivum OX=4565 PE=4 SV=1;tr|A0A3B6I0E9|A0A3B6I0E9_WHEAT PCI domain-containing protein OS=Triticum aestivum OX=4565 PE=4 SV=1;tr|A0A3B6HYT3|A0A3B6HYT3_WHEAT PCI domain-containing pro	50.443	0	7
Joint	prot2779	A0A3B6LYP0;A0A3B6LYR9;A0A3B6I2F2;A0A3B6I1K1	tr|A0A3B6LYP0|A0A3B6LYP0_WHEAT Uncharacterized protein OS=Triticum aestivum OX=4565 PE=4 SV=1;tr|A0A3B6LYR9|A0A3B6LYR9_WHEAT Uncharacterized protein OS=Triticum aestivum OX=4565 PE=4 SV=1;tr|A0A3B6I2F2|A0A3B6I2F2_WHEAT Uncharacterized protein OS=Triticum a	54.314	0.67	3
Joint	prot2780	A0A3B6LYQ1	tr|A0A3B6LYQ1|A0A3B6LYQ1_WHEAT Uncharacterized protein OS=Triticum aestivum OX=4565 PE=4 SV=1	23.041	0	2
Joint	prot2781	A0A3B6LYU2	tr|A0A3B6LYU2|A0A3B6LYU2_WHEAT PMEI domain-containing protein OS=Triticum aestivum OX=4565 PE=4 SV=1	19.744	0.03	4
Joint	prot2783	A0A3B6MII9	tr|A0A3B6MII9|A0A3B6MII9_WHEAT Uncharacterized protein OS=Triticum aestivum OX=4565 PE=3 SV=1	48.062	0.5	4
Joint	prot2784	A0A3B6MIQ1	tr|A0A3B6MIQ1|A0A3B6MIQ1_WHEAT Uncharacterized protein OS=Triticum aestivum OX=4565 PE=4 SV=1	22.869	0.04	11
Joint	prot2787	A0A3B6MJL5	tr|A0A3B6MJL5|A0A3B6MJL5_WHEAT Malate dehydrogenase OS=Triticum aestivum OX=4565 PE=3 SV=1	37.35	0	13
Joint	prot2789	A0A3B6MJW6	tr|A0A3B6MJW6|A0A3B6MJW6_WHEAT Uncharacterized protein OS=Triticum aestivum OX=4565 PE=3 SV=1	48.003	0	6
Joint	prot2790	A0A3B6MJX3	tr|A0A3B6MJX3|A0A3B6MJX3_WHEAT RRM domain-containing protein OS=Triticum aestivum OX=4565 PE=4 SV=1	16.956	0	3
Joint	prot2795	A0A3B6MKW8	tr|A0A3B6MKW8|A0A3B6MKW8_WHEAT Uncharacterized protein OS=Triticum aestivum OX=4565 PE=4 SV=1	17.85	0.37	15
Joint	prot2806	A0A3B6MN60;A0A3B6MLS0	tr|A0A3B6MN60|A0A3B6MN60_WHEAT Pyrophosphate--fructose 6-phosphate 1-phosphotransferase subunit alpha OS=Triticum aestivum OX=4565 GN=PFP-ALPHA PE=3 SV=1;tr|A0A3B6MLS0|A0A3B6MLS0_WHEAT Pyrophosphate--fructose 6-phosphate 1-phosphotransferase subunit alpha	72.491	0.55	2
Joint	prot2808	A0A3B6MNJ0;A0A3B6MNQ9;A0A3B6MPT4;A0A3B6LIR2;A0A3B6LJ46;A0A3B6LIS0	tr|A0A3B6MNJ0|A0A3B6MNJ0_WHEAT PEROXIDASE_4 domain-containing protein OS=Triticum aestivum OX=4565 PE=3 SV=1;tr|A0A3B6MNQ9|A0A3B6MNQ9_WHEAT PEROXIDASE_4 domain-containing protein OS=Triticum aestivum OX=4565 PE=3 SV=1;tr|A0A3B6MPT4|A0A3B6MPT4_WHEAT PEROXID	33.437	0	3
Joint	prot2813	A0A3B6MPE5	tr|A0A3B6MPE5|A0A3B6MPE5_WHEAT Non-specific lipid-transfer protein OS=Triticum aestivum OX=4565 PE=3 SV=1	12.051	0	8
Joint	prot2818	A0A3B6MQ76	tr|A0A3B6MQ76|A0A3B6MQ76_WHEAT Uncharacterized protein OS=Triticum aestivum OX=4565 PE=4 SV=1	12.678	0	15
Joint	prot2819	A0A3B6MQ77	tr|A0A3B6MQ77|A0A3B6MQ77_WHEAT Glyco_transf_20 domain-containing protein OS=Triticum aestivum OX=4565 PE=4 SV=1	101.25	0	13
Joint	prot2820	A0A3B6MQD6;A0A3B6MRR2;A0A3B6KJ59;A0A3B6KIH6;A0A3B6LM58;A0A3B6LM17	tr|A0A3B6MQD6|A0A3B6MQD6_WHEAT Uncharacterized protein OS=Triticum aestivum OX=4565 PE=3 SV=1;tr|A0A3B6MRR2|A0A3B6MRR2_WHEAT Uncharacterized protein OS=Triticum aestivum OX=4565 PE=3 SV=1;tr|A0A3B6KJ59|A0A3B6KJ59_WHEAT Uncharacterized protein OS=Triticum a	51.552	0.14	3
Joint	prot2823	A0A3B6MQN2	tr|A0A3B6MQN2|A0A3B6MQN2_WHEAT Oleosin OS=Triticum aestivum OX=4565 PE=3 SV=1	16.899	0.02	15
Joint	prot2830	A0A3B6MST1;A0A3B6LPR3	tr|A0A3B6MST1|A0A3B6MST1_WHEAT Peptidylprolyl isomerase OS=Triticum aestivum OX=4565 PE=4 SV=1;tr|A0A3B6LPR3|A0A3B6LPR3_WHEAT Peptidylprolyl isomerase OS=Triticum aestivum OX=4565 PE=4 SV=1	16.06	0	9
S_unique	prot2832	A0A3B6MSX0	tr|A0A3B6MSX0|A0A3B6MSX0_WHEAT Uncharacterized protein OS=Triticum aestivum OX=4565 PE=3 SV=1	47.174	0	1
Joint	prot2833	A0A3B6MSX6	tr|A0A3B6MSX6|A0A3B6MSX6_WHEAT Uncharacterized protein OS=Triticum aestivum OX=4565 PE=4 SV=1	26.167	0.36	15
Joint	prot2835	A0A3B6MT71;A0A3B6LNG5;A0A3B6MRT7;A0A3B6LLY3;A0A3B6LNP8	tr|A0A3B6MT71|A0A3B6MT71_WHEAT HATPase_c domain-containing protein OS=Triticum aestivum OX=4565 PE=3 SV=1;tr|A0A3B6LNG5|A0A3B6LNG5_WHEAT HATPase_c domain-containing protein OS=Triticum aestivum OX=4565 PE=3 SV=1;tr|A0A3B6MRT7|A0A3B6MRT7_WHEAT Uncharacteriz	88.36	0.54	15
Joint	prot2838	A0A3B6MTS8;A0A3B6MSN4	tr|A0A3B6MTS8|A0A3B6MTS8_WHEAT DAO domain-containing protein OS=Triticum aestivum OX=4565 PE=4 SV=1;tr|A0A3B6MSN4|A0A3B6MSN4_WHEAT DAO domain-containing protein OS=Triticum aestivum OX=4565 PE=4 SV=1	43.712	0	15
Joint	prot2840	A0A3B6MUF0;A0A3B6MT13;A0A3B6KLR8;A0A3B6LPQ1	tr|A0A3B6MUF0|A0A3B6MUF0_WHEAT Ribulose-phosphate 3-epimerase OS=Triticum aestivum OX=4565 PE=3 SV=1;tr|A0A3B6MT13|A0A3B6MT13_WHEAT Ribulose-phosphate 3-epimerase OS=Triticum aestivum OX=4565 PE=4 SV=1;tr|A0A3B6KLR8|A0A3B6KLR8_WHEAT Ribulose-phosphate 3-ep	24.145	0.52	11
Joint	prot2841	A0A3B6MUH5	tr|A0A3B6MUH5|A0A3B6MUH5_WHEAT Knot1 domain-containing protein OS=Triticum aestivum OX=4565 PE=3 SV=1	8.621	0	4
Joint	prot2847	A0A3B6MVI8	tr|A0A3B6MVI8|A0A3B6MVI8_WHEAT Knot1 domain-containing protein OS=Triticum aestivum OX=4565 PE=3 SV=1	8.3889	0.15	13
Joint	prot2848	A0A3B6MVK3;A0A3B6LR95;A0A3B6LQ08;A0A3B6KML7;A0A3B6KKX3;A0A3B6KK19	tr|A0A3B6MVK3|A0A3B6MVK3_WHEAT Uncharacterized protein OS=Triticum aestivum OX=4565 PE=4 SV=1;tr|A0A3B6LR95|A0A3B6LR95_WHEAT Uncharacterized protein OS=Triticum aestivum OX=4565 PE=4 SV=1;tr|A0A3B6LQ08|A0A3B6LQ08_WHEAT Uncharacterized protein OS=Triticum a	61.265	0.17	1
Joint	prot2851	A0A3B6MWE1	tr|A0A3B6MWE1|A0A3B6MWE1_WHEAT PKS_ER domain-containing protein OS=Triticum aestivum OX=4565 PE=4 SV=1	37.813	0	3
Joint	prot2853	A0A3B6MWJ8;P93693	tr|A0A3B6MWJ8|A0A3B6MWJ8_WHEAT SERPIN domain-containing protein OS=Triticum aestivum OX=4565 PE=3 SV=1;sp|P93693|SPZ1B_WHEAT Serpin-Z1B OS=Triticum aestivum OX=4565 PE=1 SV=1	43.07	0.04	15
Joint	prot2855	A0A3B6MWL9;A0A3B6MXY5;A0A3B6KQ61;A0A3B6KPM5	tr|A0A3B6MWL9|A0A3B6MWL9_WHEAT Usp domain-containing protein OS=Triticum aestivum OX=4565 PE=4 SV=1;tr|A0A3B6MXY5|A0A3B6MXY5_WHEAT Usp domain-containing protein OS=Triticum aestivum OX=4565 PE=4 SV=1;tr|A0A3B6KQ61|A0A3B6KQ61_WHEAT Usp domain-containing pro	19.413	0	2
Joint	prot2857	A0A3B6MWX3;A0A3B6LTL5;A0A3B6LTU9;A0A3B6KPP9	tr|A0A3B6MWX3|A0A3B6MWX3_WHEAT Semialdhyde_dh domain-containing protein OS=Triticum aestivum OX=4565 PE=3 SV=1;tr|A0A3B6LTL5|A0A3B6LTL5_WHEAT Semialdhyde_dhC domain-containing protein OS=Triticum aestivum OX=4565 PE=4 SV=1;tr|A0A3B6LTU9|A0A3B6LTU9_WHEAT Se	40.294	0	6
Joint	prot2858	F6MIV8;A0A3B6MX68;F6MIW6;F6MIW5;A0A3B6EDM2;A0A3B6FNN2	tr|F6MIV8|F6MIV8_WHEAT Purple acid phosphatase OS=Triticum aestivum OX=4565 PE=3 SV=1;tr|A0A3B6MX68|A0A3B6MX68_WHEAT Purple acid phosphatase OS=Triticum aestivum OX=4565 PE=3 SV=1;tr|F6MIW6|F6MIW6_WHEAT Purple acid phosphatase OS=Triticum aestivum OX=4565	60.485	0.27	1
Joint	prot2861	A0A3B6MXH0	tr|A0A3B6MXH0|A0A3B6MXH0_WHEAT MOSC domain-containing protein OS=Triticum aestivum OX=4565 PE=4 SV=1	36.125	0	10
Joint	prot2862	A0A3B6MXI6	tr|A0A3B6MXI6|A0A3B6MXI6_WHEAT Uncharacterized protein OS=Triticum aestivum OX=4565 PE=4 SV=1	27.028	0	15
Joint	prot2863	A0A3B6MXN3	tr|A0A3B6MXN3|A0A3B6MXN3_WHEAT Uncharacterized protein OS=Triticum aestivum OX=4565 PE=4 SV=1	11.916	0.62	15
Joint	prot2871	A0A3B6MYF0	tr|A0A3B6MYF0|A0A3B6MYF0_WHEAT Usp domain-containing protein OS=Triticum aestivum OX=4565 PE=4 SV=1	19.304	0.54	6
Joint	prot2873	A0A3B6MYP1;A0A3B6MXQ8	tr|A0A3B6MYP1|A0A3B6MYP1_WHEAT MBD domain-containing protein OS=Triticum aestivum OX=4565 PE=4 SV=1;tr|A0A3B6MXQ8|A0A3B6MXQ8_WHEAT MBD domain-containing protein OS=Triticum aestivum OX=4565 PE=4 SV=1	49.677	0	6
Joint	prot2876	A0A3B6MYZ0	tr|A0A3B6MYZ0|A0A3B6MYZ0_WHEAT Uncharacterized protein OS=Triticum aestivum OX=4565 PE=4 SV=1	55.101	0.13	15
Joint	prot2880	A0A3B6MZC2	tr|A0A3B6MZC2|A0A3B6MZC2_WHEAT H15 domain-containing protein OS=Triticum aestivum OX=4565 PE=3 SV=1	27.467	0	15
Joint	prot2882	A0A3B6MZJ7	tr|A0A3B6MZJ7|A0A3B6MZJ7_WHEAT Phytocyanin domain-containing protein OS=Triticum aestivum OX=4565 PE=4 SV=1	20.925	0.43	5
Joint	prot2886	A0A3B6MZR8;A0A3B6N140	tr|A0A3B6MZR8|A0A3B6MZR8_WHEAT Alpha-mannosidase OS=Triticum aestivum OX=4565 PE=3 SV=1;tr|A0A3B6N140|A0A3B6N140_WHEAT Alpha-mannosidase OS=Triticum aestivum OX=4565 PE=3 SV=1	114	0	15
Joint	prot2889	A0A3B6MZY8;A0A3B6LVS3;A0A3B6LVN8	tr|A0A3B6MZY8|A0A3B6MZY8_WHEAT Uncharacterized protein OS=Triticum aestivum OX=4565 PE=3 SV=1;tr|A0A3B6LVS3|A0A3B6LVS3_WHEAT Uncharacterized protein OS=Triticum aestivum OX=4565 PE=3 SV=1;tr|A0A3B6LVN8|A0A3B6LVN8_WHEAT Uncharacterized protein OS=Triticum a	43.417	0.39	2
Joint	prot2895	A0A3B6N1C1;A0A3B6MZZ4;A0A3B6LVK0;A0A3B6KTB3	tr|A0A3B6N1C1|A0A3B6N1C1_WHEAT GRAM domain-containing protein OS=Triticum aestivum OX=4565 PE=4 SV=1;tr|A0A3B6MZZ4|A0A3B6MZZ4_WHEAT GRAM domain-containing protein OS=Triticum aestivum OX=4565 PE=4 SV=1;tr|A0A3B6LVK0|A0A3B6LVK0_WHEAT GRAM domain-containing	40.089	0	6
Joint	prot2900	A0A3B6N228	tr|A0A3B6N228|A0A3B6N228_WHEAT Uncharacterized protein OS=Triticum aestivum OX=4565 PE=3 SV=1	38.643	0	8
Joint	prot2903	A0A3B6N288;A0A3B6I0W0;A0A3B6HYS0	tr|A0A3B6N288|A0A3B6N288_WHEAT Uncharacterized protein OS=Triticum aestivum OX=4565 PE=4 SV=1;tr|A0A3B6I0W0|A0A3B6I0W0_WHEAT Uncharacterized protein OS=Triticum aestivum OX=4565 PE=4 SV=1;tr|A0A3B6HYS0|A0A3B6HYS0_WHEAT Uncharacterized protein OS=Triticum a	36.21	0.52	15
Joint	prot2904	A0A3B6N2D1;A0A3B6LWG8;A0A3B6LWL0;A0A3B6KSP7	tr|A0A3B6N2D1|A0A3B6N2D1_WHEAT NAD(P)-bd_dom domain-containing protein OS=Triticum aestivum OX=4565 PE=4 SV=1;tr|A0A3B6LWG8|A0A3B6LWG8_WHEAT NAD(P)-bd_dom domain-containing protein OS=Triticum aestivum OX=4565 PE=4 SV=1;tr|A0A3B6LWL0|A0A3B6LWL0_WHEAT NAD(P	27.37	0.31	13
Joint	prot2907	A0A3B6N2N1;A0A3B6LYJ8	tr|A0A3B6N2N1|A0A3B6N2N1_WHEAT Epimerase domain-containing protein OS=Triticum aestivum OX=4565 PE=4 SV=1;tr|A0A3B6LYJ8|A0A3B6LYJ8_WHEAT Epimerase domain-containing protein OS=Triticum aestivum OX=4565 PE=4 SV=1	36.395	0	12
Joint	prot2909	A0A3B6N3C7;A0A3B6LYY0;A0A3B6HZY0;A0A3B6HYB1;A0A3B6N2R9;A0A3B6LYU7	tr|A0A3B6N3C7|A0A3B6N3C7_WHEAT Uncharacterized protein OS=Triticum aestivum OX=4565 PE=3 SV=1;tr|A0A3B6LYY0|A0A3B6LYY0_WHEAT Uncharacterized protein OS=Triticum aestivum OX=4565 PE=3 SV=1;tr|A0A3B6HZY0|A0A3B6HZY0_WHEAT Uncharacterized protein OS=Triticum a	61.761	0.33	15
Joint	prot2915	A0A3B6NIG8	tr|A0A3B6NIG8|A0A3B6NIG8_WHEAT Uncharacterized protein OS=Triticum aestivum OX=4565 PE=3 SV=1	63.636	0.38	9
Joint	prot2920	A0A3B6NJ31;A0A3B6Q8Z9	tr|A0A3B6NJ31|A0A3B6NJ31_WHEAT Aspartate aminotransferase OS=Triticum aestivum OX=4565 PE=4 SV=1;tr|A0A3B6Q8Z9|A0A3B6Q8Z9_WHEAT Aspartate aminotransferase OS=Triticum aestivum OX=4565 PE=4 SV=1	47.328	0	13
Joint	prot2921	A0A3B6NJ39;A0A3B6PE10;A0A173FEH2;A0A3B6I3B0	tr|A0A3B6NJ39|A0A3B6NJ39_WHEAT Uncharacterized protein OS=Triticum aestivum OX=4565 PE=3 SV=1;tr|A0A3B6PE10|A0A3B6PE10_WHEAT Uncharacterized protein OS=Triticum aestivum OX=4565 PE=3 SV=1;tr|A0A173FEH2|A0A173FEH2_WHEAT TSK1 protein OS=Triticum aestivum OX=	17.986	0.34	12
Joint	prot2924	A0A3B6NJ70;A0A3B6NJT0;A0A3B6QBJ3	tr|A0A3B6NJ70|A0A3B6NJ70_WHEAT Acetyltransferase component of pyruvate dehydrogenase complex OS=Triticum aestivum OX=4565 PE=3 SV=1;tr|A0A3B6NJT0|A0A3B6NJT0_WHEAT Acetyltransferase component of pyruvate dehydrogenase complex OS=Triticum aestivum OX=4565 PE	57.104	0.13	12
Joint	prot2930	F1DKC1;A0A3B6NJS8;A0A3B6QCB0;A0A3B6NKD6;A0A3B6Q9M2	tr|F1DKC1|F1DKC1_WHEAT Catalase OS=Triticum aestivum OX=4565 GN=CAT3 PE=2 SV=1;tr|A0A3B6NJS8|A0A3B6NJS8_WHEAT Catalase OS=Triticum aestivum OX=4565 PE=3 SV=1;tr|A0A3B6QCB0|A0A3B6QCB0_WHEAT Catalase OS=Triticum aestivum OX=4565 PE=3 SV=1;tr|A0A3B6NKD6|A0A3B	56.883	0.56	10
Joint	prot2931	R9W6A6;A0A3B6NJT9	tr|R9W6A6|R9W6A6_WHEAT ER molecular chaperone OS=Triticum aestivum OX=4565 GN=BiP3 PE=2 SV=1;tr|A0A3B6NJT9|A0A3B6NJT9_WHEAT Uncharacterized protein OS=Triticum aestivum OX=4565 PE=3 SV=1	73.185	0.78	15
Joint	prot2936	A0A3B6NK80;A0A3B6NMH1;A0A3B6NLY6	tr|A0A3B6NK80|A0A3B6NK80_WHEAT TPR_REGION domain-containing protein OS=Triticum aestivum OX=4565 PE=4 SV=1;tr|A0A3B6NMH1|A0A3B6NMH1_WHEAT TPR_REGION domain-containing protein OS=Triticum aestivum OX=4565 PE=4 SV=1;tr|A0A3B6NLY6|A0A3B6NLY6_WHEAT TPR_REGION	98.755	0	1
Joint	prot2938	A0A3B6U6C5;A0A3B6U1P5;A0A3B6NKC9;A0A3B6PGB9	tr|A0A3B6U6C5|A0A3B6U6C5_WHEAT GST C-terminal domain-containing protein OS=Triticum aestivum OX=4565 PE=4 SV=1;tr|A0A3B6U1P5|A0A3B6U1P5_WHEAT Uncharacterized protein OS=Triticum aestivum OX=4565 PE=3 SV=1;tr|A0A3B6NKC9|A0A3B6NKC9_WHEAT Uncharacterized prot	40.438	0.09	8
Joint	prot2939	A0A3B6NKE4	tr|A0A3B6NKE4|A0A3B6NKE4_WHEAT Uncharacterized protein OS=Triticum aestivum OX=4565 PE=4 SV=1	17.664	0	13
Joint	prot2940	A0A3B6QDH4;A0A3B6PIH9;A0A3B6NKH5;A0A3B6PJY5	tr|A0A3B6QDH4|A0A3B6QDH4_WHEAT Uncharacterized protein OS=Triticum aestivum OX=4565 PE=3 SV=1;tr|A0A3B6PIH9|A0A3B6PIH9_WHEAT Uncharacterized protein OS=Triticum aestivum OX=4565 PE=3 SV=1;tr|A0A3B6NKH5|A0A3B6NKH5_WHEAT Uncharacterized protein OS=Triticum a	50.045	0.24	2
Joint	prot2941	A0A3B6NMR2;A0A3B6NLY5;A0A3B6NKH9;A0A3B6NM78;A0A3B6PID5;A0A3B6PII1	tr|A0A3B6NMR2|A0A3B6NMR2_WHEAT 26S proteasome non-ATPase regulatory subunit 2 homolog OS=Triticum aestivum OX=4565 PE=3 SV=1;tr|A0A3B6NLY5|A0A3B6NLY5_WHEAT 26S proteasome non-ATPase regulatory subunit 2 homolog OS=Triticum aestivum OX=4565 PE=3 SV=1;tr|A0A	95.995	0	14
Joint	prot2943	A0A3B6NKZ1;A0A3B6PFK2;A0A3B6EAR3	tr|A0A3B6NKZ1|A0A3B6NKZ1_WHEAT Aldo_ket_red domain-containing protein OS=Triticum aestivum OX=4565 PE=4 SV=1;tr|A0A3B6PFK2|A0A3B6PFK2_WHEAT Aldo_ket_red domain-containing protein OS=Triticum aestivum OX=4565 PE=4 SV=1;tr|A0A3B6EAR3|A0A3B6EAR3_WHEAT Aldo_ke	34.603	0.37	6
Joint	prot2947	A0A3B6NLE4	tr|A0A3B6NLE4|A0A3B6NLE4_WHEAT Uncharacterized protein OS=Triticum aestivum OX=4565 PE=4 SV=1	27.007	0.32	15
Joint	prot2949	A0A3B6QD12;A0A3B6NLG8;A0A3B6PI86	tr|A0A3B6QD12|A0A3B6QD12_WHEAT Uncharacterized protein OS=Triticum aestivum OX=4565 PE=3 SV=1;tr|A0A3B6NLG8|A0A3B6NLG8_WHEAT Uncharacterized protein OS=Triticum aestivum OX=4565 PE=3 SV=1;tr|A0A3B6PI86|A0A3B6PI86_WHEAT Uncharacterized protein OS=Triticum a	39.619	0.1	14
Joint	prot2954	A0A3B6NPE6;A0A3B6NLV6;A0A3B6NNJ8;A0A3B6NNA5	tr|A0A3B6NPE6|A0A3B6NPE6_WHEAT Succinate-semialdehyde dehydrogenase OS=Triticum aestivum OX=4565 PE=3 SV=1;tr|A0A3B6NLV6|A0A3B6NLV6_WHEAT Succinate-semialdehyde dehydrogenase OS=Triticum aestivum OX=4565 PE=3 SV=1;tr|A0A3B6NNJ8|A0A3B6NNJ8_WHEAT Aldedh doma	54.602	0	15
Joint	prot2958	A0A3B6NM42;A0A3B6PFS0;A0A3B6PHB7;A0A3B6QAR8	tr|A0A3B6NM42|A0A3B6NM42_WHEAT Eukaryotic translation initiation factor 3 subunit F OS=Triticum aestivum OX=4565 PE=3 SV=1;tr|A0A3B6PFS0|A0A3B6PFS0_WHEAT Eukaryotic translation initiation factor 3 subunit F OS=Triticum aestivum OX=4565 PE=3 SV=1;tr|A0A3B6P	31.822	0	11
S_unique	prot2960	A0A3B6PHM9;A0A3B6NM58;A0A3B6QDB7	tr|A0A3B6PHM9|A0A3B6PHM9_WHEAT UBA domain-containing protein OS=Triticum aestivum OX=4565 PE=4 SV=1;tr|A0A3B6NM58|A0A3B6NM58_WHEAT UBA domain-containing protein OS=Triticum aestivum OX=4565 PE=4 SV=1;tr|A0A3B6QDB7|A0A3B6QDB7_WHEAT UBA domain-containing pro	46.316	0	1
Joint	prot2961	A0A3B6NM79	tr|A0A3B6NM79|A0A3B6NM79_WHEAT Endoglucanase OS=Triticum aestivum OX=4565 PE=3 SV=1	54.109	0	15
Joint	prot2962	A0A3B6NMA6	tr|A0A3B6NMA6|A0A3B6NMA6_WHEAT Uncharacterized protein OS=Triticum aestivum OX=4565 PE=3 SV=1	59.209	0	15
Joint	prot2982	A0A3B6PL38;A0A3B6NNA4;A0A3B6PL34;A0A3B6PJL7	tr|A0A3B6PL38|A0A3B6PL38_WHEAT Uncharacterized protein OS=Triticum aestivum OX=4565 PE=4 SV=1;tr|A0A3B6NNA4|A0A3B6NNA4_WHEAT Uncharacterized protein OS=Triticum aestivum OX=4565 PE=4 SV=1;tr|A0A3B6PL34|A0A3B6PL34_WHEAT Uncharacterized protein OS=Triticum a	30.338	0.74	10
Joint	prot2985	A0A3B6NNE0;A0A3B6PJQ3	tr|A0A3B6NNE0|A0A3B6NNE0_WHEAT Phosphoglycerate kinase OS=Triticum aestivum OX=4565 PE=3 SV=1;tr|A0A3B6PJQ3|A0A3B6PJQ3_WHEAT Phosphoglycerate kinase OS=Triticum aestivum OX=4565 PE=3 SV=1	42.174	0	15
Joint	prot2987	A0A3B6NNI7;A0A3B6NMP9;A0A3B6QC33	tr|A0A3B6NNI7|A0A3B6NNI7_WHEAT T-complex protein 1 subunit eta OS=Triticum aestivum OX=4565 PE=3 SV=1;tr|A0A3B6NMP9|A0A3B6NMP9_WHEAT T-complex protein 1 subunit eta OS=Triticum aestivum OX=4565 PE=3 SV=1;tr|A0A3B6QC33|A0A3B6QC33_WHEAT T-complex protein 1 s	60.032	0	15
Joint	prot2990	A0A3B6QFT8;A0A3B6NP96;A0A3B6QFT2;A0A3B6PIH7;A0A3B6NNR5;A0A3B6QF23;A0A3B6NM31	tr|A0A3B6QFT8|A0A3B6QFT8_WHEAT Uncharacterized protein OS=Triticum aestivum OX=4565 PE=4 SV=1;tr|A0A3B6NP96|A0A3B6NP96_WHEAT Uncharacterized protein OS=Triticum aestivum OX=4565 PE=4 SV=1;tr|A0A3B6QFT2|A0A3B6QFT2_WHEAT Uncharacterized protein OS=Triticum a	44.63	0.51	12
Joint	prot2997	A0A3B6NPC1	tr|A0A3B6NPC1|A0A3B6NPC1_WHEAT Uncharacterized protein OS=Triticum aestivum OX=4565 PE=4 SV=1	10.161	0	2
Joint	prot2998	A0A3B6QGB4;A0A3B6NPY3;A0A3B6QGB9;A0A3B6PJ50;A0A3B6PM65;A0A3B6NPF2;A0A3B6PMA1;A0A3B6QFK6;A0A3B6PKU9;A0A3B6NMS5	tr|A0A3B6QGB4|A0A3B6QGB4_WHEAT Coatomer subunit beta OS=Triticum aestivum OX=4565 PE=3 SV=1;tr|A0A3B6NPY3|A0A3B6NPY3_WHEAT Coatomer subunit beta OS=Triticum aestivum OX=4565 PE=3 SV=1;tr|A0A3B6QGB9|A0A3B6QGB9_WHEAT Coatomer subunit beta OS=Triticum aest	101.31	0	3
Joint	prot2999	A0A3B6NPG0	tr|A0A3B6NPG0|A0A3B6NPG0_WHEAT Uncharacterized protein OS=Triticum aestivum OX=4565 PE=4 SV=1	41.318	0.9	1
Joint	prot3000	A0A3B6NPI1	tr|A0A3B6NPI1|A0A3B6NPI1_WHEAT SHSP domain-containing protein OS=Triticum aestivum OX=4565 PE=3 SV=1	28.853	0.64	1
Joint	prot3007	A0A3B6NQ23;A0A3B6QG10;A0A3B6QFS6;A0A3B6PQ17;A0A3B6NRL3;A0A3B6NSB4;A0A3B6QI12;A0A3B6PNL1	tr|A0A3B6NQ23|A0A3B6NQ23_WHEAT Ubiquitin carboxyl-terminal hydrolase OS=Triticum aestivum OX=4565 PE=3 SV=1;tr|A0A3B6QG10|A0A3B6QG10_WHEAT Ubiquitin carboxyl-terminal hydrolase OS=Triticum aestivum OX=4565 PE=3 SV=1;tr|A0A3B6QFS6|A0A3B6QFS6_WHEAT Ubiquitin	24.792	0.09	2
Joint	prot3008	A0A3B6NQ47	tr|A0A3B6NQ47|A0A3B6NQ47_WHEAT Uncharacterized protein OS=Triticum aestivum OX=4565 PE=3 SV=1	46.246	0.27	10
Joint	prot3010	A0A3B6QHG5;A0A3B6PNK2;A0A3B6NQD7	tr|A0A3B6QHG5|A0A3B6QHG5_WHEAT Iso_dh domain-containing protein OS=Triticum aestivum OX=4565 PE=4 SV=1;tr|A0A3B6PNK2|A0A3B6PNK2_WHEAT Iso_dh domain-containing protein OS=Triticum aestivum OX=4565 PE=4 SV=1;tr|A0A3B6NQD7|A0A3B6NQD7_WHEAT Iso_dh domain-conta	39.908	0	8
Joint	prot3013	A0A3B6PNI9;A0A3B6QHG3;A0A3B6NQK6	tr|A0A3B6PNI9|A0A3B6PNI9_WHEAT Elongation factor Tu OS=Triticum aestivum OX=4565 PE=3 SV=1;tr|A0A3B6QHG3|A0A3B6QHG3_WHEAT Elongation factor Tu OS=Triticum aestivum OX=4565 PE=3 SV=1;tr|A0A3B6NQK6|A0A3B6NQK6_WHEAT Elongation factor Tu OS=Triticum aestivum O	50.36	0	12
Joint	prot3014	A0A3B6NQL9;A0A3B6PMV5;A0A3B6QH21;A0A3B6QGE4	tr|A0A3B6NQL9|A0A3B6NQL9_WHEAT Uncharacterized protein OS=Triticum aestivum OX=4565 PE=3 SV=1;tr|A0A3B6PMV5|A0A3B6PMV5_WHEAT Uncharacterized protein OS=Triticum aestivum OX=4565 PE=3 SV=1;tr|A0A3B6QH21|A0A3B6QH21_WHEAT Uncharacterized protein OS=Triticum a	110.09	0.28	3
Joint	prot3015	A0A3B6QH39;A0A3B6QF64;A0A3B6NQP7;A0A3B6QEV3	tr|A0A3B6QH39|A0A3B6QH39_WHEAT Uncharacterized protein OS=Triticum aestivum OX=4565 PE=4 SV=1;tr|A0A3B6QF64|A0A3B6QF64_WHEAT Uncharacterized protein OS=Triticum aestivum OX=4565 PE=4 SV=1;tr|A0A3B6NQP7|A0A3B6NQP7_WHEAT Uncharacterized protein OS=Triticum a	51.226	0.29	4
Joint	prot3018	A0A3B6NQW1	tr|A0A3B6NQW1|A0A3B6NQW1_WHEAT PfkB domain-containing protein OS=Triticum aestivum OX=4565 PE=4 SV=1	37.244	0.52	2
Joint	prot3019	A0A3B6NQX8;A0A3B6PND7	tr|A0A3B6NQX8|A0A3B6NQX8_WHEAT Uncharacterized protein OS=Triticum aestivum OX=4565 PE=3 SV=1;tr|A0A3B6PND7|A0A3B6PND7_WHEAT Ribosomal_L11_N domain-containing protein OS=Triticum aestivum OX=4565 PE=4 SV=1	17.647	0.42	15
Joint	prot3020	A0A3B6PLE4;A0A3B6NR24;A0A3B6QE47;W5BEC0;A0A3B6B9T4	tr|A0A3B6PLE4|A0A3B6PLE4_WHEAT Isocitrate dehydrogenase [NAD] subunit, mitochondrial OS=Triticum aestivum OX=4565 PE=3 SV=1;tr|A0A3B6NR24|A0A3B6NR24_WHEAT Isocitrate dehydrogenase [NAD] subunit, mitochondrial OS=Triticum aestivum OX=4565 PE=3 SV=1;tr|A0A3B	40.741	0.26	6
Joint	prot3030	A0A3B6QHJ7;A0A3B6NRL1;A0A3B6PKH0	tr|A0A3B6QHJ7|A0A3B6QHJ7_WHEAT PCI domain-containing protein OS=Triticum aestivum OX=4565 PE=4 SV=1;tr|A0A3B6NRL1|A0A3B6NRL1_WHEAT PCI domain-containing protein OS=Triticum aestivum OX=4565 PE=4 SV=1;tr|A0A3B6PKH0|A0A3B6PKH0_WHEAT PCI domain-containing pro	44.755	0	7
Joint	prot3031	A0A3B6NTV2;A0A3B6QKG1;A0A3B6PP36;A0A3B6NRL4	tr|A0A3B6NTV2|A0A3B6NTV2_WHEAT Uncharacterized protein OS=Triticum aestivum OX=4565 PE=4 SV=1;tr|A0A3B6QKG1|A0A3B6QKG1_WHEAT Uncharacterized protein OS=Triticum aestivum OX=4565 PE=4 SV=1;tr|A0A3B6PP36|A0A3B6PP36_WHEAT Uncharacterized protein OS=Triticum a	41.063	0	7
Joint	prot3035	A0A3B6PQ12;A0A3B6NRS7	tr|A0A3B6PQ12|A0A3B6PQ12_WHEAT Aconitase_C domain-containing protein OS=Triticum aestivum OX=4565 PE=4 SV=1;tr|A0A3B6NRS7|A0A3B6NRS7_WHEAT Aconitase_C domain-containing protein OS=Triticum aestivum OX=4565 PE=4 SV=1	25.459	0	9
Joint	prot3036	A0A3B6QIB1;A0A3B6PL73;A0A3B6NRW0	tr|A0A3B6QIB1|A0A3B6QIB1_WHEAT ATP-dependent Clp protease proteolytic subunit OS=Triticum aestivum OX=4565 PE=3 SV=1;tr|A0A3B6PL73|A0A3B6PL73_WHEAT ATP-dependent Clp protease proteolytic subunit OS=Triticum aestivum OX=4565 PE=3 SV=1;tr|A0A3B6NRW0|A0A3B6NR	31.769	0	3
Joint	prot3037	A0A3B6NST6;A0A3B6NRW7	tr|A0A3B6NST6|A0A3B6NST6_WHEAT Uncharacterized protein OS=Triticum aestivum OX=4565 PE=4 SV=1;tr|A0A3B6NRW7|A0A3B6NRW7_WHEAT Uncharacterized protein OS=Triticum aestivum OX=4565 PE=4 SV=1	140.35	0	15
Joint	prot3045	A0A3B6NSG2	tr|A0A3B6NSG2|A0A3B6NSG2_WHEAT Glutathione peroxidase OS=Triticum aestivum OX=4565 PE=3 SV=1	25.794	0.2	4
Joint	prot3047	A0A3B6QIV5;A0A3B6NSH3;A0A3B6PP43;A0A3B6PQJ9	tr|A0A3B6QIV5|A0A3B6QIV5_WHEAT Methyltransf_11 domain-containing protein OS=Triticum aestivum OX=4565 PE=3 SV=1;tr|A0A3B6NSH3|A0A3B6NSH3_WHEAT Methyltransf_11 domain-containing protein OS=Triticum aestivum OX=4565 PE=3 SV=1;tr|A0A3B6PP43|A0A3B6PP43_WHEAT M	39.49	0.33	15
Joint	prot3050	A0A3B6NSR2;A0A3B6QJ90;A0A3B6PNP6;A0A3B6QH67	tr|A0A3B6NSR2|A0A3B6NSR2_WHEAT Uncharacterized protein OS=Triticum aestivum OX=4565 PE=3 SV=1;tr|A0A3B6QJ90|A0A3B6QJ90_WHEAT Uncharacterized protein OS=Triticum aestivum OX=4565 PE=3 SV=1;tr|A0A3B6PNP6|A0A3B6PNP6_WHEAT Uncharacterized protein OS=Triticum a	97.622	0.77	6
S_unique	prot3051	A0A3B6QI42;A0A3B6NSS0;A0A3B6CH14	tr|A0A3B6QI42|A0A3B6QI42_WHEAT Uncharacterized protein OS=Triticum aestivum OX=4565 PE=3 SV=1;tr|A0A3B6NSS0|A0A3B6NSS0_WHEAT Uncharacterized protein OS=Triticum aestivum OX=4565 PE=3 SV=1;tr|A0A3B6CH14|A0A3B6CH14_WHEAT Uncharacterized protein OS=Triticum a	30.869	0.2	2
Joint	prot3052	A0A3B6NSW3	tr|A0A3B6NSW3|A0A3B6NSW3_WHEAT zf-Tim10_DDP domain-containing protein OS=Triticum aestivum OX=4565 PE=3 SV=1	9.2093	0.13	11
Joint	prot3053	A0A3B6NSX0;A0A3B6NTF1;A0A3B6NTT5;A0A3B6PQU5;A0A3B6PQS2	tr|A0A3B6NSX0|A0A3B6NSX0_WHEAT Uncharacterized protein OS=Triticum aestivum OX=4565 PE=3 SV=1;tr|A0A3B6NTF1|A0A3B6NTF1_WHEAT Uncharacterized protein OS=Triticum aestivum OX=4565 PE=3 SV=1;tr|A0A3B6NTT5|A0A3B6NTT5_WHEAT Uncharacterized protein OS=Triticum a	23.603	0	10
Joint	prot3054	A0A3B6NSX6;A0A3B6NRU0	tr|A0A3B6NSX6|A0A3B6NSX6_WHEAT Uncharacterized protein OS=Triticum aestivum OX=4565 PE=3 SV=1;tr|A0A3B6NRU0|A0A3B6NRU0_WHEAT Uncharacterized protein OS=Triticum aestivum OX=4565 PE=3 SV=1	27.78	0.12	7
Joint	prot3055	A0A3B6NT08	tr|A0A3B6NT08|A0A3B6NT08_WHEAT M20_dimer domain-containing protein OS=Triticum aestivum OX=4565 PE=4 SV=1	48.836	0.57	15
Joint	prot3057	A0A3B6QJF9;A0A3B6NT53;Q41630	tr|A0A3B6QJF9|A0A3B6QJF9_WHEAT Uncharacterized protein OS=Triticum aestivum OX=4565 PE=3 SV=1;tr|A0A3B6NT53|A0A3B6NT53_WHEAT Uncharacterized protein OS=Triticum aestivum OX=4565 PE=3 SV=1;sp|Q41630|ADT2_WHEAT ADP,ATP carrier protein 2, mitochondrial OS=Tri	41.412	0	15
Joint	prot3060	A0A3B6NTA2;A0A3B6QKL3;A0A3B6PRG5;A0A3B6PRC9	tr|A0A3B6NTA2|A0A3B6NTA2_WHEAT Uncharacterized protein OS=Triticum aestivum OX=4565 PE=4 SV=1;tr|A0A3B6QKL3|A0A3B6QKL3_WHEAT Uncharacterized protein OS=Triticum aestivum OX=4565 PE=4 SV=1;tr|A0A3B6PRG5|A0A3B6PRG5_WHEAT Uncharacterized protein OS=Triticum a	36.333	0	4
Joint	prot3061	A0A3B6NTB1	tr|A0A3B6NTB1|A0A3B6NTB1_WHEAT AAI domain-containing protein OS=Triticum aestivum OX=4565 PE=4 SV=1	24.897	0.32	15
Joint	prot3071	A0A3B6QGX9;A0A3B6NTX2;A0A3B6NT02;A0A3B6PQW3	tr|A0A3B6QGX9|A0A3B6QGX9_WHEAT Thioredoxin reductase OS=Triticum aestivum OX=4565 PE=3 SV=1;tr|A0A3B6NTX2|A0A3B6NTX2_WHEAT Thioredoxin reductase OS=Triticum aestivum OX=4565 PE=3 SV=1;tr|A0A3B6NT02|A0A3B6NT02_WHEAT Thioredoxin reductase OS=Triticum aestivu	34.876	0	3
Joint	prot3075	A0A3B6QHH9;A0A3B6NU51;A0A3B6PPD5	tr|A0A3B6QHH9|A0A3B6QHH9_WHEAT Uncharacterized protein OS=Triticum aestivum OX=4565 PE=4 SV=1;tr|A0A3B6NU51|A0A3B6NU51_WHEAT Uncharacterized protein OS=Triticum aestivum OX=4565 PE=4 SV=1;tr|A0A3B6PPD5|A0A3B6PPD5_WHEAT Uncharacterized protein OS=Triticum a	17.44	0.06	5
Joint	prot3076	A0A3B6NU95	tr|A0A3B6NU95|A0A3B6NU95_WHEAT DHO_dh domain-containing protein OS=Triticum aestivum OX=4565 PE=4 SV=1	45.288	0	15
S_unique	prot3079	A0A3B6NUN7;A0A3B6QLA7;A0A3B6PS83	tr|A0A3B6NUN7|A0A3B6NUN7_WHEAT Pyruvate dehydrogenase E1 component subunit alpha OS=Triticum aestivum OX=4565 PE=4 SV=1;tr|A0A3B6QLA7|A0A3B6QLA7_WHEAT Pyruvate dehydrogenase E1 component subunit alpha OS=Triticum aestivum OX=4565 PE=4 SV=1;tr|A0A3B6PS83|A0	40.752	0.21	2
Joint	prot3083	A0A3B6NUU8;A0A3B6NX38;A0A3B6PTD3	tr|A0A3B6NUU8|A0A3B6NUU8_WHEAT Glutathione reductase OS=Triticum aestivum OX=4565 PE=3 SV=1;tr|A0A3B6NX38|A0A3B6NX38_WHEAT Glutathione reductase OS=Triticum aestivum OX=4565 PE=3 SV=1;tr|A0A3B6PTD3|A0A3B6PTD3_WHEAT Uncharacterized protein OS=Triticum aesti	53.031	0.52	13
Joint	prot3087	A0A3B6NV46;A0A3B6NWP3	tr|A0A3B6NV46|A0A3B6NV46_WHEAT Uncharacterized protein OS=Triticum aestivum OX=4565 PE=3 SV=1;tr|A0A3B6NWP3|A0A3B6NWP3_WHEAT Uncharacterized protein OS=Triticum aestivum OX=4565 PE=3 SV=1	47.83	0.08	14
Joint	prot3090	A0A3B6PRB8;A0A3B6NVB8;A0A3B6QIV4	tr|A0A3B6PRB8|A0A3B6PRB8_WHEAT Uncharacterized protein OS=Triticum aestivum OX=4565 PE=4 SV=1;tr|A0A3B6NVB8|A0A3B6NVB8_WHEAT Uncharacterized protein OS=Triticum aestivum OX=4565 PE=4 SV=1;tr|A0A3B6QIV4|A0A3B6QIV4_WHEAT Uncharacterized protein OS=Triticum a	31.841	0	2
Joint	prot3091	A0A3B6NVH1	tr|A0A3B6NVH1|A0A3B6NVH1_WHEAT Lipocln_cytosolic_FA-bd_dom domain-containing protein OS=Triticum aestivum OX=4565 PE=3 SV=1	20.823	0	12
Joint	prot3094	A0A3B6NVL0	tr|A0A3B6NVL0|A0A3B6NVL0_WHEAT CYTOSOL_AP domain-containing protein OS=Triticum aestivum OX=4565 PE=3 SV=1	65.051	0	15
S_unique	prot3095	A0A3B6QJH3;A0A3B6QMW7;A0A3B6PS82;A0A3B6NVL3;A0A3B6QJQ9;A0A3B6NWH6	tr|A0A3B6QJH3|A0A3B6QJH3_WHEAT Nudix hydrolase domain-containing protein OS=Triticum aestivum OX=4565 PE=4 SV=1;tr|A0A3B6QMW7|A0A3B6QMW7_WHEAT Nudix hydrolase domain-containing protein OS=Triticum aestivum OX=4565 PE=4 SV=1;tr|A0A3B6PS82|A0A3B6PS82_WHEAT N	86.289	0.15	1
Joint	prot3100	A0A3B6NW66	tr|A0A3B6NW66|A0A3B6NW66_WHEAT Aldedh domain-containing protein OS=Triticum aestivum OX=4565 PE=3 SV=1	54.289	0	15
Joint	prot3101	U5HTF2;A0A3B6NWB4	tr|U5HTF2|U5HTF2_WHEAT Eukaryotic translation initiation factor 3 subunit G OS=Triticum aestivum OX=4565 GN=eIF3g PE=2 SV=1;tr|A0A3B6NWB4|A0A3B6NWB4_WHEAT Eukaryotic translation initiation factor 3 subunit G OS=Triticum aestivum OX=4565 PE=3 SV=1	31.474	0	6
Joint	prot3103	A0A3B6NWG8	tr|A0A3B6NWG8|A0A3B6NWG8_WHEAT PPM-type phosphatase domain-containing protein OS=Triticum aestivum OX=4565 PE=3 SV=1	39.142	0.11	14
Joint	prot3106	A0A3B6NX30	tr|A0A3B6NX30|A0A3B6NX30_WHEAT Uncharacterized protein OS=Triticum aestivum OX=4565 PE=3 SV=1	54.814	0.15	15
S_unique	prot3108	A0A3B6PVE8;A0A3B6NX56;A0A3B6QL88	tr|A0A3B6PVE8|A0A3B6PVE8_WHEAT Ubiquitin carboxyl-terminal hydrolase OS=Triticum aestivum OX=4565 PE=3 SV=1;tr|A0A3B6NX56|A0A3B6NX56_WHEAT Ubiquitin carboxyl-terminal hydrolase OS=Triticum aestivum OX=4565 PE=3 SV=1;tr|A0A3B6QL88|A0A3B6QL88_WHEAT Ubiquitin	37.924	0	1
Joint	prot3110	A0A3B6PSV9;A0A3B6NX91	tr|A0A3B6PSV9|A0A3B6PSV9_WHEAT Epimerase domain-containing protein OS=Triticum aestivum OX=4565 PE=4 SV=1;tr|A0A3B6NX91|A0A3B6NX91_WHEAT Epimerase domain-containing protein OS=Triticum aestivum OX=4565 PE=4 SV=1	44.682	0.54	2
Joint	prot3113	A0A3B6NXL4	tr|A0A3B6NXL4|A0A3B6NXL4_WHEAT Peptidase_M3 domain-containing protein OS=Triticum aestivum OX=4565 PE=3 SV=1	85.113	0	15
Joint	prot3114	A0A3B6NXQ9	tr|A0A3B6NXQ9|A0A3B6NXQ9_WHEAT Aldo_ket_red domain-containing protein OS=Triticum aestivum OX=4565 PE=4 SV=1	42.316	0	13
Joint	prot3115	A0A3B6NXW9;A0A3B6QNE7	tr|A0A3B6NXW9|A0A3B6NXW9_WHEAT Uncharacterized protein OS=Triticum aestivum OX=4565 PE=3 SV=1;tr|A0A3B6QNE7|A0A3B6QNE7_WHEAT Uncharacterized protein OS=Triticum aestivum OX=4565 PE=3 SV=1	59.012	0	13
Joint	prot3116	A0A3B6NY09;A0A3B6NWZ9	tr|A0A3B6NY09|A0A3B6NY09_WHEAT Uncharacterized protein OS=Triticum aestivum OX=4565 PE=4 SV=1;tr|A0A3B6NWZ9|A0A3B6NWZ9_WHEAT Uncharacterized protein OS=Triticum aestivum OX=4565 PE=4 SV=1	34.258	0.1	15
Joint	prot3120	A0A3B6PCU7;A0A3B6PFV5	tr|A0A3B6PCU7|A0A3B6PCU7_WHEAT TPR_REGION domain-containing protein OS=Triticum aestivum OX=4565 PE=4 SV=1;tr|A0A3B6PFV5|A0A3B6PFV5_WHEAT TPR_REGION domain-containing protein OS=Triticum aestivum OX=4565 PE=4 SV=1	50.66	0	15
Joint	prot3125	A0A3B6PF71	tr|A0A3B6PF71|A0A3B6PF71_WHEAT Uncharacterized protein OS=Triticum aestivum OX=4565 PE=4 SV=1	18.229	0.56	1
Joint	prot3128	P11515;A0A3B6PFH4;A0A3B6NJC1	sp|P11515|CBP3_WHEAT Serine carboxypeptidase 3 OS=Triticum aestivum OX=4565 GN=CBP3 PE=2 SV=1;tr|A0A3B6PFH4|A0A3B6PFH4_WHEAT Carboxypeptidase OS=Triticum aestivum OX=4565 PE=3 SV=1;tr|A0A3B6NJC1|A0A3B6NJC1_WHEAT Carboxypeptidase OS=Triticum aestivum OX=456	55.333	0.31	6
Joint	prot3129	A0A3B6PFH8	tr|A0A3B6PFH8|A0A3B6PFH8_WHEAT Glyco_hydro_18 domain-containing protein OS=Triticum aestivum OX=4565 PE=4 SV=1	34.461	0.2	1
Joint	prot3132	A0A3B6PG16	tr|A0A3B6PG16|A0A3B6PG16_WHEAT Uncharacterized protein OS=Triticum aestivum OX=4565 PE=4 SV=1	27.149	0.39	1
S_unique	prot3133	A0A3B6PG25	tr|A0A3B6PG25|A0A3B6PG25_WHEAT Uncharacterized protein OS=Triticum aestivum OX=4565 PE=4 SV=1	44.449	0.13	1
Joint	prot3135	A0A3B6QAP5;A0A3B6PG72;A0A3B6NM56	tr|A0A3B6QAP5|A0A3B6QAP5_WHEAT Proteasome subunit alpha type OS=Triticum aestivum OX=4565 PE=3 SV=1;tr|A0A3B6PG72|A0A3B6PG72_WHEAT Proteasome subunit alpha type OS=Triticum aestivum OX=4565 PE=3 SV=1;tr|A0A3B6NM56|A0A3B6NM56_WHEAT Proteasome subunit alpha	31.311	0.53	14
Joint	prot3136	A0A3B6PGD2	tr|A0A3B6PGD2|A0A3B6PGD2_WHEAT Uncharacterized protein OS=Triticum aestivum OX=4565 PE=3 SV=1	59.44	0	15
Joint	prot3138	A0A3B6QB28;A0A3B6PGN6;A0A3B6NKA5	tr|A0A3B6QB28|A0A3B6QB28_WHEAT X8 domain-containing protein OS=Triticum aestivum OX=4565 PE=3 SV=1;tr|A0A3B6PGN6|A0A3B6PGN6_WHEAT X8 domain-containing protein OS=Triticum aestivum OX=4565 PE=3 SV=1;tr|A0A3B6NKA5|A0A3B6NKA5_WHEAT X8 domain-containing protei	53.825	0.6	2
Joint	prot3139	A0A3B6PHC0;A0A3B6UD25;I0IT57;I0IT56	tr|A0A3B6PHC0|A0A3B6PHC0_WHEAT AAI domain-containing protein OS=Triticum aestivum OX=4565 PE=4 SV=1;tr|A0A3B6UD25|A0A3B6UD25_WHEAT AAI domain-containing protein OS=Triticum aestivum OX=4565 PE=4 SV=1;tr|I0IT57|I0IT57_WHEAT Alpha/beta-gliadin OS=Triticum ae	32.284	0.63	2
Joint	prot3142	A0A3B6PI06	tr|A0A3B6PI06|A0A3B6PI06_WHEAT Uncharacterized protein OS=Triticum aestivum OX=4565 PE=3 SV=1	59.617	0.11	2
Joint	prot3144	A0A3B6PIC1;A0A3B6UB41;A0A3B6NKA2	tr|A0A3B6PIC1|A0A3B6PIC1_WHEAT Eukaryotic translation initiation factor 3 subunit J OS=Triticum aestivum OX=4565 PE=3 SV=1;tr|A0A3B6UB41|A0A3B6UB41_WHEAT Eukaryotic translation initiation factor 3 subunit J OS=Triticum aestivum OX=4565 PE=3 SV=1;tr|A0A3B6N	25.48	0	15
Joint	prot3145	A0A3B6PIU6;A0A3B6PIL9	tr|A0A3B6PIU6|A0A3B6PIU6_WHEAT Uncharacterized protein OS=Triticum aestivum OX=4565 PE=3 SV=1;tr|A0A3B6PIL9|A0A3B6PIL9_WHEAT Uncharacterized protein OS=Triticum aestivum OX=4565 PE=4 SV=1	78.668	0.19	8
Joint	prot3156	A0A3B6PJW8;A0A3B6PL50;A0A3B6QGM8	tr|A0A3B6PJW8|A0A3B6PJW8_WHEAT Uncharacterized protein OS=Triticum aestivum OX=4565 PE=4 SV=1;tr|A0A3B6PL50|A0A3B6PL50_WHEAT Uncharacterized protein OS=Triticum aestivum OX=4565 PE=4 SV=1;tr|A0A3B6QGM8|A0A3B6QGM8_WHEAT Uncharacterized protein OS=Triticum a	80.515	0.14	6
Joint	prot3157	A0A3B6PJY2;A0A3B6PKC4;A0A3B6QDC7;A0A3B6QF83	tr|A0A3B6PJY2|A0A3B6PJY2_WHEAT Citrate synthase OS=Triticum aestivum OX=4565 PE=3 SV=1;tr|A0A3B6PKC4|A0A3B6PKC4_WHEAT Citrate synthase OS=Triticum aestivum OX=4565 PE=3 SV=1;tr|A0A3B6QDC7|A0A3B6QDC7_WHEAT Citrate synthase OS=Triticum aestivum OX=4565 PE=3	52.345	0	14
Joint	prot3159	A0A3B6PK17	tr|A0A3B6PK17|A0A3B6PK17_WHEAT Uncharacterized protein OS=Triticum aestivum OX=4565 PE=4 SV=1	37.327	0	15
Joint	prot3164	A0A3B6PK93;A0A3B6QDM7;A0A3B6NMB7;A0A3B6QED3	tr|A0A3B6PK93|A0A3B6PK93_WHEAT PPM-type phosphatase domain-containing protein OS=Triticum aestivum OX=4565 PE=3 SV=1;tr|A0A3B6QDM7|A0A3B6QDM7_WHEAT PPM-type phosphatase domain-containing protein OS=Triticum aestivum OX=4565 PE=3 SV=1;tr|A0A3B6NMB7|A0A3B6NM	31.77	0	13
Joint	prot3173	A0A3B6PKU0;Q9ZRB0;A0A3B6PKU4;A0A3B6QCD2	tr|A0A3B6PKU0|A0A3B6PKU0_WHEAT Tubulin beta chain OS=Triticum aestivum OX=4565 PE=3 SV=1;sp|Q9ZRB0|TBB3_WHEAT Tubulin beta-3 chain OS=Triticum aestivum OX=4565 GN=TUBB3 PE=2 SV=1;tr|A0A3B6PKU4|A0A3B6PKU4_WHEAT Tubulin beta chain OS=Triticum aestivum OX=456	49.875	0.17	2
Joint	prot3176	W5GVD2;A0A3B6PLL9	tr|W5GVD2|W5GVD2_WHEAT Uncharacterized protein OS=Triticum aestivum OX=4565 PE=3 SV=1;tr|A0A3B6PLL9|A0A3B6PLL9_WHEAT Uncharacterized protein OS=Triticum aestivum OX=4565 PE=3 SV=1	28.821	0	7
Joint	prot3183	A0A3B6PM63;A0A3B6PP88;A0A3B6PMS2	tr|A0A3B6PM63|A0A3B6PM63_WHEAT PfkB domain-containing protein OS=Triticum aestivum OX=4565 PE=4 SV=1;tr|A0A3B6PP88|A0A3B6PP88_WHEAT PfkB domain-containing protein OS=Triticum aestivum OX=4565 PE=4 SV=1;tr|A0A3B6PMS2|A0A3B6PMS2_WHEAT PfkB domain-containing	37.188	0.48	14
Joint	prot3184	A0A3B6PMK1;A0A3B6PJH6;A0A3B6NPL4;A0A3B6NQQ1;A0A3B6NPT9	tr|A0A3B6PMK1|A0A3B6PMK1_WHEAT Uncharacterized protein OS=Triticum aestivum OX=4565 PE=4 SV=1;tr|A0A3B6PJH6|A0A3B6PJH6_WHEAT Uncharacterized protein OS=Triticum aestivum OX=4565 PE=4 SV=1;tr|A0A3B6NPL4|A0A3B6NPL4_WHEAT Uncharacterized protein OS=Triticum a	70.453	0	4
Joint	prot3186	W5H014;A0A3B6PMQ6	tr|W5H014|W5H014_WHEAT GLTP domain-containing protein OS=Triticum aestivum OX=4565 PE=4 SV=1;tr|A0A3B6PMQ6|A0A3B6PMQ6_WHEAT GLTP domain-containing protein OS=Triticum aestivum OX=4565 PE=4 SV=1	22.643	0.07	6
Joint	prot3191	A0A3B6PP75;A0A3B6NSH5;A0A3B6NUR7;A0A3B6QLD3;A0A3B6PQ18	tr|A0A3B6PP75|A0A3B6PP75_WHEAT Peptidylprolyl isomerase OS=Triticum aestivum OX=4565 PE=4 SV=1;tr|A0A3B6NSH5|A0A3B6NSH5_WHEAT Peptidylprolyl isomerase OS=Triticum aestivum OX=4565 PE=4 SV=1;tr|A0A3B6NUR7|A0A3B6NUR7_WHEAT Peptidylprolyl isomerase OS=Triticu	15.992	0.54	8
Joint	prot3193	A0A3B6PPJ9	tr|A0A3B6PPJ9|A0A3B6PPJ9_WHEAT Uncharacterized protein OS=Triticum aestivum OX=4565 PE=4 SV=1	39.54	0.41	14
Joint	prot3200	A0A3B6PR61;A0A3B6PRW5;A0A3B6PQI1	tr|A0A3B6PR61|A0A3B6PR61_WHEAT Uncharacterized protein OS=Triticum aestivum OX=4565 PE=4 SV=1;tr|A0A3B6PRW5|A0A3B6PRW5_WHEAT Uncharacterized protein OS=Triticum aestivum OX=4565 PE=4 SV=1;tr|A0A3B6PQI1|A0A3B6PQI1_WHEAT Uncharacterized protein OS=Triticum a	113.27	0.12	2
Joint	prot3201	A0A3B6PQN7;A0A3B6QH04;A0A3B6PP84;A0A3B6QGQ4	tr|A0A3B6PQN7|A0A3B6PQN7_WHEAT Uncharacterized protein OS=Triticum aestivum OX=4565 PE=3 SV=1;tr|A0A3B6QH04|A0A3B6QH04_WHEAT Uncharacterized protein OS=Triticum aestivum OX=4565 PE=3 SV=1;tr|A0A3B6PP84|A0A3B6PP84_WHEAT Uncharacterized protein OS=Triticum a	40.186	0.23	14
Joint	prot3202	A0A3B6QJC3;A0A3B6PQZ6;A0A3B6NTY7;A0A3B6NTK1;A0A3B6NT17;A0A3B6NSU4	tr|A0A3B6QJC3|A0A3B6QJC3_WHEAT Pyrophosphate--fructose 6-phosphate 1-phosphotransferase subunit alpha OS=Triticum aestivum OX=4565 GN=PFP-ALPHA PE=3 SV=1;tr|A0A3B6PQZ6|A0A3B6PQZ6_WHEAT Pyrophosphate--fructose 6-phosphate 1-phosphotransferase subunit alpha	67.143	0	14
Joint	prot3205	A0A3B6PR35;A0A3B6QJQ3;A0A3B6NWQ3;A0A3B6NVU6	tr|A0A3B6PR35|A0A3B6PR35_WHEAT Aspartate aminotransferase OS=Triticum aestivum OX=4565 PE=4 SV=1;tr|A0A3B6QJQ3|A0A3B6QJQ3_WHEAT Aspartate aminotransferase OS=Triticum aestivum OX=4565 PE=4 SV=1;tr|A0A3B6NWQ3|A0A3B6NWQ3_WHEAT Aspartate aminotransferase OS=T	49.785	0	15
Joint	prot3209	A0A3B6PRG2;A0A3B6PSV0	tr|A0A3B6PRG2|A0A3B6PRG2_WHEAT Peptide-methionine (R)-S-oxide reductase OS=Triticum aestivum OX=4565 PE=3 SV=1;tr|A0A3B6PSV0|A0A3B6PSV0_WHEAT MsrB domain-containing protein OS=Triticum aestivum OX=4565 PE=4 SV=1	14.55	0.41	2
S_unique	prot3210	A0A3B6QL85;A0A3B6PS16;A0A3B6NUM0	tr|A0A3B6QL85|A0A3B6QL85_WHEAT Uncharacterized protein OS=Triticum aestivum OX=4565 PE=4 SV=1;tr|A0A3B6PS16|A0A3B6PS16_WHEAT Uncharacterized protein OS=Triticum aestivum OX=4565 PE=4 SV=1;tr|A0A3B6NUM0|A0A3B6NUM0_WHEAT Uncharacterized protein OS=Triticum a	12.552	0	1
Joint	prot3212	A0A3B6QKH8;A0A3B6PS43	tr|A0A3B6QKH8|A0A3B6QKH8_WHEAT S-(hydroxymethyl)glutathione dehydrogenase OS=Triticum aestivum OX=4565 PE=3 SV=1;tr|A0A3B6PS43|A0A3B6PS43_WHEAT S-(hydroxymethyl)glutathione dehydrogenase OS=Triticum aestivum OX=4565 PE=3 SV=1	40.656	0	15
Joint	prot3213	F6IB53;A0A3B6PS48;A0A3B6QI93	tr|F6IB53|F6IB53_WHEAT Xylan arabinosyl transferase OS=Triticum aestivum OX=4565 GN=xat1 PE=2 SV=1;tr|A0A3B6PS48|A0A3B6PS48_WHEAT Uncharacterized protein OS=Triticum aestivum OX=4565 PE=4 SV=1;tr|A0A3B6QI93|A0A3B6QI93_WHEAT Uncharacterized protein OS=Triti	55.841	0	11
Joint	prot3219	A0A3B6PSZ6	tr|A0A3B6PSZ6|A0A3B6PSZ6_WHEAT Uncharacterized protein OS=Triticum aestivum OX=4565 PE=3 SV=1	47.901	0	14
Joint	prot3220	A0A3B6PT07;A0A3B6NWS9	tr|A0A3B6PT07|A0A3B6PT07_WHEAT PKS_ER domain-containing protein OS=Triticum aestivum OX=4565 PE=4 SV=1;tr|A0A3B6NWS9|A0A3B6NWS9_WHEAT PKS_ER domain-containing protein OS=Triticum aestivum OX=4565 PE=4 SV=1	34.097	0	1
Joint	prot3222	A0A3B6PT83	tr|A0A3B6PT83|A0A3B6PT83_WHEAT SHSP domain-containing protein OS=Triticum aestivum OX=4565 PE=3 SV=1	19.008	0	15
Joint	prot3225	A0A3B6PTJ6;Q41579	tr|A0A3B6PTJ6|A0A3B6PTJ6_WHEAT Rab protein OS=Triticum aestivum OX=4565 PE=3 SV=1;tr|Q41579|Q41579_WHEAT Rab protein OS=Triticum aestivum OX=4565 GN=rab 15B PE=2 SV=1	23.013	0	15
Joint	prot3232	A0A3B6QCI4;A0A3B6Q9T7;A0A3B6PHJ8;A0A3B6NKJ1	tr|A0A3B6QCI4|A0A3B6QCI4_WHEAT Uncharacterized protein OS=Triticum aestivum OX=4565 PE=3 SV=1;tr|A0A3B6Q9T7|A0A3B6Q9T7_WHEAT Uncharacterized protein OS=Triticum aestivum OX=4565 PE=3 SV=1;tr|A0A3B6PHJ8|A0A3B6PHJ8_WHEAT Uncharacterized protein OS=Triticum a	59.315	0.48	5
S_unique	prot3235	A0A3B6QAJ9	tr|A0A3B6QAJ9|A0A3B6QAJ9_WHEAT Uncharacterized protein OS=Triticum aestivum OX=4565 PE=4 SV=1	27.068	NA	1
Joint	prot3236	A0A3B6QB10	tr|A0A3B6QB10|A0A3B6QB10_WHEAT Protein disulfide-isomerase OS=Triticum aestivum OX=4565 PE=3 SV=1	63.939	0.6	5
Joint	prot3237	A0A3B6QB34	tr|A0A3B6QB34|A0A3B6QB34_WHEAT Endoglucanase OS=Triticum aestivum OX=4565 PE=3 SV=1	47.135	0	11
Joint	prot3241	A0A3B6QC70	tr|A0A3B6QC70|A0A3B6QC70_WHEAT Uncharacterized protein OS=Triticum aestivum OX=4565 PE=4 SV=1	21.148	0	15
Joint	prot3242	A0A3B6QCE1;A0A3B6NLL1;A0A3B6C216	tr|A0A3B6QCE1|A0A3B6QCE1_WHEAT Uncharacterized protein OS=Triticum aestivum OX=4565 PE=4 SV=1;tr|A0A3B6NLL1|A0A3B6NLL1_WHEAT Aconitase domain-containing protein OS=Triticum aestivum OX=4565 PE=4 SV=1;tr|A0A3B6C216|A0A3B6C216_WHEAT Aconitase domain-containi	55.129	0.23	15
Joint	prot3245	A0A3B6QCZ3	tr|A0A3B6QCZ3|A0A3B6QCZ3_WHEAT CUE domain-containing protein OS=Triticum aestivum OX=4565 PE=4 SV=1	16.571	0.67	1
Joint	prot3251	A0A3B6QEC4	tr|A0A3B6QEC4|A0A3B6QEC4_WHEAT W2 domain-containing protein OS=Triticum aestivum OX=4565 PE=4 SV=1	48.842	0	10
Joint	prot3255	A0A3B6QES1	tr|A0A3B6QES1|A0A3B6QES1_WHEAT Uncharacterized protein OS=Triticum aestivum OX=4565 PE=4 SV=1	46.846	0.49	14
Joint	prot3256	A0A3B6QEZ5;A0A3B6QD37	tr|A0A3B6QEZ5|A0A3B6QEZ5_WHEAT Phosphoglycerate kinase OS=Triticum aestivum OX=4565 PE=3 SV=1;tr|A0A3B6QD37|A0A3B6QD37_WHEAT Phosphoglycerate kinase OS=Triticum aestivum OX=4565 PE=3 SV=1	42.122	0	8
Joint	prot3257	A0A3B6QF50;A0A3B6PK79;A0A3B6NP66	tr|A0A3B6QF50|A0A3B6QF50_WHEAT Fumarylacetoacetase OS=Triticum aestivum OX=4565 PE=3 SV=1;tr|A0A3B6PK79|A0A3B6PK79_WHEAT Fumarylacetoacetase OS=Triticum aestivum OX=4565 PE=3 SV=1;tr|A0A3B6NP66|A0A3B6NP66_WHEAT Fumarylacetoacetase OS=Triticum aestivum OX=4	46.844	0.33	6
S_unique	prot3258	A0A3B6QFG1;A0A3B6NPB0;A0A3B6PL97	tr|A0A3B6QFG1|A0A3B6QFG1_WHEAT Uncharacterized protein OS=Triticum aestivum OX=4565 PE=4 SV=1;tr|A0A3B6NPB0|A0A3B6NPB0_WHEAT Uncharacterized protein OS=Triticum aestivum OX=4565 PE=4 SV=1;tr|A0A3B6PL97|A0A3B6PL97_WHEAT Uncharacterized protein OS=Triticum a	47.203	0.49	1
Joint	prot3259	A0A3B6QFL1;F8RP11	tr|A0A3B6QFL1|A0A3B6QFL1_WHEAT Uncharacterized protein OS=Triticum aestivum OX=4565 PE=4 SV=1;sp|F8RP11|HSOP_WHEAT Hsp70-Hsp90 organizing protein OS=Triticum aestivum OX=4565 GN=HOP PE=1 SV=1	64.712	0	15
Joint	prot3262	A0A3B6QGJ4;A0A3B6QFX7;A0A3B6QDZ0	tr|A0A3B6QGJ4|A0A3B6QGJ4_WHEAT Aminopeptidase OS=Triticum aestivum OX=4565 PE=3 SV=1;tr|A0A3B6QFX7|A0A3B6QFX7_WHEAT Aminopeptidase OS=Triticum aestivum OX=4565 PE=3 SV=1;tr|A0A3B6QDZ0|A0A3B6QDZ0_WHEAT Aminopeptidase OS=Triticum aestivum OX=4565 PE=3 SV=1	98.202	0.16	12
Joint	prot3269	A0A3B6QI06;A0A3B6PQ88	tr|A0A3B6QI06|A0A3B6QI06_WHEAT Fn3_like domain-containing protein OS=Triticum aestivum OX=4565 PE=4 SV=1;tr|A0A3B6PQ88|A0A3B6PQ88_WHEAT Fn3_like domain-containing protein OS=Triticum aestivum OX=4565 PE=4 SV=1	83.353	0.29	15
Joint	prot3270	A0A3B6QI62;A0A3B6PLT1	tr|A0A3B6QI62|A0A3B6QI62_WHEAT Glutathione peroxidase OS=Triticum aestivum OX=4565 PE=3 SV=1;tr|A0A3B6PLT1|A0A3B6PLT1_WHEAT Glutathione peroxidase OS=Triticum aestivum OX=4565 PE=3 SV=1	18.645	0	3
Joint	prot3272	A0A3B6QIE4;A0A3B6QKK0	tr|A0A3B6QIE4|A0A3B6QIE4_WHEAT SHSP domain-containing protein OS=Triticum aestivum OX=4565 PE=3 SV=1;tr|A0A3B6QKK0|A0A3B6QKK0_WHEAT SHSP domain-containing protein OS=Triticum aestivum OX=4565 PE=3 SV=1	23.465	0.12	2
Joint	prot3274	A0A3B6QIN3	tr|A0A3B6QIN3|A0A3B6QIN3_WHEAT Uncharacterized protein OS=Triticum aestivum OX=4565 PE=4 SV=1	44.649	0.27	2
S_unique	prot3276	A0A3B6QIX8	tr|A0A3B6QIX8|A0A3B6QIX8_WHEAT Uncharacterized protein OS=Triticum aestivum OX=4565 PE=3 SV=1	17.62	0.16	1
Joint	prot3280	A0A3B6QJE0	tr|A0A3B6QJE0|A0A3B6QJE0_WHEAT AAI domain-containing protein OS=Triticum aestivum OX=4565 PE=4 SV=1	24.966	0	13
Joint	prot3290	A0A3B6QPD1;A0A3B6QKY1;A0A3B6NVD9	tr|A0A3B6QPD1|A0A3B6QPD1_WHEAT Aconitate hydratase OS=Triticum aestivum OX=4565 PE=3 SV=1;tr|A0A3B6QKY1|A0A3B6QKY1_WHEAT Aconitate hydratase OS=Triticum aestivum OX=4565 PE=3 SV=1;tr|A0A3B6NVD9|A0A3B6NVD9_WHEAT Aconitate hydratase OS=Triticum aestivum OX=4	98.523	0	15
Joint	prot3291	A0A3B6QL73;A0A3B6PV81;A0A3B6NX35	tr|A0A3B6QL73|A0A3B6QL73_WHEAT Uncharacterized protein OS=Triticum aestivum OX=4565 PE=3 SV=1;tr|A0A3B6PV81|A0A3B6PV81_WHEAT Uncharacterized protein OS=Triticum aestivum OX=4565 PE=3 SV=1;tr|A0A3B6NX35|A0A3B6NX35_WHEAT Uncharacterized protein OS=Triticum a	32.443	0.41	13
Joint	prot3294	A0A3B6QLZ6	tr|A0A3B6QLZ6|A0A3B6QLZ6_WHEAT Uncharacterized protein OS=Triticum aestivum OX=4565 PE=3 SV=1	39.396	0	5
Joint	prot3298	A0A3B6QMR3;W5GW81	tr|A0A3B6QMR3|A0A3B6QMR3_WHEAT Salt-induced YSK2 dehydrin 3 OS=Triticum aestivum OX=4565 PE=3 SV=1;tr|W5GW81|W5GW81_WHEAT Salt-induced YSK2 dehydrin 3 OS=Triticum aestivum OX=4565 GN=DHN3 PE=2 SV=1	21.616	0	12
S_unique	prot3299	A0A3B6QMZ5	tr|A0A3B6QMZ5|A0A3B6QMZ5_WHEAT CYTOSOL_AP domain-containing protein OS=Triticum aestivum OX=4565 PE=3 SV=1	65.807	0.27	2
Joint	prot3300	A0A3B6QNF4;A0A3B6GW29;A0A3B6FTV4;A0A3B6GWL6;A0A3B6FUG4;W5CPT7;A0A3B6GZQ6	tr|A0A3B6QNF4|A0A3B6QNF4_WHEAT Uncharacterized protein OS=Triticum aestivum OX=4565 PE=4 SV=1;tr|A0A3B6GW29|A0A3B6GW29_WHEAT Uncharacterized protein OS=Triticum aestivum OX=4565 PE=4 SV=1;tr|A0A3B6FTV4|A0A3B6FTV4_WHEAT Uncharacterized protein OS=Triticum a	47.565	0	1
Joint	prot3303	A0A3B6QP50	tr|A0A3B6QP50|A0A3B6QP50_WHEAT Aldo_ket_red domain-containing protein OS=Triticum aestivum OX=4565 PE=4 SV=1	36.508	0.72	2
Joint	prot3308	A0A3B6TGM9;A0A3B6R6U9;A0A3B6TI06;A0A3B6U4X7	tr|A0A3B6TGM9|A0A3B6TGM9_WHEAT Uncharacterized protein OS=Triticum aestivum OX=4565 PE=3 SV=1;tr|A0A3B6R6U9|A0A3B6R6U9_WHEAT Uncharacterized protein OS=Triticum aestivum OX=4565 PE=3 SV=1;tr|A0A3B6TI06|A0A3B6TI06_WHEAT Uncharacterized protein OS=Triticum a	51.874	0.59	3
Joint	prot3310	P0CZ08;A0A3B6R7A6;P0CZ07	sp|P0CZ08|AVLA3_WHEAT Avenin-like a3 OS=Triticum aestivum OX=4565 PE=2 SV=1;tr|A0A3B6R7A6|A0A3B6R7A6_WHEAT AAI domain-containing protein OS=Triticum aestivum OX=4565 PE=4 SV=1;sp|P0CZ07|AVLA2_WHEAT Avenin-like a2 OS=Triticum aestivum OX=4565 PE=2 SV=1	19.251	0.37	15
Joint	prot3311	A0A3B6R7B8	tr|A0A3B6R7B8|A0A3B6R7B8_WHEAT AAI domain-containing protein OS=Triticum aestivum OX=4565 PE=4 SV=1	18.179	0.76	11
S_unique	prot3314	A0A3B6TCN7;A0A3B6R885;A0A3B6U4K5	tr|A0A3B6TCN7|A0A3B6TCN7_WHEAT 3-phosphoshikimate 1-carboxyvinyltransferase OS=Triticum aestivum OX=4565 PE=3 SV=1;tr|A0A3B6R885|A0A3B6R885_WHEAT 3-phosphoshikimate 1-carboxyvinyltransferase OS=Triticum aestivum OX=4565 PE=3 SV=1;tr|A0A3B6U4K5|A0A3B6U4K5_W	53.761	0.33	4
Joint	prot3316	A0A3B6R8P8	tr|A0A3B6R8P8|A0A3B6R8P8_WHEAT Peroxidase OS=Triticum aestivum OX=4565 PE=3 SV=1	38.929	0	15
Joint	prot3318	A0A3B6R960;P49233;P49232;A0A3B6TKM4;P49234	tr|A0A3B6R960|A0A3B6R960_WHEAT Profilin OS=Triticum aestivum OX=4565 PE=3 SV=1;sp|P49233|PROF2_WHEAT Profilin-2 OS=Triticum aestivum OX=4565 GN=PRO2 PE=2 SV=2;sp|P49232|PROF1_WHEAT Profilin-1 OS=Triticum aestivum OX=4565 GN=PRO1 PE=2 SV=2;tr|A0A3B6TKM4|A0A	14.178	0.45	15
Joint	prot3329	A0A3B6TAM1;A0A3B6S8Z3;A0A3B6RA75;A0A3B6S9V3;A0A3B6THI9;A0A3B6RH01;A0A3B6SEX6;A0A3B6RDI0	tr|A0A3B6TAM1|A0A3B6TAM1_WHEAT Acyl-coenzyme A oxidase OS=Triticum aestivum OX=4565 PE=3 SV=1;tr|A0A3B6S8Z3|A0A3B6S8Z3_WHEAT Acyl-coenzyme A oxidase OS=Triticum aestivum OX=4565 PE=3 SV=1;tr|A0A3B6RA75|A0A3B6RA75_WHEAT Acyl-coenzyme A oxidase OS=Triticum a	77.52	0.29	1
Joint	prot3331	A0A3B6RAF6;A1YUM8;A0A3B6S8R5	tr|A0A3B6RAF6|A0A3B6RAF6_WHEAT Limit dextrinase type starch debranching enzyme OS=Triticum aestivum OX=4565 PE=4 SV=1;tr|A1YUM8|A1YUM8_WHEAT Limit dextrinase type starch debranching enzyme OS=Triticum aestivum OX=4565 GN=LD1 PE=2 SV=1;tr|A0A3B6S8R5|A0A3B6S	105.96	0	10
Joint	prot3339	A0A3B6RB11	tr|A0A3B6RB11|A0A3B6RB11_WHEAT AAI domain-containing protein OS=Triticum aestivum OX=4565 PE=4 SV=1	18.917	0.1	15
Joint	prot3340	A0A3B6RB14;A0A3B6RB72;A0A3B6TIH9;A0A3B6TBW8;A0A3B6I2A6;A0A3B6I5K9	tr|A0A3B6RB14|A0A3B6RB14_WHEAT Uncharacterized protein OS=Triticum aestivum OX=4565 PE=3 SV=1;tr|A0A3B6RB72|A0A3B6RB72_WHEAT Uncharacterized protein OS=Triticum aestivum OX=4565 PE=3 SV=1;tr|A0A3B6TIH9|A0A3B6TIH9_WHEAT Uncharacterized protein OS=Triticum a	63.944	0.35	15
Joint	prot3342	A0A3B6RB62	tr|A0A3B6RB62|A0A3B6RB62_WHEAT Uncharacterized protein OS=Triticum aestivum OX=4565 PE=4 SV=1	31.628	0.42	2
Joint	prot3344	A0A3B6RBC5	tr|A0A3B6RBC5|A0A3B6RBC5_WHEAT 3-oxoacyl-[acyl-carrier-protein] synthase OS=Triticum aestivum OX=4565 PE=3 SV=1	48.4	0	9
Joint	prot3349	A0A3B6RBU0	tr|A0A3B6RBU0|A0A3B6RBU0_WHEAT Uncharacterized protein OS=Triticum aestivum OX=4565 PE=4 SV=1	95.284	0.43	10
Joint	prot3354	A0A3B6RCB1	tr|A0A3B6RCB1|A0A3B6RCB1_WHEAT Starch synthase, chloroplastic/amyloplastic OS=Triticum aestivum OX=4565 PE=3 SV=1	86.978	0.06	9
Joint	prot3360	Q5XUV6;A0A3B6TE15;A0A3B6RDA4	tr|Q5XUV6|Q5XUV6_WHEAT Proteasome subunit beta OS=Triticum aestivum OX=4565 PE=2 SV=1;tr|A0A3B6TE15|A0A3B6TE15_WHEAT Proteasome subunit beta OS=Triticum aestivum OX=4565 PE=3 SV=1;tr|A0A3B6RDA4|A0A3B6RDA4_WHEAT Proteasome subunit beta OS=Triticum aestivum	29.953	0	9
Joint	prot3361	A0A3B6RDA7	tr|A0A3B6RDA7|A0A3B6RDA7_WHEAT Uncharacterized protein OS=Triticum aestivum OX=4565 PE=4 SV=1	17.801	0	15
Joint	prot3366	A0A3B6TPT2;A0A3B6RDL4;A0A3B6SDM1	tr|A0A3B6TPT2|A0A3B6TPT2_WHEAT DUF89 domain-containing protein OS=Triticum aestivum OX=4565 PE=4 SV=1;tr|A0A3B6RDL4|A0A3B6RDL4_WHEAT DUF89 domain-containing protein OS=Triticum aestivum OX=4565 PE=4 SV=1;tr|A0A3B6SDM1|A0A3B6SDM1_WHEAT DUF89 domain-containi	40.626	0	4
Joint	prot3367	A0A3B6RHS6;A0A3B6RDM5;A0A3B6RHT0	tr|A0A3B6RHS6|A0A3B6RHS6_WHEAT Uncharacterized protein OS=Triticum aestivum OX=4565 PE=4 SV=1;tr|A0A3B6RDM5|A0A3B6RDM5_WHEAT Uncharacterized protein OS=Triticum aestivum OX=4565 PE=4 SV=1;tr|A0A3B6RHT0|A0A3B6RHT0_WHEAT Uncharacterized protein OS=Triticum a	81.04	0	3
Joint	prot3371	A0A3B6REL8;A0A3B6RE10;A0A3B6RI44;A0A3B6RI50	tr|A0A3B6REL8|A0A3B6REL8_WHEAT Uncharacterized protein OS=Triticum aestivum OX=4565 PE=4 SV=1;tr|A0A3B6RE10|A0A3B6RE10_WHEAT Uncharacterized protein OS=Triticum aestivum OX=4565 PE=4 SV=1;tr|A0A3B6RI44|A0A3B6RI44_WHEAT Uncharacterized protein OS=Triticum a	42.648	0	15
S_unique	prot3374	A0A3B6RE56;A0A3B6TPI2;A0A3B6RHM4;A0A3B6SHB7;A0A3B6SF99;A0A3B6SI56	tr|A0A3B6RE56|A0A3B6RE56_WHEAT MPN domain-containing protein OS=Triticum aestivum OX=4565 PE=4 SV=1;tr|A0A3B6TPI2|A0A3B6TPI2_WHEAT MPN domain-containing protein OS=Triticum aestivum OX=4565 PE=4 SV=1;tr|A0A3B6RHM4|A0A3B6RHM4_WHEAT MPN domain-containing pro	31.359	0.08	2
Joint	prot3376	A0A3B6REW9;A0A3B6REC1	tr|A0A3B6REW9|A0A3B6REW9_WHEAT Uncharacterized protein OS=Triticum aestivum OX=4565 PE=3 SV=1;tr|A0A3B6REC1|A0A3B6REC1_WHEAT Uncharacterized protein OS=Triticum aestivum OX=4565 PE=3 SV=1	48.132	0.34	15
Joint	prot3384	A0A3B6SDD9;A0A3B6TQ56;A0A3B6TIR3;A0A3B6RER4;A0A3B6SFT5;A0A3B6RI87	tr|A0A3B6SDD9|A0A3B6SDD9_WHEAT Uncharacterized protein OS=Triticum aestivum OX=4565 PE=4 SV=1;tr|A0A3B6TQ56|A0A3B6TQ56_WHEAT Uncharacterized protein OS=Triticum aestivum OX=4565 PE=4 SV=1;tr|A0A3B6TIR3|A0A3B6TIR3_WHEAT Uncharacterized protein OS=Triticum a	15.698	0	8
Joint	prot3386	A0A3B6REZ0	tr|A0A3B6REZ0|A0A3B6REZ0_WHEAT NTF2 domain-containing protein OS=Triticum aestivum OX=4565 PE=4 SV=1	13.206	0.37	5
Joint	prot3388	A0A3B6TJ01;A0A3B6SDN2;A0A3B6REZ9;A0A3B6TQG1	tr|A0A3B6TJ01|A0A3B6TJ01_WHEAT Pyruvate dehydrogenase E1 component subunit beta OS=Triticum aestivum OX=4565 PE=4 SV=1;tr|A0A3B6SDN2|A0A3B6SDN2_WHEAT Pyruvate dehydrogenase E1 component subunit beta OS=Triticum aestivum OX=4565 PE=4 SV=1;tr|A0A3B6REZ9|A0A3	39.232	0.33	15
S_unique	prot3390	A0A3B6SJ51;A0A3B6RF17	tr|A0A3B6SJ51|A0A3B6SJ51_WHEAT Uncharacterized protein OS=Triticum aestivum OX=4565 PE=4 SV=1;tr|A0A3B6RF17|A0A3B6RF17_WHEAT Uncharacterized protein OS=Triticum aestivum OX=4565 PE=4 SV=1	9.635	0.6	1
Joint	prot3391	G4XMW3;A0A3B6RF49;A0A3B6SKF0	tr|G4XMW3|G4XMW3_WHEAT RNA-binding Ras-GAP SH3 binding protein OS=Triticum aestivum OX=4565 GN=G3BP PE=2 SV=1;tr|A0A3B6RF49|A0A3B6RF49_WHEAT Uncharacterized protein OS=Triticum aestivum OX=4565 PE=4 SV=1;tr|A0A3B6SKF0|A0A3B6SKF0_WHEAT RNA-binding Ras-GAP S	48.004	0.2	8
Joint	prot3396	A0A3B6RFG7;A0A3B6TLX7	tr|A0A3B6RFG7|A0A3B6RFG7_WHEAT Abhydrolase_3 domain-containing protein OS=Triticum aestivum OX=4565 PE=4 SV=1;tr|A0A3B6TLX7|A0A3B6TLX7_WHEAT Abhydrolase_3 domain-containing protein OS=Triticum aestivum OX=4565 PE=4 SV=1	33.913	0.31	10
Joint	prot3397	A0A3B6RFJ8	tr|A0A3B6RFJ8|A0A3B6RFJ8_WHEAT Annexin OS=Triticum aestivum OX=4565 PE=3 SV=1	35.327	0.34	14
Joint	prot3398	Q96123;A0A3B6RFK1;O24400;A0A3B6TK25	tr|Q96123|Q96123_WHEAT Superoxide dismutase [Cu-Zn] OS=Triticum aestivum OX=4565 GN=SOD1.1 PE=2 SV=1;tr|A0A3B6RFK1|A0A3B6RFK1_WHEAT Superoxide dismutase [Cu-Zn] OS=Triticum aestivum OX=4565 PE=3 SV=1;tr|O24400|O24400_WHEAT Superoxide dismutase [Cu-Zn] OS=T	20.323	0	11
Joint	prot3404	A0A3B6TRS4;A0A3B6SH08;A0A3B6RFX8	tr|A0A3B6TRS4|A0A3B6TRS4_WHEAT PHB domain-containing protein OS=Triticum aestivum OX=4565 PE=4 SV=1;tr|A0A3B6SH08|A0A3B6SH08_WHEAT PHB domain-containing protein OS=Triticum aestivum OX=4565 PE=4 SV=1;tr|A0A3B6RFX8|A0A3B6RFX8_WHEAT PHB domain-containing pro	40.14	0	4
Joint	prot3406	A0A3B6RG17;A0A3B6SGA5	tr|A0A3B6RG17|A0A3B6RG17_WHEAT Uncharacterized protein OS=Triticum aestivum OX=4565 PE=3 SV=1;tr|A0A3B6SGA5|A0A3B6SGA5_WHEAT Uncharacterized protein OS=Triticum aestivum OX=4565 PE=3 SV=1	28.883	0.43	8
Joint	prot3413	A0A3B6TGW7;A0A3B6RGM5	tr|A0A3B6TGW7|A0A3B6TGW7_WHEAT Aldedh domain-containing protein OS=Triticum aestivum OX=4565 PE=3 SV=1;tr|A0A3B6RGM5|A0A3B6RGM5_WHEAT Aldedh domain-containing protein OS=Triticum aestivum OX=4565 PE=3 SV=1	59.264	0	15
Joint	prot3422	W5IA32;A0A3B6RHA9;A0A3B6RDT2;A0A3B6THR9;A0A3B6SCH2	tr|W5IA32|W5IA32_WHEAT Formate dehydrogenase, mitochondrial OS=Triticum aestivum OX=4565 PE=3 SV=1;tr|A0A3B6RHA9|A0A3B6RHA9_WHEAT Formate dehydrogenase, mitochondrial OS=Triticum aestivum OX=4565 PE=3 SV=1;tr|A0A3B6RDT2|A0A3B6RDT2_WHEAT Formate dehydrogena	41.38	0	15
Joint	prot3423	A0A3B6TL94;A0A3B6SI63;A0A3B6RHD2	tr|A0A3B6TL94|A0A3B6TL94_WHEAT PKS_ER domain-containing protein OS=Triticum aestivum OX=4565 PE=4 SV=1;tr|A0A3B6SI63|A0A3B6SI63_WHEAT PKS_ER domain-containing protein OS=Triticum aestivum OX=4565 PE=4 SV=1;tr|A0A3B6RHD2|A0A3B6RHD2_WHEAT PKS_ER domain-conta	44.058	0.17	1
Joint	prot3426	A0A3B6TLG9;A0A3B6SMZ6;A0A3B6RHJ0;A0A3B6TGL3;A0A3B6SGU1	tr|A0A3B6TLG9|A0A3B6TLG9_WHEAT T-complex protein 1 subunit gamma OS=Triticum aestivum OX=4565 PE=3 SV=1;tr|A0A3B6SMZ6|A0A3B6SMZ6_WHEAT T-complex protein 1 subunit gamma OS=Triticum aestivum OX=4565 PE=3 SV=1;tr|A0A3B6RHJ0|A0A3B6RHJ0_WHEAT T-complex protein	61.011	0	15
Joint	prot3428	A0A3B6RHN6	tr|A0A3B6RHN6|A0A3B6RHN6_WHEAT Uncharacterized protein OS=Triticum aestivum OX=4565 PE=4 SV=1	27.072	0.49	14
S_unique	prot3440	A0A3B6RIB9	tr|A0A3B6RIB9|A0A3B6RIB9_WHEAT Uncharacterized protein OS=Triticum aestivum OX=4565 PE=4 SV=1	46.187	0	1
Joint	prot3443	A0A3B6RID7	tr|A0A3B6RID7|A0A3B6RID7_WHEAT Uncharacterized protein OS=Triticum aestivum OX=4565 PE=4 SV=1	22.413	0.65	14
Joint	prot3446	A0MAU7;A0A3B6SDL8;A0A3B6RIG5;A0A3B6KJI4;A0A3B6MVW6	tr|A0MAU7|A0MAU7_WHEAT Coated vesicle membrane protein-like OS=Triticum aestivum OX=4565 PE=2 SV=1;tr|A0A3B6SDL8|A0A3B6SDL8_WHEAT GOLD domain-containing protein OS=Triticum aestivum OX=4565 PE=3 SV=1;tr|A0A3B6RIG5|A0A3B6RIG5_WHEAT GOLD domain-containing pr	24.681	0	5
S_unique	prot3447	A0A3B6RIH1;A0A3B6SN10	tr|A0A3B6RIH1|A0A3B6RIH1_WHEAT Aspartate aminotransferase OS=Triticum aestivum OX=4565 PE=4 SV=1;tr|A0A3B6SN10|A0A3B6SN10_WHEAT Aspartate aminotransferase OS=Triticum aestivum OX=4565 PE=4 SV=1	47.23	0.39	1
Joint	prot3451	A0A3B6RIT2;A0A3B6SJV0;A0A3B6TJ86	tr|A0A3B6RIT2|A0A3B6RIT2_WHEAT RRM domain-containing protein OS=Triticum aestivum OX=4565 PE=4 SV=1;tr|A0A3B6SJV0|A0A3B6SJV0_WHEAT RRM domain-containing protein OS=Triticum aestivum OX=4565 PE=4 SV=1;tr|A0A3B6TJ86|A0A3B6TJ86_WHEAT RRM domain-containing pro	30.156	0	2
Joint	prot3453	A0A3B6TUN6;A0A3B6RIV9;A0A3B6SJ26	tr|A0A3B6TUN6|A0A3B6TUN6_WHEAT ADK_lid domain-containing protein OS=Triticum aestivum OX=4565 PE=3 SV=1;tr|A0A3B6RIV9|A0A3B6RIV9_WHEAT ADK_lid domain-containing protein OS=Triticum aestivum OX=4565 PE=3 SV=1;tr|A0A3B6SJ26|A0A3B6SJ26_WHEAT ADK_lid domain-co	26.237	0.04	11
Joint	prot3459	A0A3B6RJB7	tr|A0A3B6RJB7|A0A3B6RJB7_WHEAT Aha1_N domain-containing protein OS=Triticum aestivum OX=4565 PE=4 SV=1	39.08	0.11	6
Joint	prot3462	A0A3B6RJF0	tr|A0A3B6RJF0|A0A3B6RJF0_WHEAT CS domain-containing protein OS=Triticum aestivum OX=4565 PE=4 SV=1	24.062	0.18	14
Joint	prot3466	A0A3B6RJM8;A0A3B6RNG4	tr|A0A3B6RJM8|A0A3B6RJM8_WHEAT Uncharacterized protein OS=Triticum aestivum OX=4565 PE=4 SV=1;tr|A0A3B6RNG4|A0A3B6RNG4_WHEAT Uncharacterized protein OS=Triticum aestivum OX=4565 PE=4 SV=1	96.865	0.27	1
Joint	prot3470	A0A3B6TK99;A0A3B6RJZ6	tr|A0A3B6TK99|A0A3B6TK99_WHEAT MSP domain-containing protein OS=Triticum aestivum OX=4565 PE=4 SV=1;tr|A0A3B6RJZ6|A0A3B6RJZ6_WHEAT MSP domain-containing protein OS=Triticum aestivum OX=4565 PE=4 SV=1	26.829	0	9
S_unique	prot3471	A0A3B6TKN4;A0A3B6RK08;A0A3B6TS17;A0A3B6TSP1;A0A3B6SE19	tr|A0A3B6TKN4|A0A3B6TKN4_WHEAT Dihydrolipoamide acetyltransferase component of pyruvate dehydrogenase complex OS=Triticum aestivum OX=4565 PE=3 SV=1;tr|A0A3B6RK08|A0A3B6RK08_WHEAT Acetyltransferase component of pyruvate dehydrogenase complex OS=Triticum ae	40.813	0.21	1
S_unique	prot3475	A0A3B6TKJ0;A0A3B6RK33;A0A3B6SHL1	tr|A0A3B6TKJ0|A0A3B6TKJ0_WHEAT Uncharacterized protein OS=Triticum aestivum OX=4565 PE=4 SV=1;tr|A0A3B6RK33|A0A3B6RK33_WHEAT Uncharacterized protein OS=Triticum aestivum OX=4565 PE=4 SV=1;tr|A0A3B6SHL1|A0A3B6SHL1_WHEAT Uncharacterized protein OS=Triticum a	40.983	0.04	3
Joint	prot3476	A0A3B6SK63;A0A3B6TSK8;A0A3B6RK36;A0A3B6TKC6	tr|A0A3B6SK63|A0A3B6SK63_WHEAT Pyr_redox_2 domain-containing protein OS=Triticum aestivum OX=4565 PE=4 SV=1;tr|A0A3B6TSK8|A0A3B6TSK8_WHEAT Pyr_redox_2 domain-containing protein OS=Triticum aestivum OX=4565 PE=4 SV=1;tr|A0A3B6RK36|A0A3B6RK36_WHEAT Pyr_redox	53.144	0	5
Joint	prot3477	A0A3B6RK39;A0A3B6TII2;A0A3B6SKB0	tr|A0A3B6RK39|A0A3B6RK39_WHEAT Epimerase domain-containing protein OS=Triticum aestivum OX=4565 PE=4 SV=1;tr|A0A3B6TII2|A0A3B6TII2_WHEAT Epimerase domain-containing protein OS=Triticum aestivum OX=4565 PE=4 SV=1;tr|A0A3B6SKB0|A0A3B6SKB0_WHEAT Epimerase dom	35.094	0	1
Joint	prot3479	A0A3B6RK62	tr|A0A3B6RK62|A0A3B6RK62_WHEAT Epimerase domain-containing protein OS=Triticum aestivum OX=4565 PE=4 SV=1	35.047	0.65	4
Joint	prot3482	A0A3B6RKE1;C7C4X1;A0A3B6RKE8	tr|A0A3B6RKE1|A0A3B6RKE1_WHEAT Glyceraldehyde-3-phosphate dehydrogenase OS=Triticum aestivum OX=4565 PE=3 SV=1;tr|C7C4X1|C7C4X1_WHEAT Glyceraldehyde-3-phosphate dehydrogenase OS=Triticum aestivum OX=4565 GN=ga3pd PE=2 SV=1;tr|A0A3B6RKE8|A0A3B6RKE8_WHEAT Gl	36.214	0	15
Joint	prot3490	A0A3B6RKR7;A0A3B6RP07;A0A3B6TPL7;A0A3B6RNV6	tr|A0A3B6RKR7|A0A3B6RKR7_WHEAT Dolichyl-diphosphooligosaccharide--protein glycosyltransferase 48 kDa subunit OS=Triticum aestivum OX=4565 PE=3 SV=1;tr|A0A3B6RP07|A0A3B6RP07_WHEAT Dolichyl-diphosphooligosaccharide--protein glycosyltransferase 48 kDa subunit	48.036	0	14
Joint	prot3511	A0A3B6RM11;A0A3B6SSU6;A0A3B6TKY5	tr|A0A3B6RM11|A0A3B6RM11_WHEAT Uncharacterized protein OS=Triticum aestivum OX=4565 PE=4 SV=1;tr|A0A3B6SSU6|A0A3B6SSU6_WHEAT Uncharacterized protein OS=Triticum aestivum OX=4565 PE=4 SV=1;tr|A0A3B6TKY5|A0A3B6TKY5_WHEAT Uncharacterized protein OS=Triticum a	30.283	0.66	2
Joint	prot3512	W5HK74;A0A3B6RM15;W5H1G1;A0A3B6EH90;A0A341SHX2;A0A3B6FRR6;A0A3B6SP10	tr|W5HK74|W5HK74_WHEAT Vacuolar proton pump subunit B OS=Triticum aestivum OX=4565 PE=3 SV=1;tr|A0A3B6RM15|A0A3B6RM15_WHEAT Vacuolar proton pump subunit B OS=Triticum aestivum OX=4565 PE=3 SV=1;tr|W5H1G1|W5H1G1_WHEAT Vacuolar proton pump subunit B OS=Triti	54.008	0	15
Joint	prot3517	A0A3B6RMC5	tr|A0A3B6RMC5|A0A3B6RMC5_WHEAT Glyco_hydro_18 domain-containing protein OS=Triticum aestivum OX=4565 PE=3 SV=1	31.517	0.7	4
Joint	prot3519	A0A3B6RMH6	tr|A0A3B6RMH6|A0A3B6RMH6_WHEAT Uncharacterized protein OS=Triticum aestivum OX=4565 PE=4 SV=1	39.137	0.13	1
S_unique	prot3520	A0A3B6TUD9;A0A3B6SPH6;A0A3B6RMJ1;A0A3B6TV06	tr|A0A3B6TUD9|A0A3B6TUD9_WHEAT Thiamine thiazole synthase, chloroplastic OS=Triticum aestivum OX=4565 GN=THI1 PE=3 SV=1;tr|A0A3B6SPH6|A0A3B6SPH6_WHEAT Thiamine thiazole synthase, chloroplastic OS=Triticum aestivum OX=4565 GN=THI1 PE=3 SV=1;tr|A0A3B6RMJ1|A0	37.13	0.28	3
Joint	prot3528	A0A3B6RN44;A0A3B6SJF8;A0A3B6TIG0	tr|A0A3B6RN44|A0A3B6RN44_WHEAT Peroxiredoxin OS=Triticum aestivum OX=4565 PE=3 SV=1;tr|A0A3B6SJF8|A0A3B6SJF8_WHEAT Peroxiredoxin OS=Triticum aestivum OX=4565 PE=3 SV=1;tr|A0A3B6TIG0|A0A3B6TIG0_WHEAT Peroxiredoxin OS=Triticum aestivum OX=4565 PE=3 SV=1	23.583	0.38	15
Joint	prot3529	A0A3B6RN71	tr|A0A3B6RN71|A0A3B6RN71_WHEAT Epimerase domain-containing protein OS=Triticum aestivum OX=4565 PE=4 SV=1	35.27	0.31	3
Joint	prot3540	A0A3B6RP58	tr|A0A3B6RP58|A0A3B6RP58_WHEAT Chitin-binding type-1 domain-containing protein OS=Triticum aestivum OX=4565 PE=4 SV=1	33.451	0	14
S_unique	prot3556	A0A3B6RRP9	tr|A0A3B6RRP9|A0A3B6RRP9_WHEAT IGPS domain-containing protein OS=Triticum aestivum OX=4565 PE=3 SV=1	36.002	0	2
Joint	prot3558	A0A3B6RS92;A0A3B6RPC7	tr|A0A3B6RS92|A0A3B6RS92_WHEAT HATPase_c domain-containing protein OS=Triticum aestivum OX=4565 PE=3 SV=1;tr|A0A3B6RPC7|A0A3B6RPC7_WHEAT HATPase_c domain-containing protein OS=Triticum aestivum OX=4565 PE=3 SV=1	92.656	0.87	15
Joint	prot3560	A0A3B6RST4;Q9XGB3;Q9XGB1;A0A3B6RT04;A0A3B6RP75	tr|A0A3B6RST4|A0A3B6RST4_WHEAT Aamy domain-containing protein OS=Triticum aestivum OX=4565 PE=4 SV=1;tr|Q9XGB3|Q9XGB3_WHEAT Starch branching enzyme I OS=Triticum aestivum OX=4565 GN=sbe1 PE=4 SV=1;tr|Q9XGB1|Q9XGB1_WHEAT Starch branching enzyme I OS=Triticu	89.871	0.14	7
Joint	prot3571	A0A3B6SAG6	tr|A0A3B6SAG6|A0A3B6SAG6_WHEAT Aldose 1-epimerase OS=Triticum aestivum OX=4565 PE=3 SV=1	39.193	0.16	15
Joint	prot3574	A0A3B6SB88;Q9LEE2	tr|A0A3B6SB88|A0A3B6SB88_WHEAT Starch synthase, chloroplastic/amyloplastic OS=Triticum aestivum OX=4565 PE=3 SV=1;tr|Q9LEE2|Q9LEE2_WHEAT Starch synthase, chloroplastic/amyloplastic OS=Triticum aestivum OX=4565 GN=wSs2a-3 PE=2 SV=1	84.565	0	15
Joint	prot3575	A0A3B6SBE7;A0A3B6TDM1;A0A3B6SCR3	tr|A0A3B6SBE7|A0A3B6SBE7_WHEAT ThiF domain-containing protein OS=Triticum aestivum OX=4565 PE=4 SV=1;tr|A0A3B6TDM1|A0A3B6TDM1_WHEAT ThiF domain-containing protein OS=Triticum aestivum OX=4565 PE=4 SV=1;tr|A0A3B6SCR3|A0A3B6SCR3_WHEAT ThiF domain-containing	46.02	0.23	15
Joint	prot3583	A0A3B6SD30;A0A3B6TJJ8;A0A3B6SGP6;A0A3B6RFN1	tr|A0A3B6SD30|A0A3B6SD30_WHEAT Uncharacterized protein OS=Triticum aestivum OX=4565 PE=3 SV=1;tr|A0A3B6TJJ8|A0A3B6TJJ8_WHEAT Uncharacterized protein OS=Triticum aestivum OX=4565 PE=3 SV=1;tr|A0A3B6SGP6|A0A3B6SGP6_WHEAT Uncharacterized protein OS=Triticum a	62.495	0	12
Joint	prot3585	A0A3B6SD76;A0A3B6SGU8;A0A3B6SJA0	tr|A0A3B6SD76|A0A3B6SD76_WHEAT Uncharacterized protein OS=Triticum aestivum OX=4565 PE=4 SV=1;tr|A0A3B6SGU8|A0A3B6SGU8_WHEAT Uncharacterized protein OS=Triticum aestivum OX=4565 PE=4 SV=1;tr|A0A3B6SJA0|A0A3B6SJA0_WHEAT Uncharacterized protein OS=Triticum a	58.264	0	12
Joint	prot3587	A0A3B6SDH0;A0A3B6TRQ4;A0A3B6SEW6;A0A3B6RJP2	tr|A0A3B6SDH0|A0A3B6SDH0_WHEAT 60S ribosomal protein L13 OS=Triticum aestivum OX=4565 PE=3 SV=1;tr|A0A3B6TRQ4|A0A3B6TRQ4_WHEAT 60S ribosomal protein L13 OS=Triticum aestivum OX=4565 PE=3 SV=1;tr|A0A3B6SEW6|A0A3B6SEW6_WHEAT Uncharacterized protein OS=Tritic	24.084	0	15
Joint	prot3588	A0A3B6SDJ2;A0A3B6TQC1;A0A3B6TQX7;A0A3B6RID6;A0A3B6RIE1;A0A3B6SJ39;A0A3B6RIA5	tr|A0A3B6SDJ2|A0A3B6SDJ2_WHEAT Uncharacterized protein OS=Triticum aestivum OX=4565 PE=4 SV=1;tr|A0A3B6TQC1|A0A3B6TQC1_WHEAT Uncharacterized protein OS=Triticum aestivum OX=4565 PE=4 SV=1;tr|A0A3B6TQX7|A0A3B6TQX7_WHEAT Uncharacterized protein OS=Triticum a	44.002	0	10
Joint	prot3591	A0A3B6SDZ9	tr|A0A3B6SDZ9|A0A3B6SDZ9_WHEAT CS domain-containing protein OS=Triticum aestivum OX=4565 PE=4 SV=1	35.503	0	9
Joint	prot3592	A0A3B6SE15	tr|A0A3B6SE15|A0A3B6SE15_WHEAT Fe2OG dioxygenase domain-containing protein OS=Triticum aestivum OX=4565 PE=3 SV=1	40.007	0.03	8
Joint	prot3593	A0A3B6SEI0;A0A3B6SAX4	tr|A0A3B6SEI0|A0A3B6SEI0_WHEAT Uncharacterized protein OS=Triticum aestivum OX=4565 PE=4 SV=1;tr|A0A3B6SAX4|A0A3B6SAX4_WHEAT Uncharacterized protein OS=Triticum aestivum OX=4565 PE=4 SV=1	147.76	0.4	1
Joint	prot3599	A0A3B6SF94;A0A3B6SH42	tr|A0A3B6SF94|A0A3B6SF94_WHEAT Uncharacterized protein OS=Triticum aestivum OX=4565 PE=4 SV=1;tr|A0A3B6SH42|A0A3B6SH42_WHEAT Uncharacterized protein OS=Triticum aestivum OX=4565 PE=4 SV=1	28.06	0	15
S_unique	prot3600	A0A3B6SFD8	tr|A0A3B6SFD8|A0A3B6SFD8_WHEAT RNase III domain-containing protein OS=Triticum aestivum OX=4565 PE=4 SV=1	34.066	0	1
Joint	prot3604	A0A3B6SG07	tr|A0A3B6SG07|A0A3B6SG07_WHEAT SHSP domain-containing protein OS=Triticum aestivum OX=4565 PE=3 SV=1	18.019	0	1
Joint	prot3606	A0A3B6SG63	tr|A0A3B6SG63|A0A3B6SG63_WHEAT ANK_REP_REGION domain-containing protein OS=Triticum aestivum OX=4565 PE=4 SV=1	36.622	0	9
Joint	prot3607	A0A3B6SG87	tr|A0A3B6SG87|A0A3B6SG87_WHEAT Uncharacterized protein OS=Triticum aestivum OX=4565 PE=4 SV=1	23.966	0.31	12
Joint	prot3611	A0A3B6SGS8	tr|A0A3B6SGS8|A0A3B6SGS8_WHEAT Pyrophosphate--fructose 6-phosphate 1-phosphotransferase subunit beta OS=Triticum aestivum OX=4565 GN=PFP-BETA PE=3 SV=1	60.588	0	15
Joint	prot3613	A0A3B6SH12	tr|A0A3B6SH12|A0A3B6SH12_WHEAT AB hydrolase-1 domain-containing protein OS=Triticum aestivum OX=4565 PE=4 SV=1	35.488	0	2
Joint	prot3622	A0A3B6SI60	tr|A0A3B6SI60|A0A3B6SI60_WHEAT Uncharacterized protein OS=Triticum aestivum OX=4565 PE=4 SV=1	46.57	0.03	8
Joint	prot3626	A0A3B6SIG7	tr|A0A3B6SIG7|A0A3B6SIG7_WHEAT Uncharacterized protein OS=Triticum aestivum OX=4565 PE=4 SV=1	76.674	0	15
Joint	prot3628	A0A3B6SIR8;F4Y593	tr|A0A3B6SIR8|A0A3B6SIR8_WHEAT Heat shock protein 90 OS=Triticum aestivum OX=4565 PE=3 SV=1;tr|F4Y593|F4Y593_WHEAT Heat shock protein 90 OS=Triticum aestivum OX=4565 GN=Hsp90.2-B1 PE=2 SV=1	74.345	0.19	11
Joint	prot3632	A0A3B6SJM6;A0A3B6RLR1;A0A3B6TMP4;A0A3B6SIM3	tr|A0A3B6SJM6|A0A3B6SJM6_WHEAT Peroxidase OS=Triticum aestivum OX=4565 PE=3 SV=1;tr|A0A3B6RLR1|A0A3B6RLR1_WHEAT Peroxidase OS=Triticum aestivum OX=4565 PE=3 SV=1;tr|A0A3B6TMP4|A0A3B6TMP4_WHEAT Peroxidase OS=Triticum aestivum OX=4565 PE=3 SV=1;tr|A0A3B6SIM3	34.212	0.5	12
Joint	prot3635	A0A3B6SKA0	tr|A0A3B6SKA0|A0A3B6SKA0_WHEAT PMEI domain-containing protein OS=Triticum aestivum OX=4565 PE=4 SV=1	19.838	0	1
Joint	prot3638	A0A3B6SKM7	tr|A0A3B6SKM7|A0A3B6SKM7_WHEAT Uncharacterized protein OS=Triticum aestivum OX=4565 PE=4 SV=1	16.746	0	10
Joint	prot3639	A0A3B6SL41;A0A3B6TYX6;A0A3B6RSF4;A0A3B6RSL4	tr|A0A3B6SL41|A0A3B6SL41_WHEAT Uncharacterized protein OS=Triticum aestivum OX=4565 PE=3 SV=1;tr|A0A3B6TYX6|A0A3B6TYX6_WHEAT Uncharacterized protein OS=Triticum aestivum OX=4565 PE=3 SV=1;tr|A0A3B6RSF4|A0A3B6RSF4_WHEAT Uncharacterized protein OS=Triticum a	33.24	0	7
Joint	prot3641	A0A3B6SLF2	tr|A0A3B6SLF2|A0A3B6SLF2_WHEAT Uncharacterized protein OS=Triticum aestivum OX=4565 PE=4 SV=1	14.523	0.02	2
Joint	prot3643	A0A3B6SLJ1	tr|A0A3B6SLJ1|A0A3B6SLJ1_WHEAT Phytocyanin domain-containing protein OS=Triticum aestivum OX=4565 PE=4 SV=1	31.77	0.28	2
Joint	prot3644	A0A3B6SQD7;A0A3B6SLM3	tr|A0A3B6SQD7|A0A3B6SQD7_WHEAT Aamy domain-containing protein OS=Triticum aestivum OX=4565 PE=4 SV=1;tr|A0A3B6SLM3|A0A3B6SLM3_WHEAT Aamy domain-containing protein OS=Triticum aestivum OX=4565 PE=4 SV=1	88.244	0	5
Joint	prot3646	A0A3B6SLN9;A0A077RQG8	tr|A0A3B6SLN9|A0A3B6SLN9_WHEAT SHSP domain-containing protein OS=Triticum aestivum OX=4565 PE=3 SV=1;tr|A0A077RQG8|A0A077RQG8_WHEAT SHSP domain-containing protein OS=Triticum aestivum OX=4565 GN=TRAES_3BF066700040CFD_c1 PE=3 SV=1	17.751	0	4
Joint	prot3651	A0A3B6SMV6	tr|A0A3B6SMV6|A0A3B6SMV6_WHEAT Uncharacterized protein OS=Triticum aestivum OX=4565 PE=4 SV=1	21.421	0	4
Joint	prot3653	A0A3B6SNC9;W5HZ68;A0A3B6HMI3;A0A341UET3	tr|A0A3B6SNC9|A0A3B6SNC9_WHEAT Uncharacterized protein OS=Triticum aestivum OX=4565 PE=4 SV=1;tr|W5HZ68|W5HZ68_WHEAT 40S ribosomal protein S27 OS=Triticum aestivum OX=4565 PE=3 SV=1;tr|A0A3B6HMI3|A0A3B6HMI3_WHEAT 40S ribosomal protein S27 OS=Triticum aesti	9.4559	0	15
Joint	prot3654	A0A3B6SNK2	tr|A0A3B6SNK2|A0A3B6SNK2_WHEAT Uncharacterized protein OS=Triticum aestivum OX=4565 PE=4 SV=1	23.586	0	14
Joint	prot3662	A0A3B6SQ43	tr|A0A3B6SQ43|A0A3B6SQ43_WHEAT Chitin-binding type-1 domain-containing protein OS=Triticum aestivum OX=4565 PE=4 SV=1	33.504	0.34	7
S_unique	prot3670	A0A3B6SRC3;A0A3B6SKQ0	tr|A0A3B6SRC3|A0A3B6SRC3_WHEAT Uncharacterized protein OS=Triticum aestivum OX=4565 PE=3 SV=1;tr|A0A3B6SKQ0|A0A3B6SKQ0_WHEAT Uncharacterized protein OS=Triticum aestivum OX=4565 PE=3 SV=1	72.495	0.09	3
Joint	prot3675	A0A3B6TY74;A0A3B6SSI9;A0A3B6TSB8;A0A3B6STT5;A0A3B6RRX8;A0A3B6TLY5	tr|A0A3B6TY74|A0A3B6TY74_WHEAT Protein kinase domain-containing protein OS=Triticum aestivum OX=4565 PE=4 SV=1;tr|A0A3B6SSI9|A0A3B6SSI9_WHEAT Protein kinase domain-containing protein OS=Triticum aestivum OX=4565 PE=4 SV=1;tr|A0A3B6TSB8|A0A3B6TSB8_WHEAT Pro	118.62	0	15
Joint	prot3678	A0A3B6SU01	tr|A0A3B6SU01|A0A3B6SU01_WHEAT Uncharacterized protein OS=Triticum aestivum OX=4565 PE=4 SV=1	28.257	0	12
Joint	prot3679	A0A3B6SU33;A0A3B6TSI0;A0A3B6TYD9;A0A3B6TM42;A0A3B6RNW8;A0A3B6RN46;A0A3B6TRR5;A0A3B6SSS2;A0A3B6RRT9	tr|A0A3B6SU33|A0A3B6SU33_WHEAT Uncharacterized protein OS=Triticum aestivum OX=4565 PE=3 SV=1;tr|A0A3B6TSI0|A0A3B6TSI0_WHEAT Uncharacterized protein OS=Triticum aestivum OX=4565 PE=3 SV=1;tr|A0A3B6TYD9|A0A3B6TYD9_WHEAT Uncharacterized protein OS=Triticum a	132.58	0	8
Joint	prot3682	A0A3B6T7T8;A0A3B6I2W8	tr|A0A3B6T7T8|A0A3B6T7T8_WHEAT RRM domain-containing protein OS=Triticum aestivum OX=4565 PE=4 SV=1;tr|A0A3B6I2W8|A0A3B6I2W8_WHEAT RRM domain-containing protein OS=Triticum aestivum OX=4565 PE=4 SV=1	27.984	0	1
Joint	prot3683	A0A3B6T7X8	tr|A0A3B6T7X8|A0A3B6T7X8_WHEAT Uncharacterized protein OS=Triticum aestivum OX=4565 PE=4 SV=1	31.91	0.04	15
Joint	prot3684	A0A3B6T820;A0A1D6SCP9;A0A3B6TBV9;A0A3B6R7F5;A0A3B6I2I9	tr|A0A3B6T820|A0A3B6T820_WHEAT Sucrose synthase OS=Triticum aestivum OX=4565 PE=3 SV=1;tr|A0A1D6SCP9|A0A1D6SCP9_WHEAT Sucrose synthase OS=Triticum aestivum OX=4565 PE=3 SV=1;tr|A0A3B6TBV9|A0A3B6TBV9_WHEAT Sucrose synthase OS=Triticum aestivum OX=4565 PE=3	92.679	0	12
Joint	prot3685	A0A3B6TB89	tr|A0A3B6TB89|A0A3B6TB89_WHEAT Uncharacterized protein OS=Triticum aestivum OX=4565 PE=4 SV=1	43.252	0	14
Joint	prot3686	W5I5G5;A0A3B6TBF6;A0A1D6RUW7;A0A077RTE5;A0A3B6T7J2;A0A3B6FH33;A0A3B6RAJ1;A0A3B6GN26	tr|W5I5G5|W5I5G5_WHEAT Uncharacterized protein OS=Triticum aestivum OX=4565 GN=TRAES_3BF060500370CFD_c1 PE=4 SV=1;tr|A0A3B6TBF6|A0A3B6TBF6_WHEAT Uncharacterized protein OS=Triticum aestivum OX=4565 PE=4 SV=1;tr|A0A1D6RUW7|A0A1D6RUW7_WHEAT Uncharacterized p	21.293	0.11	15
S_unique	prot3690	A0A3B6TIQ9;A0A3B6THC4;A0A3B6TC37;A0A3B6TBY9	tr|A0A3B6TIQ9|A0A3B6TIQ9_WHEAT CBM20 domain-containing protein OS=Triticum aestivum OX=4565 PE=4 SV=1;tr|A0A3B6THC4|A0A3B6THC4_WHEAT CBM20 domain-containing protein OS=Triticum aestivum OX=4565 PE=4 SV=1;tr|A0A3B6TC37|A0A3B6TC37_WHEAT CBM20 domain-containi	123.98	0.53	1
Joint	prot3693	A0A3B6THK4;A0A3B6TCZ0;A0A3B6SBD3;A0A3B6RDC7;A0A3B6RGY5;A0A3B6SEZ9;A0A3B6RGY6;A0A3B6RGW3;A0A3B6SCC1;A0A3B6RCU0;A0A3B6SHS2;A0A3B6SGY3	tr|A0A3B6THK4|A0A3B6THK4_WHEAT Uncharacterized protein OS=Triticum aestivum OX=4565 PE=4 SV=1;tr|A0A3B6TCZ0|A0A3B6TCZ0_WHEAT Uncharacterized protein OS=Triticum aestivum OX=4565 PE=4 SV=1;tr|A0A3B6SBD3|A0A3B6SBD3_WHEAT Uncharacterized protein OS=Triticum a	125.22	0.32	1
Joint	prot3694	A0A3B6TD11;A0A3B6T8T6	tr|A0A3B6TD11|A0A3B6TD11_WHEAT Uncharacterized protein OS=Triticum aestivum OX=4565 PE=4 SV=1;tr|A0A3B6T8T6|A0A3B6T8T6_WHEAT Uncharacterized protein OS=Triticum aestivum OX=4565 PE=4 SV=1	44.455	0	10
S_unique	prot3695	A0A3B6TD25;A0A3B6SHV8	tr|A0A3B6TD25|A0A3B6TD25_WHEAT AB hydrolase-1 domain-containing protein OS=Triticum aestivum OX=4565 PE=4 SV=1;tr|A0A3B6SHV8|A0A3B6SHV8_WHEAT AB hydrolase-1 domain-containing protein OS=Triticum aestivum OX=4565 PE=4 SV=1	38.425	0	3
Joint	prot3698	A0A3B6TDT1;A0A3B6SHI6	tr|A0A3B6TDT1|A0A3B6TDT1_WHEAT UVR domain-containing protein OS=Triticum aestivum OX=4565 PE=4 SV=1;tr|A0A3B6SHI6|A0A3B6SHI6_WHEAT UVR domain-containing protein OS=Triticum aestivum OX=4565 PE=4 SV=1	86.228	0	1
Joint	prot3701	A0A3B6TF31;A0A3B6SD61;A0A3B6TJX9;A0A3B6SEH7;A0A3B6SGS9	tr|A0A3B6TF31|A0A3B6TF31_WHEAT Polyadenylate-binding protein OS=Triticum aestivum OX=4565 PE=3 SV=1;tr|A0A3B6SD61|A0A3B6SD61_WHEAT Polyadenylate-binding protein OS=Triticum aestivum OX=4565 PE=3 SV=1;tr|A0A3B6TJX9|A0A3B6TJX9_WHEAT Polyadenylate-binding pro	69.47	0	15
Joint	prot3702	A0A3B6TMS9;A0A3B6TFU9	tr|A0A3B6TMS9|A0A3B6TMS9_WHEAT Aldose 1-epimerase OS=Triticum aestivum OX=4565 PE=3 SV=1;tr|A0A3B6TFU9|A0A3B6TFU9_WHEAT Aldose 1-epimerase OS=Triticum aestivum OX=4565 PE=3 SV=1	38.618	0	9
Joint	prot3703	A0A3B6TFZ6;P16850	tr|A0A3B6TFZ6|A0A3B6TFZ6_WHEAT AAI domain-containing protein OS=Triticum aestivum OX=4565 PE=4 SV=1;sp|P16850|IAAC1_WHEAT Alpha-amylase/trypsin inhibitor CM1 OS=Triticum aestivum OX=4565 PE=1 SV=1	15.527	0.26	15
S_unique	prot3706	A0A3B6TGD2;A0A3B6TND9	tr|A0A3B6TGD2|A0A3B6TGD2_WHEAT Annexin OS=Triticum aestivum OX=4565 PE=3 SV=1;tr|A0A3B6TND9|A0A3B6TND9_WHEAT Annexin OS=Triticum aestivum OX=4565 PE=3 SV=1	35.239	NA	1
Joint	prot3709	A0A3B6THH1;A0A3B6TMR7	tr|A0A3B6THH1|A0A3B6THH1_WHEAT Uncharacterized protein OS=Triticum aestivum OX=4565 PE=4 SV=1;tr|A0A3B6TMR7|A0A3B6TMR7_WHEAT Uncharacterized protein OS=Triticum aestivum OX=4565 PE=4 SV=1	46.835	0	15
Joint	prot3710	A0A3B6THS6;A0A3B6RD17;A0A3B6SJQ1;A0A3B6TD61;A0A3B6RH63	tr|A0A3B6THS6|A0A3B6THS6_WHEAT Uncharacterized protein OS=Triticum aestivum OX=4565 PE=3 SV=1;tr|A0A3B6RD17|A0A3B6RD17_WHEAT Uncharacterized protein OS=Triticum aestivum OX=4565 PE=3 SV=1;tr|A0A3B6SJQ1|A0A3B6SJQ1_WHEAT Uncharacterized protein OS=Triticum a	69.025	0	5
Joint	prot3712	A0A3B6THV1;A0A3B6TGH5;A0A3B6TB65;A0A3B6R751;A0A3B6RAC5;A0A3B6RAC3;A0A3B6RAH7	tr|A0A3B6THV1|A0A3B6THV1_WHEAT Acetyltransferase component of pyruvate dehydrogenase complex OS=Triticum aestivum OX=4565 PE=3 SV=1;tr|A0A3B6TGH5|A0A3B6TGH5_WHEAT Dihydrolipoamide acetyltransferase component of pyruvate dehydrogenase complex OS=Triticum ae	58.321	0	4
Joint	prot3715	A0A3B6TID0;A0A3B6U4U3;A0A3B6R8Q3;A0A3B6U010;A0A3B6RC85	tr|A0A3B6TID0|A0A3B6TID0_WHEAT TRANSKETOLASE_1 domain-containing protein OS=Triticum aestivum OX=4565 PE=4 SV=1;tr|A0A3B6U4U3|A0A3B6U4U3_WHEAT Transket_pyr domain-containing protein OS=Triticum aestivum OX=4565 PE=4 SV=1;tr|A0A3B6R8Q3|A0A3B6R8Q3_WHEAT Tran	80.055	0.24	14
Joint	prot3716	A0A3B6TIG9;P0CZ09	tr|A0A3B6TIG9|A0A3B6TIG9_WHEAT AAI domain-containing protein OS=Triticum aestivum OX=4565 PE=4 SV=1;sp|P0CZ09|AVLA5_WHEAT Avenin-like a5 OS=Triticum aestivum OX=4565 PE=3 SV=1	18.878	0.42	15
Joint	prot3717	A0A3B6TIS2;A0A3B6SI17;Q43207	tr|A0A3B6TIS2|A0A3B6TIS2_WHEAT Peptidylprolyl isomerase OS=Triticum aestivum OX=4565 PE=4 SV=1;tr|A0A3B6SI17|A0A3B6SI17_WHEAT Peptidylprolyl isomerase OS=Triticum aestivum OX=4565 PE=4 SV=1;sp|Q43207|FKB70_WHEAT 70 kDa peptidyl-prolyl isomerase OS=Triticum	61.975	0	15
Joint	prot3721	A0A3B6TR55;A0A3B6TJ23	tr|A0A3B6TR55|A0A3B6TR55_WHEAT PABS domain-containing protein OS=Triticum aestivum OX=4565 PE=3 SV=1;tr|A0A3B6TJ23|A0A3B6TJ23_WHEAT PABS domain-containing protein OS=Triticum aestivum OX=4565 PE=3 SV=1	35.469	0	14
Joint	prot3722	A0A3B6TJ74	tr|A0A3B6TJ74|A0A3B6TJ74_WHEAT Uncharacterized protein OS=Triticum aestivum OX=4565 PE=4 SV=1	30.401	0.45	5
Joint	prot3725	A0A3B6TJU4	tr|A0A3B6TJU4|A0A3B6TJU4_WHEAT Glucose-1-phosphate adenylyltransferase OS=Triticum aestivum OX=4565 PE=3 SV=1	52.093	0	15
Joint	prot3726	Q9LEC0;Q43654;A0A3B6TJZ4;A0A3B6S8B4	tr|Q9LEC0|Q9LEC0_WHEAT Starch synthase, chloroplastic/amyloplastic OS=Triticum aestivum OX=4565 GN=wSsI-1 PE=2 SV=1;sp|Q43654|SSY1_WHEAT Starch synthase 1, chloroplastic/amyloplastic OS=Triticum aestivum OX=4565 GN=WSSI-2 PE=2 SV=2;tr|A0A3B6TJZ4|A0A3B6TJZ4	71.004	0	15
Joint	prot3727	A0A3B6TKB5;A0A3B6SM48	tr|A0A3B6TKB5|A0A3B6TKB5_WHEAT Uncharacterized protein OS=Triticum aestivum OX=4565 PE=4 SV=1;tr|A0A3B6SM48|A0A3B6SM48_WHEAT Uncharacterized protein OS=Triticum aestivum OX=4565 PE=4 SV=1	12.55	0.04	9
Joint	prot3730	A0A3B6TKX8	tr|A0A3B6TKX8|A0A3B6TKX8_WHEAT Lipase_GDSL domain-containing protein OS=Triticum aestivum OX=4565 PE=4 SV=1	39.204	0.34	3
Joint	prot3733	A0A3B6TLP2	tr|A0A3B6TLP2|A0A3B6TLP2_WHEAT Uncharacterized protein OS=Triticum aestivum OX=4565 PE=4 SV=1	46.071	0.11	13
Joint	prot3735	A0A3B6TLW2	tr|A0A3B6TLW2|A0A3B6TLW2_WHEAT SERPIN domain-containing protein OS=Triticum aestivum OX=4565 PE=3 SV=1	43.417	0.4	15
Joint	prot3738	A0A3B6TM54	tr|A0A3B6TM54|A0A3B6TM54_WHEAT Uncharacterized protein OS=Triticum aestivum OX=4565 PE=3 SV=1	39.831	0	2
Joint	prot3741	A0A3B6TMN0;A0A3B6REV7;A0A3B6TB41;A0A3B6SD29;A0A3B6SER7;A0A3B6S9J7;A0A3B6TFQ8	tr|A0A3B6TMN0|A0A3B6TMN0_WHEAT Sucrose synthase OS=Triticum aestivum OX=4565 PE=3 SV=1;tr|A0A3B6REV7|A0A3B6REV7_WHEAT Sucrose synthase OS=Triticum aestivum OX=4565 PE=3 SV=1;tr|A0A3B6TB41|A0A3B6TB41_WHEAT Sucrose synthase OS=Triticum aestivum OX=4565 PE=3	92.398	0	15
Joint	prot3743	A0A3B6TMZ7;A0A3B6TZY6;O04074	tr|A0A3B6TMZ7|A0A3B6TMZ7_WHEAT Starch branching enzyme 1 OS=Triticum aestivum OX=4565 PE=4 SV=1;tr|A0A3B6TZY6|A0A3B6TZY6_WHEAT Starch branching enzyme 1 OS=Triticum aestivum OX=4565 PE=4 SV=1;tr|O04074|O04074_WHEAT Starch branching enzyme 1 OS=Triticum aes	91.115	0.37	15
Joint	prot3744	A0A3B6TN66	tr|A0A3B6TN66|A0A3B6TN66_WHEAT Uncharacterized protein OS=Triticum aestivum OX=4565 PE=4 SV=1	42.422	0	10
Joint	prot3745	A0A3B6TNC4;A0A3B6RPN9;A0A3B6SUT9	tr|A0A3B6TNC4|A0A3B6TNC4_WHEAT Uncharacterized protein OS=Triticum aestivum OX=4565 PE=4 SV=1;tr|A0A3B6RPN9|A0A3B6RPN9_WHEAT Uncharacterized protein OS=Triticum aestivum OX=4565 PE=4 SV=1;tr|A0A3B6SUT9|A0A3B6SUT9_WHEAT Uncharacterized protein OS=Triticum a	86.143	0	2
Joint	prot3747	A0A3B6TNG6;A0A3B6RFT5	tr|A0A3B6TNG6|A0A3B6TNG6_WHEAT SHSP domain-containing protein OS=Triticum aestivum OX=4565 PE=3 SV=1;tr|A0A3B6RFT5|A0A3B6RFT5_WHEAT SHSP domain-containing protein OS=Triticum aestivum OX=4565 PE=3 SV=1	17.976	0	15
Joint	prot3748	A0A3B6TNI7;Q06I75;A0A3B6SHE9	tr|A0A3B6TNI7|A0A3B6TNI7_WHEAT FAS1 domain-containing protein OS=Triticum aestivum OX=4565 PE=4 SV=1;tr|Q06I75|Q06I75_WHEAT Fasciclin-like protein FLA31 OS=Triticum aestivum OX=4565 PE=2 SV=1;tr|A0A3B6SHE9|A0A3B6SHE9_WHEAT FAS1 domain-containing protein OS	29.776	0	15
Joint	prot3751	A0A3B6TNY0;A0A3B6RHJ4;A0A3B6RE24	tr|A0A3B6TNY0|A0A3B6TNY0_WHEAT Pyruvate dehydrogenase E1 component subunit alpha OS=Triticum aestivum OX=4565 PE=4 SV=1;tr|A0A3B6RHJ4|A0A3B6RHJ4_WHEAT Pyruvate dehydrogenase E1 component subunit alpha OS=Triticum aestivum OX=4565 PE=4 SV=1;tr|A0A3B6RE24|A0	43.422	0.05	13
Joint	prot3752	A0A3B6TNZ4	tr|A0A3B6TNZ4|A0A3B6TNZ4_WHEAT Uncharacterized protein OS=Triticum aestivum OX=4565 PE=3 SV=1	12.089	0	13
Joint	prot3759	A0A3B6TPI5;A0A3B6RPJ5;A0A3B6SI00;A0A3B6SKY3	tr|A0A3B6TPI5|A0A3B6TPI5_WHEAT Fe2OG dioxygenase domain-containing protein OS=Triticum aestivum OX=4565 PE=3 SV=1;tr|A0A3B6RPJ5|A0A3B6RPJ5_WHEAT Fe2OG dioxygenase domain-containing protein OS=Triticum aestivum OX=4565 PE=3 SV=1;tr|A0A3B6SI00|A0A3B6SI00_WHE	36.75	0.01	7
S_unique	prot3763	A0A3B6TQC4;A0A3B6RPS7	tr|A0A3B6TQC4|A0A3B6TQC4_WHEAT AAI domain-containing protein OS=Triticum aestivum OX=4565 PE=4 SV=1;tr|A0A3B6RPS7|A0A3B6RPS7_WHEAT AAI domain-containing protein OS=Triticum aestivum OX=4565 PE=4 SV=1	15.686	0.43	1
Joint	prot3776	A0A3B6TSY3;A0A3B6RKF9	tr|A0A3B6TSY3|A0A3B6TSY3_WHEAT Uncharacterized protein OS=Triticum aestivum OX=4565 PE=4 SV=1;tr|A0A3B6RKF9|A0A3B6RKF9_WHEAT Uncharacterized protein OS=Triticum aestivum OX=4565 PE=4 SV=1	78.914	0.01	12
Joint	prot3778	A0A3B6TT46;A0A3B6RKI2;A0A3B6SG73;A0A3B6KT66;A0A3B6KSH7	tr|A0A3B6TT46|A0A3B6TT46_WHEAT PfkB domain-containing protein OS=Triticum aestivum OX=4565 PE=4 SV=1;tr|A0A3B6RKI2|A0A3B6RKI2_WHEAT PfkB domain-containing protein OS=Triticum aestivum OX=4565 PE=4 SV=1;tr|A0A3B6SG73|A0A3B6SG73_WHEAT PfkB domain-containing	35.55	0	14
S_unique	prot3780	A0A3B6TZV4;A0A3B6TTU8;A0A3B6SQR3;A0A3B6RPJ7	tr|A0A3B6TZV4|A0A3B6TZV4_WHEAT FAD-binding PCMH-type domain-containing protein OS=Triticum aestivum OX=4565 PE=4 SV=1;tr|A0A3B6TTU8|A0A3B6TTU8_WHEAT FAD-binding PCMH-type domain-containing protein OS=Triticum aestivum OX=4565 PE=4 SV=1;tr|A0A3B6SQR3|A0A3B6	68.014	0.19	1
Joint	prot3781	A0A3B6TU18	tr|A0A3B6TU18|A0A3B6TU18_WHEAT Uncharacterized protein OS=Triticum aestivum OX=4565 PE=4 SV=1	28.179	0.1	12
Joint	prot3787	A0A3B6TW80	tr|A0A3B6TW80|A0A3B6TW80_WHEAT Uncharacterized protein OS=Triticum aestivum OX=4565 PE=4 SV=1	9.1087	0	7
S_unique	prot3792	A0A3B6TY76	tr|A0A3B6TY76|A0A3B6TY76_WHEAT Uncharacterized protein OS=Triticum aestivum OX=4565 PE=4 SV=1	9.4879	0.13	1
Joint	prot3794	A0A3B6TYV4	tr|A0A3B6TYV4|A0A3B6TYV4_WHEAT DUF3700 domain-containing protein OS=Triticum aestivum OX=4565 PE=4 SV=1	28.014	0	9
Joint	prot3795	A0A3B6U9P0;A0A3B6TZ67;A0A3B6UA75;A0A3B6U3W8;A0A3B6U3N9	tr|A0A3B6U9P0|A0A3B6U9P0_WHEAT Beta-amylase OS=Triticum aestivum OX=4565 PE=3 SV=1;tr|A0A3B6TZ67|A0A3B6TZ67_WHEAT Beta-amylase OS=Triticum aestivum OX=4565 PE=3 SV=1;tr|A0A3B6UA75|A0A3B6UA75_WHEAT Beta-amylase OS=Triticum aestivum OX=4565 PE=3 SV=1;tr|A0A3	58.926	0	14
Joint	prot3797	A0A3B6TZD9	tr|A0A3B6TZD9|A0A3B6TZD9_WHEAT Uncharacterized protein OS=Triticum aestivum OX=4565 PE=4 SV=1	28.401	0	15
Joint	prot3800	A0A3B6U183;P55313	tr|A0A3B6U183|A0A3B6U183_WHEAT Catalase OS=Triticum aestivum OX=4565 PE=3 SV=1;sp|P55313|CATA2_WHEAT Catalase OS=Triticum aestivum OX=4565 GN=CATA PE=2 SV=1	56.549	0	15
Joint	prot3803	A0A3B6U2S4;A0A3B6U437	tr|A0A3B6U2S4|A0A3B6U2S4_WHEAT SHSP domain-containing protein OS=Triticum aestivum OX=4565 PE=3 SV=1;tr|A0A3B6U437|A0A3B6U437_WHEAT SHSP domain-containing protein OS=Triticum aestivum OX=4565 PE=3 SV=1	16.862	0	2
Joint	prot3812	A0A3B6U775	tr|A0A3B6U775|A0A3B6U775_WHEAT AAI domain-containing protein OS=Triticum aestivum OX=4565 PE=4 SV=1	16.616	0.39	15
Joint	prot3815	A0A3B6UAX2;A0A3B6UB84	tr|A0A3B6UAX2|A0A3B6UAX2_WHEAT Peroxidase OS=Triticum aestivum OX=4565 PE=3 SV=1;tr|A0A3B6UB84|A0A3B6UB84_WHEAT Peroxidase OS=Triticum aestivum OX=4565 PE=3 SV=1	38.496	0	15
Joint	prot3819	A1EHE7;P08079	tr|A1EHE7|A1EHE7_WHEAT Gamma gliadin-D3 OS=Triticum aestivum OX=4565 GN=Gli-1 PE=2 SV=1;sp|P08079|GDB0_WHEAT Gamma-gliadin (Fragment) OS=Triticum aestivum OX=4565 PE=1 SV=1	33.589	0.57	15
Joint	prot3821	A3KLL4;A0A3B5XY18	tr|A3KLL4|A3KLL4_WHEAT Malate dehydrogenase OS=Triticum aestivum OX=4565 PE=2 SV=1;tr|A0A3B5XY18|A0A3B5XY18_WHEAT Malate dehydrogenase OS=Triticum aestivum OX=4565 PE=3 SV=1	35.485	0	15
Joint	prot3822	A4K4Y4;A0A3B6ILR6	tr|A4K4Y4|A4K4Y4_WHEAT Tubulin alpha chain OS=Triticum aestivum OX=4565 GN=TUBA-3B PE=2 SV=1;tr|A0A3B6ILR6|A0A3B6ILR6_WHEAT Tubulin alpha chain OS=Triticum aestivum OX=4565 PE=3 SV=1	49.729	0	15
Joint	prot3823	A4K4Z1;A4K4Z0	tr|A4K4Z1|A4K4Z1_WHEAT Tubulin alpha chain OS=Triticum aestivum OX=4565 GN=TUBA-5A PE=2 SV=1;tr|A4K4Z0|A4K4Z0_WHEAT Tubulin alpha chain OS=Triticum aestivum OX=4565 GN=TUBA-5D PE=2 SV=1	49.873	0.13	3
Joint	prot3824	D6QZM4;A5A4L4;P0CZ06;D6QZM5;D0EWS4	sp|D6QZM4|AVLB9_WHEAT Avenin-like b9 OS=Triticum aestivum OX=4565 PE=3 SV=1;sp|A5A4L4|AVLB6_WHEAT Avenin-like b6 OS=Triticum aestivum OX=4565 PE=3 SV=1;sp|P0CZ06|AVLB3_WHEAT Avenin-like b3 OS=Triticum aestivum OX=4565 PE=2 SV=1;sp|D6QZM5|AVLB8_WHEAT Avenin	32.406	0.37	15
Joint	prot3826	A5HE90	tr|A5HE90|A5HE90_WHEAT Hypersensitive response protein OS=Triticum aestivum OX=4565 GN=hir1 PE=2 SV=1	31.31	0	6
Joint	prot3827	A7BJ77	tr|A7BJ77|A7BJ77_WHEAT Xylanase inhibitor OS=Triticum aestivum OX=4565 GN=Xip-R1 PE=2 SV=1	32.946	0.77	7
Joint	prot3829	A7UME1	tr|A7UME1|A7UME1_WHEAT Xylanase inhibitor 725ACC OS=Triticum aestivum OX=4565 PE=3 SV=1	41.193	0	5
Joint	prot3830	A7UME2	tr|A7UME2|A7UME2_WHEAT Xylanase inhibitor 725ACCN OS=Triticum aestivum OX=4565 PE=3 SV=1	41.245	0.77	15
Joint	prot3833	A9U8G1;A0A3B6IQY9;A0A3B6JHG0;A0A3B6IQ10;A0A3B6ILY9;A0A3B6JHW0	tr|A9U8G1|A9U8G1_WHEAT Alcohol dehydrogenase ADH2D OS=Triticum aestivum OX=4565 PE=2 SV=1;tr|A0A3B6IQY9|A0A3B6IQY9_WHEAT Uncharacterized protein OS=Triticum aestivum OX=4565 PE=3 SV=1;tr|A0A3B6JHG0|A0A3B6JHG0_WHEAT Uncharacterized protein OS=Triticum aesti	41.003	0.29	12
Joint	prot3834	A9U8G4;A0A3B6HTX5	tr|A9U8G4|A9U8G4_WHEAT Alcohol dehydrogenase ADH1A OS=Triticum aestivum OX=4565 PE=2 SV=1;tr|A0A3B6HTX5|A0A3B6HTX5_WHEAT Alcohol dehydrogenase ADH1A OS=Triticum aestivum OX=4565 PE=3 SV=1	41.015	0	15
Joint	prot3835	A9U8G5;A0A3B6ING4	tr|A9U8G5|A9U8G5_WHEAT Alcohol dehydrogenase ADH1D OS=Triticum aestivum OX=4565 PE=2 SV=1;tr|A0A3B6ING4|A0A3B6ING4_WHEAT Alcohol dehydrogenase ADH1D OS=Triticum aestivum OX=4565 PE=3 SV=1	41.016	0	1
Joint	prot3836	W5GBW4;B0LXM0	tr|W5GBW4|W5GBW4_WHEAT S-adenosylmethionine synthase OS=Triticum aestivum OX=4565 PE=3 SV=1;sp|B0LXM0|METK_WHEAT S-adenosylmethionine synthase OS=Triticum aestivum OX=4565 GN=SAMS PE=2 SV=1	43.251	0.31	1
Joint	prot3838	W5BX27;B2B9U2	tr|W5BX27|W5BX27_WHEAT V-type proton ATPase subunit G OS=Triticum aestivum OX=4565 GN=CAMPLR22A2D_LOCUS4361 PE=3 SV=1;tr|B2B9U2|B2B9U2_WHEAT V-type proton ATPase subunit G OS=Triticum aestivum OX=4565 PE=2 SV=1	12.376	0.1	3
Joint	prot3839	B2LXU4;A0A3B6LTI6	tr|B2LXU4|B2LXU4_WHEAT Alpha-1,4 glucan phosphorylase OS=Triticum aestivum OX=4565 GN=Pho1 PE=2 SV=1;tr|A0A3B6LTI6|A0A3B6LTI6_WHEAT Alpha-1,4 glucan phosphorylase OS=Triticum aestivum OX=4565 PE=3 SV=1	108.27	0.73	15
Joint	prot3841	B3V9H7;P27736	tr|B3V9H7|B3V9H7_WHEAT Starch synthase, chloroplastic/amyloplastic OS=Triticum aestivum OX=4565 GN=Wx-1 PE=3 SV=1;sp|P27736|SSG1_WHEAT Granule-bound starch synthase 1, chloroplastic/amyloplastic OS=Triticum aestivum OX=4565 GN=WAXY PE=1 SV=1	66.525	0	15
Joint	prot3843	B6UKM9	tr|B6UKM9|B6UKM9_WHEAT Gamma gliadin-A3 OS=Triticum aestivum OX=4565 GN=ll908 PE=2 SV=1	32.661	0.83	15
Joint	prot3845	C0J025;W5H9B7;A0A3B6TIW9;A0A3B6TNQ8	tr|C0J025|C0J025_WHEAT Peptidyl-prolyl cis-trans isomerase OS=Triticum aestivum OX=4565 PE=3 SV=1;tr|W5H9B7|W5H9B7_WHEAT Peptidyl-prolyl cis-trans isomerase OS=Triticum aestivum OX=4565 PE=3 SV=1;tr|A0A3B6TIW9|A0A3B6TIW9_WHEAT Peptidyl-prolyl cis-trans iso	22.854	0.45	15
Joint	prot3846	C0KTS8	tr|C0KTS8|C0KTS8_WHEAT Hypersensitive induced response protein 4 OS=Triticum aestivum OX=4565 GN=hir4 PE=2 SV=1	32.058	0.03	1
Joint	prot3848	C1K737	tr|C1K737|C1K737_WHEAT Multiprotein bridging factor 1 OS=Triticum aestivum OX=4565 GN=MBF1 PE=2 SV=1	15.716	0.37	5
Joint	prot3851	D0PRB4;A0A3B6DBZ8	tr|D0PRB4|D0PRB4_WHEAT Peroxiredoxin OS=Triticum aestivum OX=4565 GN=CAMPLR22A2D_LOCUS5300 PE=2 SV=1;tr|A0A3B6DBZ8|A0A3B6DBZ8_WHEAT Peroxiredoxin OS=Triticum aestivum OX=4565 PE=4 SV=1	23.977	0	14
Joint	prot3856	D3KVP3	tr|D3KVP3|D3KVP3_WHEAT Purple acid phosphatase OS=Triticum aestivum OX=4565 PE=2 SV=1	37.963	0.21	2
Joint	prot3859	D8L9A7	tr|D8L9A7|D8L9A7_WHEAT Putative PDI-like protein OS=Triticum aestivum OX=4565 GN=pdil7-1 PE=2 SV=1	46.621	0.21	6
Joint	prot3860	D8L9B3	tr|D8L9B3|D8L9B3_WHEAT Protein disulfide isomerase family protein 4-1 OS=Triticum aestivum OX=4565 GN=pdil4-1 PE=2 SV=1	40.26	0	15
Joint	prot3861	D8L9B5	tr|D8L9B5|D8L9B5_WHEAT Putative PDI-like protein OS=Triticum aestivum OX=4565 GN=pdil5-1 PE=2 SV=1	47.221	0.83	14
Joint	prot3866	D8L9U6;A0A3B6GJX5;A0A3B6E987;I0JTW5;A0A3B6E955	tr|D8L9U6|D8L9U6_WHEAT Eukaryotic translation initiation factor 3 subunit A OS=Triticum aestivum OX=4565 GN=TAA_ctg0954b.00420.1 PE=3 SV=1;tr|A0A3B6GJX5|A0A3B6GJX5_WHEAT Eukaryotic translation initiation factor 3 subunit A OS=Triticum aestivum OX=4565 PE=3	117.15	0	11
Joint	prot3867	D9ZLW0	tr|D9ZLW0|D9ZLW0_WHEAT Outer membrane channel protein OEP16-2 OS=Triticum aestivum OX=4565 GN=OEP16-2 PE=4 SV=1	17.96	0	1
Joint	prot3868	E2F3W4	tr|E2F3W4|E2F3W4_WHEAT 40S ribosomal protein S15a OS=Triticum aestivum OX=4565 GN=TRAES_3BF117500090CFD_c1 PE=2 SV=1	14.79	0	15
Joint	prot3869	E6Y289	tr|E6Y289|E6Y289_WHEAT Translationally-controlled tumor protein OS=Triticum aestivum OX=4565 PE=2 SV=1	18.778	0	5
Joint	prot3872	F4Y589	tr|F4Y589|F4Y589_WHEAT Heat shock protein 90 OS=Triticum aestivum OX=4565 GN=Hsp90.1-A1 PE=2 SV=1	81.13	0.25	14
Joint	prot3874	F4Y594	tr|F4Y594|F4Y594_WHEAT Heat shock protein 90 OS=Triticum aestivum OX=4565 GN=Hsp90.2-D1 PE=2 SV=1	80.436	0	14
Joint	prot3878	F8WTQ7;F8WTQ5	tr|F8WTQ7|F8WTQ7_WHEAT Delta-aminolevulinic acid dehydratase OS=Triticum aestivum OX=4565 GN=TaALAD1d PE=2 SV=1;tr|F8WTQ5|F8WTQ5_WHEAT Delta-aminolevulinic acid dehydratase OS=Triticum aestivum OX=4565 GN=TaALAD1a PE=2 SV=1	46.216	0.51	8
Joint	prot3879	G0Z6F1;A0A3B5ZV55;A0A3B5Y160;A0A3B5Y1D2	tr|G0Z6F1|G0Z6F1_WHEAT 26s proteasome non-ATPase regulatory subunit OS=Triticum aestivum OX=4565 GN=TRAES_3BF102700120CFD_c1 PE=2 SV=1;tr|A0A3B5ZV55|A0A3B5ZV55_WHEAT MPN domain-containing protein OS=Triticum aestivum OX=4565 PE=4 SV=1;tr|A0A3B5Y160|A0A3B5Y	34.269	0.24	10
S_unique	prot3881	G3CCE7;A0A3B6AZ00	tr|G3CCE7|G3CCE7_WHEAT Starch branching enzyme IIa OS=Triticum aestivum OX=4565 GN=sbeiia PE=4 SV=1;tr|A0A3B6AZ00|A0A3B6AZ00_WHEAT Aamy domain-containing protein OS=Triticum aestivum OX=4565 PE=4 SV=1	93.014	0.65	1
Joint	prot3884	H6U7Y8	tr|H6U7Y8|H6U7Y8_WHEAT PINB-2v1-3 OS=Triticum aestivum OX=4565 PE=4 SV=1	16.582	0.35	9
Joint	prot3885	H9AXB3	tr|H9AXB3|H9AXB3_WHEAT Serpin-N3.2 OS=Triticum aestivum OX=4565 PE=2 SV=1	42.996	0.34	15
Joint	prot3886	H9NAV6	tr|H9NAV6|H9NAV6_WHEAT Superoxide dismutase [Cu-Zn] OS=Triticum aestivum OX=4565 GN=CAMPLR22A2D_LOCUS1074 PE=2 SV=1	15.092	0.05	15
Joint	prot3887	H9U3X3	tr|H9U3X3|H9U3X3_WHEAT PR61 OS=Triticum aestivum OX=4565 GN=PR61 PE=2 SV=1	11.66	0.49	14
Joint	prot3889	I0IT63	tr|I0IT63|I0IT63_WHEAT Alpha/beta-gliadin OS=Triticum aestivum OX=4565 GN=Gli-2 PE=4 SV=1	33.079	NA	1
Joint	prot3890	I0IT64	tr|I0IT64|I0IT64_WHEAT Alpha/beta-gliadin OS=Triticum aestivum OX=4565 GN=Gli-2 PE=4 SV=1	34.226	NA	1
Joint	prot3891	P04723;I0IT65	sp|P04723|GDA3_WHEAT Alpha/beta-gliadin A-III OS=Triticum aestivum OX=4565 PE=2 SV=1;tr|I0IT65|I0IT65_WHEAT Alpha-gliadin OS=Triticum aestivum OX=4565 GN=Gli-2 PE=4 SV=1	32.236	0.26	15
Joint	prot3896	I6QQ39	tr|I6QQ39|I6QQ39_WHEAT Globulin-3A OS=Triticum aestivum OX=4565 GN=Glo-3A PE=2 SV=1	66.324	0.31	15
Joint	prot3897	J7HT09	tr|J7HT09|J7HT09_WHEAT Alpha-gliadin OS=Triticum aestivum OX=4565 GN=Gli-CS-1 PE=4 SV=1	32.867	0.21	15
Joint	prot3898	P18573;J7HWD3	sp|P18573|GDA9_WHEAT Alpha/beta-gliadin MM1 OS=Triticum aestivum OX=4565 PE=1 SV=1;tr|J7HWD3|J7HWD3_WHEAT Alpha-gliadin OS=Triticum aestivum OX=4565 GN=Gli-SB-3 PE=4 SV=1	35.396	0	14
S_unique	prot3899	P04722;K7XRA1	sp|P04722|GDA2_WHEAT Alpha/beta-gliadin A-II OS=Triticum aestivum OX=4565 PE=2 SV=1;tr|K7XRA1|K7XRA1_WHEAT Alpha-gliadin OS=Triticum aestivum OX=4565 GN=gli-2 PE=4 SV=1	33.66	0.51	1
Joint	prot3900	L0GDQ5	tr|L0GDQ5|L0GDQ5_WHEAT 14-3-3 protein OS=Triticum aestivum OX=4565 GN=14R1 PE=2 SV=1	29.748	0	12
Joint	prot3901	L0GED8;A0A3B6HZS8;A0A1D5XVH4	tr|L0GED8|L0GED8_WHEAT 14-3-3 protein OS=Triticum aestivum OX=4565 GN=14R2 PE=2 SV=1;tr|A0A3B6HZS8|A0A3B6HZS8_WHEAT 14-3-3 protein OS=Triticum aestivum OX=4565 PE=3 SV=1;tr|A0A1D5XVH4|A0A1D5XVH4_WHEAT 14-3-3 protein OS=Triticum aestivum OX=4565 PE=3 SV=1	29.265	0.21	15
Joint	prot3902	L7RYL1;A0A3B5ZZS4	tr|L7RYL1|L7RYL1_WHEAT Farnesyl pyrophosphate synthase D2 OS=Triticum aestivum OX=4565 PE=2 SV=1;tr|A0A3B5ZZS4|A0A3B5ZZS4_WHEAT Uncharacterized protein OS=Triticum aestivum OX=4565 PE=3 SV=1	40.178	0.13	9
Joint	prot3903	M4VP35	tr|M4VP35|M4VP35_WHEAT BOWMAN_BIRK domain-containing protein OS=Triticum aestivum OX=4565 GN=UES PE=2 SV=1	10.315	0	8
Joint	prot3906	M9TGF7	tr|M9TGF7|M9TGF7_WHEAT Gamma gliadin-D2 OS=Triticum aestivum OX=4565 GN=Gli-1 PE=2 SV=1	37.158	0.61	15
Joint	prot3907	O64392	sp|O64392|WHW1_WHEAT Wheatwin-1 OS=Triticum aestivum OX=4565 GN=PR4A PE=1 SV=1	15.634	0.65	15
Joint	prot3908	O64393	sp|O64393|WHW2_WHEAT Wheatwin-2 OS=Triticum aestivum OX=4565 GN=PR4B PE=1 SV=1	15.867	0.74	15
Joint	prot3909	O64394	sp|O64394|TRXH_WHEAT Thioredoxin H-type OS=Triticum aestivum OX=4565 PE=2 SV=3	13.524	0.4	15
Joint	prot3910	P00068;W4ZNQ8;A0A3B5YZ84	sp|P00068|CYC_WHEAT Cytochrome c OS=Triticum aestivum OX=4565 PE=1 SV=1;tr|W4ZNQ8|W4ZNQ8_WHEAT Cytochrome c domain-containing protein OS=Triticum aestivum OX=4565 PE=3 SV=1;tr|A0A3B5YZ84|A0A3B5YZ84_WHEAT Cytochrome c domain-containing protein OS=Triticum a	12.047	0	10
Joint	prot3911	P01084	sp|P01084|IAA5_WHEAT Alpha-amylase inhibitor 0.53 OS=Triticum aestivum OX=4565 PE=1 SV=1	13.185	0	14
Joint	prot3912	P01085;A0A3B6GR96;A0A3B6GNC7	sp|P01085|IAA1_WHEAT Alpha-amylase inhibitor 0.19 OS=Triticum aestivum OX=4565 PE=1 SV=1;tr|A0A3B6GR96|A0A3B6GR96_WHEAT AAI domain-containing protein OS=Triticum aestivum OX=4565 PE=4 SV=1;tr|A0A3B6GNC7|A0A3B6GNC7_WHEAT AAI domain-containing protein OS=Tri	13.337	0.51	15
Joint	prot3913	P01544;Q9T0P1	sp|P01544|THN1_WHEAT Alpha-1-purothionin (Fragment) OS=Triticum aestivum OX=4565 GN=THI1.1 PE=1 SV=2;tr|Q9T0P1|Q9T0P1_WHEAT Alpha purothionin OS=Triticum aestivum OX=4565 GN=Pur-B1 PE=4 SV=1	13.525	0	14
Joint	prot3914	P02861	sp|P02861|GLT1_WHEAT Glutenin, high molecular weight subunit PC256 (Fragment) OS=Triticum aestivum OX=4565 PE=2 SV=1	10.896	0.41	6
Joint	prot3915	P02863;P04721;A0A0E3Z6M6	sp|P02863|GDA0_WHEAT Alpha/beta-gliadin OS=Triticum aestivum OX=4565 PE=2 SV=2;sp|P04721|GDA1_WHEAT Alpha/beta-gliadin A-I OS=Triticum aestivum OX=4565 PE=2 SV=1;tr|A0A0E3Z6M6|A0A0E3Z6M6_WHEAT Alpha-gliadin (Fragment) OS=Triticum aestivum OX=4565 GN=Gli-2	32.963	0.07	15
Joint	prot3917	P04568	sp|P04568|EM1_WHEAT Em protein OS=Triticum aestivum OX=4565 GN=EM PE=2 SV=1	9.9626	0.09	13
Joint	prot3919	P04726	sp|P04726|GDA6_WHEAT Alpha/beta-gliadin clone PW1215 OS=Triticum aestivum OX=4565 PE=3 SV=1	33.941	0.68	13
Joint	prot3921	P04729	sp|P04729|GDB1_WHEAT Gamma-gliadin B-I OS=Triticum aestivum OX=4565 PE=2 SV=1	34.251	0	9
Joint	prot3923	P06659	sp|P06659|GDBB_WHEAT Gamma-gliadin B OS=Triticum aestivum OX=4565 PE=3 SV=1	32.966	0.7	15
Joint	prot3925	P08488	sp|P08488|GLT3_WHEAT Glutenin, high molecular weight subunit 12 OS=Triticum aestivum OX=4565 PE=3 SV=1	70.866	0.16	15
Joint	prot3926	P08819	sp|P08819|CBP2_WHEAT Serine carboxypeptidase 2 OS=Triticum aestivum OX=4565 GN=CBP2 PE=1 SV=2	49.506	0.04	15
Joint	prot3928	P10385	sp|P10385|GLTA_WHEAT Glutenin, low molecular weight subunit OS=Triticum aestivum OX=4565 PE=3 SV=1	41.02	0.82	15
Joint	prot3929	P10386	sp|P10386|GLTB_WHEAT Glutenin, low molecular weight subunit 1D1 OS=Triticum aestivum OX=4565 PE=2 SV=1	34.928	0.65	15
Joint	prot3930	P10387	sp|P10387|GLT0_WHEAT Glutenin, high molecular weight subunit DY10 OS=Triticum aestivum OX=4565 GN=GLU-D1-2B PE=3 SV=1	69.628	0.18	3
Joint	prot3931	P10388;P08489	sp|P10388|GLT5_WHEAT Glutenin, high molecular weight subunit DX5 OS=Triticum aestivum OX=4565 GN=GLU-1D-1D PE=3 SV=5;sp|P08489|GLT4_WHEAT Glutenin, high molecular weight subunit PW212 OS=Triticum aestivum OX=4565 PE=3 SV=1	90.292	0	15
Joint	prot3934	P12299;A0A3B6A3C9;P12300	sp|P12299|GLGL2_WHEAT Glucose-1-phosphate adenylyltransferase large subunit, chloroplastic/amyloplastic OS=Triticum aestivum OX=4565 GN=AGP-L PE=2 SV=2;tr|A0A3B6A3C9|A0A3B6A3C9_WHEAT Glucose-1-phosphate adenylyltransferase OS=Triticum aestivum OX=4565 PE=3	57.808	0	15
Joint	prot3935	P12783	sp|P12783|PGKY_WHEAT Phosphoglycerate kinase, cytosolic OS=Triticum aestivum OX=4565 PE=2 SV=1	42.121	0.06	1
Joint	prot3936	P16159	sp|P16159|IAC16_WHEAT Alpha-amylase/trypsin inhibitor CM16 OS=Triticum aestivum OX=4565 PE=1 SV=1	15.782	0	15
Joint	prot3938	P16347;A0A3B6C9V8	sp|P16347|IAAS_WHEAT Endogenous alpha-amylase/subtilisin inhibitor OS=Triticum aestivum OX=4565 PE=1 SV=1;tr|A0A3B6C9V8|A0A3B6C9V8_WHEAT Uncharacterized protein OS=Triticum aestivum OX=4565 PE=4 SV=1	19.633	0.75	15
Joint	prot3939	P16851	sp|P16851|IAAC2_WHEAT Alpha-amylase/trypsin inhibitor CM2 OS=Triticum aestivum OX=4565 PE=1 SV=2	15.46	0.21	15
Joint	prot3940	P17314	sp|P17314|IAAC3_WHEAT Alpha-amylase/trypsin inhibitor CM3 OS=Triticum aestivum OX=4565 PE=1 SV=1	18.221	0.48	15
Joint	prot3942	P21292;M9TE79	sp|P21292|GDBX_WHEAT Gamma-gliadin OS=Triticum aestivum OX=4565 PE=3 SV=1;tr|M9TE79|M9TE79_WHEAT Gamma gliadin-B1 OS=Triticum aestivum OX=4565 GN=Gli-1 PE=2 SV=1	34.3	0.14	12
Joint	prot3943	P22701	sp|P22701|EM2_WHEAT Em protein CS41 OS=Triticum aestivum OX=4565 GN=EM PE=2 SV=1	9.9867	0.15	6
Joint	prot3944	P24296;Q8GZB0	sp|P24296|NLTP1_WHEAT Non-specific lipid-transfer protein (Fragment) OS=Triticum aestivum OX=4565 PE=1 SV=2;tr|Q8GZB0|Q8GZB0_WHEAT Non-specific lipid-transfer protein OS=Triticum aestivum OX=4565 GN=LTP1500 PE=3 SV=1	11.899	0.53	15
Joint	prot3945	P26913	sp|P26913|NLTPB_WHEAT Probable non-specific lipid-transfer protein (Fragment) OS=Triticum aestivum OX=4565 PE=1 SV=1	3.8314	0.24	9
Joint	prot3950	P32032	sp|P32032|THN2_WHEAT Alpha-2-purothionin OS=Triticum aestivum OX=4565 GN=THI1.2 PE=2 SV=1	14.558	0	15
Joint	prot3951	P33432	sp|P33432|PUIA_WHEAT Puroindoline-A OS=Triticum aestivum OX=4565 GN=PINA PE=1 SV=2	16.387	0.18	15
Joint	prot3952	P38076;A0A3B6KBM0	sp|P38076|CYSK_WHEAT Cysteine synthase OS=Triticum aestivum OX=4565 GN=CYS1 PE=2 SV=1;tr|A0A3B6KBM0|A0A3B6KBM0_WHEAT Cysteine synthase OS=Triticum aestivum OX=4565 PE=3 SV=1	34.114	0.57	15
S_unique	prot3953	P42755	sp|P42755|EM4_WHEAT Em protein H5 OS=Triticum aestivum OX=4565 GN=EMH5 PE=2 SV=1	10.06	0.1	2
Joint	prot3955	P81713	sp|P81713|IBB3_WHEAT Bowman-Birk type trypsin inhibitor OS=Triticum aestivum OX=4565 PE=1 SV=1	7.9623	0.58	12
Joint	prot3956	P82900	sp|P82900|NLT2G_WHEAT Non-specific lipid-transfer protein 2G OS=Triticum aestivum OX=4565 PE=1 SV=2	9.8315	0.55	15
Joint	prot3957	P82901;Q2PCC7	sp|P82901|NLT2P_WHEAT Non-specific lipid-transfer protein 2P OS=Triticum aestivum OX=4565 PE=1 SV=1;tr|Q2PCC7|Q2PCC7_WHEAT Type 2 non specific lipid transfer protein OS=Triticum aestivum OX=4565 GN=ltp7.1c PE=4 SV=1	7.046	0.73	15
Joint	prot3958	P83207;A0A3B6TIX0	sp|P83207|ICIW2_WHEAT Chymotrypsin inhibitor WCI OS=Triticum aestivum OX=4565 PE=1 SV=1;tr|A0A3B6TIX0|A0A3B6TIX0_WHEAT AAI domain-containing protein OS=Triticum aestivum OX=4565 PE=4 SV=1	12.944	0.03	15
Joint	prot3959	P93606	tr|P93606|P93606_WHEAT Superoxide dismutase OS=Triticum aestivum OX=4565 GN=SOD3.2 PE=2 SV=1	25.299	0.05	9
Joint	prot3963	Q05806	sp|Q05806|THN5_WHEAT Type-5 thionin OS=Triticum aestivum OX=4565 GN=TTHV PE=2 SV=1	13.748	0	15
Joint	prot3965	Q0Q0I7;A0A3B6LP12;A0A3B6MTT2;A0A1D5ZR11	tr|Q0Q0I7|Q0Q0I7_WHEAT Heat shock protein 90 OS=Triticum aestivum OX=4565 GN=HSP90-2 PE=1 SV=1;tr|A0A3B6LP12|A0A3B6LP12_WHEAT Heat shock protein 90 OS=Triticum aestivum OX=4565 PE=3 SV=1;tr|A0A3B6MTT2|A0A3B6MTT2_WHEAT Heat shock protein 90 OS=Triticum aest	80.459	0.4	15
Joint	prot3966	Q0Q5D4	tr|Q0Q5D4|Q0Q5D4_WHEAT Globulin 1 OS=Triticum aestivum OX=4565 PE=4 SV=1	24.557	0.42	15
Joint	prot3967	Q0Q5D9	tr|Q0Q5D9|Q0Q5D9_WHEAT Globulin 1 OS=Triticum aestivum OX=4565 PE=4 SV=1	24.55	0	15
Joint	prot3968	Q10464	sp|Q10464|PUIB_WHEAT Puroindoline-B OS=Triticum aestivum OX=4565 GN=PINB PE=1 SV=1	16.792	0	15
Joint	prot3969	Q1XHC6	tr|Q1XHC6|Q1XHC6_WHEAT Cysteine proteinase inhibitor OS=Triticum aestivum OX=4565 GN=TaMDC1 PE=2 SV=1	26.605	0	15
Joint	prot3970	Q2A783	sp|Q2A783|AVLB1_WHEAT Avenin-like b1 OS=Triticum aestivum OX=4565 GN=AVNLB PE=1 SV=1	32.726	0.67	15
Joint	prot3971	Q2A784	sp|Q2A784|AVLA1_WHEAT Avenin-like a1 OS=Triticum aestivum OX=4565 GN=AVNLA PE=2 SV=1	18.427	0.67	15
Joint	prot3972	Q2PCB7;Q2PCD1;A0A3B6FVG3	tr|Q2PCB7|Q2PCB7_WHEAT Non-specific lipid-transfer protein OS=Triticum aestivum OX=4565 GN=ltp9.7d PE=2 SV=1;tr|Q2PCD1|Q2PCD1_WHEAT Non-specific lipid-transfer protein OS=Triticum aestivum OX=4565 GN=ltp9.7c PE=3 SV=1;tr|A0A3B6FVG3|A0A3B6FVG3_WHEAT Non-spe	12.259	0	10
Joint	prot3973	Q2PCC3	tr|Q2PCC3|Q2PCC3_WHEAT Type 2 non specific lipid transfer protein OS=Triticum aestivum OX=4565 GN=ltp7.1b PE=4 SV=1	10.065	0.63	13
Joint	prot3975	Q2WGB1	tr|Q2WGB1|Q2WGB1_WHEAT Starch synthase, chloroplastic/amyloplastic OS=Triticum aestivum OX=4565 GN=wSSII-D PE=3 SV=1	86.944	0	14
Joint	prot3976	Q2XP43;A0A3B6GWW9	tr|Q2XP43|Q2XP43_WHEAT Vacuolar proton ATPase subunit E OS=Triticum aestivum OX=4565 PE=2 SV=1;tr|A0A3B6GWW9|A0A3B6GWW9_WHEAT Uncharacterized protein OS=Triticum aestivum OX=4565 PE=3 SV=1	26.176	0.33	14
Joint	prot3977	Q332R4;A0A3B6K9K7;A0A3B6SL57;A0A3B6RD12;A0A3B5ZVC1;A0A3B6B8G2;A0A3B6NPL2;A0A3B6JHJ0;A0A3B6FR48;A0A3B6R9D6;A0A3B6D6H2;A0A3B5ZTR5;A0A3B6C5R9;A0A3B6LT32;A0A3B6DBJ7	tr|Q332R4|Q332R4_WHEAT ATP synthase subunit alpha OS=Triticum aestivum OX=4565 GN=atp1-1 PE=3 SV=1;tr|A0A3B6K9K7|A0A3B6K9K7_WHEAT ATP synthase subunit alpha OS=Triticum aestivum OX=4565 PE=3 SV=1;tr|A0A3B6SL57|A0A3B6SL57_WHEAT ATP synthase subunit alpha OS	55.306	0	15
Joint	prot3978	Q3S4I1	tr|Q3S4I1|Q3S4I1_WHEAT Eukaryotic translation initiation factor 5A OS=Triticum aestivum OX=4565 GN=CAMPLR22A2D_LOCUS2580 PE=3 SV=1	17.362	0	15
Joint	prot3979	Q41518	tr|Q41518|Q41518_WHEAT Single-stranded nucleic acid binding protein OS=Triticum aestivum OX=4565 GN=whGRP-1 PE=2 SV=1	16.255	0	13
Joint	prot3980	Q41585	tr|Q41585|Q41585_WHEAT Type V Thionin OS=Triticum aestivum OX=4565 GN=TthV2 PE=4 SV=1	13.632	0	11
Joint	prot3981	Q41593;A0A3B6LS85	sp|Q41593|SPZ1A_WHEAT Serpin-Z1A OS=Triticum aestivum OX=4565 GN=WZCI PE=1 SV=1;tr|A0A3B6LS85|A0A3B6LS85_WHEAT SERPIN domain-containing protein OS=Triticum aestivum OX=4565 PE=3 SV=1	43.118	0.44	15
Joint	prot3983	Q43659	tr|Q43659|Q43659_WHEAT 15kDa grain softness protein OS=Triticum aestivum OX=4565 GN=GSP-1b PE=2 SV=1	18.449	0	15
Joint	prot3984	Q45NB6;A0A3B6PRJ6;A0A3B6PRN3	tr|Q45NB6|Q45NB6_WHEAT Glutamine synthetase OS=Triticum aestivum OX=4565 GN=GS1 PE=2 SV=1;tr|A0A3B6PRJ6|A0A3B6PRJ6_WHEAT Glutamine synthetase OS=Triticum aestivum OX=4565 PE=3 SV=1;tr|A0A3B6PRN3|A0A3B6PRN3_WHEAT Glutamine synthetase OS=Triticum aestivum OX	39.213	0	9
Joint	prot3985	Q4U1A4	tr|Q4U1A4|Q4U1A4_WHEAT Dimeric alpha-amylase inhibitor OS=Triticum aestivum OX=4565 PE=4 SV=1	15.046	0.55	15
Joint	prot3987	Q4Z8L8	tr|Q4Z8L8|Q4Z8L8_WHEAT Class II chitinase OS=Triticum aestivum OX=4565 PE=4 SV=1	28.217	0	15
Joint	prot3988	Q58QF6;A0A3B5Z137	tr|Q58QF6|Q58QF6_WHEAT Delta-1-pyrroline-5-carboxylate synthase OS=Triticum aestivum OX=4565 PE=2 SV=1;tr|A0A3B5Z137|A0A3B5Z137_WHEAT Delta-1-pyrroline-5-carboxylate synthase OS=Triticum aestivum OX=4565 PE=3 SV=1	77.699	0	15
Joint	prot3989	Q5BHT9	tr|Q5BHT9|Q5BHT9_WHEAT GSP-1 Grain Softness Protein OS=Triticum aestivum OX=4565 GN=Gsp1A PE=4 SV=1	18.171	0	15
Joint	prot3991	Q5I7K2;A0A3B6JJ15	tr|Q5I7K2|Q5I7K2_WHEAT 40S ribosomal protein S7 OS=Triticum aestivum OX=4565 PE=1 SV=1;tr|A0A3B6JJ15|A0A3B6JJ15_WHEAT 40S ribosomal protein S7 OS=Triticum aestivum OX=4565 PE=3 SV=1	22.256	0	15
Joint	prot3992	Q5I7K4	tr|Q5I7K4|Q5I7K4_WHEAT Ribosomal protein L17 OS=Triticum aestivum OX=4565 PE=1 SV=1	15.015	0.15	15
Joint	prot3993	Q5I7K5	tr|Q5I7K5|Q5I7K5_WHEAT Ribosomal protein P1 OS=Triticum aestivum OX=4565 PE=1 SV=1	11.192	0.22	15
Joint	prot3995	Q5I7L2	tr|Q5I7L2|Q5I7L2_WHEAT Ribosomal protein L11 OS=Triticum aestivum OX=4565 PE=1 SV=1	20.69	0.24	15
Joint	prot3997	Q5TMB2;Q5TLZ0	tr|Q5TMB2|Q5TMB2_WHEAT Xylanase inhibitor TAXI-IV OS=Triticum aestivum OX=4565 GN=Taxi-IV PE=2 SV=1;tr|Q5TLZ0|Q5TLZ0_WHEAT Xylanase inhibitor OS=Triticum aestivum OX=4565 GN=Taxi-III PE=2 SV=1	42.029	0.61	13
Joint	prot3998	Q6RUI9	tr|Q6RUI9|Q6RUI9_WHEAT Glutamine synthetase OS=Triticum aestivum OX=4565 GN=GS PE=3 SV=1	39.467	0.47	9
Joint	prot3999	Q6RUJ0	tr|Q6RUJ0|Q6RUJ0_WHEAT Glutamine synthetase OS=Triticum aestivum OX=4565 GN=GS PE=3 SV=1	39.483	0.14	14
Joint	prot4000	Q6V959	tr|Q6V959|Q6V959_WHEAT Ribosomal protein L3 OS=Triticum aestivum OX=4565 GN=RPL3 PE=2 SV=1	44.592	0	15
Joint	prot4001	Q6W8Q2	sp|Q6W8Q2|REHY_WHEAT 1-Cys peroxiredoxin PER1 OS=Triticum aestivum OX=4565 GN=PER1 PE=2 SV=1	23.965	0	15
Joint	prot4002	Q6XPZ4	tr|Q6XPZ4|Q6XPZ4_WHEAT Peptidyl-prolyl cis-trans isomerase OS=Triticum aestivum OX=4565 GN=CYP20-2 PE=2 SV=1	25.891	0	14
Joint	prot4005	Q7X744	tr|Q7X744|Q7X744_WHEAT Ribosomal protein L3 OS=Triticum aestivum OX=4565 GN=RPL3 PE=1 SV=1	44.622	0	13
Joint	prot4006	Q7XAP5	tr|Q7XAP5|Q7XAP5_WHEAT ABA inducible protein OS=Triticum aestivum OX=4565 GN=Wrab18 PE=2 SV=1	17.528	0	13
Joint	prot4007	Q84QI5	tr|Q84QI5|Q84QI5_WHEAT GSP-1 Grain Softness Protein OS=Triticum aestivum OX=4565 GN=Gsp-1 PE=4 SV=1	18.196	0	15
Joint	prot4008	Q8GVD3;A0A3B6C579;A0A3B6DBD5	tr|Q8GVD3|Q8GVD3_WHEAT Thioredoxin OS=Triticum aestivum OX=4565 PE=2 SV=1;tr|A0A3B6C579|A0A3B6C579_WHEAT Thioredoxin domain-containing protein OS=Triticum aestivum OX=4565 PE=4 SV=1;tr|A0A3B6DBD5|A0A3B6DBD5_WHEAT Thioredoxin OS=Triticum aestivum OX=4565 PE	12.694	0.05	15
Joint	prot4009	Q8H0B8	tr|Q8H0B8|Q8H0B8_WHEAT Cold regulated protein OS=Triticum aestivum OX=4565 GN=Wcor18 PE=2 SV=1	17.744	0	15
Joint	prot4010	Q8H0K8	tr|Q8H0K8|Q8H0K8_WHEAT Xylanase inhibitor OS=Triticum aestivum OX=4565 GN=xiI PE=1 SV=1	40.934	0.64	15
Joint	prot4011	Q8L5C6	sp|Q8L5C6|XIP1_WHEAT Xylanase inhibitor protein 1 OS=Triticum aestivum OX=4565 GN=XIPI PE=1 SV=2	33.274	0.49	15
Joint	prot4012	Q8L806;A0A3B6TWW5;A0A3B6SSH9;A0A3B6CH63	tr|Q8L806|Q8L806_WHEAT Putative ribosomal protein S18 OS=Triticum aestivum OX=4565 PE=1 SV=1;tr|A0A3B6TWW5|A0A3B6TWW5_WHEAT Uncharacterized protein OS=Triticum aestivum OX=4565 PE=3 SV=1;tr|A0A3B6SSH9|A0A3B6SSH9_WHEAT Uncharacterized protein OS=Triticum ae	17.662	0.4	15
Joint	prot4013	Q8LK23	tr|Q8LK23|Q8LK23_WHEAT Peroxidase OS=Triticum aestivum OX=4565 GN=WSP1 PE=2 SV=1	38.823	0	15
Joint	prot4015	Q8LRU5	tr|Q8LRU5|Q8LRU5_WHEAT HMG-I/Y protein HMGa OS=Triticum aestivum OX=4565 GN=HMGa PE=4 SV=1	19.322	0	13
Joint	prot4018	Q8S4P7	tr|Q8S4P7|Q8S4P7_WHEAT Thaumatin-like protein OS=Triticum aestivum OX=4565 PE=2 SV=1	23.598	0	15
Joint	prot4020	Q93W25;A0A3B6PI67	tr|Q93W25|Q93W25_WHEAT Peptidyl-prolyl cis-trans isomerase OS=Triticum aestivum OX=4565 GN=CyP3 PE=1 SV=1;tr|A0A3B6PI67|A0A3B6PI67_WHEAT Peptidyl-prolyl cis-trans isomerase OS=Triticum aestivum OX=4565 PE=3 SV=1	18.391	0.24	15
Joint	prot4021	Q93XQ6	tr|Q93XQ6|Q93XQ6_WHEAT Peptidyl-prolyl cis-trans isomerase OS=Triticum aestivum OX=4565 GN=CyP2 PE=2 SV=1	18.379	0	10
Joint	prot4022	Q93XQ7	tr|Q93XQ7|Q93XQ7_WHEAT Protein disulfide-isomerase OS=Triticum aestivum OX=4565 GN=PDI3 PE=2 SV=1	56.628	0	15
Joint	prot4023	Q944C6;A0A3B6A2U5;A0A3B5Z534	tr|Q944C6|Q944C6_WHEAT GTP-binding nuclear protein OS=Triticum aestivum OX=4565 GN=Ran1-3 PE=2 SV=1;tr|A0A3B6A2U5|A0A3B6A2U5_WHEAT GTP-binding nuclear protein OS=Triticum aestivum OX=4565 PE=3 SV=1;tr|A0A3B5Z534|A0A3B5Z534_WHEAT GTP-binding nuclear protein	25.133	0	15
Joint	prot4024	Q94G92	tr|Q94G92|Q94G92_WHEAT Gamma gliadin-D4 OS=Triticum aestivum OX=4565 GN=Gli-1 PE=2 SV=1	33.892	0.03	15
Joint	prot4026	Q96185	tr|Q96185|Q96185_WHEAT Superoxide dismutase OS=Triticum aestivum OX=4565 GN=SOD3.1 PE=2 SV=1	25.275	0	7
Joint	prot4027	Q9AXK5	tr|Q9AXK5|Q9AXK5_WHEAT Sucrose-6F-phosphate phosphohydrolase SPP2 OS=Triticum aestivum OX=4565 PE=2 SV=1	47.194	0	6
Joint	prot4028	Q9FUU6	tr|Q9FUU6|Q9FUU6_WHEAT Starch synthase, chloroplastic/amyloplastic OS=Triticum aestivum OX=4565 GN=GbssI PE=2 SV=1	66.326	0	15
Joint	prot4029	Q9S7N5	tr|Q9S7N5|Q9S7N5_WHEAT Starch synthase, chloroplastic/amyloplastic OS=Triticum aestivum OX=4565 GN=waxy PE=2 SV=1	66.269	0	15
Joint	prot4032	Q9SP56;A0A3B6EIU5;A0A3B6FUF0	tr|Q9SP56|Q9SP56_WHEAT Glutathione S-transferase OS=Triticum aestivum OX=4565 GN=GST1 PE=2 SV=1;tr|A0A3B6EIU5|A0A3B6EIU5_WHEAT Uncharacterized protein OS=Triticum aestivum OX=4565 PE=3 SV=1;tr|A0A3B6FUF0|A0A3B6FUF0_WHEAT Uncharacterized protein OS=Triticum	23.339	0	13
Joint	prot4033	Q9ST57	sp|Q9ST57|SPZ2A_WHEAT Serpin-Z2A OS=Triticum aestivum OX=4565 PE=1 SV=1	43.311	0.22	1
Joint	prot4034	Q9ST58	sp|Q9ST58|SPZ1C_WHEAT Serpin-Z1C OS=Triticum aestivum OX=4565 PE=1 SV=1	42.881	0.32	15
Joint	prot4037	Q9ZRA8;W5AET6;A0A3B5Y1M6;Q9ZRB2	sp|Q9ZRA8|TBB5_WHEAT Tubulin beta-5 chain OS=Triticum aestivum OX=4565 GN=TUBB5 PE=2 SV=1;tr|W5AET6|W5AET6_WHEAT Tubulin beta chain OS=Triticum aestivum OX=4565 PE=3 SV=1;tr|A0A3B5Y1M6|A0A3B5Y1M6_WHEAT Tubulin beta chain OS=Triticum aestivum OX=4565 PE=3 S	50.308	0.23	1
Joint	prot4040	Q9ZSR6	tr|Q9ZSR6|Q9ZSR6_WHEAT Heat shock protein HSP26 OS=Triticum aestivum OX=4565 GN=hsp26.6 PE=2 SV=1	26.499	0.14	15
Joint	prot4042	U5HTD8;A0A3B6TJK6	tr|U5HTD8|U5HTD8_WHEAT Ribosomal protein S20 OS=Triticum aestivum OX=4565 GN=rps20 PE=2 SV=1;tr|A0A3B6TJK6|A0A3B6TJK6_WHEAT Ribosomal_S10 domain-containing protein OS=Triticum aestivum OX=4565 PE=3 SV=1	14.105	0	15
Joint	prot4044	W4ZP51;Q08000	tr|W4ZP51|W4ZP51_WHEAT Uncharacterized protein OS=Triticum aestivum OX=4565 PE=4 SV=1;sp|Q08000|EM3_WHEAT Em protein H2 OS=Triticum aestivum OX=4565 GN=EMH2 PE=2 SV=1	9.9767	0	15
Joint	prot4047	W4ZRU3;Q5I7K9;W5I3L0;A0A3B6TXL6	tr|W4ZRU3|W4ZRU3_WHEAT Ribosomal_L7Ae domain-containing protein OS=Triticum aestivum OX=4565 PE=4 SV=1;sp|Q5I7K9|RL30_WHEAT 60S ribosomal protein L30 OS=Triticum aestivum OX=4565 PE=1 SV=2;tr|W5I3L0|W5I3L0_WHEAT Ribosomal_L7Ae domain-containing protein OS=	12.352	0	7
Joint	prot4050	W5A619	tr|W5A619|W5A619_WHEAT Uncharacterized protein OS=Triticum aestivum OX=4565 PE=3 SV=1	16.846	0	9
Joint	prot4051	W5A874	tr|W5A874|W5A874_WHEAT Dihydrolipoyl dehydrogenase OS=Triticum aestivum OX=4565 PE=3 SV=1	52.722	0	15
Joint	prot4052	W5A9E1	tr|W5A9E1|W5A9E1_WHEAT Ubiquitin-like domain-containing protein OS=Triticum aestivum OX=4565 PE=4 SV=1	17.654	0.06	15
Joint	prot4055	W5AFW9	tr|W5AFW9|W5AFW9_WHEAT Uncharacterized protein OS=Triticum aestivum OX=4565 PE=3 SV=1	41.575	0.67	15
Joint	prot4056	W5AH12;A0A3B5XYX6	tr|W5AH12|W5AH12_WHEAT Uncharacterized protein OS=Triticum aestivum OX=4565 PE=3 SV=1;tr|A0A3B5XYX6|A0A3B5XYX6_WHEAT Uncharacterized protein OS=Triticum aestivum OX=4565 PE=3 SV=1	41.661	0.25	8
Joint	prot4059	W5AP46	tr|W5AP46|W5AP46_WHEAT Uncharacterized protein OS=Triticum aestivum OX=4565 GN=CAMPLR22A2D_LOCUS2926 PE=1 SV=1	11.587	0	15
Joint	prot4060	W5ASA4	tr|W5ASA4|W5ASA4_WHEAT Uncharacterized protein OS=Triticum aestivum OX=4565 GN=CAMPLR22A2D_LOCUS2419 PE=3 SV=1	17.389	0.09	13
Joint	prot4061	W5AUD8;A0A3B6AYM5;A0A3B6C5R2;A0A3B6C5N4;A0A341QYC0;A0A1D5UH29	tr|W5AUD8|W5AUD8_WHEAT Aminotran_1_2 domain-containing protein OS=Triticum aestivum OX=4565 PE=4 SV=1;tr|A0A3B6AYM5|A0A3B6AYM5_WHEAT Aminotran_1_2 domain-containing protein OS=Triticum aestivum OX=4565 PE=4 SV=1;tr|A0A3B6C5R2|A0A3B6C5R2_WHEAT Aminotran_1_2	53.307	0	13
Joint	prot4062	W5BSX7;W5AUH7;A0A3B6C754;A0A3B6C7C8	tr|W5BSX7|W5BSX7_WHEAT S10_plectin domain-containing protein OS=Triticum aestivum OX=4565 GN=CAMPLR22A2D_LOCUS3027 PE=4 SV=1;tr|W5AUH7|W5AUH7_WHEAT S10_plectin domain-containing protein OS=Triticum aestivum OX=4565 PE=4 SV=1;tr|A0A3B6C754|A0A3B6C754_WHEAT	20.434	0	15
Joint	prot4064	W5AY74	tr|W5AY74|W5AY74_WHEAT Caleosin OS=Triticum aestivum OX=4565 GN=Clo2 PE=2 SV=1	27.692	0.27	15
Joint	prot4065	W5B016;A0A3B6AXB8;A0A3B6JN61;A0A3B6IY66;A0A3B6I4C1	tr|W5B016|W5B016_WHEAT Uncharacterized protein OS=Triticum aestivum OX=4565 GN=CAMPLR22A2D_LOCUS2195 PE=4 SV=1;tr|A0A3B6AXB8|A0A3B6AXB8_WHEAT Uncharacterized protein OS=Triticum aestivum OX=4565 PE=4 SV=1;tr|A0A3B6JN61|A0A3B6JN61_WHEAT Uncharacterized prot	22.945	0.13	7
S_unique	prot4069	W5B8D6	tr|W5B8D6|W5B8D6_WHEAT Caleosin OS=Triticum aestivum OX=4565 GN=Clo1-B PE=2 SV=1	34.166	0	1
Joint	prot4070	W5B985;A0A3B6PT03;A0A3B6QML7;A0A3B6NW91;A0A3B6NX41	tr|W5B985|W5B985_WHEAT Proliferating cell nuclear antigen OS=Triticum aestivum OX=4565 GN=CAMPLR22A2D_LOCUS3649 PE=3 SV=1;tr|A0A3B6PT03|A0A3B6PT03_WHEAT Proliferating cell nuclear antigen OS=Triticum aestivum OX=4565 PE=3 SV=1;tr|A0A3B6QML7|A0A3B6QML7_WHEA	29.172	0.67	15
Joint	prot4072	W5BFB7	tr|W5BFB7|W5BFB7_WHEAT Ribosomal_S17_N domain-containing protein OS=Triticum aestivum OX=4565 PE=3 SV=1	17.802	0.73	15
Joint	prot4073	W5BMW7	tr|W5BMW7|W5BMW7_WHEAT EF1_GNE domain-containing protein OS=Triticum aestivum OX=4565 GN=CAMPLR22A2D_LOCUS1597 PE=3 SV=1	24.546	0	15
Joint	prot4075	W5BUF4	tr|W5BUF4|W5BUF4_WHEAT Caleosin OS=Triticum aestivum OX=4565 GN=Clo1 PE=2 SV=1	34.308	0.58	15
Joint	prot4078	W5C5U5	tr|W5C5U5|W5C5U5_WHEAT S4 RNA-binding domain-containing protein OS=Triticum aestivum OX=4565 PE=4 SV=1	22.679	0.05	1
Joint	prot4079	W5C6E7;A0A3B6C271	tr|W5C6E7|W5C6E7_WHEAT OBG-type G domain-containing protein OS=Triticum aestivum OX=4565 GN=CAMPLR22A2D_LOCUS1474 PE=4 SV=1;tr|A0A3B6C271|A0A3B6C271_WHEAT OBG-type G domain-containing protein OS=Triticum aestivum OX=4565 PE=4 SV=1	41.122	0	1
Joint	prot4080	W5C753;A0A3B6DD34	tr|W5C753|W5C753_WHEAT Aldose 1-epimerase OS=Triticum aestivum OX=4565 GN=CAMPLR22A2D_LOCUS1695 PE=3 SV=1;tr|A0A3B6DD34|A0A3B6DD34_WHEAT Aldose 1-epimerase OS=Triticum aestivum OX=4565 PE=4 SV=1	36.415	0.24	11
Joint	prot4081	W5C7G6	tr|W5C7G6|W5C7G6_WHEAT Eukaryotic translation initiation factor 6 OS=Triticum aestivum OX=4565 GN=EIF6 PE=3 SV=1	26.498	0.45	15
Joint	prot4082	W5C8N6;A0A3B6ARG1;A0A3B6D600;A0A3B6D5N6	tr|W5C8N6|W5C8N6_WHEAT 40S ribosomal protein S6 OS=Triticum aestivum OX=4565 GN=CAMPLR22A2D_LOCUS542 PE=3 SV=1;tr|A0A3B6ARG1|A0A3B6ARG1_WHEAT 40S ribosomal protein S6 OS=Triticum aestivum OX=4565 PE=3 SV=1;tr|A0A3B6D600|A0A3B6D600_WHEAT 40S ribosomal prote	28.456	0.3	15
Joint	prot4083	W5CAC3;A0A1D5STP8;A0A3B5Z4C3	tr|W5CAC3|W5CAC3_WHEAT UBIQUITIN_CONJUGAT_2 domain-containing protein OS=Triticum aestivum OX=4565 GN=TRAES_3BF050900020CFD_c1 PE=3 SV=1;tr|A0A1D5STP8|A0A1D5STP8_WHEAT UBIQUITIN_CONJUGAT_2 domain-containing protein OS=Triticum aestivum OX=4565 PE=3 SV=1;tr	17.19	0	3
Joint	prot4085	W5CDW4;A0A3B6ELC9;A0A3B6N0J6;A0A3B6LW17;A0A3B6KQA4	tr|W5CDW4|W5CDW4_WHEAT TRASH domain-containing protein OS=Triticum aestivum OX=4565 PE=4 SV=1;tr|A0A3B6ELC9|A0A3B6ELC9_WHEAT TRASH domain-containing protein OS=Triticum aestivum OX=4565 PE=4 SV=1;tr|A0A3B6N0J6|A0A3B6N0J6_WHEAT TRASH domain-containing prote	18.399	0	11
Joint	prot4088	W5CPX1;A0A3B6G0X3	tr|W5CPX1|W5CPX1_WHEAT OMPdecase domain-containing protein OS=Triticum aestivum OX=4565 GN=TRAES_3BF139100030CFD_c1 PE=3 SV=1;tr|A0A3B6G0X3|A0A3B6G0X3_WHEAT OMPdecase domain-containing protein OS=Triticum aestivum OX=4565 PE=3 SV=1	50.416	0.12	1
Joint	prot4090	W5CRM8	tr|W5CRM8|W5CRM8_WHEAT RRM domain-containing protein OS=Triticum aestivum OX=4565 GN=TRAES_3BF152900030CFD_c1 PE=4 SV=1	17.122	0.45	9
Joint	prot4091	W5CT58	tr|W5CT58|W5CT58_WHEAT Uncharacterized protein OS=Triticum aestivum OX=4565 GN=TRAES_3BF046100030CFD_c1 PE=4 SV=1	14.904	0.71	1
Joint	prot4098	W5CY88	tr|W5CY88|W5CY88_WHEAT Peroxiredoxin OS=Triticum aestivum OX=4565 GN=TRAES_3BF073600030CFD_c1 PE=3 SV=1	17.355	0.34	15
Joint	prot4100	W5D003	tr|W5D003|W5D003_WHEAT AAI domain-containing protein OS=Triticum aestivum OX=4565 GN=TRAES_3BF068600010CFD_c1 PE=4 SV=1	16.482	0.39	15
Joint	prot4102	W5D0E3	tr|W5D0E3|W5D0E3_WHEAT Fructose-bisphosphate aldolase OS=Triticum aestivum OX=4565 GN=FBA13 PE=3 SV=1	38.895	0	1
Joint	prot4107	W5D4D9;A0A3B6FWH7;A0A3B6FVF6	tr|W5D4D9|W5D4D9_WHEAT Uncharacterized protein OS=Triticum aestivum OX=4565 GN=TRAES_3BF063600070CFD_c1 PE=3 SV=1;tr|A0A3B6FWH7|A0A3B6FWH7_WHEAT Uncharacterized protein OS=Triticum aestivum OX=4565 PE=3 SV=1;tr|A0A3B6FVF6|A0A3B6FVF6_WHEAT Uncharacterized p	23.384	0.49	10
Joint	prot4108	W5D4W6;A0A3B6FUF8;A0A3B6FVG8	tr|W5D4W6|W5D4W6_WHEAT Uncharacterized protein OS=Triticum aestivum OX=4565 GN=TRAES_3BF153000010CFD_c1 PE=4 SV=1;tr|A0A3B6FUF8|A0A3B6FUF8_WHEAT Uncharacterized protein OS=Triticum aestivum OX=4565 PE=4 SV=1;tr|A0A3B6FVG8|A0A3B6FVG8_WHEAT Uncharacterized p	54.232	0.72	6
Joint	prot4109	W5D5Z6	tr|W5D5Z6|W5D5Z6_WHEAT Uncharacterized protein OS=Triticum aestivum OX=4565 GN=TRAES_3BF082500040CFD_c1 PE=3 SV=1	22.297	0	4
Joint	prot4114	W5D7B8	tr|W5D7B8|W5D7B8_WHEAT 60S ribosomal protein L18a OS=Triticum aestivum OX=4565 PE=3 SV=1	21.339	0.09	11
Joint	prot4115	W5DEJ5	tr|W5DEJ5|W5DEJ5_WHEAT Ribosomal_L28e domain-containing protein OS=Triticum aestivum OX=4565 GN=TRAES_3BF074400050CFD_c1 PE=4 SV=1	16.259	0	11
Joint	prot4116	W5DS33;A0A3B6HX49	tr|W5DS33|W5DS33_WHEAT Uncharacterized protein OS=Triticum aestivum OX=4565 PE=3 SV=1;tr|A0A3B6HX49|A0A3B6HX49_WHEAT Uncharacterized protein OS=Triticum aestivum OX=4565 PE=3 SV=1	16.823	0	15
Joint	prot4119	W5DWS0;A0A3B6JPF1;A0A3B6IX92	tr|W5DWS0|W5DWS0_WHEAT 1,2-dihydroxy-3-keto-5-methylthiopentene dioxygenase OS=Triticum aestivum OX=4565 PE=3 SV=1;tr|A0A3B6JPF1|A0A3B6JPF1_WHEAT 1,2-dihydroxy-3-keto-5-methylthiopentene dioxygenase OS=Triticum aestivum OX=4565 PE=3 SV=1;tr|A0A3B6IX92|A0A3	23.464	0.23	15
Joint	prot4120	W5DXN4	tr|W5DXN4|W5DXN4_WHEAT Uncharacterized protein OS=Triticum aestivum OX=4565 PE=4 SV=1	29.443	0.43	6
Joint	prot4121	W5DZS4	tr|W5DZS4|W5DZS4_WHEAT NAD(P)-bd_dom domain-containing protein OS=Triticum aestivum OX=4565 PE=4 SV=1	38.972	0	11
Joint	prot4123	W5E6W1	tr|W5E6W1|W5E6W1_WHEAT Uncharacterized protein OS=Triticum aestivum OX=4565 PE=3 SV=1	15.058	0	2
Joint	prot4124	W5E8X2	tr|W5E8X2|W5E8X2_WHEAT Uncharacterized protein OS=Triticum aestivum OX=4565 PE=3 SV=1	7.4637	0	11
Joint	prot4125	W5EAP3;A0A3B6HZM8	tr|W5EAP3|W5EAP3_WHEAT Ribosomal protein OS=Triticum aestivum OX=4565 PE=3 SV=1;tr|A0A3B6HZM8|A0A3B6HZM8_WHEAT Ribosomal protein OS=Triticum aestivum OX=4565 PE=3 SV=1	24.333	0.15	15
Joint	prot4126	W5EB84;A0A3B6JCE1	tr|W5EB84|W5EB84_WHEAT Ribonuclease OS=Triticum aestivum OX=4565 PE=4 SV=1;tr|A0A3B6JCE1|A0A3B6JCE1_WHEAT Ribonuclease OS=Triticum aestivum OX=4565 PE=4 SV=1	108.65	0.22	15
Joint	prot4127	W5ECL2	tr|W5ECL2|W5ECL2_WHEAT Ribosomal_L2_C domain-containing protein OS=Triticum aestivum OX=4565 PE=3 SV=1	28.191	0	15
Joint	prot4128	W5EH10	tr|W5EH10|W5EH10_WHEAT Ribonucloprotein OS=Triticum aestivum OX=4565 PE=3 SV=1	13.916	0.13	6
Joint	prot4131	W5EL62	tr|W5EL62|W5EL62_WHEAT 40S ribosomal protein S21 OS=Triticum aestivum OX=4565 PE=3 SV=1	9.1812	0	15
Joint	prot4133	W5ET99;A0A1D5X4P8	tr|W5ET99|W5ET99_WHEAT Uncharacterized protein OS=Triticum aestivum OX=4565 PE=4 SV=1;tr|A0A1D5X4P8|A0A1D5X4P8_WHEAT Uncharacterized protein OS=Triticum aestivum OX=4565 PE=4 SV=1	35.384	0.19	2
Joint	prot4134	W5EWD3	tr|W5EWD3|W5EWD3_WHEAT Uncharacterized protein OS=Triticum aestivum OX=4565 PE=4 SV=1	13.753	0	14
Joint	prot4135	W5F459;A0A3B6MKF5;A0A3B5Y477	tr|W5F459|W5F459_WHEAT Tr-type G domain-containing protein OS=Triticum aestivum OX=4565 PE=4 SV=1;tr|A0A3B6MKF5|A0A3B6MKF5_WHEAT Tr-type G domain-containing protein OS=Triticum aestivum OX=4565 PE=4 SV=1;tr|A0A3B5Y477|A0A3B5Y477_WHEAT Tr-type G domain-cont	50.679	0	10
S_unique	prot4137	W5F5C1;A0A3B6LFT7	tr|W5F5C1|W5F5C1_WHEAT zf-Tim10_DDP domain-containing protein OS=Triticum aestivum OX=4565 PE=4 SV=1;tr|A0A3B6LFT7|A0A3B6LFT7_WHEAT zf-Tim10_DDP domain-containing protein OS=Triticum aestivum OX=4565 PE=4 SV=1	10.901	0.75	1
Joint	prot4138	W5F826	tr|W5F826|W5F826_WHEAT Proteasome subunit beta OS=Triticum aestivum OX=4565 PE=3 SV=1	24.332	0	15
Joint	prot4139	W5FAY5;A0A3B6KDW0;A0A3B6MME4;A0A3B6KFD9	tr|W5FAY5|W5FAY5_WHEAT Actin OS=Triticum aestivum OX=4565 PE=2 SV=1;tr|A0A3B6KDW0|A0A3B6KDW0_WHEAT Uncharacterized protein OS=Triticum aestivum OX=4565 PE=3 SV=1;tr|A0A3B6MME4|A0A3B6MME4_WHEAT Uncharacterized protein OS=Triticum aestivum OX=4565 PE=3 SV=1;	41.655	0	15
Joint	prot4141	W5FEV1	tr|W5FEV1|W5FEV1_WHEAT Uncharacterized protein OS=Triticum aestivum OX=4565 PE=4 SV=1	28.259	0	15
Joint	prot4142	W5FEX7;A0A3B6AVY4;A0A1D5UYA3	tr|W5FEX7|W5FEX7_WHEAT Ribosomal protein L15 OS=Triticum aestivum OX=4565 GN=CAMPLR22A2D_LOCUS2234 PE=3 SV=1;tr|A0A3B6AVY4|A0A3B6AVY4_WHEAT Ribosomal protein L15 OS=Triticum aestivum OX=4565 PE=3 SV=1;tr|A0A1D5UYA3|A0A1D5UYA3_WHEAT Ribosomal protein L15 OS	24.425	0	12
Joint	prot4143	W5FEZ3	tr|W5FEZ3|W5FEZ3_WHEAT 40S ribosomal protein S12 OS=Triticum aestivum OX=4565 PE=3 SV=1	15.344	0	11
Joint	prot4144	W5FFT4	tr|W5FFT4|W5FFT4_WHEAT Uncharacterized protein OS=Triticum aestivum OX=4565 PE=3 SV=1	16.793	0	7
Joint	prot4147	W5FPA7	tr|W5FPA7|W5FPA7_WHEAT S4 RNA-binding domain-containing protein OS=Triticum aestivum OX=4565 PE=3 SV=1	22.488	0.09	15
Joint	prot4148	W5FQA8	tr|W5FQA8|W5FQA8_WHEAT Uncharacterized protein OS=Triticum aestivum OX=4565 PE=4 SV=1	31.912	0	2
Joint	prot4149	W5FSM8	tr|W5FSM8|W5FSM8_WHEAT Uncharacterized protein OS=Triticum aestivum OX=4565 PE=3 SV=1	19.485	0.39	15
Joint	prot4151	W5FTF6	tr|W5FTF6|W5FTF6_WHEAT UBIQUITIN_CONJUGAT_2 domain-containing protein OS=Triticum aestivum OX=4565 PE=4 SV=1	16.666	0.1	14
Joint	prot4152	W5FV77	tr|W5FV77|W5FV77_WHEAT Uncharacterized protein OS=Triticum aestivum OX=4565 PE=3 SV=1	15.66	0	13
Joint	prot4154	W5FWF5;A0A3B6LKZ9;A0A3B6KHQ4	tr|W5FWF5|W5FWF5_WHEAT Uncharacterized protein OS=Triticum aestivum OX=4565 PE=4 SV=1;tr|A0A3B6LKZ9|A0A3B6LKZ9_WHEAT Uncharacterized protein OS=Triticum aestivum OX=4565 PE=4 SV=1;tr|A0A3B6KHQ4|A0A3B6KHQ4_WHEAT Uncharacterized protein OS=Triticum aestivum	17.07	0.12	15
Joint	prot4155	W5FWW5	tr|W5FWW5|W5FWW5_WHEAT Putative alanine aminotransferase OS=Triticum aestivum OX=4565 GN=TaCQsd1 PE=2 SV=1	54.499	0.43	6
Joint	prot4157	W5G0E6	tr|W5G0E6|W5G0E6_WHEAT Proteasome subunit alpha type OS=Triticum aestivum OX=4565 PE=3 SV=1	27.167	0.48	15
Joint	prot4160	W5G5Q1	tr|W5G5Q1|W5G5Q1_WHEAT Cytochrome b5 heme-binding domain-containing protein OS=Triticum aestivum OX=4565 PE=3 SV=1	10.706	0	10
Joint	prot4161	W5G990	tr|W5G990|W5G990_WHEAT Uncharacterized protein OS=Triticum aestivum OX=4565 PE=4 SV=1	14.12	0.16	14
Joint	prot4163	W5GQY7	tr|W5GQY7|W5GQY7_WHEAT OTU domain-containing protein OS=Triticum aestivum OX=4565 PE=4 SV=1	23.181	0.35	10
Joint	prot4164	W5GVR2	tr|W5GVR2|W5GVR2_WHEAT Uncharacterized protein OS=Triticum aestivum OX=4565 PE=4 SV=1	24.469	0.25	15
Joint	prot4165	W5GWI9	tr|W5GWI9|W5GWI9_WHEAT SCP2 domain-containing protein OS=Triticum aestivum OX=4565 PE=4 SV=1	13.194	0.32	4
Joint	prot4166	W5GYX5;A0A3B6QEY9;W5GM69	tr|W5GYX5|W5GYX5_WHEAT Glyceraldehyde-3-phosphate dehydrogenase OS=Triticum aestivum OX=4565 GN=GAPC8 PE=2 SV=1;tr|A0A3B6QEY9|A0A3B6QEY9_WHEAT Glyceraldehyde-3-phosphate dehydrogenase OS=Triticum aestivum OX=4565 PE=3 SV=1;tr|W5GM69|W5GM69_WHEAT Glyceralde	36.608	0.3	15
Joint	prot4168	W5H631	tr|W5H631|W5H631_WHEAT 60S ribosomal protein L27 OS=Triticum aestivum OX=4565 PE=3 SV=1	15.47	0	11
Joint	prot4170	W5HBZ2;A0A3B6SG39;A0A3B6TMW9;A0A3B6TU40;A0A3B6SMV3	tr|W5HBZ2|W5HBZ2_WHEAT Uncharacterized protein OS=Triticum aestivum OX=4565 PE=3 SV=1;tr|A0A3B6SG39|A0A3B6SG39_WHEAT Uncharacterized protein OS=Triticum aestivum OX=4565 PE=3 SV=1;tr|A0A3B6TMW9|A0A3B6TMW9_WHEAT T-complex protein 1 subunit epsilon OS=Tritic	58.842	0	15
Joint	prot4171	W5HFJ0	tr|W5HFJ0|W5HFJ0_WHEAT Uncharacterized protein OS=Triticum aestivum OX=4565 PE=4 SV=1	13.814	0	2
Joint	prot4172	W5HK94	tr|W5HK94|W5HK94_WHEAT Uncharacterized protein OS=Triticum aestivum OX=4565 PE=4 SV=1	13.5	0.68	15
Joint	prot4173	W5HPC1;A0A3B6RK63;A0A3B6SE71	tr|W5HPC1|W5HPC1_WHEAT 60S acidic ribosomal protein P0 OS=Triticum aestivum OX=4565 PE=3 SV=1;tr|A0A3B6RK63|A0A3B6RK63_WHEAT 60S acidic ribosomal protein P0 OS=Triticum aestivum OX=4565 PE=3 SV=1;tr|A0A3B6SE71|A0A3B6SE71_WHEAT 60S acidic ribosomal protein	34.535	0	15
Joint	prot4175	W5HTZ1;A0A3B6REV0	tr|W5HTZ1|W5HTZ1_WHEAT Uncharacterized protein OS=Triticum aestivum OX=4565 PE=3 SV=1;tr|A0A3B6REV0|A0A3B6REV0_WHEAT Uncharacterized protein OS=Triticum aestivum OX=4565 PE=3 SV=1	19.704	0.04	11
Joint	prot4178	W5HZE9;A0A0C4BKA8;A0A3B6RME9	tr|W5HZE9|W5HZE9_WHEAT AAA domain-containing protein OS=Triticum aestivum OX=4565 PE=3 SV=1;tr|A0A0C4BKA8|A0A0C4BKA8_WHEAT AAA domain-containing protein OS=Triticum aestivum OX=4565 PE=3 SV=1;tr|A0A3B6RME9|A0A3B6RME9_WHEAT AAA domain-containing protein OS=	47.12	0	7
Joint	prot4179	W5I035	tr|W5I035|W5I035_WHEAT Ribosomal_S13_N domain-containing protein OS=Triticum aestivum OX=4565 PE=3 SV=1	17.095	0	15
Joint	prot4180	W5I1R7	tr|W5I1R7|W5I1R7_WHEAT KH type-2 domain-containing protein OS=Triticum aestivum OX=4565 PE=3 SV=1	25.359	0	15
Joint	prot4181	W5I4R7;P47815;A0A3B6RH29	tr|W5I4R7|W5I4R7_WHEAT S1-like domain-containing protein OS=Triticum aestivum OX=4565 PE=3 SV=1;sp|P47815|IF1A_WHEAT Eukaryotic translation initiation factor 1A OS=Triticum aestivum OX=4565 PE=1 SV=2;tr|A0A3B6RH29|A0A3B6RH29_WHEAT S1-like domain-containing	16.303	0.41	2
Joint	prot4182	W5I868;A0A3B6RG56;A0A3B6SEH2;A0A3B6TJT9;A0A3B6SJ82;A0A3B6SKJ9	tr|W5I868|W5I868_WHEAT Uncharacterized protein OS=Triticum aestivum OX=4565 PE=4 SV=1;tr|A0A3B6RG56|A0A3B6RG56_WHEAT Uncharacterized protein OS=Triticum aestivum OX=4565 PE=4 SV=1;tr|A0A3B6SEH2|A0A3B6SEH2_WHEAT Uncharacterized protein OS=Triticum aestivum	32.473	0.16	11
Joint	prot4183	X2D2V6;A0A3B6ING7	tr|X2D2V6|X2D2V6_WHEAT Lipoxygenase OS=Triticum aestivum OX=4565 GN=Lpx PE=3 SV=1;tr|A0A3B6ING7|A0A3B6ING7_WHEAT Lipoxygenase OS=Triticum aestivum OX=4565 PE=3 SV=1	96.065	0	2
Joint	prot4185	X2KYP9;P01083	tr|X2KYP9|X2KYP9_WHEAT Monomeric alpha-amylase inhibitor OS=Triticum aestivum OX=4565 PE=4 SV=1;sp|P01083|IAA2_WHEAT Alpha-amylase inhibitor 0.28 OS=Triticum aestivum OX=4565 GN=IMA1 PE=1 SV=3	16.628	0.64	15
