# Supplementary material for: High-resolution proteomics reveals differences in the proteome of spelt and bread wheat flour representing targets for research on wheat sensitivities
Source: Sci Rep. 2020 Sep 7;10:14677. doi: 10.1038/s41598-020-71712-5 (PMC7477207; doi:10.1038/s41598-020-71712-5)
Supplement: Supplementary file 3 — Supplementary Table S3. [file 41598_2020_71712_MOESM3_ESM.xlsx]

## Sheet: S3. 81 candidate proteins
High-resolution proteomics reveals differences in the proteome of spelt and bread wheat flour representing targets for research on wheat sensitivities M. Afzal, J. Pfannstiel, J. Zimmermann, S. C. Bischoff, T. Würschum and C. F. H. Longin* Supplementary Table S3: 81 proteins proposed as potential candidates for future research on wheat hypersensitivities. Joint = A protein that is jointly present…
					Student's t-test						Spelt			Bread wheat
Group	Protein No.	Majority protein IDs	Annotations (UniProt)	Mol. weight [kDa]	S_Mean (LFQ intensity in Millions)	BW_Mean (LFQ intensity in Millions)	Diff. = S-BW (LFQ intensity in Millions)	df	test statistics	p-value	Heritability	No. of varieties	n	Heritability	No. of varieties	n
Joint	prot0055	A0A077RY90	tr|A0A077RY90|A0A077RY90_WHEAT Uncharacterized protein OS=Triticum aestivum OX=4565 GN=TRAES_3BF087900030CFD_c1 PE=4 SV=1	36.137	3824.94	2406.86	1418.09	18.9233	3.8083	0.0011942	0.8	15	15	0.56	15	15
Joint	prot0082	A0A077S347	tr|A0A077S347|A0A077S347_WHEAT Uncharacterized protein OS=Triticum aestivum OX=4565 GN=TRAES_3BF048500040CFD_c1 PE=4 SV=1	27.715	6528.47	5021.68	1506.79	28	3.27452	0.00281789	0.52	15	15	0.71	15	15
Joint	prot0165	A0A1D5UB33	tr|A0A1D5UB33|A0A1D5UB33_WHEAT AAI domain-containing protein OS=Triticum aestivum OX=4565 PE=4 SV=1	21.485	695.886	2852.42	-2156.53	15.5854	-3.87137	0.00141314	0.85	13	15	0.55	15	15
Joint	prot0480	A0A3B5XVD9	tr|A0A3B5XVD9|A0A3B5XVD9_WHEAT Uncharacterized protein OS=Triticum aestivum OX=4565 PE=3 SV=1	33.703	17648.9	14555.5	3093.43	28	2.71994	0.0110903	0.43	15	15	0.6	15	15
Joint	prot0591	A0A3B5ZXI9;A0A3B5Y1F9;A0A3B5ZW99;A0A3B5Y1G6;A0A3B5Y1S3	tr|A0A3B5ZXI9|A0A3B5ZXI9_WHEAT Pyruvate, phosphate dikinase OS=Triticum aestivum OX=4565 PE=3 SV=1;tr|A0A3B5Y1F9|A0A3B5Y1F9_WHEAT Pyruvate, phosphate dikinase OS=Triticum aestivum OX=4565 PE=3 SV=1;tr|A0A3B5ZW99|A0A3B5ZW99_WHEAT Pyruvate, phosphate dikinas	101.84	12195.1	9933.84	2261.26	28	3.9517	0.000478241	0.66	15	15	0.86	15	15
Joint	prot1348	A0A3B6D745	tr|A0A3B6D745|A0A3B6D745_WHEAT Peroxidase OS=Triticum aestivum OX=4565 PE=3 SV=1	31.898	214.549	287.201	-72.6523	28	-2.27217	0.0309524	0.6	10	15	0.69	8	15
Joint	prot1389	A0A3B6DKQ2;A0A3B6DN70	tr|A0A3B6DKQ2|A0A3B6DKQ2_WHEAT Uncharacterized protein OS=Triticum aestivum OX=4565 PE=4 SV=1;tr|A0A3B6DN70|A0A3B6DN70_WHEAT Uncharacterized protein OS=Triticum aestivum OX=4565 PE=4 SV=1	63.68	1031.36	1418.32	-386.963	21.2039	-4.07307	0.000536785	0.5	15	15	0.47	15	15
Joint	prot2030	A0A3B6I054	tr|A0A3B6I054|A0A3B6I054_WHEAT Germin-like protein OS=Triticum aestivum OX=4565 PE=3 SV=1	23.788	921.41	586.602	334.807	27	2.54992	0.0167643	0.74	14	15	0.42	5	14
Joint	prot2169	A0A3B6ISR9	tr|A0A3B6ISR9|A0A3B6ISR9_WHEAT 40S ribosomal protein S21 OS=Triticum aestivum OX=4565 PE=3 SV=1	9.1953	150.196	108.358	41.8384	25	2.6132	0.0149674	0.57	2	14	0.75	2	13
Joint	prot2308	A0A3B6JMH8	tr|A0A3B6JMH8|A0A3B6JMH8_WHEAT Uncharacterized protein OS=Triticum aestivum OX=4565 PE=3 SV=1	51.723	412.556	498.62	-86.0643	28	-2.33297	0.0270603	0.54	15	15	0.61	14	15
Joint	prot2451	A0A3B6MNL5;A0A3B6LKB2;A0A3B6KGR2;A0A3B6MPZ7;A0A3B6KHD3	tr|A0A3B6MNL5|A0A3B6MNL5_WHEAT Polyadenylate-binding protein OS=Triticum aestivum OX=4565 PE=3 SV=1;tr|A0A3B6LKB2|A0A3B6LKB2_WHEAT Polyadenylate-binding protein OS=Triticum aestivum OX=4565 PE=3 SV=1;tr|A0A3B6KGR2|A0A3B6KGR2_WHEAT Polyadenylate-binding pro	70.77	625.305	519.192	106.113	28	4.17429	0.000262895	0.53	15	15	0.51	15	15
Joint	prot2520	A0A3B6KL69	tr|A0A3B6KL69|A0A3B6KL69_WHEAT NTF2 domain-containing protein OS=Triticum aestivum OX=4565 PE=4 SV=1	13.419	304.055	397.053	-92.9985	28	-3.84604	0.000633981	0.52	8	15	0.42	14	15
Joint	prot2635	A0A3B6LFV2	tr|A0A3B6LFV2|A0A3B6LFV2_WHEAT Uncharacterized protein OS=Triticum aestivum OX=4565 PE=4 SV=1	17.62	394.018	494.548	-100.53	28	-3.28335	0.00275517	0.56	12	15	0.69	15	15
Joint	prot2840	A0A3B6MUF0;A0A3B6MT13;A0A3B6KLR8;A0A3B6LPQ1	tr|A0A3B6MUF0|A0A3B6MUF0_WHEAT Ribulose-phosphate 3-epimerase OS=Triticum aestivum OX=4565 PE=3 SV=1;tr|A0A3B6MT13|A0A3B6MT13_WHEAT Ribulose-phosphate 3-epimerase OS=Triticum aestivum OX=4565 PE=4 SV=1;tr|A0A3B6KLR8|A0A3B6KLR8_WHEAT Ribulose-phosphate 3-ep	24.145	232.43	175.695	56.7349	28	2.29291	0.0295713	0.52	11	15	0.59	11	15
Joint	prot2931	R9W6A6;A0A3B6NJT9	tr|R9W6A6|R9W6A6_WHEAT ER molecular chaperone OS=Triticum aestivum OX=4565 GN=BiP3 PE=2 SV=1;tr|A0A3B6NJT9|A0A3B6NJT9_WHEAT Uncharacterized protein OS=Triticum aestivum OX=4565 PE=3 SV=1	73.185	11201.3	8402.63	2798.71	28	3.58478	0.00126363	0.78	15	15	0.51	15	15
Joint	prot3191	A0A3B6PP75;A0A3B6NSH5;A0A3B6NUR7;A0A3B6QLD3;A0A3B6PQ18	tr|A0A3B6PP75|A0A3B6PP75_WHEAT Peptidylprolyl isomerase OS=Triticum aestivum OX=4565 PE=4 SV=1;tr|A0A3B6NSH5|A0A3B6NSH5_WHEAT Peptidylprolyl isomerase OS=Triticum aestivum OX=4565 PE=4 SV=1;tr|A0A3B6NUR7|A0A3B6NUR7_WHEAT Peptidylprolyl isomerase OS=Triticu	15.992	324.298	225.396	98.9016	28	3.423	0.0019248	0.54	8	15	0.41	14	15
Joint	prot3342	A0A3B6RB62	tr|A0A3B6RB62|A0A3B6RB62_WHEAT Uncharacterized protein OS=Triticum aestivum OX=4565 PE=4 SV=1	31.628	1615.25	5962.39	-4347.14	21	-2.10592	0.047418	0.42	2	8	0.79	13	15
Joint	prot3735	A0A3B6TLW2	tr|A0A3B6TLW2|A0A3B6TLW2_WHEAT SERPIN domain-containing protein OS=Triticum aestivum OX=4565 PE=3 SV=1	43.417	22016.1	16510.4	5505.62	28	2.49147	0.0189175	0.4	15	15	0.73	15	15
Joint	prot3861	D8L9B5	tr|D8L9B5|D8L9B5_WHEAT Putative PDI-like protein OS=Triticum aestivum OX=4565 GN=pdil5-1 PE=2 SV=1	47.221	658.362	456.273	202.089	21.5304	3.5216	0.00196931	0.83	14	15	0.41	14	15
Joint	prot3907	O64392	sp|O64392|WHW1_WHEAT Wheatwin-1 OS=Triticum aestivum OX=4565 GN=PR4A PE=1 SV=1	15.634	2466.5	3734.6	-1268.09	28	-3.84135	0.000641947	0.65	15	15	0.56	15	15
Joint	prot3938	P16347;A0A3B6C9V8	sp|P16347|IAAS_WHEAT Endogenous alpha-amylase/subtilisin inhibitor OS=Triticum aestivum OX=4565 PE=1 SV=1;tr|A0A3B6C9V8|A0A3B6C9V8_WHEAT Uncharacterized protein OS=Triticum aestivum OX=4565 PE=4 SV=1	19.633	9118.86	10353.5	-1234.63	28	-2.02701	0.0522785	0.75	15	15	0.88	15	15
Joint	prot3955	P81713	sp|P81713|IBB3_WHEAT Bowman-Birk type trypsin inhibitor OS=Triticum aestivum OX=4565 PE=1 SV=1	7.9623	1222.42	2641.35	-1418.93	24	-3.93441	0.000621797	0.58	12	14	0.57	10	12
Joint	prot3966	Q0Q5D4	tr|Q0Q5D4|Q0Q5D4_WHEAT Globulin 1 OS=Triticum aestivum OX=4565 PE=4 SV=1	24.557	4986.99	6623.84	-1636.85	28	-3.07426	0.00467075	0.42	15	15	0.59	15	15
Joint	prot4011	Q8L5C6	sp|Q8L5C6|XIP1_WHEAT Xylanase inhibitor protein 1 OS=Triticum aestivum OX=4565 GN=XIPI PE=1 SV=2	33.274	8222.54	12355.7	-4133.16	28	-4.20006	0.000245219	0.49	15	15	0.39	15	15
Joint	prot4107	W5D4D9;A0A3B6FWH7;A0A3B6FVF6	tr|W5D4D9|W5D4D9_WHEAT Uncharacterized protein OS=Triticum aestivum OX=4565 GN=TRAES_3BF063600070CFD_c1 PE=3 SV=1;tr|A0A3B6FWH7|A0A3B6FWH7_WHEAT Uncharacterized protein OS=Triticum aestivum OX=4565 PE=3 SV=1;tr|A0A3B6FVF6|A0A3B6FVF6_WHEAT Uncharacterized p	23.384	228.638	272.049	-43.4106	28	-2.29906	0.0291722	0.49	10	15	0.39	11	15
Joint	prot4155	W5FWW5	tr|W5FWW5|W5FWW5_WHEAT Putative alanine aminotransferase OS=Triticum aestivum OX=4565 GN=TaCQsd1 PE=2 SV=1	54.499	207.664	409.645	-201.98	28	-3.9343	0.000501012	0.43	6	15	0.48	10	15
Joint	prot4172	W5HK94	tr|W5HK94|W5HK94_WHEAT Uncharacterized protein OS=Triticum aestivum OX=4565 PE=4 SV=1	13.5	1108.25	1508.53	-400.274	28	-2.63422	0.0135825	0.68	15	15	0.67	15	15
S_unique	prot0137	A0A3B6INP0;A0A3B6HVX5;A0A1C9HJH6;A0A3B6IM68;V9LSG1	tr|A0A3B6INP0|A0A3B6INP0_WHEAT Uncharacterized protein OS=Triticum aestivum OX=4565 PE=4 SV=1;tr|A0A3B6HVX5|A0A3B6HVX5_WHEAT Uncharacterized protein OS=Triticum aestivum OX=4565 PE=4 SV=1;tr|A0A1C9HJH6|A0A1C9HJH6_WHEAT Calcineurin B-like protein 3 OS=Triti	24.168	NA	NA	NA	NA	NA	NA	0.64	2		NA	NA	NA
S_unique	prot0255	A0A1D5V2W7;A0A3B6ARB9	tr|A0A1D5V2W7|A0A1D5V2W7_WHEAT Dihydrolipoamide acetyltransferase component of pyruvate dehydrogenase complex OS=Triticum aestivum OX=4565 GN=CAMPLR22A2D_LOCUS610 PE=3 SV=1;tr|A0A3B6ARB9|A0A3B6ARB9_WHEAT Dihydrolipoamide acetyltransferase component of pyru	55.185	NA	NA	NA	NA	NA	NA	0.46	1		NA	NA	NA
S_unique	prot0708	A0A3B5Y8J7	tr|A0A3B5Y8J7|A0A3B5Y8J7_WHEAT HABP4_PAI-RBP1 domain-containing protein OS=Triticum aestivum OX=4565 PE=4 SV=1	39.616	NA	NA	NA	NA	NA	NA	0.54	1		NA	NA	NA
S_unique	prot0982	A0A3B6ASW8;W5C9F2;A0A3B6ATD8;A0A3B6C0N6;A0A3B6JK09;A0A3B6HVV9;A0A3B6HS63;A0A3B6JH74;A0A3B6JIW1;A0A3B6IQF4;A0A3B6HUE9	tr|A0A3B6ASW8|A0A3B6ASW8_WHEAT Uncharacterized protein OS=Triticum aestivum OX=4565 PE=4 SV=1;tr|W5C9F2|W5C9F2_WHEAT Uncharacterized protein OS=Triticum aestivum OX=4565 GN=CAMPLR22A2D_LOCUS978 PE=4 SV=1;tr|A0A3B6ATD8|A0A3B6ATD8_WHEAT Uncharacterized prote	27.471	NA	NA	NA	NA	NA	NA	0.42	1		NA	NA	NA
S_unique	prot1286	A0A3B6C9G4;A0A3B6C9E5;A0A3B6DH02;A0A3B6C9A8;A0A3B6B2Q2;A0A3B6B1U3	tr|A0A3B6C9G4|A0A3B6C9G4_WHEAT Uncharacterized protein OS=Triticum aestivum OX=4565 PE=4 SV=1;tr|A0A3B6C9E5|A0A3B6C9E5_WHEAT Uncharacterized protein OS=Triticum aestivum OX=4565 PE=4 SV=1;tr|A0A3B6DH02|A0A3B6DH02_WHEAT Uncharacterized protein OS=Triticum a	33.958	NA	NA	NA	NA	NA	NA	0.6	1		NA	NA	NA
S_unique	prot1298	A0A3B6DF66;A0A3B6CBJ4	tr|A0A3B6DF66|A0A3B6DF66_WHEAT Uncharacterized protein OS=Triticum aestivum OX=4565 PE=4 SV=1;tr|A0A3B6CBJ4|A0A3B6CBJ4_WHEAT Uncharacterized protein OS=Triticum aestivum OX=4565 PE=4 SV=1	51	NA	NA	NA	NA	NA	NA	0.44	1		NA	NA	NA
S_unique	prot1515	A0A3B6EIC0;A0A3B6GUF6	tr|A0A3B6EIC0|A0A3B6EIC0_WHEAT Uncharacterized protein OS=Triticum aestivum OX=4565 PE=4 SV=1;tr|A0A3B6GUF6|A0A3B6GUF6_WHEAT Uncharacterized protein OS=Triticum aestivum OX=4565 PE=4 SV=1	22.363	NA	NA	NA	NA	NA	NA	0.51	1		NA	NA	NA
S_unique	prot1945	A0A3B6HUD4;A0A3B6JKA4	tr|A0A3B6HUD4|A0A3B6HUD4_WHEAT RRM domain-containing protein OS=Triticum aestivum OX=4565 PE=4 SV=1;tr|A0A3B6JKA4|A0A3B6JKA4_WHEAT RRM domain-containing protein OS=Triticum aestivum OX=4565 PE=4 SV=1	27.65	NA	NA	NA	NA	NA	NA	0.52	4		NA	NA	NA
S_unique	prot2066	A0A3B6I318	tr|A0A3B6I318|A0A3B6I318_WHEAT Tr-type G domain-containing protein OS=Triticum aestivum OX=4565 PE=4 SV=1	93.957	NA	NA	NA	NA	NA	NA	0.62	2		NA	NA	NA
S_unique	prot2606	A0A3B6KS38;A0A3B6MYG5	tr|A0A3B6KS38|A0A3B6KS38_WHEAT DUF569 domain-containing protein OS=Triticum aestivum OX=4565 PE=4 SV=1;tr|A0A3B6MYG5|A0A3B6MYG5_WHEAT DUF569 domain-containing protein OS=Triticum aestivum OX=4565 PE=4 SV=1	37.2	NA	NA	NA	NA	NA	NA	0.7	1		NA	NA	NA
S_unique	prot2629	A0A3B6LFE7	tr|A0A3B6LFE7|A0A3B6LFE7_WHEAT Uncharacterized protein OS=Triticum aestivum OX=4565 PE=4 SV=1	23.131	NA	NA	NA	NA	NA	NA	0.55	1		NA	NA	NA
S_unique	prot3258	A0A3B6QFG1;A0A3B6NPB0;A0A3B6PL97	tr|A0A3B6QFG1|A0A3B6QFG1_WHEAT Uncharacterized protein OS=Triticum aestivum OX=4565 PE=4 SV=1;tr|A0A3B6NPB0|A0A3B6NPB0_WHEAT Uncharacterized protein OS=Triticum aestivum OX=4565 PE=4 SV=1;tr|A0A3B6PL97|A0A3B6PL97_WHEAT Uncharacterized protein OS=Triticum a	47.203	NA	NA	NA	NA	NA	NA	0.49	1		NA	NA	NA
S_unique	prot3390	A0A3B6SJ51;A0A3B6RF17	tr|A0A3B6SJ51|A0A3B6SJ51_WHEAT Uncharacterized protein OS=Triticum aestivum OX=4565 PE=4 SV=1;tr|A0A3B6RF17|A0A3B6RF17_WHEAT Uncharacterized protein OS=Triticum aestivum OX=4565 PE=4 SV=1	9.635	NA	NA	NA	NA	NA	NA	0.6	1		NA	NA	NA
S_unique	prot3690	A0A3B6TIQ9;A0A3B6THC4;A0A3B6TC37;A0A3B6TBY9	tr|A0A3B6TIQ9|A0A3B6TIQ9_WHEAT CBM20 domain-containing protein OS=Triticum aestivum OX=4565 PE=4 SV=1;tr|A0A3B6THC4|A0A3B6THC4_WHEAT CBM20 domain-containing protein OS=Triticum aestivum OX=4565 PE=4 SV=1;tr|A0A3B6TC37|A0A3B6TC37_WHEAT CBM20 domain-containi	123.98	NA	NA	NA	NA	NA	NA	0.53	1		NA	NA	NA
S_unique	prot3763	A0A3B6TQC4;A0A3B6RPS7	tr|A0A3B6TQC4|A0A3B6TQC4_WHEAT AAI domain-containing protein OS=Triticum aestivum OX=4565 PE=4 SV=1;tr|A0A3B6RPS7|A0A3B6RPS7_WHEAT AAI domain-containing protein OS=Triticum aestivum OX=4565 PE=4 SV=1	15.686	NA	NA	NA	NA	NA	NA	0.43	1		NA	NA	NA
S_unique	prot3881	G3CCE7;A0A3B6AZ00	tr|G3CCE7|G3CCE7_WHEAT Starch branching enzyme IIa OS=Triticum aestivum OX=4565 GN=sbeiia PE=4 SV=1;tr|A0A3B6AZ00|A0A3B6AZ00_WHEAT Aamy domain-containing protein OS=Triticum aestivum OX=4565 PE=4 SV=1	93.014	NA	NA	NA	NA	NA	NA	0.65	1		NA	NA	NA
S_unique	prot3899	P04722;K7XRA1	sp|P04722|GDA2_WHEAT Alpha/beta-gliadin A-II OS=Triticum aestivum OX=4565 PE=2 SV=1;tr|K7XRA1|K7XRA1_WHEAT Alpha-gliadin OS=Triticum aestivum OX=4565 GN=gli-2 PE=4 SV=1	33.66	NA	NA	NA	NA	NA	NA	0.51	1		NA	NA	NA
S_unique	prot4137	W5F5C1;A0A3B6LFT7	tr|W5F5C1|W5F5C1_WHEAT zf-Tim10_DDP domain-containing protein OS=Triticum aestivum OX=4565 PE=4 SV=1;tr|A0A3B6LFT7|A0A3B6LFT7_WHEAT zf-Tim10_DDP domain-containing protein OS=Triticum aestivum OX=4565 PE=4 SV=1	10.901	NA	NA	NA	NA	NA	NA	0.75	1		NA	NA	NA
BW_unique	prot0057	A0A077RYD6	tr|A0A077RYD6|A0A077RYD6_WHEAT Eukaryotic translation initiation factor 3 subunit L OS=Triticum aestivum OX=4565 GN=TRAES_3BF049800050CFD_c1 PE=3 SV=1	60.946	NA	NA	NA	NA	NA	NA	NA	NA	NA	0.52	1	NA
BW_unique	prot0164	A0A1D5U807	tr|A0A1D5U807|A0A1D5U807_WHEAT Ribosomal protein L19 OS=Triticum aestivum OX=4565 PE=3 SV=1	24.453	NA	NA	NA	NA	NA	NA	NA	NA	NA	0.49	1	NA
BW_unique	prot0289	A0A1D5YKH2;A0A0C4BKM5	tr|A0A1D5YKH2|A0A1D5YKH2_WHEAT Histone H2A OS=Triticum aestivum OX=4565 PE=3 SV=1;tr|A0A0C4BKM5|A0A0C4BKM5_WHEAT Histone H2A OS=Triticum aestivum OX=4565 PE=3 SV=1	14.487	NA	NA	NA	NA	NA	NA	NA	NA	NA	0.5	1	NA
BW_unique	prot0341	A0A1D6D1Q3;A0A3B6RG90	tr|A0A1D6D1Q3|A0A1D6D1Q3_WHEAT Pyrophosphate--fructose 6-phosphate 1-phosphotransferase subunit beta OS=Triticum aestivum OX=4565 GN=PFP-BETA PE=3 SV=1;tr|A0A3B6RG90|A0A3B6RG90_WHEAT Pyrophosphate--fructose 6-phosphate 1-phosphotransferase subunit beta OS=	60.557	NA	NA	NA	NA	NA	NA	NA	NA	NA	0.51	1	NA
BW_unique	prot0456	A0A3B5XSZ5;A0A3B5ZNM9;Q6XPZ6	tr|A0A3B5XSZ5|A0A3B5XSZ5_WHEAT Peptidyl-prolyl cis-trans isomerase OS=Triticum aestivum OX=4565 PE=3 SV=1;tr|A0A3B5ZNM9|A0A3B5ZNM9_WHEAT Peptidyl-prolyl cis-trans isomerase OS=Triticum aestivum OX=4565 PE=3 SV=1;tr|Q6XPZ6|Q6XPZ6_WHEAT Peptidyl-prolyl cis-t	25.941	NA	NA	NA	NA	NA	NA	NA	NA	NA	0.68	1	NA
BW_unique	prot0514	A0A3B5XWR5;A0A3B5YU22;A0A3B5ZRA4	tr|A0A3B5XWR5|A0A3B5XWR5_WHEAT Uncharacterized protein OS=Triticum aestivum OX=4565 PE=4 SV=1;tr|A0A3B5YU22|A0A3B5YU22_WHEAT Uncharacterized protein OS=Triticum aestivum OX=4565 PE=4 SV=1;tr|A0A3B5ZRA4|A0A3B5ZRA4_WHEAT Uncharacterized protein OS=Triticum a	18.465	NA	NA	NA	NA	NA	NA	NA	NA	NA	0.42	7	NA
BW_unique	prot0699	A0A3B5Y7F3;A0A3B5Y7Z4	tr|A0A3B5Y7F3|A0A3B5Y7F3_WHEAT Tr-type G domain-containing protein OS=Triticum aestivum OX=4565 PE=4 SV=1;tr|A0A3B5Y7Z4|A0A3B5Y7Z4_WHEAT Tr-type G domain-containing protein OS=Triticum aestivum OX=4565 PE=4 SV=1	138.18	NA	NA	NA	NA	NA	NA	NA	NA	NA	0.56	3	NA
BW_unique	prot0702	A0A3B5Y7P9;A0A3B5Y7P2	tr|A0A3B5Y7P9|A0A3B5Y7P9_WHEAT NPL domain-containing protein OS=Triticum aestivum OX=4565 PE=4 SV=1;tr|A0A3B5Y7P2|A0A3B5Y7P2_WHEAT NPL domain-containing protein OS=Triticum aestivum OX=4565 PE=4 SV=1	31.77	NA	NA	NA	NA	NA	NA	NA	NA	NA	0.45	4	NA
BW_unique	prot0883	A0A3B5ZU94;A0A3B5ZT54	tr|A0A3B5ZU94|A0A3B5ZU94_WHEAT Uncharacterized protein OS=Triticum aestivum OX=4565 PE=4 SV=1;tr|A0A3B5ZT54|A0A3B5ZT54_WHEAT Uncharacterized protein OS=Triticum aestivum OX=4565 PE=4 SV=1	61.259	NA	NA	NA	NA	NA	NA	NA	NA	NA	0.45	11	NA
BW_unique	prot1072	W5BXR4;A0A3B6AZB4;A0A3B6C7W2	tr|W5BXR4|W5BXR4_WHEAT Uncharacterized protein OS=Triticum aestivum OX=4565 GN=CAMPLR22A2D_LOCUS3147 PE=4 SV=1;tr|A0A3B6AZB4|A0A3B6AZB4_WHEAT Uncharacterized protein OS=Triticum aestivum OX=4565 PE=4 SV=1;tr|A0A3B6C7W2|A0A3B6C7W2_WHEAT Uncharacterized prot	21.336	NA	NA	NA	NA	NA	NA	NA	NA	NA	0.51	1	NA
BW_unique	prot1119	A0A3B6B4B3;A0A3B6B3Z4;A0A3B6B325	tr|A0A3B6B4B3|A0A3B6B4B3_WHEAT Uncharacterized protein OS=Triticum aestivum OX=4565 PE=4 SV=1;tr|A0A3B6B3Z4|A0A3B6B3Z4_WHEAT Uncharacterized protein OS=Triticum aestivum OX=4565 PE=4 SV=1;tr|A0A3B6B325|A0A3B6B325_WHEAT Uncharacterized protein OS=Triticum a	198.61	NA	NA	NA	NA	NA	NA	NA	NA	NA	0.47	1	NA
BW_unique	prot1180	A0A3B6B901;A0A3B6DQ04	tr|A0A3B6B901|A0A3B6B901_WHEAT Uncharacterized protein OS=Triticum aestivum OX=4565 PE=4 SV=1;tr|A0A3B6DQ04|A0A3B6DQ04_WHEAT Uncharacterized protein OS=Triticum aestivum OX=4565 PE=4 SV=1	55.281	NA	NA	NA	NA	NA	NA	NA	NA	NA	0.62	1	NA
BW_unique	prot1343	A0A3B6D5D3	tr|A0A3B6D5D3|A0A3B6D5D3_WHEAT Stress-response A/B barrel domain-containing protein OS=Triticum aestivum OX=4565 PE=4 SV=1	12.239	NA	NA	NA	NA	NA	NA	NA	NA	NA	0.41	2	NA
BW_unique	prot1624	A0A3B6EU81	tr|A0A3B6EU81|A0A3B6EU81_WHEAT Uncharacterized protein OS=Triticum aestivum OX=4565 PE=3 SV=1	36.055	NA	NA	NA	NA	NA	NA	NA	NA	NA	0.72	4	NA
BW_unique	prot1835	A0A3B6HNC1	tr|A0A3B6HNC1|A0A3B6HNC1_WHEAT Uncharacterized protein OS=Triticum aestivum OX=4565 PE=4 SV=1	28.955	NA	NA	NA	NA	NA	NA	NA	NA	NA	0.48	1	NA
BW_unique	prot1850	A0A3B6JIR3;A0A3B6HS03;A0A3B6HPY7;A0A3B6IUS6	tr|A0A3B6JIR3|A0A3B6JIR3_WHEAT Uncharacterized protein OS=Triticum aestivum OX=4565 PE=3 SV=1;tr|A0A3B6HS03|A0A3B6HS03_WHEAT Uncharacterized protein OS=Triticum aestivum OX=4565 PE=3 SV=1;tr|A0A3B6HPY7|A0A3B6HPY7_WHEAT Uncharacterized protein OS=Triticum a	71.308	NA	NA	NA	NA	NA	NA	NA	NA	NA	0.55	3	NA
BW_unique	prot1853	A0A3B6JJ78;A0A3B6HQ14	tr|A0A3B6JJ78|A0A3B6JJ78_WHEAT Uncharacterized protein OS=Triticum aestivum OX=4565 PE=3 SV=1;tr|A0A3B6HQ14|A0A3B6HQ14_WHEAT Uncharacterized protein OS=Triticum aestivum OX=4565 PE=3 SV=1	73.621	NA	NA	NA	NA	NA	NA	NA	NA	NA	0.66	3	NA
BW_unique	prot2088	A0A3B6I6G4;Q8W431;A0A3B6T7D3;A0A3B6TB44	tr|A0A3B6I6G4|A0A3B6I6G4_WHEAT Sucrose:fructan 6-fructosyltransferase OS=Triticum aestivum OX=4565 PE=3 SV=1;tr|Q8W431|Q8W431_WHEAT Sucrose:fructan 6-fructosyltransferase OS=Triticum aestivum OX=4565 GN=6-SFT PE=2 SV=1;tr|A0A3B6T7D3|A0A3B6T7D3_WHEAT Unchar	65.968	NA	NA	NA	NA	NA	NA	NA	NA	NA	0.44	2	NA
BW_unique	prot2377	W5G1U9;A0A3B6KCP7	tr|W5G1U9|W5G1U9_WHEAT UBIQUITIN_CONJUGAT_2 domain-containing protein OS=Triticum aestivum OX=4565 PE=4 SV=1;tr|A0A3B6KCP7|A0A3B6KCP7_WHEAT UBIQUITIN_CONJUGAT_2 domain-containing protein OS=Triticum aestivum OX=4565 PE=4 SV=1	16.713	NA	NA	NA	NA	NA	NA	NA	NA	NA	0.64	3	NA
BW_unique	prot2566	A0A3B6KPU0;A0A3B6KMY0	tr|A0A3B6KPU0|A0A3B6KPU0_WHEAT Alpha-1,4 glucan phosphorylase OS=Triticum aestivum OX=4565 PE=3 SV=1;tr|A0A3B6KMY0|A0A3B6KMY0_WHEAT Alpha-1,4 glucan phosphorylase OS=Triticum aestivum OX=4565 PE=3 SV=1	108.52	NA	NA	NA	NA	NA	NA	NA	NA	NA	0.57	1	NA
BW_unique	prot2653	W5G3Y7;A0A3B6LI36	tr|W5G3Y7|W5G3Y7_WHEAT Uncharacterized protein OS=Triticum aestivum OX=4565 PE=4 SV=1;tr|A0A3B6LI36|A0A3B6LI36_WHEAT Uncharacterized protein OS=Triticum aestivum OX=4565 PE=4 SV=1	12.575	NA	NA	NA	NA	NA	NA	NA	NA	NA	0.65	1	NA
BW_unique	prot2657	A0A3B6LJ29;A0A3B6LJ96	tr|A0A3B6LJ29|A0A3B6LJ29_WHEAT Signal recognition particle subunit SRP68 OS=Triticum aestivum OX=4565 PE=3 SV=1;tr|A0A3B6LJ96|A0A3B6LJ96_WHEAT Signal recognition particle subunit SRP68 OS=Triticum aestivum OX=4565 PE=3 SV=1	68.116	NA	NA	NA	NA	NA	NA	NA	NA	NA	0.48	1	NA
BW_unique	prot2662	A0A3B6LJW6;A0A3B6MN21;A0A3B6MPF5;A0A3B6LJH6;A0A3B6KGM3;A0A3B6KFW6	tr|A0A3B6LJW6|A0A3B6LJW6_WHEAT Alpha-L-AF_C domain-containing protein OS=Triticum aestivum OX=4565 PE=4 SV=1;tr|A0A3B6MN21|A0A3B6MN21_WHEAT Alpha-L-AF_C domain-containing protein OS=Triticum aestivum OX=4565 PE=4 SV=1;tr|A0A3B6MPF5|A0A3B6MPF5_WHEAT Alpha-L	45.272	NA	NA	NA	NA	NA	NA	NA	NA	NA	0.86	1	NA
BW_unique	prot2881	A0A3B6MZI6;A0A3B6LTG4;A0A3B6KMX7	tr|A0A3B6MZI6|A0A3B6MZI6_WHEAT UDP-glucose 6-dehydrogenase OS=Triticum aestivum OX=4565 PE=3 SV=1;tr|A0A3B6LTG4|A0A3B6LTG4_WHEAT UDP-glucose 6-dehydrogenase OS=Triticum aestivum OX=4565 PE=3 SV=1;tr|A0A3B6KMX7|A0A3B6KMX7_WHEAT UDP-glucose 6-dehydrogenase O	52.601	NA	NA	NA	NA	NA	NA	NA	NA	NA	0.41	5	NA
BW_unique	prot3016	A0A3B6QGD7;A0A3B6NQQ3;A0A3B6PM66	tr|A0A3B6QGD7|A0A3B6QGD7_WHEAT Uncharacterized protein OS=Triticum aestivum OX=4565 PE=4 SV=1;tr|A0A3B6NQQ3|A0A3B6NQQ3_WHEAT Uncharacterized protein OS=Triticum aestivum OX=4565 PE=4 SV=1;tr|A0A3B6PM66|A0A3B6PM66_WHEAT Uncharacterized protein OS=Triticum a	42.998	NA	NA	NA	NA	NA	NA	NA	NA	NA	0.4	2	NA
BW_unique	prot3246	A0A3B6QDC6;A0A3B6QBH6	tr|A0A3B6QDC6|A0A3B6QDC6_WHEAT Uncharacterized protein OS=Triticum aestivum OX=4565 PE=4 SV=1;tr|A0A3B6QBH6|A0A3B6QBH6_WHEAT Uncharacterized protein OS=Triticum aestivum OX=4565 PE=4 SV=1	37.07	NA	NA	NA	NA	NA	NA	NA	NA	NA	0.56	1	NA
BW_unique	prot3296	A0A3B6QNG6;A0A3B6QML0	tr|A0A3B6QNG6|A0A3B6QNG6_WHEAT Uncharacterized protein OS=Triticum aestivum OX=4565 PE=3 SV=1;tr|A0A3B6QML0|A0A3B6QML0_WHEAT Uncharacterized protein OS=Triticum aestivum OX=4565 PE=3 SV=1	53.88	NA	NA	NA	NA	NA	NA	NA	NA	NA	0.63	2	NA
BW_unique	prot3484	A0A3B6TSF6;A0A3B6SG61;A0A3B6RKG6;A0A3B6TT32;A0A3B6RKK4;A0A3B6SM38	tr|A0A3B6TSF6|A0A3B6TSF6_WHEAT Uncharacterized protein OS=Triticum aestivum OX=4565 PE=4 SV=1;tr|A0A3B6SG61|A0A3B6SG61_WHEAT Uncharacterized protein OS=Triticum aestivum OX=4565 PE=4 SV=1;tr|A0A3B6RKG6|A0A3B6RKG6_WHEAT Uncharacterized protein OS=Triticum a	51.905	NA	NA	NA	NA	NA	NA	NA	NA	NA	0.52	3	NA
BW_unique	prot3502	A0A3B6TLT2;A0A3B6SIK0;A0A3B6RLI0	tr|A0A3B6TLT2|A0A3B6TLT2_WHEAT Uncharacterized protein OS=Triticum aestivum OX=4565 PE=4 SV=1;tr|A0A3B6SIK0|A0A3B6SIK0_WHEAT Uncharacterized protein OS=Triticum aestivum OX=4565 PE=4 SV=1;tr|A0A3B6RLI0|A0A3B6RLI0_WHEAT Uncharacterized protein OS=Triticum a	16.813	NA	NA	NA	NA	NA	NA	NA	NA	NA	0.57	2	NA
BW_unique	prot3645	A0A3B6SLN2	tr|A0A3B6SLN2|A0A3B6SLN2_WHEAT Catalase OS=Triticum aestivum OX=4565 PE=3 SV=1	56.533	NA	NA	NA	NA	NA	NA	NA	NA	NA	0.54	4	NA
BW_unique	prot3840	B2ZGL4;B2ZGL3;B2ZGL2	tr|B2ZGL4|B2ZGL4_WHEAT Plastid acetyl-CoA carboxylase OS=Triticum aestivum OX=4565 GN=Acc-1 PE=4 SV=1;tr|B2ZGL3|B2ZGL3_WHEAT Plastid acetyl-CoA carboxylase OS=Triticum aestivum OX=4565 GN=Acc-1 PE=4 SV=1;tr|B2ZGL2|B2ZGL2_WHEAT Plastid acetyl-CoA carboxylas	254.92	NA	NA	NA	NA	NA	NA	NA	NA	NA	0.81	2	NA
BW_unique	prot3888	I0IT52;I0IT51	tr|I0IT52|I0IT52_WHEAT Alpha/beta-gliadin OS=Triticum aestivum OX=4565 GN=Gli-2 PE=4 SV=1;tr|I0IT51|I0IT51_WHEAT Alpha/beta-gliadin OS=Triticum aestivum OX=4565 PE=4 SV=1	36.532	NA	NA	NA	NA	NA	NA	NA	NA	NA	0.49	3	NA
BW_unique	prot3937	P16315	sp|P16315|GLTC_WHEAT Glutenin, low molecular weight subunit PTDUCD1 OS=Triticum aestivum OX=4565 PE=2 SV=1	33.379	NA	NA	NA	NA	NA	NA	NA	NA	NA	0.52	3	NA
BW_unique	prot4019	Q8W427	tr|Q8W427|Q8W427_WHEAT Chitinase OS=Triticum aestivum OX=4565 GN=Chi 3 PE=2 SV=1	33.484	NA	NA	NA	NA	NA	NA	NA	NA	NA	0.42	4	NA
BW_unique	prot4068	W5B7W5	tr|W5B7W5|W5B7W5_WHEAT Caleosin OS=Triticum aestivum OX=4565 GN=Clo2 PE=2 SV=1	27.749	NA	NA	NA	NA	NA	NA	NA	NA	NA	0.65	1	NA
BW_unique	prot4122	W5E2R7	tr|W5E2R7|W5E2R7_WHEAT HIT domain-containing protein OS=Triticum aestivum OX=4565 PE=4 SV=1	14.137	NA	NA	NA	NA	NA	NA	NA	NA	NA	0.5	2	NA
