# Supplementary material for: High-resolution proteomics reveals differences in the proteome of spelt and bread wheat flour representing targets for research on wheat sensitivities
Source: Sci Rep. 2020 Sep 7;10:14677. doi: 10.1038/s41598-020-71712-5 (PMC7477207; doi:10.1038/s41598-020-71712-5)
Supplement: Supplementary file 4 — Supplementary Table S4. [file 41598_2020_71712_MOESM4_ESM.xlsx]

## Sheet: S4. 1495 proteins - spelt
High-resolution proteomics reveals differences in the proteome of spelt and bread wheat flour representing targets for research on wheat sensitivities M. Afzal, J. Pfannstiel, J. Zimmermann, S. C. Bischoff, T. Würschum and C. F. H. Longin* Supplementary Table S4: Variance components of 1495 proteins of spelt. VarG = Genotypic variance, VarLoc = Environmental (location) variance, VarR = Residual v…
Protein No.	Majority protein IDs	Annotations (UniProt)	Parameter	Estimate
prot0003	A0A060AFB6	tr|A0A060AFB6|A0A060AFB6_WHEAT Defensin OS=Triticum aestivum OX=4565 GN=PDF3 PE=2 SV=1	VarG	0.3717ns
prot0003	A0A060AFB6	tr|A0A060AFB6|A0A060AFB6_WHEAT Defensin OS=Triticum aestivum OX=4565 GN=PDF3 PE=2 SV=1	VarLoc	68137.2698ns
prot0003	A0A060AFB6	tr|A0A060AFB6|A0A060AFB6_WHEAT Defensin OS=Triticum aestivum OX=4565 GN=PDF3 PE=2 SV=1	VarR	161912
prot0006	A0A060APV2	tr|A0A060APV2|A0A060APV2_WHEAT Defensin OS=Triticum aestivum OX=4565 GN=PDF20 PE=2 SV=1	VarG	0.0484ns
prot0006	A0A060APV2	tr|A0A060APV2|A0A060APV2_WHEAT Defensin OS=Triticum aestivum OX=4565 GN=PDF20 PE=2 SV=1	VarLoc	0.0484ns
prot0006	A0A060APV2	tr|A0A060APV2|A0A060APV2_WHEAT Defensin OS=Triticum aestivum OX=4565 GN=PDF20 PE=2 SV=1	VarR	478655
prot0007	A0A060AQ78	tr|A0A060AQ78|A0A060AQ78_WHEAT Defensin OS=Triticum aestivum OX=4565 GN=PDF16 PE=2 SV=1	VarG	0.0159ns
prot0007	A0A060AQ78	tr|A0A060AQ78|A0A060AQ78_WHEAT Defensin OS=Triticum aestivum OX=4565 GN=PDF16 PE=2 SV=1	VarLoc	0.0024ns
prot0007	A0A060AQ78	tr|A0A060AQ78|A0A060AQ78_WHEAT Defensin OS=Triticum aestivum OX=4565 GN=PDF16 PE=2 SV=1	VarR	59084.7
prot0008	A0A068B052;A0A3B6EJ95;A0A3B6EH94	tr|A0A068B052|A0A068B052_WHEAT FVE OS=Triticum aestivum OX=4565 GN=FVE PE=4 SV=1;tr|A0A3B6EJ95|A0A3B6EJ95_WHEAT WD_REPEATS_REGION domain-containing protein OS=Triticum aestivum OX=4565 PE=4 SV=1;tr|A0A3B6EH94|A0A3B6EH94_WHEAT WD_REPEATS_REGION domain-conta	VarG	0.0021ns
prot0008	A0A068B052;A0A3B6EJ95;A0A3B6EH94	tr|A0A068B052|A0A068B052_WHEAT FVE OS=Triticum aestivum OX=4565 GN=FVE PE=4 SV=1;tr|A0A3B6EJ95|A0A3B6EJ95_WHEAT WD_REPEATS_REGION domain-containing protein OS=Triticum aestivum OX=4565 PE=4 SV=1;tr|A0A3B6EH94|A0A3B6EH94_WHEAT WD_REPEATS_REGION domain-conta	VarLoc	1234.3246*
prot0008	A0A068B052;A0A3B6EJ95;A0A3B6EH94	tr|A0A068B052|A0A068B052_WHEAT FVE OS=Triticum aestivum OX=4565 GN=FVE PE=4 SV=1;tr|A0A3B6EJ95|A0A3B6EJ95_WHEAT WD_REPEATS_REGION domain-containing protein OS=Triticum aestivum OX=4565 PE=4 SV=1;tr|A0A3B6EH94|A0A3B6EH94_WHEAT WD_REPEATS_REGION domain-conta	VarR	4233.95
prot0010	A0A077RF77	tr|A0A077RF77|A0A077RF77_WHEAT Chitinase OS=Triticum aestivum OX=4565 GN=TRAES_3BF280800020CFD_c1 PE=4 SV=1	VarG	983.7573ns
prot0010	A0A077RF77	tr|A0A077RF77|A0A077RF77_WHEAT Chitinase OS=Triticum aestivum OX=4565 GN=TRAES_3BF280800020CFD_c1 PE=4 SV=1	VarLoc	2473.5065ns
prot0010	A0A077RF77	tr|A0A077RF77|A0A077RF77_WHEAT Chitinase OS=Triticum aestivum OX=4565 GN=TRAES_3BF280800020CFD_c1 PE=4 SV=1	VarR	1535.6
prot0012	A0A077RPI9;A0A077RA97	tr|A0A077RPI9|A0A077RPI9_WHEAT SHSP domain-containing protein OS=Triticum aestivum OX=4565 GN=TRAES_3BF010400150CFD_c1 PE=3 SV=1;tr|A0A077RA97|A0A077RA97_WHEAT SHSP domain-containing protein OS=Triticum aestivum OX=4565 GN=TRAES_3BF085800030CFD_c1 PE=3 SV=	VarG	5668778.4727ns
prot0012	A0A077RPI9;A0A077RA97	tr|A0A077RPI9|A0A077RPI9_WHEAT SHSP domain-containing protein OS=Triticum aestivum OX=4565 GN=TRAES_3BF010400150CFD_c1 PE=3 SV=1;tr|A0A077RA97|A0A077RA97_WHEAT SHSP domain-containing protein OS=Triticum aestivum OX=4565 GN=TRAES_3BF085800030CFD_c1 PE=3 SV=	VarLoc	3889367.807ns
prot0012	A0A077RPI9;A0A077RA97	tr|A0A077RPI9|A0A077RPI9_WHEAT SHSP domain-containing protein OS=Triticum aestivum OX=4565 GN=TRAES_3BF010400150CFD_c1 PE=3 SV=1;tr|A0A077RA97|A0A077RA97_WHEAT SHSP domain-containing protein OS=Triticum aestivum OX=4565 GN=TRAES_3BF085800030CFD_c1 PE=3 SV=	VarR	2.73775e+07
prot0023	A0A077RSI3;A0A3B6FGM9	tr|A0A077RSI3|A0A077RSI3_WHEAT Uncharacterized protein OS=Triticum aestivum OX=4565 GN=TRAES_3BF079100070CFD_c1 PE=3 SV=1;tr|A0A3B6FGM9|A0A3B6FGM9_WHEAT Uncharacterized protein OS=Triticum aestivum OX=4565 PE=3 SV=1	VarG	169.221ns
prot0023	A0A077RSI3;A0A3B6FGM9	tr|A0A077RSI3|A0A077RSI3_WHEAT Uncharacterized protein OS=Triticum aestivum OX=4565 GN=TRAES_3BF079100070CFD_c1 PE=3 SV=1;tr|A0A3B6FGM9|A0A3B6FGM9_WHEAT Uncharacterized protein OS=Triticum aestivum OX=4565 PE=3 SV=1	VarLoc	2418.7162ns
prot0023	A0A077RSI3;A0A3B6FGM9	tr|A0A077RSI3|A0A077RSI3_WHEAT Uncharacterized protein OS=Triticum aestivum OX=4565 GN=TRAES_3BF079100070CFD_c1 PE=3 SV=1;tr|A0A3B6FGM9|A0A3B6FGM9_WHEAT Uncharacterized protein OS=Triticum aestivum OX=4565 PE=3 SV=1	VarR	18461.5
prot0025	A0A3B6GVK7;A0A3B6EG68;A0A077RSP3	tr|A0A3B6GVK7|A0A3B6GVK7_WHEAT PITH domain-containing protein OS=Triticum aestivum OX=4565 PE=4 SV=1;tr|A0A3B6EG68|A0A3B6EG68_WHEAT PITH domain-containing protein OS=Triticum aestivum OX=4565 PE=4 SV=1;tr|A0A077RSP3|A0A077RSP3_WHEAT PITH domain-containing	VarG	0.0011ns
prot0025	A0A3B6GVK7;A0A3B6EG68;A0A077RSP3	tr|A0A3B6GVK7|A0A3B6GVK7_WHEAT PITH domain-containing protein OS=Triticum aestivum OX=4565 PE=4 SV=1;tr|A0A3B6EG68|A0A3B6EG68_WHEAT PITH domain-containing protein OS=Triticum aestivum OX=4565 PE=4 SV=1;tr|A0A077RSP3|A0A077RSP3_WHEAT PITH domain-containing	VarLoc	1210.5121ns
prot0025	A0A3B6GVK7;A0A3B6EG68;A0A077RSP3	tr|A0A3B6GVK7|A0A3B6GVK7_WHEAT PITH domain-containing protein OS=Triticum aestivum OX=4565 PE=4 SV=1;tr|A0A3B6EG68|A0A3B6EG68_WHEAT PITH domain-containing protein OS=Triticum aestivum OX=4565 PE=4 SV=1;tr|A0A077RSP3|A0A077RSP3_WHEAT PITH domain-containing	VarR	10781
prot0029	A0A077RTG8;A0A3B6EGE6;A0A3B6EGP6;A0A3B6EHD7	tr|A0A077RTG8|A0A077RTG8_WHEAT Malate dehydrogenase OS=Triticum aestivum OX=4565 GN=TRAES_3BF087800010CFD_c1 PE=3 SV=1;tr|A0A3B6EGE6|A0A3B6EGE6_WHEAT Malate dehydrogenase OS=Triticum aestivum OX=4565 PE=3 SV=1;tr|A0A3B6EGP6|A0A3B6EGP6_WHEAT Malate dehydrog	VarG	13521.4493ns
prot0029	A0A077RTG8;A0A3B6EGE6;A0A3B6EGP6;A0A3B6EHD7	tr|A0A077RTG8|A0A077RTG8_WHEAT Malate dehydrogenase OS=Triticum aestivum OX=4565 GN=TRAES_3BF087800010CFD_c1 PE=3 SV=1;tr|A0A3B6EGE6|A0A3B6EGE6_WHEAT Malate dehydrogenase OS=Triticum aestivum OX=4565 PE=3 SV=1;tr|A0A3B6EGP6|A0A3B6EGP6_WHEAT Malate dehydrog	VarLoc	32507.3624**
prot0029	A0A077RTG8;A0A3B6EGE6;A0A3B6EGP6;A0A3B6EHD7	tr|A0A077RTG8|A0A077RTG8_WHEAT Malate dehydrogenase OS=Triticum aestivum OX=4565 GN=TRAES_3BF087800010CFD_c1 PE=3 SV=1;tr|A0A3B6EGE6|A0A3B6EGE6_WHEAT Malate dehydrogenase OS=Triticum aestivum OX=4565 PE=3 SV=1;tr|A0A3B6EGP6|A0A3B6EGP6_WHEAT Malate dehydrog	VarR	73210.8
prot0033	A0A3B6FHU0;A0A077RU45	tr|A0A3B6FHU0|A0A3B6FHU0_WHEAT Ubiquitin carboxyl-terminal hydrolase OS=Triticum aestivum OX=4565 PE=3 SV=1;tr|A0A077RU45|A0A077RU45_WHEAT Ubiquitin carboxyl-terminal hydrolase OS=Triticum aestivum OX=4565 GN=TRAES_3BF085400040CFD_c1 PE=3 SV=1	VarG	0.0018ns
prot0033	A0A3B6FHU0;A0A077RU45	tr|A0A3B6FHU0|A0A3B6FHU0_WHEAT Ubiquitin carboxyl-terminal hydrolase OS=Triticum aestivum OX=4565 PE=3 SV=1;tr|A0A077RU45|A0A077RU45_WHEAT Ubiquitin carboxyl-terminal hydrolase OS=Triticum aestivum OX=4565 GN=TRAES_3BF085400040CFD_c1 PE=3 SV=1	VarLoc	1903.3735*
prot0033	A0A3B6FHU0;A0A077RU45	tr|A0A3B6FHU0|A0A3B6FHU0_WHEAT Ubiquitin carboxyl-terminal hydrolase OS=Triticum aestivum OX=4565 PE=3 SV=1;tr|A0A077RU45|A0A077RU45_WHEAT Ubiquitin carboxyl-terminal hydrolase OS=Triticum aestivum OX=4565 GN=TRAES_3BF085400040CFD_c1 PE=3 SV=1	VarR	4241.43
prot0034	A0A077RU59;A0A3B6EIL8;A0A3B6FQ64	tr|A0A077RU59|A0A077RU59_WHEAT Glyco_transf_20 domain-containing protein OS=Triticum aestivum OX=4565 GN=TRAES_3BF029100020CFD_c1 PE=4 SV=1;tr|A0A3B6EIL8|A0A3B6EIL8_WHEAT Glyco_transf_20 domain-containing protein OS=Triticum aestivum OX=4565 PE=4 SV=1;tr|A	VarG	0.0003ns
prot0034	A0A077RU59;A0A3B6EIL8;A0A3B6FQ64	tr|A0A077RU59|A0A077RU59_WHEAT Glyco_transf_20 domain-containing protein OS=Triticum aestivum OX=4565 GN=TRAES_3BF029100020CFD_c1 PE=4 SV=1;tr|A0A3B6EIL8|A0A3B6EIL8_WHEAT Glyco_transf_20 domain-containing protein OS=Triticum aestivum OX=4565 PE=4 SV=1;tr|A	VarLoc	0.0003ns
prot0034	A0A077RU59;A0A3B6EIL8;A0A3B6FQ64	tr|A0A077RU59|A0A077RU59_WHEAT Glyco_transf_20 domain-containing protein OS=Triticum aestivum OX=4565 GN=TRAES_3BF029100020CFD_c1 PE=4 SV=1;tr|A0A3B6EIL8|A0A3B6EIL8_WHEAT Glyco_transf_20 domain-containing protein OS=Triticum aestivum OX=4565 PE=4 SV=1;tr|A	VarR	2995.43
prot0036	A0A3B6GV05;A0A077RUM9;A0A3B6EHV6	tr|A0A3B6GV05|A0A3B6GV05_WHEAT Phytocyanin domain-containing protein OS=Triticum aestivum OX=4565 PE=4 SV=1;tr|A0A077RUM9|A0A077RUM9_WHEAT Phytocyanin domain-containing protein OS=Triticum aestivum OX=4565 GN=TRAES_3BF012600100CFD_c1 PE=4 SV=1;tr|A0A3B6EHV	VarG	7875.5864ns
prot0036	A0A3B6GV05;A0A077RUM9;A0A3B6EHV6	tr|A0A3B6GV05|A0A3B6GV05_WHEAT Phytocyanin domain-containing protein OS=Triticum aestivum OX=4565 PE=4 SV=1;tr|A0A077RUM9|A0A077RUM9_WHEAT Phytocyanin domain-containing protein OS=Triticum aestivum OX=4565 GN=TRAES_3BF012600100CFD_c1 PE=4 SV=1;tr|A0A3B6EHV	VarLoc	52149.8633**
prot0036	A0A3B6GV05;A0A077RUM9;A0A3B6EHV6	tr|A0A3B6GV05|A0A3B6GV05_WHEAT Phytocyanin domain-containing protein OS=Triticum aestivum OX=4565 PE=4 SV=1;tr|A0A077RUM9|A0A077RUM9_WHEAT Phytocyanin domain-containing protein OS=Triticum aestivum OX=4565 GN=TRAES_3BF012600100CFD_c1 PE=4 SV=1;tr|A0A3B6EHV	VarR	70211.2
prot0039	A0A077RVD7	tr|A0A077RVD7|A0A077RVD7_WHEAT Uncharacterized protein OS=Triticum aestivum OX=4565 GN=TRAES_3BF062500090CFD_c1 PE=4 SV=1	VarG	0.0008ns
prot0039	A0A077RVD7	tr|A0A077RVD7|A0A077RVD7_WHEAT Uncharacterized protein OS=Triticum aestivum OX=4565 GN=TRAES_3BF062500090CFD_c1 PE=4 SV=1	VarLoc	4344.1272*
prot0039	A0A077RVD7	tr|A0A077RVD7|A0A077RVD7_WHEAT Uncharacterized protein OS=Triticum aestivum OX=4565 GN=TRAES_3BF062500090CFD_c1 PE=4 SV=1	VarR	7828.39
prot0042	A0A3B6EB15;A0A3B6GLQ9;A0A077RW30	tr|A0A3B6EB15|A0A3B6EB15_WHEAT Cysteine synthase OS=Triticum aestivum OX=4565 PE=3 SV=1;tr|A0A3B6GLQ9|A0A3B6GLQ9_WHEAT Cysteine synthase OS=Triticum aestivum OX=4565 PE=3 SV=1;tr|A0A077RW30|A0A077RW30_WHEAT Cysteine synthase OS=Triticum aestivum OX=4565 GN	VarG	128.7381ns
prot0042	A0A3B6EB15;A0A3B6GLQ9;A0A077RW30	tr|A0A3B6EB15|A0A3B6EB15_WHEAT Cysteine synthase OS=Triticum aestivum OX=4565 PE=3 SV=1;tr|A0A3B6GLQ9|A0A3B6GLQ9_WHEAT Cysteine synthase OS=Triticum aestivum OX=4565 PE=3 SV=1;tr|A0A077RW30|A0A077RW30_WHEAT Cysteine synthase OS=Triticum aestivum OX=4565 GN	VarLoc	134.4512ns
prot0042	A0A3B6EB15;A0A3B6GLQ9;A0A077RW30	tr|A0A3B6EB15|A0A3B6EB15_WHEAT Cysteine synthase OS=Triticum aestivum OX=4565 PE=3 SV=1;tr|A0A3B6GLQ9|A0A3B6GLQ9_WHEAT Cysteine synthase OS=Triticum aestivum OX=4565 PE=3 SV=1;tr|A0A077RW30|A0A077RW30_WHEAT Cysteine synthase OS=Triticum aestivum OX=4565 GN	VarR	499.629
prot0043	A0A077RWB4;A0A3B6GQ06;A0A077RUF0	tr|A0A077RWB4|A0A077RWB4_WHEAT Aldo_ket_red domain-containing protein OS=Triticum aestivum OX=4565 GN=TRAES_3BF065800050CFD_c1 PE=4 SV=1;tr|A0A3B6GQ06|A0A3B6GQ06_WHEAT Aldo_ket_red domain-containing protein OS=Triticum aestivum OX=4565 PE=4 SV=1;tr|A0A077R	VarG	0.0005ns
prot0043	A0A077RWB4;A0A3B6GQ06;A0A077RUF0	tr|A0A077RWB4|A0A077RWB4_WHEAT Aldo_ket_red domain-containing protein OS=Triticum aestivum OX=4565 GN=TRAES_3BF065800050CFD_c1 PE=4 SV=1;tr|A0A3B6GQ06|A0A3B6GQ06_WHEAT Aldo_ket_red domain-containing protein OS=Triticum aestivum OX=4565 PE=4 SV=1;tr|A0A077R	VarLoc	507.4386*
prot0043	A0A077RWB4;A0A3B6GQ06;A0A077RUF0	tr|A0A077RWB4|A0A077RWB4_WHEAT Aldo_ket_red domain-containing protein OS=Triticum aestivum OX=4565 GN=TRAES_3BF065800050CFD_c1 PE=4 SV=1;tr|A0A3B6GQ06|A0A3B6GQ06_WHEAT Aldo_ket_red domain-containing protein OS=Triticum aestivum OX=4565 PE=4 SV=1;tr|A0A077R	VarR	1262.83
prot0044	A0A077RWG8	tr|A0A077RWG8|A0A077RWG8_WHEAT Uricase OS=Triticum aestivum OX=4565 GN=TRAES_3BF019300180CFD_c1 PE=3 SV=1	VarG	1030.9431ns
prot0044	A0A077RWG8	tr|A0A077RWG8|A0A077RWG8_WHEAT Uricase OS=Triticum aestivum OX=4565 GN=TRAES_3BF019300180CFD_c1 PE=3 SV=1	VarLoc	601.8336ns
prot0044	A0A077RWG8	tr|A0A077RWG8|A0A077RWG8_WHEAT Uricase OS=Triticum aestivum OX=4565 GN=TRAES_3BF019300180CFD_c1 PE=3 SV=1	VarR	1341.05
prot0045	A0A3B6GQI1;A0A077RWL8	tr|A0A3B6GQI1|A0A3B6GQI1_WHEAT Uncharacterized protein OS=Triticum aestivum OX=4565 PE=3 SV=1;tr|A0A077RWL8|A0A077RWL8_WHEAT Uncharacterized protein OS=Triticum aestivum OX=4565 GN=TRAES_3BF059300020CFD_c1 PE=3 SV=1	VarG	29.2791ns
prot0045	A0A3B6GQI1;A0A077RWL8	tr|A0A3B6GQI1|A0A3B6GQI1_WHEAT Uncharacterized protein OS=Triticum aestivum OX=4565 PE=3 SV=1;tr|A0A077RWL8|A0A077RWL8_WHEAT Uncharacterized protein OS=Triticum aestivum OX=4565 GN=TRAES_3BF059300020CFD_c1 PE=3 SV=1	VarLoc	14.0442ns
prot0045	A0A3B6GQI1;A0A077RWL8	tr|A0A3B6GQI1|A0A3B6GQI1_WHEAT Uncharacterized protein OS=Triticum aestivum OX=4565 PE=3 SV=1;tr|A0A077RWL8|A0A077RWL8_WHEAT Uncharacterized protein OS=Triticum aestivum OX=4565 GN=TRAES_3BF059300020CFD_c1 PE=3 SV=1	VarR	75.9777
prot0050	A0A3B6GPG6;A0A077RXF0	tr|A0A3B6GPG6|A0A3B6GPG6_WHEAT NADH-cytochrome b5 reductase OS=Triticum aestivum OX=4565 PE=3 SV=1;tr|A0A077RXF0|A0A077RXF0_WHEAT NADH-cytochrome b5 reductase OS=Triticum aestivum OX=4565 GN=TRAES_3BF066100010CFD_c1 PE=3 SV=1	VarG	0.0018ns
prot0050	A0A3B6GPG6;A0A077RXF0	tr|A0A3B6GPG6|A0A3B6GPG6_WHEAT NADH-cytochrome b5 reductase OS=Triticum aestivum OX=4565 PE=3 SV=1;tr|A0A077RXF0|A0A077RXF0_WHEAT NADH-cytochrome b5 reductase OS=Triticum aestivum OX=4565 GN=TRAES_3BF066100010CFD_c1 PE=3 SV=1	VarLoc	0.0018ns
prot0050	A0A3B6GPG6;A0A077RXF0	tr|A0A3B6GPG6|A0A3B6GPG6_WHEAT NADH-cytochrome b5 reductase OS=Triticum aestivum OX=4565 PE=3 SV=1;tr|A0A077RXF0|A0A077RXF0_WHEAT NADH-cytochrome b5 reductase OS=Triticum aestivum OX=4565 GN=TRAES_3BF066100010CFD_c1 PE=3 SV=1	VarR	17610.2
prot0052	A0A077RXS4;A0A3B6GZ83;A0A3B6H3K6	tr|A0A077RXS4|A0A077RXS4_WHEAT AAA domain-containing protein OS=Triticum aestivum OX=4565 GN=TRAES_3BF045700010CFD_c1 PE=3 SV=1;tr|A0A3B6GZ83|A0A3B6GZ83_WHEAT AAA domain-containing protein OS=Triticum aestivum OX=4565 PE=3 SV=1;tr|A0A3B6H3K6|A0A3B6H3K6_WHE	VarG	3131.62ns
prot0052	A0A077RXS4;A0A3B6GZ83;A0A3B6H3K6	tr|A0A077RXS4|A0A077RXS4_WHEAT AAA domain-containing protein OS=Triticum aestivum OX=4565 GN=TRAES_3BF045700010CFD_c1 PE=3 SV=1;tr|A0A3B6GZ83|A0A3B6GZ83_WHEAT AAA domain-containing protein OS=Triticum aestivum OX=4565 PE=3 SV=1;tr|A0A3B6H3K6|A0A3B6H3K6_WHE	VarLoc	18825.7058ns
prot0052	A0A077RXS4;A0A3B6GZ83;A0A3B6H3K6	tr|A0A077RXS4|A0A077RXS4_WHEAT AAA domain-containing protein OS=Triticum aestivum OX=4565 GN=TRAES_3BF045700010CFD_c1 PE=3 SV=1;tr|A0A3B6GZ83|A0A3B6GZ83_WHEAT AAA domain-containing protein OS=Triticum aestivum OX=4565 PE=3 SV=1;tr|A0A3B6H3K6|A0A3B6H3K6_WHE	VarR	33735.6
prot0055	A0A077RY90	tr|A0A077RY90|A0A077RY90_WHEAT Uncharacterized protein OS=Triticum aestivum OX=4565 GN=TRAES_3BF087900030CFD_c1 PE=4 SV=1	VarG	1421768.9228***
prot0055	A0A077RY90	tr|A0A077RY90|A0A077RY90_WHEAT Uncharacterized protein OS=Triticum aestivum OX=4565 GN=TRAES_3BF087900030CFD_c1 PE=4 SV=1	VarLoc	2282909.0799***
prot0055	A0A077RY90	tr|A0A077RY90|A0A077RY90_WHEAT Uncharacterized protein OS=Triticum aestivum OX=4565 GN=TRAES_3BF087900030CFD_c1 PE=4 SV=1	VarR	1.02858e+06
prot0058	A0A3B6GNP4;A0A077RYK9	tr|A0A3B6GNP4|A0A3B6GNP4_WHEAT SGNH_hydro domain-containing protein OS=Triticum aestivum OX=4565 PE=4 SV=1;tr|A0A077RYK9|A0A077RYK9_WHEAT SGNH_hydro domain-containing protein OS=Triticum aestivum OX=4565 GN=TRAES_3BF020300100CFD_c1 PE=4 SV=1	VarG	0.0026ns
prot0058	A0A3B6GNP4;A0A077RYK9	tr|A0A3B6GNP4|A0A3B6GNP4_WHEAT SGNH_hydro domain-containing protein OS=Triticum aestivum OX=4565 PE=4 SV=1;tr|A0A077RYK9|A0A077RYK9_WHEAT SGNH_hydro domain-containing protein OS=Triticum aestivum OX=4565 GN=TRAES_3BF020300100CFD_c1 PE=4 SV=1	VarLoc	680.5734ns
prot0058	A0A3B6GNP4;A0A077RYK9	tr|A0A3B6GNP4|A0A3B6GNP4_WHEAT SGNH_hydro domain-containing protein OS=Triticum aestivum OX=4565 PE=4 SV=1;tr|A0A077RYK9|A0A077RYK9_WHEAT SGNH_hydro domain-containing protein OS=Triticum aestivum OX=4565 GN=TRAES_3BF020300100CFD_c1 PE=4 SV=1	VarR	9955.76
prot0059	A0A077RYX7	tr|A0A077RYX7|A0A077RYX7_WHEAT AA_TRNA_LIGASE_II domain-containing protein OS=Triticum aestivum OX=4565 GN=TRAES_3BF077200030CFD_c1 PE=3 SV=1	VarG	0.0243ns
prot0059	A0A077RYX7	tr|A0A077RYX7|A0A077RYX7_WHEAT AA_TRNA_LIGASE_II domain-containing protein OS=Triticum aestivum OX=4565 GN=TRAES_3BF077200030CFD_c1 PE=3 SV=1	VarLoc	0.101ns
prot0059	A0A077RYX7	tr|A0A077RYX7|A0A077RYX7_WHEAT AA_TRNA_LIGASE_II domain-containing protein OS=Triticum aestivum OX=4565 GN=TRAES_3BF077200030CFD_c1 PE=3 SV=1	VarR	240532
prot0061	A0A077RZ13;A0A3B6GRT1	tr|A0A077RZ13|A0A077RZ13_WHEAT Uncharacterized protein OS=Triticum aestivum OX=4565 GN=TRAES_3BF077600090CFD_c1 PE=3 SV=1;tr|A0A3B6GRT1|A0A3B6GRT1_WHEAT Uncharacterized protein OS=Triticum aestivum OX=4565 PE=3 SV=1	VarG	369.8316ns
prot0061	A0A077RZ13;A0A3B6GRT1	tr|A0A077RZ13|A0A077RZ13_WHEAT Uncharacterized protein OS=Triticum aestivum OX=4565 GN=TRAES_3BF077600090CFD_c1 PE=3 SV=1;tr|A0A3B6GRT1|A0A3B6GRT1_WHEAT Uncharacterized protein OS=Triticum aestivum OX=4565 PE=3 SV=1	VarLoc	0.0002ns
prot0061	A0A077RZ13;A0A3B6GRT1	tr|A0A077RZ13|A0A077RZ13_WHEAT Uncharacterized protein OS=Triticum aestivum OX=4565 GN=TRAES_3BF077600090CFD_c1 PE=3 SV=1;tr|A0A3B6GRT1|A0A3B6GRT1_WHEAT Uncharacterized protein OS=Triticum aestivum OX=4565 PE=3 SV=1	VarR	2077.62
prot0070	A0A3B6GU25;A0A3B6EFV0;A0A077S144	tr|A0A3B6GU25|A0A3B6GU25_WHEAT Uncharacterized protein OS=Triticum aestivum OX=4565 PE=4 SV=1;tr|A0A3B6EFV0|A0A3B6EFV0_WHEAT Uncharacterized protein OS=Triticum aestivum OX=4565 PE=4 SV=1;tr|A0A077S144|A0A077S144_WHEAT Uncharacterized protein OS=Triticum a	VarG	183.9141ns
prot0070	A0A3B6GU25;A0A3B6EFV0;A0A077S144	tr|A0A3B6GU25|A0A3B6GU25_WHEAT Uncharacterized protein OS=Triticum aestivum OX=4565 PE=4 SV=1;tr|A0A3B6EFV0|A0A3B6EFV0_WHEAT Uncharacterized protein OS=Triticum aestivum OX=4565 PE=4 SV=1;tr|A0A077S144|A0A077S144_WHEAT Uncharacterized protein OS=Triticum a	VarLoc	3354.2247***
prot0070	A0A3B6GU25;A0A3B6EFV0;A0A077S144	tr|A0A3B6GU25|A0A3B6GU25_WHEAT Uncharacterized protein OS=Triticum aestivum OX=4565 PE=4 SV=1;tr|A0A3B6EFV0|A0A3B6EFV0_WHEAT Uncharacterized protein OS=Triticum aestivum OX=4565 PE=4 SV=1;tr|A0A077S144|A0A077S144_WHEAT Uncharacterized protein OS=Triticum a	VarR	1402.53
prot0076	A0A077S1K0	tr|A0A077S1K0|A0A077S1K0_WHEAT UBIQUITIN_CONJUGAT_2 domain-containing protein OS=Triticum aestivum OX=4565 GN=TRAES_3BF112600010CFD_c1 PE=3 SV=1	VarG	141.6236ns
prot0076	A0A077S1K0	tr|A0A077S1K0|A0A077S1K0_WHEAT UBIQUITIN_CONJUGAT_2 domain-containing protein OS=Triticum aestivum OX=4565 GN=TRAES_3BF112600010CFD_c1 PE=3 SV=1	VarLoc	1791.2364ns
prot0076	A0A077S1K0	tr|A0A077S1K0|A0A077S1K0_WHEAT UBIQUITIN_CONJUGAT_2 domain-containing protein OS=Triticum aestivum OX=4565 GN=TRAES_3BF112600010CFD_c1 PE=3 SV=1	VarR	2650.47
prot0079	A0A077S2A9	tr|A0A077S2A9|A0A077S2A9_WHEAT Uncharacterized protein OS=Triticum aestivum OX=4565 GN=TRAES_3BF043700170CFD_c1 PE=4 SV=1	VarG	0.0001ns
prot0079	A0A077S2A9	tr|A0A077S2A9|A0A077S2A9_WHEAT Uncharacterized protein OS=Triticum aestivum OX=4565 GN=TRAES_3BF043700170CFD_c1 PE=4 SV=1	VarLoc	10.8488ns
prot0079	A0A077S2A9	tr|A0A077S2A9|A0A077S2A9_WHEAT Uncharacterized protein OS=Triticum aestivum OX=4565 GN=TRAES_3BF043700170CFD_c1 PE=4 SV=1	VarR	1262.64
prot0081	A0A3B6FT97;A0A077S2Z7	tr|A0A3B6FT97|A0A3B6FT97_WHEAT HABP4_PAI-RBP1 domain-containing protein OS=Triticum aestivum OX=4565 PE=4 SV=1;tr|A0A077S2Z7|A0A077S2Z7_WHEAT HABP4_PAI-RBP1 domain-containing protein OS=Triticum aestivum OX=4565 GN=TRAES_3BF016200170CFD_c1 PE=4 SV=1	VarG	0.002ns
prot0081	A0A3B6FT97;A0A077S2Z7	tr|A0A3B6FT97|A0A3B6FT97_WHEAT HABP4_PAI-RBP1 domain-containing protein OS=Triticum aestivum OX=4565 PE=4 SV=1;tr|A0A077S2Z7|A0A077S2Z7_WHEAT HABP4_PAI-RBP1 domain-containing protein OS=Triticum aestivum OX=4565 GN=TRAES_3BF016200170CFD_c1 PE=4 SV=1	VarLoc	1380.7359ns
prot0081	A0A3B6FT97;A0A077S2Z7	tr|A0A3B6FT97|A0A3B6FT97_WHEAT HABP4_PAI-RBP1 domain-containing protein OS=Triticum aestivum OX=4565 PE=4 SV=1;tr|A0A077S2Z7|A0A077S2Z7_WHEAT HABP4_PAI-RBP1 domain-containing protein OS=Triticum aestivum OX=4565 GN=TRAES_3BF016200170CFD_c1 PE=4 SV=1	VarR	10594.8
prot0082	A0A077S347	tr|A0A077S347|A0A077S347_WHEAT Uncharacterized protein OS=Triticum aestivum OX=4565 GN=TRAES_3BF048500040CFD_c1 PE=4 SV=1	VarG	774129.55ns
prot0082	A0A077S347	tr|A0A077S347|A0A077S347_WHEAT Uncharacterized protein OS=Triticum aestivum OX=4565 GN=TRAES_3BF048500040CFD_c1 PE=4 SV=1	VarLoc	3792377.4479***
prot0082	A0A077S347	tr|A0A077S347|A0A077S347_WHEAT Uncharacterized protein OS=Triticum aestivum OX=4565 GN=TRAES_3BF048500040CFD_c1 PE=4 SV=1	VarR	2.0481e+06
prot0084	A0A077S3V2;A0A3B6FQY4	tr|A0A077S3V2|A0A077S3V2_WHEAT Aspartate aminotransferase OS=Triticum aestivum OX=4565 GN=TRAES_3BF023000050CFD_c1 PE=4 SV=1;tr|A0A3B6FQY4|A0A3B6FQY4_WHEAT Aspartate aminotransferase OS=Triticum aestivum OX=4565 PE=4 SV=1	VarG	1349.0805ns
prot0084	A0A077S3V2;A0A3B6FQY4	tr|A0A077S3V2|A0A077S3V2_WHEAT Aspartate aminotransferase OS=Triticum aestivum OX=4565 GN=TRAES_3BF023000050CFD_c1 PE=4 SV=1;tr|A0A3B6FQY4|A0A3B6FQY4_WHEAT Aspartate aminotransferase OS=Triticum aestivum OX=4565 PE=4 SV=1	VarLoc	554.4172ns
prot0084	A0A077S3V2;A0A3B6FQY4	tr|A0A077S3V2|A0A077S3V2_WHEAT Aspartate aminotransferase OS=Triticum aestivum OX=4565 GN=TRAES_3BF023000050CFD_c1 PE=4 SV=1;tr|A0A3B6FQY4|A0A3B6FQY4_WHEAT Aspartate aminotransferase OS=Triticum aestivum OX=4565 PE=4 SV=1	VarR	6907.4
prot0087	A0A077S4G0	tr|A0A077S4G0|A0A077S4G0_WHEAT S5 DRBM domain-containing protein OS=Triticum aestivum OX=4565 GN=TRAES_3BF004400020CFD_c1 PE=3 SV=1	VarG	1506.2291ns
prot0087	A0A077S4G0	tr|A0A077S4G0|A0A077S4G0_WHEAT S5 DRBM domain-containing protein OS=Triticum aestivum OX=4565 GN=TRAES_3BF004400020CFD_c1 PE=3 SV=1	VarLoc	14185.3471***
prot0087	A0A077S4G0	tr|A0A077S4G0|A0A077S4G0_WHEAT S5 DRBM domain-containing protein OS=Triticum aestivum OX=4565 GN=TRAES_3BF004400020CFD_c1 PE=3 SV=1	VarR	8279.66
prot0089	A0A077S7C3	tr|A0A077S7C3|A0A077S7C3_WHEAT Peroxidase OS=Triticum aestivum OX=4565 GN=TRAES_3BF072300070CFD_c1 PE=3 SV=1	VarG	0.0023ns
prot0089	A0A077S7C3	tr|A0A077S7C3|A0A077S7C3_WHEAT Peroxidase OS=Triticum aestivum OX=4565 GN=TRAES_3BF072300070CFD_c1 PE=3 SV=1	VarLoc	0.0012ns
prot0089	A0A077S7C3	tr|A0A077S7C3|A0A077S7C3_WHEAT Peroxidase OS=Triticum aestivum OX=4565 GN=TRAES_3BF072300070CFD_c1 PE=3 SV=1	VarR	11568
prot0094	A0A080YUG0;A0A3B6ER29	tr|A0A080YUG0|A0A080YUG0_WHEAT Epimerase domain-containing protein OS=Triticum aestivum OX=4565 GN=TRAES_3BF156000030CFD_c1 PE=4 SV=1;tr|A0A3B6ER29|A0A3B6ER29_WHEAT Epimerase domain-containing protein OS=Triticum aestivum OX=4565 PE=4 SV=1	VarG	255.9061ns
prot0094	A0A080YUG0;A0A3B6ER29	tr|A0A080YUG0|A0A080YUG0_WHEAT Epimerase domain-containing protein OS=Triticum aestivum OX=4565 GN=TRAES_3BF156000030CFD_c1 PE=4 SV=1;tr|A0A3B6ER29|A0A3B6ER29_WHEAT Epimerase domain-containing protein OS=Triticum aestivum OX=4565 PE=4 SV=1	VarLoc	1485.893ns
prot0094	A0A080YUG0;A0A3B6ER29	tr|A0A080YUG0|A0A080YUG0_WHEAT Epimerase domain-containing protein OS=Triticum aestivum OX=4565 GN=TRAES_3BF156000030CFD_c1 PE=4 SV=1;tr|A0A3B6ER29|A0A3B6ER29_WHEAT Epimerase domain-containing protein OS=Triticum aestivum OX=4565 PE=4 SV=1	VarR	8493.24
prot0096	A0A080YUW6;A0A3B6G2X7	tr|A0A080YUW6|A0A080YUW6_WHEAT Pectin acetylesterase OS=Triticum aestivum OX=4565 GN=TRAES_3BF065400210CFD_c1 PE=3 SV=1;tr|A0A3B6G2X7|A0A3B6G2X7_WHEAT Pectin acetylesterase OS=Triticum aestivum OX=4565 PE=3 SV=1	VarG	0.0041ns
prot0096	A0A080YUW6;A0A3B6G2X7	tr|A0A080YUW6|A0A080YUW6_WHEAT Pectin acetylesterase OS=Triticum aestivum OX=4565 GN=TRAES_3BF065400210CFD_c1 PE=3 SV=1;tr|A0A3B6G2X7|A0A3B6G2X7_WHEAT Pectin acetylesterase OS=Triticum aestivum OX=4565 PE=3 SV=1	VarLoc	2699.7127**
prot0096	A0A080YUW6;A0A3B6G2X7	tr|A0A080YUW6|A0A080YUW6_WHEAT Pectin acetylesterase OS=Triticum aestivum OX=4565 GN=TRAES_3BF065400210CFD_c1 PE=3 SV=1;tr|A0A3B6G2X7|A0A3B6G2X7_WHEAT Pectin acetylesterase OS=Triticum aestivum OX=4565 PE=3 SV=1	VarR	2578.1
prot0098	G5DFC5;A0A096UL77;A0A3B6C851;A0A341RM62	tr|G5DFC5|G5DFC5_WHEAT 14-3-3 protein OS=Triticum aestivum OX=4565 PE=2 SV=1;tr|A0A096UL77|A0A096UL77_WHEAT 14_3_3 domain-containing protein OS=Triticum aestivum OX=4565 GN=CAMPLR22A2D_LOCUS3277 PE=3 SV=1;tr|A0A3B6C851|A0A3B6C851_WHEAT 14-3-3 protein OS=Tr	VarG	8315.3594ns
prot0098	G5DFC5;A0A096UL77;A0A3B6C851;A0A341RM62	tr|G5DFC5|G5DFC5_WHEAT 14-3-3 protein OS=Triticum aestivum OX=4565 PE=2 SV=1;tr|A0A096UL77|A0A096UL77_WHEAT 14_3_3 domain-containing protein OS=Triticum aestivum OX=4565 GN=CAMPLR22A2D_LOCUS3277 PE=3 SV=1;tr|A0A3B6C851|A0A3B6C851_WHEAT 14-3-3 protein OS=Tr	VarLoc	14601.78*
prot0098	G5DFC5;A0A096UL77;A0A3B6C851;A0A341RM62	tr|G5DFC5|G5DFC5_WHEAT 14-3-3 protein OS=Triticum aestivum OX=4565 PE=2 SV=1;tr|A0A096UL77|A0A096UL77_WHEAT 14_3_3 domain-containing protein OS=Triticum aestivum OX=4565 GN=CAMPLR22A2D_LOCUS3277 PE=3 SV=1;tr|A0A3B6C851|A0A3B6C851_WHEAT 14-3-3 protein OS=Tr	VarR	27743.1
prot0099	A0A3B6PL02;W5GTW2;A0A096ULG3	tr|A0A3B6PL02|A0A3B6PL02_WHEAT Ribosomal_L14e domain-containing protein OS=Triticum aestivum OX=4565 PE=4 SV=1;tr|W5GTW2|W5GTW2_WHEAT Ribosomal_L14e domain-containing protein OS=Triticum aestivum OX=4565 PE=4 SV=1;tr|A0A096ULG3|A0A096ULG3_WHEAT Ribosomal_L	VarG	0.033ns
prot0099	A0A3B6PL02;W5GTW2;A0A096ULG3	tr|A0A3B6PL02|A0A3B6PL02_WHEAT Ribosomal_L14e domain-containing protein OS=Triticum aestivum OX=4565 PE=4 SV=1;tr|W5GTW2|W5GTW2_WHEAT Ribosomal_L14e domain-containing protein OS=Triticum aestivum OX=4565 PE=4 SV=1;tr|A0A096ULG3|A0A096ULG3_WHEAT Ribosomal_L	VarLoc	1142.6459ns
prot0099	A0A3B6PL02;W5GTW2;A0A096ULG3	tr|A0A3B6PL02|A0A3B6PL02_WHEAT Ribosomal_L14e domain-containing protein OS=Triticum aestivum OX=4565 PE=4 SV=1;tr|W5GTW2|W5GTW2_WHEAT Ribosomal_L14e domain-containing protein OS=Triticum aestivum OX=4565 PE=4 SV=1;tr|A0A096ULG3|A0A096ULG3_WHEAT Ribosomal_L	VarR	33422
prot0101	A0A3B6H174;A0A1D5S805;W5CY36;Q5I7L5;A0A096UNN1;W5FLH0;A0A3B5Y2K5	tr|A0A3B6H174|A0A3B6H174_WHEAT 60S ribosomal protein L36 OS=Triticum aestivum OX=4565 PE=3 SV=1;tr|A0A1D5S805|A0A1D5S805_WHEAT 60S ribosomal protein L36 OS=Triticum aestivum OX=4565 PE=3 SV=1;tr|W5CY36|W5CY36_WHEAT 60S ribosomal protein L36 OS=Triticum aes	VarG	0.0042ns
prot0101	A0A3B6H174;A0A1D5S805;W5CY36;Q5I7L5;A0A096UNN1;W5FLH0;A0A3B5Y2K5	tr|A0A3B6H174|A0A3B6H174_WHEAT 60S ribosomal protein L36 OS=Triticum aestivum OX=4565 PE=3 SV=1;tr|A0A1D5S805|A0A1D5S805_WHEAT 60S ribosomal protein L36 OS=Triticum aestivum OX=4565 PE=3 SV=1;tr|W5CY36|W5CY36_WHEAT 60S ribosomal protein L36 OS=Triticum aes	VarLoc	0.002ns
prot0101	A0A3B6H174;A0A1D5S805;W5CY36;Q5I7L5;A0A096UNN1;W5FLH0;A0A3B5Y2K5	tr|A0A3B6H174|A0A3B6H174_WHEAT 60S ribosomal protein L36 OS=Triticum aestivum OX=4565 PE=3 SV=1;tr|A0A1D5S805|A0A1D5S805_WHEAT 60S ribosomal protein L36 OS=Triticum aestivum OX=4565 PE=3 SV=1;tr|W5CY36|W5CY36_WHEAT 60S ribosomal protein L36 OS=Triticum aes	VarR	19687.4
prot0103	A0A096USR9;A0A3B6N018;A0A3B6LVU7	tr|A0A096USR9|A0A096USR9_WHEAT RNA helicase OS=Triticum aestivum OX=4565 GN=DEAD1-B PE=2 SV=1;tr|A0A3B6N018|A0A3B6N018_WHEAT Uncharacterized protein OS=Triticum aestivum OX=4565 PE=4 SV=1;tr|A0A3B6LVU7|A0A3B6LVU7_WHEAT RNA helicase OS=Triticum aestivum OX=	VarG	0.0024ns
prot0103	A0A096USR9;A0A3B6N018;A0A3B6LVU7	tr|A0A096USR9|A0A096USR9_WHEAT RNA helicase OS=Triticum aestivum OX=4565 GN=DEAD1-B PE=2 SV=1;tr|A0A3B6N018|A0A3B6N018_WHEAT Uncharacterized protein OS=Triticum aestivum OX=4565 PE=4 SV=1;tr|A0A3B6LVU7|A0A3B6LVU7_WHEAT RNA helicase OS=Triticum aestivum OX=	VarLoc	6161.7423ns
prot0103	A0A096USR9;A0A3B6N018;A0A3B6LVU7	tr|A0A096USR9|A0A096USR9_WHEAT RNA helicase OS=Triticum aestivum OX=4565 GN=DEAD1-B PE=2 SV=1;tr|A0A3B6N018|A0A3B6N018_WHEAT Uncharacterized protein OS=Triticum aestivum OX=4565 PE=4 SV=1;tr|A0A3B6LVU7|A0A3B6LVU7_WHEAT RNA helicase OS=Triticum aestivum OX=	VarR	23983.6
prot0107	A0A0C4BIR6	tr|A0A0C4BIR6|A0A0C4BIR6_WHEAT Ribosomal_L16 domain-containing protein OS=Triticum aestivum OX=4565 PE=4 SV=1	VarG	0.1231ns
prot0107	A0A0C4BIR6	tr|A0A0C4BIR6|A0A0C4BIR6_WHEAT Ribosomal_L16 domain-containing protein OS=Triticum aestivum OX=4565 PE=4 SV=1	VarLoc	239626.2362***
prot0107	A0A0C4BIR6	tr|A0A0C4BIR6|A0A0C4BIR6_WHEAT Ribosomal_L16 domain-containing protein OS=Triticum aestivum OX=4565 PE=4 SV=1	VarR	238081
prot0108	A0A0C4BIW4	tr|A0A0C4BIW4|A0A0C4BIW4_WHEAT Uncharacterized protein OS=Triticum aestivum OX=4565 GN=CAMPLR22A2D_LOCUS2947 PE=3 SV=1	VarG	3524.0395ns
prot0108	A0A0C4BIW4	tr|A0A0C4BIW4|A0A0C4BIW4_WHEAT Uncharacterized protein OS=Triticum aestivum OX=4565 GN=CAMPLR22A2D_LOCUS2947 PE=3 SV=1	VarLoc	22291.1627*
prot0108	A0A0C4BIW4	tr|A0A0C4BIW4|A0A0C4BIW4_WHEAT Uncharacterized protein OS=Triticum aestivum OX=4565 GN=CAMPLR22A2D_LOCUS2947 PE=3 SV=1	VarR	31015.8
prot0109	A0A0C4BIZ6;A0A3B6AVG1;A0A3B6C2A9;A0A3B6C2K2;A0A341RG58	tr|A0A0C4BIZ6|A0A0C4BIZ6_WHEAT UMP-CMP kinase OS=Triticum aestivum OX=4565 PE=3 SV=1;tr|A0A3B6AVG1|A0A3B6AVG1_WHEAT UMP-CMP kinase OS=Triticum aestivum OX=4565 PE=3 SV=1;tr|A0A3B6C2A9|A0A3B6C2A9_WHEAT UMP-CMP kinase OS=Triticum aestivum OX=4565 PE=3 SV=1;t	VarG	0.0024ns
prot0109	A0A0C4BIZ6;A0A3B6AVG1;A0A3B6C2A9;A0A3B6C2K2;A0A341RG58	tr|A0A0C4BIZ6|A0A0C4BIZ6_WHEAT UMP-CMP kinase OS=Triticum aestivum OX=4565 PE=3 SV=1;tr|A0A3B6AVG1|A0A3B6AVG1_WHEAT UMP-CMP kinase OS=Triticum aestivum OX=4565 PE=3 SV=1;tr|A0A3B6C2A9|A0A3B6C2A9_WHEAT UMP-CMP kinase OS=Triticum aestivum OX=4565 PE=3 SV=1;t	VarLoc	1089.4046*
prot0109	A0A0C4BIZ6;A0A3B6AVG1;A0A3B6C2A9;A0A3B6C2K2;A0A341RG58	tr|A0A0C4BIZ6|A0A0C4BIZ6_WHEAT UMP-CMP kinase OS=Triticum aestivum OX=4565 PE=3 SV=1;tr|A0A3B6AVG1|A0A3B6AVG1_WHEAT UMP-CMP kinase OS=Triticum aestivum OX=4565 PE=3 SV=1;tr|A0A3B6C2A9|A0A3B6C2A9_WHEAT UMP-CMP kinase OS=Triticum aestivum OX=4565 PE=3 SV=1;t	VarR	1524.23
prot0110	A0A3B6EN06;A0A0C4BJ10;A0A3B6U6X3;A0A3B6ENI8	tr|A0A3B6EN06|A0A3B6EN06_WHEAT Uncharacterized protein OS=Triticum aestivum OX=4565 PE=4 SV=1;tr|A0A0C4BJ10|A0A0C4BJ10_WHEAT Rab18s OS=Triticum aestivum OX=4565 GN=CAMPLR22A2D_LOCUS5586 PE=2 SV=1;tr|A0A3B6U6X3|A0A3B6U6X3_WHEAT Uncharacterized protein OS=Tr	VarG	0.0033ns
prot0110	A0A3B6EN06;A0A0C4BJ10;A0A3B6U6X3;A0A3B6ENI8	tr|A0A3B6EN06|A0A3B6EN06_WHEAT Uncharacterized protein OS=Triticum aestivum OX=4565 PE=4 SV=1;tr|A0A0C4BJ10|A0A0C4BJ10_WHEAT Rab18s OS=Triticum aestivum OX=4565 GN=CAMPLR22A2D_LOCUS5586 PE=2 SV=1;tr|A0A3B6U6X3|A0A3B6U6X3_WHEAT Uncharacterized protein OS=Tr	VarLoc	0.0033ns
prot0110	A0A3B6EN06;A0A0C4BJ10;A0A3B6U6X3;A0A3B6ENI8	tr|A0A3B6EN06|A0A3B6EN06_WHEAT Uncharacterized protein OS=Triticum aestivum OX=4565 PE=4 SV=1;tr|A0A0C4BJ10|A0A0C4BJ10_WHEAT Rab18s OS=Triticum aestivum OX=4565 GN=CAMPLR22A2D_LOCUS5586 PE=2 SV=1;tr|A0A3B6U6X3|A0A3B6U6X3_WHEAT Uncharacterized protein OS=Tr	VarR	2081.86
prot0111	A0A3B6B0I4;A0A0C4BJ55;P80602;A0A3B6DER7	tr|A0A3B6B0I4|A0A3B6B0I4_WHEAT Thioredoxin domain-containing protein OS=Triticum aestivum OX=4565 PE=4 SV=1;tr|A0A0C4BJ55|A0A0C4BJ55_WHEAT Thioredoxin domain-containing protein OS=Triticum aestivum OX=4565 GN=CAMPLR22A2D_LOCUS2968 PE=4 SV=1;sp|P80602|BAS1_	VarG	141372.9657ns
prot0111	A0A3B6B0I4;A0A0C4BJ55;P80602;A0A3B6DER7	tr|A0A3B6B0I4|A0A3B6B0I4_WHEAT Thioredoxin domain-containing protein OS=Triticum aestivum OX=4565 PE=4 SV=1;tr|A0A0C4BJ55|A0A0C4BJ55_WHEAT Thioredoxin domain-containing protein OS=Triticum aestivum OX=4565 GN=CAMPLR22A2D_LOCUS2968 PE=4 SV=1;sp|P80602|BAS1_	VarLoc	0.0314ns
prot0111	A0A3B6B0I4;A0A0C4BJ55;P80602;A0A3B6DER7	tr|A0A3B6B0I4|A0A3B6B0I4_WHEAT Thioredoxin domain-containing protein OS=Triticum aestivum OX=4565 PE=4 SV=1;tr|A0A0C4BJ55|A0A0C4BJ55_WHEAT Thioredoxin domain-containing protein OS=Triticum aestivum OX=4565 GN=CAMPLR22A2D_LOCUS2968 PE=4 SV=1;sp|P80602|BAS1_	VarR	310108
prot0113	A0A0C4BJE5	tr|A0A0C4BJE5|A0A0C4BJE5_WHEAT Serine hydroxymethyltransferase OS=Triticum aestivum OX=4565 PE=3 SV=1	VarG	0.0003ns
prot0113	A0A0C4BJE5	tr|A0A0C4BJE5|A0A0C4BJE5_WHEAT Serine hydroxymethyltransferase OS=Triticum aestivum OX=4565 PE=3 SV=1	VarLoc	1781.866**
prot0113	A0A0C4BJE5	tr|A0A0C4BJE5|A0A0C4BJE5_WHEAT Serine hydroxymethyltransferase OS=Triticum aestivum OX=4565 PE=3 SV=1	VarR	195.796
prot0114	A0A3B6HV32;A0A3B6JH94;A0A0C4BJJ8	tr|A0A3B6HV32|A0A3B6HV32_WHEAT Uncharacterized protein OS=Triticum aestivum OX=4565 PE=3 SV=1;tr|A0A3B6JH94|A0A3B6JH94_WHEAT Uncharacterized protein OS=Triticum aestivum OX=4565 PE=3 SV=1;tr|A0A0C4BJJ8|A0A0C4BJJ8_WHEAT Uncharacterized protein OS=Triticum a	VarG	0.0012ns
prot0114	A0A3B6HV32;A0A3B6JH94;A0A0C4BJJ8	tr|A0A3B6HV32|A0A3B6HV32_WHEAT Uncharacterized protein OS=Triticum aestivum OX=4565 PE=3 SV=1;tr|A0A3B6JH94|A0A3B6JH94_WHEAT Uncharacterized protein OS=Triticum aestivum OX=4565 PE=3 SV=1;tr|A0A0C4BJJ8|A0A0C4BJJ8_WHEAT Uncharacterized protein OS=Triticum a	VarLoc	840.2093*
prot0114	A0A3B6HV32;A0A3B6JH94;A0A0C4BJJ8	tr|A0A3B6HV32|A0A3B6HV32_WHEAT Uncharacterized protein OS=Triticum aestivum OX=4565 PE=3 SV=1;tr|A0A3B6JH94|A0A3B6JH94_WHEAT Uncharacterized protein OS=Triticum aestivum OX=4565 PE=3 SV=1;tr|A0A0C4BJJ8|A0A0C4BJJ8_WHEAT Uncharacterized protein OS=Triticum a	VarR	2907.19
prot0115	A0A0C4BK41;A0A3B6PR68;A0A3B6U569	tr|A0A0C4BK41|A0A0C4BK41_WHEAT AAA domain-containing protein OS=Triticum aestivum OX=4565 PE=3 SV=1;tr|A0A3B6PR68|A0A3B6PR68_WHEAT AAA domain-containing protein OS=Triticum aestivum OX=4565 PE=3 SV=1;tr|A0A3B6U569|A0A3B6U569_WHEAT AAA domain-containing pro	VarG	2120.0063**
prot0115	A0A0C4BK41;A0A3B6PR68;A0A3B6U569	tr|A0A0C4BK41|A0A0C4BK41_WHEAT AAA domain-containing protein OS=Triticum aestivum OX=4565 PE=3 SV=1;tr|A0A3B6PR68|A0A3B6PR68_WHEAT AAA domain-containing protein OS=Triticum aestivum OX=4565 PE=3 SV=1;tr|A0A3B6U569|A0A3B6U569_WHEAT AAA domain-containing pro	VarLoc	1031.4693*
prot0115	A0A0C4BK41;A0A3B6PR68;A0A3B6U569	tr|A0A0C4BK41|A0A0C4BK41_WHEAT AAA domain-containing protein OS=Triticum aestivum OX=4565 PE=3 SV=1;tr|A0A3B6PR68|A0A3B6PR68_WHEAT AAA domain-containing protein OS=Triticum aestivum OX=4565 PE=3 SV=1;tr|A0A3B6U569|A0A3B6U569_WHEAT AAA domain-containing pro	VarR	2428.01
prot0116	A0A1D6BC85;A0A0C4BK42	tr|A0A1D6BC85|A0A1D6BC85_WHEAT Ribosomal protein L37 OS=Triticum aestivum OX=4565 PE=3 SV=1;tr|A0A0C4BK42|A0A0C4BK42_WHEAT Ribosomal protein L37 OS=Triticum aestivum OX=4565 PE=3 SV=1	VarG	0.0123ns
prot0116	A0A1D6BC85;A0A0C4BK42	tr|A0A1D6BC85|A0A1D6BC85_WHEAT Ribosomal protein L37 OS=Triticum aestivum OX=4565 PE=3 SV=1;tr|A0A0C4BK42|A0A0C4BK42_WHEAT Ribosomal protein L37 OS=Triticum aestivum OX=4565 PE=3 SV=1	VarLoc	10765.0384ns
prot0116	A0A1D6BC85;A0A0C4BK42	tr|A0A1D6BC85|A0A1D6BC85_WHEAT Ribosomal protein L37 OS=Triticum aestivum OX=4565 PE=3 SV=1;tr|A0A0C4BK42|A0A0C4BK42_WHEAT Ribosomal protein L37 OS=Triticum aestivum OX=4565 PE=3 SV=1	VarR	67745.8
prot0117	A0A0C4BK54;A0A3B6SS17;A0A3B6PIY7	tr|A0A0C4BK54|A0A0C4BK54_WHEAT Uncharacterized protein OS=Triticum aestivum OX=4565 PE=3 SV=1;tr|A0A3B6SS17|A0A3B6SS17_WHEAT Uncharacterized protein OS=Triticum aestivum OX=4565 PE=3 SV=1;tr|A0A3B6PIY7|A0A3B6PIY7_WHEAT Uncharacterized protein OS=Triticum a	VarG	10.8003ns
prot0117	A0A0C4BK54;A0A3B6SS17;A0A3B6PIY7	tr|A0A0C4BK54|A0A0C4BK54_WHEAT Uncharacterized protein OS=Triticum aestivum OX=4565 PE=3 SV=1;tr|A0A3B6SS17|A0A3B6SS17_WHEAT Uncharacterized protein OS=Triticum aestivum OX=4565 PE=3 SV=1;tr|A0A3B6PIY7|A0A3B6PIY7_WHEAT Uncharacterized protein OS=Triticum a	VarLoc	63.1604ns
prot0117	A0A0C4BK54;A0A3B6SS17;A0A3B6PIY7	tr|A0A0C4BK54|A0A0C4BK54_WHEAT Uncharacterized protein OS=Triticum aestivum OX=4565 PE=3 SV=1;tr|A0A3B6SS17|A0A3B6SS17_WHEAT Uncharacterized protein OS=Triticum aestivum OX=4565 PE=3 SV=1;tr|A0A3B6PIY7|A0A3B6PIY7_WHEAT Uncharacterized protein OS=Triticum a	VarR	202.488
prot0118	A0A0C4BK99	tr|A0A0C4BK99|A0A0C4BK99_WHEAT Uncharacterized protein OS=Triticum aestivum OX=4565 PE=3 SV=1	VarG	0.0077ns
prot0118	A0A0C4BK99	tr|A0A0C4BK99|A0A0C4BK99_WHEAT Uncharacterized protein OS=Triticum aestivum OX=4565 PE=3 SV=1	VarLoc	336.6474ns
prot0118	A0A0C4BK99	tr|A0A0C4BK99|A0A0C4BK99_WHEAT Uncharacterized protein OS=Triticum aestivum OX=4565 PE=3 SV=1	VarR	20034.6
prot0119	A0A0C4BKB7	tr|A0A0C4BKB7|A0A0C4BKB7_WHEAT Glycine cleavage system H protein OS=Triticum aestivum OX=4565 PE=3 SV=1	VarG	0.0034ns
prot0119	A0A0C4BKB7	tr|A0A0C4BKB7|A0A0C4BKB7_WHEAT Glycine cleavage system H protein OS=Triticum aestivum OX=4565 PE=3 SV=1	VarLoc	1687.1789ns
prot0119	A0A0C4BKB7	tr|A0A0C4BKB7|A0A0C4BKB7_WHEAT Glycine cleavage system H protein OS=Triticum aestivum OX=4565 PE=3 SV=1	VarR	2103.53
prot0120	A0A3B6TVN9;A0A0C4BKH5;P41378	tr|A0A3B6TVN9|A0A3B6TVN9_WHEAT Uncharacterized protein OS=Triticum aestivum OX=4565 PE=3 SV=1;tr|A0A0C4BKH5|A0A0C4BKH5_WHEAT Eukaryotic initiation factor eIF4A OS=Triticum aestivum OX=4565 PE=2 SV=1;sp|P41378|IF4A_WHEAT Eukaryotic initiation factor 4A OS=T	VarG	0.281ns
prot0120	A0A3B6TVN9;A0A0C4BKH5;P41378	tr|A0A3B6TVN9|A0A3B6TVN9_WHEAT Uncharacterized protein OS=Triticum aestivum OX=4565 PE=3 SV=1;tr|A0A0C4BKH5|A0A0C4BKH5_WHEAT Eukaryotic initiation factor eIF4A OS=Triticum aestivum OX=4565 PE=2 SV=1;sp|P41378|IF4A_WHEAT Eukaryotic initiation factor 4A OS=T	VarLoc	676960.3272ns
prot0120	A0A3B6TVN9;A0A0C4BKH5;P41378	tr|A0A3B6TVN9|A0A3B6TVN9_WHEAT Uncharacterized protein OS=Triticum aestivum OX=4565 PE=3 SV=1;tr|A0A0C4BKH5|A0A0C4BKH5_WHEAT Eukaryotic initiation factor eIF4A OS=Triticum aestivum OX=4565 PE=2 SV=1;sp|P41378|IF4A_WHEAT Eukaryotic initiation factor 4A OS=T	VarR	1.72114e+06
prot0122	A0A0C4BKL3;A0A3B6RMS3;A0A3B6RMK7;A0A3B6QFQ1;A0A3B6QFS2;A0A3B6PK24;A0A3B6NNS8;A0A3B6PJR8;A0A3B6PLM3;A0A3B6NPB2	tr|A0A0C4BKL3|A0A0C4BKL3_WHEAT AAA domain-containing protein OS=Triticum aestivum OX=4565 PE=3 SV=1;tr|A0A3B6RMS3|A0A3B6RMS3_WHEAT AAA domain-containing protein OS=Triticum aestivum OX=4565 PE=3 SV=1;tr|A0A3B6RMK7|A0A3B6RMK7_WHEAT AAA domain-containing pro	VarG	327.3623ns
prot0122	A0A0C4BKL3;A0A3B6RMS3;A0A3B6RMK7;A0A3B6QFQ1;A0A3B6QFS2;A0A3B6PK24;A0A3B6NNS8;A0A3B6PJR8;A0A3B6PLM3;A0A3B6NPB2	tr|A0A0C4BKL3|A0A0C4BKL3_WHEAT AAA domain-containing protein OS=Triticum aestivum OX=4565 PE=3 SV=1;tr|A0A3B6RMS3|A0A3B6RMS3_WHEAT AAA domain-containing protein OS=Triticum aestivum OX=4565 PE=3 SV=1;tr|A0A3B6RMK7|A0A3B6RMK7_WHEAT AAA domain-containing pro	VarLoc	523.8109ns
prot0122	A0A0C4BKL3;A0A3B6RMS3;A0A3B6RMK7;A0A3B6QFQ1;A0A3B6QFS2;A0A3B6PK24;A0A3B6NNS8;A0A3B6PJR8;A0A3B6PLM3;A0A3B6NPB2	tr|A0A0C4BKL3|A0A0C4BKL3_WHEAT AAA domain-containing protein OS=Triticum aestivum OX=4565 PE=3 SV=1;tr|A0A3B6RMS3|A0A3B6RMS3_WHEAT AAA domain-containing protein OS=Triticum aestivum OX=4565 PE=3 SV=1;tr|A0A3B6RMK7|A0A3B6RMK7_WHEAT AAA domain-containing pro	VarR	2648.51
prot0123	A0A0E3Z7G8	tr|A0A0E3Z7G8|A0A0E3Z7G8_WHEAT Alpha-gliadin (Fragment) OS=Triticum aestivum OX=4565 GN=Gli-2 PE=4 SV=1	VarG	1999526.266ns
prot0123	A0A0E3Z7G8	tr|A0A0E3Z7G8|A0A0E3Z7G8_WHEAT Alpha-gliadin (Fragment) OS=Triticum aestivum OX=4565 GN=Gli-2 PE=4 SV=1	VarLoc	1.3478ns
prot0123	A0A0E3Z7G8	tr|A0A0E3Z7G8|A0A0E3Z7G8_WHEAT Alpha-gliadin (Fragment) OS=Triticum aestivum OX=4565 GN=Gli-2 PE=4 SV=1	VarR	842403
prot0124	A0A0F7GA49	tr|A0A0F7GA49|A0A0F7GA49_WHEAT WSI18 protein OS=Triticum aestivum OX=4565 PE=2 SV=1	VarG	0.0935ns
prot0124	A0A0F7GA49	tr|A0A0F7GA49|A0A0F7GA49_WHEAT WSI18 protein OS=Triticum aestivum OX=4565 PE=2 SV=1	VarLoc	255234.065ns
prot0124	A0A0F7GA49	tr|A0A0F7GA49|A0A0F7GA49_WHEAT WSI18 protein OS=Triticum aestivum OX=4565 PE=2 SV=1	VarR	924275
prot0125	A0A0H4MAT1;A0A3B6KNY8	tr|A0A0H4MAT1|A0A0H4MAT1_WHEAT Dehydrin OS=Triticum aestivum OX=4565 GN=Wdhn1 PE=2 SV=1;tr|A0A3B6KNY8|A0A3B6KNY8_WHEAT Uncharacterized protein OS=Triticum aestivum OX=4565 PE=3 SV=1	VarG	0.1023ns
prot0125	A0A0H4MAT1;A0A3B6KNY8	tr|A0A0H4MAT1|A0A0H4MAT1_WHEAT Dehydrin OS=Triticum aestivum OX=4565 GN=Wdhn1 PE=2 SV=1;tr|A0A3B6KNY8|A0A3B6KNY8_WHEAT Uncharacterized protein OS=Triticum aestivum OX=4565 PE=3 SV=1	VarLoc	3532.7695ns
prot0125	A0A0H4MAT1;A0A3B6KNY8	tr|A0A0H4MAT1|A0A0H4MAT1_WHEAT Dehydrin OS=Triticum aestivum OX=4565 GN=Wdhn1 PE=2 SV=1;tr|A0A3B6KNY8|A0A3B6KNY8_WHEAT Uncharacterized protein OS=Triticum aestivum OX=4565 PE=3 SV=1	VarR	63924.4
prot0127	A0A0K2QJB4	tr|A0A0K2QJB4|A0A0K2QJB4_WHEAT Alpha/beta-gliadin OS=Triticum aestivum OX=4565 PE=4 SV=1	VarG	124852.5169ns
prot0127	A0A0K2QJB4	tr|A0A0K2QJB4|A0A0K2QJB4_WHEAT Alpha/beta-gliadin OS=Triticum aestivum OX=4565 PE=4 SV=1	VarLoc	2666575.2953***
prot0127	A0A0K2QJB4	tr|A0A0K2QJB4|A0A0K2QJB4_WHEAT Alpha/beta-gliadin OS=Triticum aestivum OX=4565 PE=4 SV=1	VarR	2.52332e+06
prot0129	A0A0K2QJX7	tr|A0A0K2QJX7|A0A0K2QJX7_WHEAT Alpha/beta-gliadin OS=Triticum aestivum OX=4565 GN=Gli-2 PE=4 SV=1	VarG	137.2711ns
prot0129	A0A0K2QJX7	tr|A0A0K2QJX7|A0A0K2QJX7_WHEAT Alpha/beta-gliadin OS=Triticum aestivum OX=4565 GN=Gli-2 PE=4 SV=1	VarLoc	2263.083ns
prot0129	A0A0K2QJX7	tr|A0A0K2QJX7|A0A0K2QJX7_WHEAT Alpha/beta-gliadin OS=Triticum aestivum OX=4565 GN=Gli-2 PE=4 SV=1	VarR	4423.51
prot0130	A0A0K2QJY6	tr|A0A0K2QJY6|A0A0K2QJY6_WHEAT Alpha/beta-gliadin OS=Triticum aestivum OX=4565 GN=Gli-2 PE=4 SV=1	VarG	17190.9806ns
prot0130	A0A0K2QJY6	tr|A0A0K2QJY6|A0A0K2QJY6_WHEAT Alpha/beta-gliadin OS=Triticum aestivum OX=4565 GN=Gli-2 PE=4 SV=1	VarLoc	104507.6268***
prot0130	A0A0K2QJY6	tr|A0A0K2QJY6|A0A0K2QJY6_WHEAT Alpha/beta-gliadin OS=Triticum aestivum OX=4565 GN=Gli-2 PE=4 SV=1	VarR	58126.4
prot0131	A0A0M3LQU0	tr|A0A0M3LQU0|A0A0M3LQU0_WHEAT Auxin-repressed protein OS=Triticum aestivum OX=4565 GN=ARP1 PE=2 SV=1	VarG	12714.2627*
prot0131	A0A0M3LQU0	tr|A0A0M3LQU0|A0A0M3LQU0_WHEAT Auxin-repressed protein OS=Triticum aestivum OX=4565 GN=ARP1 PE=2 SV=1	VarLoc	0.0033ns
prot0131	A0A0M3LQU0	tr|A0A0M3LQU0|A0A0M3LQU0_WHEAT Auxin-repressed protein OS=Triticum aestivum OX=4565 GN=ARP1 PE=2 SV=1	VarR	2092.59
prot0133	A0A140KPV0	tr|A0A140KPV0|A0A140KPV0_WHEAT GA3ox-B3 protein OS=Triticum aestivum OX=4565 GN=GA3ox-B3 PE=3 SV=1	VarG	0.0006ns
prot0133	A0A140KPV0	tr|A0A140KPV0|A0A140KPV0_WHEAT GA3ox-B3 protein OS=Triticum aestivum OX=4565 GN=GA3ox-B3 PE=3 SV=1	VarLoc	33.9315ns
prot0133	A0A140KPV0	tr|A0A140KPV0|A0A140KPV0_WHEAT GA3ox-B3 protein OS=Triticum aestivum OX=4565 GN=GA3ox-B3 PE=3 SV=1	VarR	385.674
prot0135	A0A1B5GE57	tr|A0A1B5GE57|A0A1B5GE57_WHEAT Caleosin OS=Triticum aestivum OX=4565 GN=Clo2 PE=2 SV=1	VarG	0.0738ns
prot0135	A0A1B5GE57	tr|A0A1B5GE57|A0A1B5GE57_WHEAT Caleosin OS=Triticum aestivum OX=4565 GN=Clo2 PE=2 SV=1	VarLoc	12492.5983ns
prot0135	A0A1B5GE57	tr|A0A1B5GE57|A0A1B5GE57_WHEAT Caleosin OS=Triticum aestivum OX=4565 GN=Clo2 PE=2 SV=1	VarR	147272
prot0137	A0A3B6INP0;A0A3B6HVX5;A0A1C9HJH6;A0A3B6IM68;V9LSG1	tr|A0A3B6INP0|A0A3B6INP0_WHEAT Uncharacterized protein OS=Triticum aestivum OX=4565 PE=4 SV=1;tr|A0A3B6HVX5|A0A3B6HVX5_WHEAT Uncharacterized protein OS=Triticum aestivum OX=4565 PE=4 SV=1;tr|A0A1C9HJH6|A0A1C9HJH6_WHEAT Calcineurin B-like protein 3 OS=Triti	VarG	472.887*
prot0137	A0A3B6INP0;A0A3B6HVX5;A0A1C9HJH6;A0A3B6IM68;V9LSG1	tr|A0A3B6INP0|A0A3B6INP0_WHEAT Uncharacterized protein OS=Triticum aestivum OX=4565 PE=4 SV=1;tr|A0A3B6HVX5|A0A3B6HVX5_WHEAT Uncharacterized protein OS=Triticum aestivum OX=4565 PE=4 SV=1;tr|A0A1C9HJH6|A0A1C9HJH6_WHEAT Calcineurin B-like protein 3 OS=Triti	VarLoc	563.2706**
prot0137	A0A3B6INP0;A0A3B6HVX5;A0A1C9HJH6;A0A3B6IM68;V9LSG1	tr|A0A3B6INP0|A0A3B6INP0_WHEAT Uncharacterized protein OS=Triticum aestivum OX=4565 PE=4 SV=1;tr|A0A3B6HVX5|A0A3B6HVX5_WHEAT Uncharacterized protein OS=Triticum aestivum OX=4565 PE=4 SV=1;tr|A0A1C9HJH6|A0A1C9HJH6_WHEAT Calcineurin B-like protein 3 OS=Triti	VarR	271.36
prot0140	A0A1D5RU47;A0A3B5Y5G6	tr|A0A1D5RU47|A0A1D5RU47_WHEAT Uncharacterized protein OS=Triticum aestivum OX=4565 PE=3 SV=1;tr|A0A3B5Y5G6|A0A3B5Y5G6_WHEAT Uncharacterized protein OS=Triticum aestivum OX=4565 PE=3 SV=1	VarG	8928.7175ns
prot0140	A0A1D5RU47;A0A3B5Y5G6	tr|A0A1D5RU47|A0A1D5RU47_WHEAT Uncharacterized protein OS=Triticum aestivum OX=4565 PE=3 SV=1;tr|A0A3B5Y5G6|A0A3B5Y5G6_WHEAT Uncharacterized protein OS=Triticum aestivum OX=4565 PE=3 SV=1	VarLoc	0.0074ns
prot0140	A0A1D5RU47;A0A3B5Y5G6	tr|A0A1D5RU47|A0A1D5RU47_WHEAT Uncharacterized protein OS=Triticum aestivum OX=4565 PE=3 SV=1;tr|A0A3B5Y5G6|A0A3B5Y5G6_WHEAT Uncharacterized protein OS=Triticum aestivum OX=4565 PE=3 SV=1	VarR	72829.1
prot0146	A0A1D5SGL2;A0A3B5Y460	tr|A0A1D5SGL2|A0A1D5SGL2_WHEAT Flavodoxin-like domain-containing protein OS=Triticum aestivum OX=4565 PE=4 SV=1;tr|A0A3B5Y460|A0A3B5Y460_WHEAT Flavodoxin-like domain-containing protein OS=Triticum aestivum OX=4565 PE=4 SV=1	VarG	704.3814ns
prot0146	A0A1D5SGL2;A0A3B5Y460	tr|A0A1D5SGL2|A0A1D5SGL2_WHEAT Flavodoxin-like domain-containing protein OS=Triticum aestivum OX=4565 PE=4 SV=1;tr|A0A3B5Y460|A0A3B5Y460_WHEAT Flavodoxin-like domain-containing protein OS=Triticum aestivum OX=4565 PE=4 SV=1	VarLoc	0.0003ns
prot0146	A0A1D5SGL2;A0A3B5Y460	tr|A0A1D5SGL2|A0A1D5SGL2_WHEAT Flavodoxin-like domain-containing protein OS=Triticum aestivum OX=4565 PE=4 SV=1;tr|A0A3B5Y460|A0A3B5Y460_WHEAT Flavodoxin-like domain-containing protein OS=Triticum aestivum OX=4565 PE=4 SV=1	VarR	2515.29
prot0147	A0A1D5SLF7;A0A3B5ZNE1	tr|A0A1D5SLF7|A0A1D5SLF7_WHEAT Uncharacterized protein OS=Triticum aestivum OX=4565 PE=4 SV=1;tr|A0A3B5ZNE1|A0A3B5ZNE1_WHEAT Uncharacterized protein OS=Triticum aestivum OX=4565 PE=4 SV=1	VarG	1139.9245ns
prot0147	A0A1D5SLF7;A0A3B5ZNE1	tr|A0A1D5SLF7|A0A1D5SLF7_WHEAT Uncharacterized protein OS=Triticum aestivum OX=4565 PE=4 SV=1;tr|A0A3B5ZNE1|A0A3B5ZNE1_WHEAT Uncharacterized protein OS=Triticum aestivum OX=4565 PE=4 SV=1	VarLoc	2408.7347ns
prot0147	A0A1D5SLF7;A0A3B5ZNE1	tr|A0A1D5SLF7|A0A1D5SLF7_WHEAT Uncharacterized protein OS=Triticum aestivum OX=4565 PE=4 SV=1;tr|A0A3B5ZNE1|A0A3B5ZNE1_WHEAT Uncharacterized protein OS=Triticum aestivum OX=4565 PE=4 SV=1	VarR	12923.8
prot0148	A0A1D5SLI4	tr|A0A1D5SLI4|A0A1D5SLI4_WHEAT 40S ribosomal protein S4 OS=Triticum aestivum OX=4565 PE=3 SV=1	VarG	0.4205ns
prot0148	A0A1D5SLI4	tr|A0A1D5SLI4|A0A1D5SLI4_WHEAT 40S ribosomal protein S4 OS=Triticum aestivum OX=4565 PE=3 SV=1	VarLoc	0.1402ns
prot0148	A0A1D5SLI4	tr|A0A1D5SLI4|A0A1D5SLI4_WHEAT 40S ribosomal protein S4 OS=Triticum aestivum OX=4565 PE=3 SV=1	VarR	1.38541e+06
prot0149	A0A1D5SRA5;A0A3B5XY59	tr|A0A1D5SRA5|A0A1D5SRA5_WHEAT Coatomer subunit gamma OS=Triticum aestivum OX=4565 PE=3 SV=1;tr|A0A3B5XY59|A0A3B5XY59_WHEAT Coatomer subunit gamma OS=Triticum aestivum OX=4565 PE=3 SV=1	VarG	93.7949ns
prot0149	A0A1D5SRA5;A0A3B5XY59	tr|A0A1D5SRA5|A0A1D5SRA5_WHEAT Coatomer subunit gamma OS=Triticum aestivum OX=4565 PE=3 SV=1;tr|A0A3B5XY59|A0A3B5XY59_WHEAT Coatomer subunit gamma OS=Triticum aestivum OX=4565 PE=3 SV=1	VarLoc	0.0002ns
prot0149	A0A1D5SRA5;A0A3B5XY59	tr|A0A1D5SRA5|A0A1D5SRA5_WHEAT Coatomer subunit gamma OS=Triticum aestivum OX=4565 PE=3 SV=1;tr|A0A3B5XY59|A0A3B5XY59_WHEAT Coatomer subunit gamma OS=Triticum aestivum OX=4565 PE=3 SV=1	VarR	1602.62
prot0151	A0A1D5SRX8	tr|A0A1D5SRX8|A0A1D5SRX8_WHEAT 60S ribosomal protein L18a OS=Triticum aestivum OX=4565 PE=3 SV=1	VarG	0.0629ns
prot0151	A0A1D5SRX8	tr|A0A1D5SRX8|A0A1D5SRX8_WHEAT 60S ribosomal protein L18a OS=Triticum aestivum OX=4565 PE=3 SV=1	VarLoc	14201.6171ns
prot0151	A0A1D5SRX8	tr|A0A1D5SRX8|A0A1D5SRX8_WHEAT 60S ribosomal protein L18a OS=Triticum aestivum OX=4565 PE=3 SV=1	VarR	121672
prot0152	A0A1D5SSE7;A0A1D5SSE6	tr|A0A1D5SSE7|A0A1D5SSE7_WHEAT Guanosine nucleotide diphosphate dissociation inhibitor OS=Triticum aestivum OX=4565 PE=3 SV=1;tr|A0A1D5SSE6|A0A1D5SSE6_WHEAT Guanosine nucleotide diphosphate dissociation inhibitor OS=Triticum aestivum OX=4565 PE=3 SV=1	VarG	1841.5959ns
prot0152	A0A1D5SSE7;A0A1D5SSE6	tr|A0A1D5SSE7|A0A1D5SSE7_WHEAT Guanosine nucleotide diphosphate dissociation inhibitor OS=Triticum aestivum OX=4565 PE=3 SV=1;tr|A0A1D5SSE6|A0A1D5SSE6_WHEAT Guanosine nucleotide diphosphate dissociation inhibitor OS=Triticum aestivum OX=4565 PE=3 SV=1	VarLoc	0.0017ns
prot0152	A0A1D5SSE7;A0A1D5SSE6	tr|A0A1D5SSE7|A0A1D5SSE7_WHEAT Guanosine nucleotide diphosphate dissociation inhibitor OS=Triticum aestivum OX=4565 PE=3 SV=1;tr|A0A1D5SSE6|A0A1D5SSE6_WHEAT Guanosine nucleotide diphosphate dissociation inhibitor OS=Triticum aestivum OX=4565 PE=3 SV=1	VarR	16341.3
prot0159	A0A1D5TKM2;A0A3B6AUX7;A0A3B6AUB6	tr|A0A1D5TKM2|A0A1D5TKM2_WHEAT Eukaryotic translation initiation factor 5A OS=Triticum aestivum OX=4565 GN=CAMPLR22A2D_LOCUS1713 PE=3 SV=1;tr|A0A3B6AUX7|A0A3B6AUX7_WHEAT Eukaryotic translation initiation factor 5A OS=Triticum aestivum OX=4565 PE=3 SV=1;tr|	VarG	0.0007ns
prot0159	A0A1D5TKM2;A0A3B6AUX7;A0A3B6AUB6	tr|A0A1D5TKM2|A0A1D5TKM2_WHEAT Eukaryotic translation initiation factor 5A OS=Triticum aestivum OX=4565 GN=CAMPLR22A2D_LOCUS1713 PE=3 SV=1;tr|A0A3B6AUX7|A0A3B6AUX7_WHEAT Eukaryotic translation initiation factor 5A OS=Triticum aestivum OX=4565 PE=3 SV=1;tr|	VarLoc	0.0007ns
prot0159	A0A1D5TKM2;A0A3B6AUX7;A0A3B6AUB6	tr|A0A1D5TKM2|A0A1D5TKM2_WHEAT Eukaryotic translation initiation factor 5A OS=Triticum aestivum OX=4565 GN=CAMPLR22A2D_LOCUS1713 PE=3 SV=1;tr|A0A3B6AUX7|A0A3B6AUX7_WHEAT Eukaryotic translation initiation factor 5A OS=Triticum aestivum OX=4565 PE=3 SV=1;tr|	VarR	7013.07
prot0160	A0A1D5TPB6;A0A3B6JIY1;A0A3B6JI59;A0A3B6HVW5	tr|A0A1D5TPB6|A0A1D5TPB6_WHEAT Ribosomal protein L19 OS=Triticum aestivum OX=4565 PE=3 SV=1;tr|A0A3B6JIY1|A0A3B6JIY1_WHEAT Ribosomal protein L19 OS=Triticum aestivum OX=4565 PE=3 SV=1;tr|A0A3B6JI59|A0A3B6JI59_WHEAT Ribosomal protein L19 OS=Triticum aestivu	VarG	0.0042ns
prot0160	A0A1D5TPB6;A0A3B6JIY1;A0A3B6JI59;A0A3B6HVW5	tr|A0A1D5TPB6|A0A1D5TPB6_WHEAT Ribosomal protein L19 OS=Triticum aestivum OX=4565 PE=3 SV=1;tr|A0A3B6JIY1|A0A3B6JIY1_WHEAT Ribosomal protein L19 OS=Triticum aestivum OX=4565 PE=3 SV=1;tr|A0A3B6JI59|A0A3B6JI59_WHEAT Ribosomal protein L19 OS=Triticum aestivu	VarLoc	13937.8464ns
prot0160	A0A1D5TPB6;A0A3B6JIY1;A0A3B6JI59;A0A3B6HVW5	tr|A0A1D5TPB6|A0A1D5TPB6_WHEAT Ribosomal protein L19 OS=Triticum aestivum OX=4565 PE=3 SV=1;tr|A0A3B6JIY1|A0A3B6JIY1_WHEAT Ribosomal protein L19 OS=Triticum aestivum OX=4565 PE=3 SV=1;tr|A0A3B6JI59|A0A3B6JI59_WHEAT Ribosomal protein L19 OS=Triticum aestivu	VarR	41715.7
prot0161	A0A2X0SNW8;A0A1D5U0A3	tr|A0A2X0SNW8|A0A2X0SNW8_WHEAT Uncharacterized protein OS=Triticum aestivum OX=4565 GN=CAMPLR22A2D_LOCUS2451 PE=4 SV=1;tr|A0A1D5U0A3|A0A1D5U0A3_WHEAT Uncharacterized protein OS=Triticum aestivum OX=4565 PE=4 SV=1	VarG	0.001ns
prot0161	A0A2X0SNW8;A0A1D5U0A3	tr|A0A2X0SNW8|A0A2X0SNW8_WHEAT Uncharacterized protein OS=Triticum aestivum OX=4565 GN=CAMPLR22A2D_LOCUS2451 PE=4 SV=1;tr|A0A1D5U0A3|A0A1D5U0A3_WHEAT Uncharacterized protein OS=Triticum aestivum OX=4565 PE=4 SV=1	VarLoc	1208.1879*
prot0161	A0A2X0SNW8;A0A1D5U0A3	tr|A0A2X0SNW8|A0A2X0SNW8_WHEAT Uncharacterized protein OS=Triticum aestivum OX=4565 GN=CAMPLR22A2D_LOCUS2451 PE=4 SV=1;tr|A0A1D5U0A3|A0A1D5U0A3_WHEAT Uncharacterized protein OS=Triticum aestivum OX=4565 PE=4 SV=1	VarR	1139.32
prot0163	A0A3B6ASP4;A0A1D5U7G3	tr|A0A3B6ASP4|A0A3B6ASP4_WHEAT AAA domain-containing protein OS=Triticum aestivum OX=4565 PE=3 SV=1;tr|A0A1D5U7G3|A0A1D5U7G3_WHEAT AAA domain-containing protein OS=Triticum aestivum OX=4565 GN=CAMPLR22A2D_LOCUS742 PE=3 SV=1	VarG	1190.5634ns
prot0163	A0A3B6ASP4;A0A1D5U7G3	tr|A0A3B6ASP4|A0A3B6ASP4_WHEAT AAA domain-containing protein OS=Triticum aestivum OX=4565 PE=3 SV=1;tr|A0A1D5U7G3|A0A1D5U7G3_WHEAT AAA domain-containing protein OS=Triticum aestivum OX=4565 GN=CAMPLR22A2D_LOCUS742 PE=3 SV=1	VarLoc	3551.2248ns
prot0163	A0A3B6ASP4;A0A1D5U7G3	tr|A0A3B6ASP4|A0A3B6ASP4_WHEAT AAA domain-containing protein OS=Triticum aestivum OX=4565 PE=3 SV=1;tr|A0A1D5U7G3|A0A1D5U7G3_WHEAT AAA domain-containing protein OS=Triticum aestivum OX=4565 GN=CAMPLR22A2D_LOCUS742 PE=3 SV=1	VarR	10490.6
prot0165	A0A1D5UB33	tr|A0A1D5UB33|A0A1D5UB33_WHEAT AAI domain-containing protein OS=Triticum aestivum OX=4565 PE=4 SV=1	VarG	216105.2697***
prot0165	A0A1D5UB33	tr|A0A1D5UB33|A0A1D5UB33_WHEAT AAI domain-containing protein OS=Triticum aestivum OX=4565 PE=4 SV=1	VarLoc	28393.2288ns
prot0165	A0A1D5UB33	tr|A0A1D5UB33|A0A1D5UB33_WHEAT AAI domain-containing protein OS=Triticum aestivum OX=4565 PE=4 SV=1	VarR	104033
prot0168	A0A1D5UGB6	tr|A0A1D5UGB6|A0A1D5UGB6_WHEAT Glutathione peroxidase OS=Triticum aestivum OX=4565 GN=PHGPX6 PE=2 SV=1	VarG	0.0117ns
prot0168	A0A1D5UGB6	tr|A0A1D5UGB6|A0A1D5UGB6_WHEAT Glutathione peroxidase OS=Triticum aestivum OX=4565 GN=PHGPX6 PE=2 SV=1	VarLoc	166446.3583***
prot0168	A0A1D5UGB6	tr|A0A1D5UGB6|A0A1D5UGB6_WHEAT Glutathione peroxidase OS=Triticum aestivum OX=4565 GN=PHGPX6 PE=2 SV=1	VarR	115908
prot0169	A0A1D5UGF0;A0A3B6DDB4	tr|A0A1D5UGF0|A0A1D5UGF0_WHEAT Uncharacterized protein OS=Triticum aestivum OX=4565 GN=CAMPLR22A2D_LOCUS2836 PE=3 SV=1;tr|A0A3B6DDB4|A0A3B6DDB4_WHEAT Uncharacterized protein OS=Triticum aestivum OX=4565 PE=3 SV=1	VarG	0.0047ns
prot0169	A0A1D5UGF0;A0A3B6DDB4	tr|A0A1D5UGF0|A0A1D5UGF0_WHEAT Uncharacterized protein OS=Triticum aestivum OX=4565 GN=CAMPLR22A2D_LOCUS2836 PE=3 SV=1;tr|A0A3B6DDB4|A0A3B6DDB4_WHEAT Uncharacterized protein OS=Triticum aestivum OX=4565 PE=3 SV=1	VarLoc	0.0006ns
prot0169	A0A1D5UGF0;A0A3B6DDB4	tr|A0A1D5UGF0|A0A1D5UGF0_WHEAT Uncharacterized protein OS=Triticum aestivum OX=4565 GN=CAMPLR22A2D_LOCUS2836 PE=3 SV=1;tr|A0A3B6DDB4|A0A3B6DDB4_WHEAT Uncharacterized protein OS=Triticum aestivum OX=4565 PE=3 SV=1	VarR	6019.43
prot0170	A0A3B6C990;A0A1D5UGR3;A0A3B6B2H0	tr|A0A3B6C990|A0A3B6C990_WHEAT 6,7-dimethyl-8-ribityllumazine synthase OS=Triticum aestivum OX=4565 PE=3 SV=1;tr|A0A1D5UGR3|A0A1D5UGR3_WHEAT 6,7-dimethyl-8-ribityllumazine synthase OS=Triticum aestivum OX=4565 GN=CAMPLR22A2D_LOCUS3529 PE=3 SV=1;tr|A0A3B6B2	VarG	0.0032ns
prot0170	A0A3B6C990;A0A1D5UGR3;A0A3B6B2H0	tr|A0A3B6C990|A0A3B6C990_WHEAT 6,7-dimethyl-8-ribityllumazine synthase OS=Triticum aestivum OX=4565 PE=3 SV=1;tr|A0A1D5UGR3|A0A1D5UGR3_WHEAT 6,7-dimethyl-8-ribityllumazine synthase OS=Triticum aestivum OX=4565 GN=CAMPLR22A2D_LOCUS3529 PE=3 SV=1;tr|A0A3B6B2	VarLoc	788.8076ns
prot0170	A0A3B6C990;A0A1D5UGR3;A0A3B6B2H0	tr|A0A3B6C990|A0A3B6C990_WHEAT 6,7-dimethyl-8-ribityllumazine synthase OS=Triticum aestivum OX=4565 PE=3 SV=1;tr|A0A1D5UGR3|A0A1D5UGR3_WHEAT 6,7-dimethyl-8-ribityllumazine synthase OS=Triticum aestivum OX=4565 GN=CAMPLR22A2D_LOCUS3529 PE=3 SV=1;tr|A0A3B6B2	VarR	2010.42
prot0173	A0A3B6AZ70;A0A3B6C6J9;A0A1D5UH61;A0A3B6B051;A0A3B6QH26;A0A3B6QGE9;A0A3B6NQY2;A0A3B6PLX2	tr|A0A3B6AZ70|A0A3B6AZ70_WHEAT UVR domain-containing protein OS=Triticum aestivum OX=4565 PE=3 SV=1;tr|A0A3B6C6J9|A0A3B6C6J9_WHEAT UVR domain-containing protein OS=Triticum aestivum OX=4565 PE=3 SV=1;tr|A0A1D5UH61|A0A1D5UH61_WHEAT UVR domain-containing pro	VarG	2652.7627ns
prot0173	A0A3B6AZ70;A0A3B6C6J9;A0A1D5UH61;A0A3B6B051;A0A3B6QH26;A0A3B6QGE9;A0A3B6NQY2;A0A3B6PLX2	tr|A0A3B6AZ70|A0A3B6AZ70_WHEAT UVR domain-containing protein OS=Triticum aestivum OX=4565 PE=3 SV=1;tr|A0A3B6C6J9|A0A3B6C6J9_WHEAT UVR domain-containing protein OS=Triticum aestivum OX=4565 PE=3 SV=1;tr|A0A1D5UH61|A0A1D5UH61_WHEAT UVR domain-containing pro	VarLoc	8410.8148**
prot0173	A0A3B6AZ70;A0A3B6C6J9;A0A1D5UH61;A0A3B6B051;A0A3B6QH26;A0A3B6QGE9;A0A3B6NQY2;A0A3B6PLX2	tr|A0A3B6AZ70|A0A3B6AZ70_WHEAT UVR domain-containing protein OS=Triticum aestivum OX=4565 PE=3 SV=1;tr|A0A3B6C6J9|A0A3B6C6J9_WHEAT UVR domain-containing protein OS=Triticum aestivum OX=4565 PE=3 SV=1;tr|A0A1D5UH61|A0A1D5UH61_WHEAT UVR domain-containing pro	VarR	6661.36
prot0174	A0A1D5UH99	tr|A0A1D5UH99|A0A1D5UH99_WHEAT Chitin-binding type-1 domain-containing protein OS=Triticum aestivum OX=4565 GN=CAMPLR22A2D_LOCUS3502 PE=4 SV=1	VarG	0.0016ns
prot0174	A0A1D5UH99	tr|A0A1D5UH99|A0A1D5UH99_WHEAT Chitin-binding type-1 domain-containing protein OS=Triticum aestivum OX=4565 GN=CAMPLR22A2D_LOCUS3502 PE=4 SV=1	VarLoc	7118.9282***
prot0174	A0A1D5UH99	tr|A0A1D5UH99|A0A1D5UH99_WHEAT Chitin-binding type-1 domain-containing protein OS=Triticum aestivum OX=4565 GN=CAMPLR22A2D_LOCUS3502 PE=4 SV=1	VarR	10280.5
prot0176	A0A3B6DDM1;A0A1D5UII2;A0A3B6DE04;A0A3B6DD56	tr|A0A3B6DDM1|A0A3B6DDM1_WHEAT Aamy domain-containing protein OS=Triticum aestivum OX=4565 PE=4 SV=1;tr|A0A1D5UII2|A0A1D5UII2_WHEAT Aamy domain-containing protein OS=Triticum aestivum OX=4565 GN=CAMPLR22A2D_LOCUS2922 PE=4 SV=1;tr|A0A3B6DE04|A0A3B6DE04_WHEA	VarG	813.9632*
prot0176	A0A3B6DDM1;A0A1D5UII2;A0A3B6DE04;A0A3B6DD56	tr|A0A3B6DDM1|A0A3B6DDM1_WHEAT Aamy domain-containing protein OS=Triticum aestivum OX=4565 PE=4 SV=1;tr|A0A1D5UII2|A0A1D5UII2_WHEAT Aamy domain-containing protein OS=Triticum aestivum OX=4565 GN=CAMPLR22A2D_LOCUS2922 PE=4 SV=1;tr|A0A3B6DE04|A0A3B6DE04_WHEA	VarLoc	0.0001ns
prot0176	A0A3B6DDM1;A0A1D5UII2;A0A3B6DE04;A0A3B6DD56	tr|A0A3B6DDM1|A0A3B6DDM1_WHEAT Aamy domain-containing protein OS=Triticum aestivum OX=4565 PE=4 SV=1;tr|A0A1D5UII2|A0A1D5UII2_WHEAT Aamy domain-containing protein OS=Triticum aestivum OX=4565 GN=CAMPLR22A2D_LOCUS2922 PE=4 SV=1;tr|A0A3B6DE04|A0A3B6DE04_WHEA	VarR	26.465
prot0177	A0A1D5UIJ5	tr|A0A1D5UIJ5|A0A1D5UIJ5_WHEAT Aldedh domain-containing protein OS=Triticum aestivum OX=4565 GN=CAMPLR22A2D_LOCUS3288 PE=3 SV=1	VarG	1002.5364ns
prot0177	A0A1D5UIJ5	tr|A0A1D5UIJ5|A0A1D5UIJ5_WHEAT Aldedh domain-containing protein OS=Triticum aestivum OX=4565 GN=CAMPLR22A2D_LOCUS3288 PE=3 SV=1	VarLoc	105.2288ns
prot0177	A0A1D5UIJ5	tr|A0A1D5UIJ5|A0A1D5UIJ5_WHEAT Aldedh domain-containing protein OS=Triticum aestivum OX=4565 GN=CAMPLR22A2D_LOCUS3288 PE=3 SV=1	VarR	2287.71
prot0180	A0A3B6DCM1;A0A3B6C6F9;A0A3B6C8T6;A0A1D5UIV5;A0A3B6C6A5;A0A3B6AZU1;A0A3B6AYW5;A0A3B6AYE9;A0A3B6C691	tr|A0A3B6DCM1|A0A3B6DCM1_WHEAT Uncharacterized protein OS=Triticum aestivum OX=4565 PE=4 SV=1;tr|A0A3B6C6F9|A0A3B6C6F9_WHEAT Uncharacterized protein OS=Triticum aestivum OX=4565 PE=4 SV=1;tr|A0A3B6C8T6|A0A3B6C8T6_WHEAT Uncharacterized protein OS=Triticum a	VarG	2101.5261ns
prot0180	A0A3B6DCM1;A0A3B6C6F9;A0A3B6C8T6;A0A1D5UIV5;A0A3B6C6A5;A0A3B6AZU1;A0A3B6AYW5;A0A3B6AYE9;A0A3B6C691	tr|A0A3B6DCM1|A0A3B6DCM1_WHEAT Uncharacterized protein OS=Triticum aestivum OX=4565 PE=4 SV=1;tr|A0A3B6C6F9|A0A3B6C6F9_WHEAT Uncharacterized protein OS=Triticum aestivum OX=4565 PE=4 SV=1;tr|A0A3B6C8T6|A0A3B6C8T6_WHEAT Uncharacterized protein OS=Triticum a	VarLoc	0.001ns
prot0180	A0A3B6DCM1;A0A3B6C6F9;A0A3B6C8T6;A0A1D5UIV5;A0A3B6C6A5;A0A3B6AZU1;A0A3B6AYW5;A0A3B6AYE9;A0A3B6C691	tr|A0A3B6DCM1|A0A3B6DCM1_WHEAT Uncharacterized protein OS=Triticum aestivum OX=4565 PE=4 SV=1;tr|A0A3B6C6F9|A0A3B6C6F9_WHEAT Uncharacterized protein OS=Triticum aestivum OX=4565 PE=4 SV=1;tr|A0A3B6C8T6|A0A3B6C8T6_WHEAT Uncharacterized protein OS=Triticum a	VarR	9644.17
prot0185	A0A3B6CBS1;A0A3B6B3A4;A0A1D5UJW2	tr|A0A3B6CBS1|A0A3B6CBS1_WHEAT Uncharacterized protein OS=Triticum aestivum OX=4565 PE=4 SV=1;tr|A0A3B6B3A4|A0A3B6B3A4_WHEAT Uncharacterized protein OS=Triticum aestivum OX=4565 PE=4 SV=1;tr|A0A1D5UJW2|A0A1D5UJW2_WHEAT Uncharacterized protein OS=Triticum a	VarG	257.808ns
prot0185	A0A3B6CBS1;A0A3B6B3A4;A0A1D5UJW2	tr|A0A3B6CBS1|A0A3B6CBS1_WHEAT Uncharacterized protein OS=Triticum aestivum OX=4565 PE=4 SV=1;tr|A0A3B6B3A4|A0A3B6B3A4_WHEAT Uncharacterized protein OS=Triticum aestivum OX=4565 PE=4 SV=1;tr|A0A1D5UJW2|A0A1D5UJW2_WHEAT Uncharacterized protein OS=Triticum a	VarLoc	642.3433**
prot0185	A0A3B6CBS1;A0A3B6B3A4;A0A1D5UJW2	tr|A0A3B6CBS1|A0A3B6CBS1_WHEAT Uncharacterized protein OS=Triticum aestivum OX=4565 PE=4 SV=1;tr|A0A3B6B3A4|A0A3B6B3A4_WHEAT Uncharacterized protein OS=Triticum aestivum OX=4565 PE=4 SV=1;tr|A0A1D5UJW2|A0A1D5UJW2_WHEAT Uncharacterized protein OS=Triticum a	VarR	936.248
prot0190	A0A1D5UKU8;A0A3B6B460;A0A3B6CF06	tr|A0A1D5UKU8|A0A1D5UKU8_WHEAT PMEI domain-containing protein OS=Triticum aestivum OX=4565 GN=CAMPLR22A2D_LOCUS4529 PE=4 SV=1;tr|A0A3B6B460|A0A3B6B460_WHEAT PMEI domain-containing protein OS=Triticum aestivum OX=4565 PE=4 SV=1;tr|A0A3B6CF06|A0A3B6CF06_WHEA	VarG	0.0004ns
prot0190	A0A1D5UKU8;A0A3B6B460;A0A3B6CF06	tr|A0A1D5UKU8|A0A1D5UKU8_WHEAT PMEI domain-containing protein OS=Triticum aestivum OX=4565 GN=CAMPLR22A2D_LOCUS4529 PE=4 SV=1;tr|A0A3B6B460|A0A3B6B460_WHEAT PMEI domain-containing protein OS=Triticum aestivum OX=4565 PE=4 SV=1;tr|A0A3B6CF06|A0A3B6CF06_WHEA	VarLoc	0.0004ns
prot0190	A0A1D5UKU8;A0A3B6B460;A0A3B6CF06	tr|A0A1D5UKU8|A0A1D5UKU8_WHEAT PMEI domain-containing protein OS=Triticum aestivum OX=4565 GN=CAMPLR22A2D_LOCUS4529 PE=4 SV=1;tr|A0A3B6B460|A0A3B6B460_WHEAT PMEI domain-containing protein OS=Triticum aestivum OX=4565 PE=4 SV=1;tr|A0A3B6CF06|A0A3B6CF06_WHEA	VarR	221.305
prot0198	A0A3B6CBV9;A0A1D5UM70;A0A3B6C9I3;A0A3B6B1I8;A0A3B6DJP2	tr|A0A3B6CBV9|A0A3B6CBV9_WHEAT Isocitrate dehydrogenase [NADP] OS=Triticum aestivum OX=4565 PE=3 SV=1;tr|A0A1D5UM70|A0A1D5UM70_WHEAT Isocitrate dehydrogenase [NADP] OS=Triticum aestivum OX=4565 GN=CAMPLR22A2D_LOCUS3635 PE=3 SV=1;tr|A0A3B6C9I3|A0A3B6C9I3_WH	VarG	3100.3656ns
prot0198	A0A3B6CBV9;A0A1D5UM70;A0A3B6C9I3;A0A3B6B1I8;A0A3B6DJP2	tr|A0A3B6CBV9|A0A3B6CBV9_WHEAT Isocitrate dehydrogenase [NADP] OS=Triticum aestivum OX=4565 PE=3 SV=1;tr|A0A1D5UM70|A0A1D5UM70_WHEAT Isocitrate dehydrogenase [NADP] OS=Triticum aestivum OX=4565 GN=CAMPLR22A2D_LOCUS3635 PE=3 SV=1;tr|A0A3B6C9I3|A0A3B6C9I3_WH	VarLoc	0.001ns
prot0198	A0A3B6CBV9;A0A1D5UM70;A0A3B6C9I3;A0A3B6B1I8;A0A3B6DJP2	tr|A0A3B6CBV9|A0A3B6CBV9_WHEAT Isocitrate dehydrogenase [NADP] OS=Triticum aestivum OX=4565 PE=3 SV=1;tr|A0A1D5UM70|A0A1D5UM70_WHEAT Isocitrate dehydrogenase [NADP] OS=Triticum aestivum OX=4565 GN=CAMPLR22A2D_LOCUS3635 PE=3 SV=1;tr|A0A3B6C9I3|A0A3B6C9I3_WH	VarR	21122.2
prot0200	A0A1D5UNY7;A0A3B6B3P3	tr|A0A1D5UNY7|A0A1D5UNY7_WHEAT Uncharacterized protein OS=Triticum aestivum OX=4565 GN=CAMPLR22A2D_LOCUS3843 PE=4 SV=1;tr|A0A3B6B3P3|A0A3B6B3P3_WHEAT Uncharacterized protein OS=Triticum aestivum OX=4565 PE=4 SV=1	VarG	1016.5542ns
prot0200	A0A1D5UNY7;A0A3B6B3P3	tr|A0A1D5UNY7|A0A1D5UNY7_WHEAT Uncharacterized protein OS=Triticum aestivum OX=4565 GN=CAMPLR22A2D_LOCUS3843 PE=4 SV=1;tr|A0A3B6B3P3|A0A3B6B3P3_WHEAT Uncharacterized protein OS=Triticum aestivum OX=4565 PE=4 SV=1	VarLoc	4778.8396***
prot0200	A0A1D5UNY7;A0A3B6B3P3	tr|A0A1D5UNY7|A0A1D5UNY7_WHEAT Uncharacterized protein OS=Triticum aestivum OX=4565 GN=CAMPLR22A2D_LOCUS3843 PE=4 SV=1;tr|A0A3B6B3P3|A0A3B6B3P3_WHEAT Uncharacterized protein OS=Triticum aestivum OX=4565 PE=4 SV=1	VarR	2950.83
prot0202	A0A3B6DD73;A0A3B6C731;A0A3B6C6W1;A0A3B6AYJ6;A0A1D5UPC7	tr|A0A3B6DD73|A0A3B6DD73_WHEAT Uncharacterized protein OS=Triticum aestivum OX=4565 PE=3 SV=1;tr|A0A3B6C731|A0A3B6C731_WHEAT Uncharacterized protein OS=Triticum aestivum OX=4565 PE=3 SV=1;tr|A0A3B6C6W1|A0A3B6C6W1_WHEAT Uncharacterized protein OS=Triticum a	VarG	0.0011ns
prot0202	A0A3B6DD73;A0A3B6C731;A0A3B6C6W1;A0A3B6AYJ6;A0A1D5UPC7	tr|A0A3B6DD73|A0A3B6DD73_WHEAT Uncharacterized protein OS=Triticum aestivum OX=4565 PE=3 SV=1;tr|A0A3B6C731|A0A3B6C731_WHEAT Uncharacterized protein OS=Triticum aestivum OX=4565 PE=3 SV=1;tr|A0A3B6C6W1|A0A3B6C6W1_WHEAT Uncharacterized protein OS=Triticum a	VarLoc	38281.0525***
prot0202	A0A3B6DD73;A0A3B6C731;A0A3B6C6W1;A0A3B6AYJ6;A0A1D5UPC7	tr|A0A3B6DD73|A0A3B6DD73_WHEAT Uncharacterized protein OS=Triticum aestivum OX=4565 PE=3 SV=1;tr|A0A3B6C731|A0A3B6C731_WHEAT Uncharacterized protein OS=Triticum aestivum OX=4565 PE=3 SV=1;tr|A0A3B6C6W1|A0A3B6C6W1_WHEAT Uncharacterized protein OS=Triticum a	VarR	10648.6
prot0204	A0A1D5UPJ6	tr|A0A1D5UPJ6|A0A1D5UPJ6_WHEAT Pyruvate kinase OS=Triticum aestivum OX=4565 GN=CAMPLR22A2D_LOCUS5537 PE=3 SV=1	VarG	0.0061ns
prot0204	A0A1D5UPJ6	tr|A0A1D5UPJ6|A0A1D5UPJ6_WHEAT Pyruvate kinase OS=Triticum aestivum OX=4565 GN=CAMPLR22A2D_LOCUS5537 PE=3 SV=1	VarLoc	0.0061ns
prot0204	A0A1D5UPJ6	tr|A0A1D5UPJ6|A0A1D5UPJ6_WHEAT Pyruvate kinase OS=Triticum aestivum OX=4565 GN=CAMPLR22A2D_LOCUS5537 PE=3 SV=1	VarR	60301.2
prot0206	A0A3B6CE87;A0A1D5UPW5	tr|A0A3B6CE87|A0A3B6CE87_WHEAT Serine hydroxymethyltransferase OS=Triticum aestivum OX=4565 PE=3 SV=1;tr|A0A1D5UPW5|A0A1D5UPW5_WHEAT Serine hydroxymethyltransferase OS=Triticum aestivum OX=4565 GN=CAMPLR22A2D_LOCUS4912 PE=3 SV=1	VarG	0.0016ns
prot0206	A0A3B6CE87;A0A1D5UPW5	tr|A0A3B6CE87|A0A3B6CE87_WHEAT Serine hydroxymethyltransferase OS=Triticum aestivum OX=4565 PE=3 SV=1;tr|A0A1D5UPW5|A0A1D5UPW5_WHEAT Serine hydroxymethyltransferase OS=Triticum aestivum OX=4565 GN=CAMPLR22A2D_LOCUS4912 PE=3 SV=1	VarLoc	0.0016ns
prot0206	A0A3B6CE87;A0A1D5UPW5	tr|A0A3B6CE87|A0A3B6CE87_WHEAT Serine hydroxymethyltransferase OS=Triticum aestivum OX=4565 PE=3 SV=1;tr|A0A1D5UPW5|A0A1D5UPW5_WHEAT Serine hydroxymethyltransferase OS=Triticum aestivum OX=4565 GN=CAMPLR22A2D_LOCUS4912 PE=3 SV=1	VarR	15912.8
prot0211	A0A1D5UQZ5;A0A3B6DFZ1;A0A3B6B204	tr|A0A1D5UQZ5|A0A1D5UQZ5_WHEAT Ribosomal_L23eN domain-containing protein OS=Triticum aestivum OX=4565 GN=CAMPLR22A2D_LOCUS3567 PE=3 SV=1;tr|A0A3B6DFZ1|A0A3B6DFZ1_WHEAT Ribosomal_L23eN domain-containing protein OS=Triticum aestivum OX=4565 PE=3 SV=1;tr|A0A3	VarG	0.0326ns
prot0211	A0A1D5UQZ5;A0A3B6DFZ1;A0A3B6B204	tr|A0A1D5UQZ5|A0A1D5UQZ5_WHEAT Ribosomal_L23eN domain-containing protein OS=Triticum aestivum OX=4565 GN=CAMPLR22A2D_LOCUS3567 PE=3 SV=1;tr|A0A3B6DFZ1|A0A3B6DFZ1_WHEAT Ribosomal_L23eN domain-containing protein OS=Triticum aestivum OX=4565 PE=3 SV=1;tr|A0A3	VarLoc	0.0069ns
prot0211	A0A1D5UQZ5;A0A3B6DFZ1;A0A3B6B204	tr|A0A1D5UQZ5|A0A1D5UQZ5_WHEAT Ribosomal_L23eN domain-containing protein OS=Triticum aestivum OX=4565 GN=CAMPLR22A2D_LOCUS3567 PE=3 SV=1;tr|A0A3B6DFZ1|A0A3B6DFZ1_WHEAT Ribosomal_L23eN domain-containing protein OS=Triticum aestivum OX=4565 PE=3 SV=1;tr|A0A3	VarR	68547.4
prot0223	A0A1D5UUP9	tr|A0A1D5UUP9|A0A1D5UUP9_WHEAT Uncharacterized protein OS=Triticum aestivum OX=4565 GN=CAMPLR22A2D_LOCUS1333 PE=3 SV=1	VarG	0.0266ns
prot0223	A0A1D5UUP9	tr|A0A1D5UUP9|A0A1D5UUP9_WHEAT Uncharacterized protein OS=Triticum aestivum OX=4565 GN=CAMPLR22A2D_LOCUS1333 PE=3 SV=1	VarLoc	2834.8104ns
prot0223	A0A1D5UUP9	tr|A0A1D5UUP9|A0A1D5UUP9_WHEAT Uncharacterized protein OS=Triticum aestivum OX=4565 GN=CAMPLR22A2D_LOCUS1333 PE=3 SV=1	VarR	262588
prot0228	A0A3B6D590;A0A3B6APR1;A0A3B6D5H6;A0A3B6AR43;A0A1D5UVY4;A0A3B6BY66	tr|A0A3B6D590|A0A3B6D590_WHEAT Lipoyl-binding domain-containing protein OS=Triticum aestivum OX=4565 PE=4 SV=1;tr|A0A3B6APR1|A0A3B6APR1_WHEAT Lipoyl-binding domain-containing protein OS=Triticum aestivum OX=4565 PE=4 SV=1;tr|A0A3B6D5H6|A0A3B6D5H6_WHEAT Lip	VarG	0.0019ns
prot0228	A0A3B6D590;A0A3B6APR1;A0A3B6D5H6;A0A3B6AR43;A0A1D5UVY4;A0A3B6BY66	tr|A0A3B6D590|A0A3B6D590_WHEAT Lipoyl-binding domain-containing protein OS=Triticum aestivum OX=4565 PE=4 SV=1;tr|A0A3B6APR1|A0A3B6APR1_WHEAT Lipoyl-binding domain-containing protein OS=Triticum aestivum OX=4565 PE=4 SV=1;tr|A0A3B6D5H6|A0A3B6D5H6_WHEAT Lip	VarLoc	0.0092ns
prot0228	A0A3B6D590;A0A3B6APR1;A0A3B6D5H6;A0A3B6AR43;A0A1D5UVY4;A0A3B6BY66	tr|A0A3B6D590|A0A3B6D590_WHEAT Lipoyl-binding domain-containing protein OS=Triticum aestivum OX=4565 PE=4 SV=1;tr|A0A3B6APR1|A0A3B6APR1_WHEAT Lipoyl-binding domain-containing protein OS=Triticum aestivum OX=4565 PE=4 SV=1;tr|A0A3B6D5H6|A0A3B6D5H6_WHEAT Lip	VarR	19141.6
prot0232	A0A3B6AVJ0;A0A1D5UWN7	tr|A0A3B6AVJ0|A0A3B6AVJ0_WHEAT Phospho-2-dehydro-3-deoxyheptonate aldolase OS=Triticum aestivum OX=4565 PE=3 SV=1;tr|A0A1D5UWN7|A0A1D5UWN7_WHEAT Phospho-2-dehydro-3-deoxyheptonate aldolase OS=Triticum aestivum OX=4565 GN=CAMPLR22A2D_LOCUS1520 PE=3 SV=1	VarG	7437.0489**
prot0232	A0A3B6AVJ0;A0A1D5UWN7	tr|A0A3B6AVJ0|A0A3B6AVJ0_WHEAT Phospho-2-dehydro-3-deoxyheptonate aldolase OS=Triticum aestivum OX=4565 PE=3 SV=1;tr|A0A1D5UWN7|A0A1D5UWN7_WHEAT Phospho-2-dehydro-3-deoxyheptonate aldolase OS=Triticum aestivum OX=4565 GN=CAMPLR22A2D_LOCUS1520 PE=3 SV=1	VarLoc	829.3737ns
prot0232	A0A3B6AVJ0;A0A1D5UWN7	tr|A0A3B6AVJ0|A0A3B6AVJ0_WHEAT Phospho-2-dehydro-3-deoxyheptonate aldolase OS=Triticum aestivum OX=4565 PE=3 SV=1;tr|A0A1D5UWN7|A0A1D5UWN7_WHEAT Phospho-2-dehydro-3-deoxyheptonate aldolase OS=Triticum aestivum OX=4565 GN=CAMPLR22A2D_LOCUS1520 PE=3 SV=1	VarR	6338.68
prot0236	A0A1D5UXT7	tr|A0A1D5UXT7|A0A1D5UXT7_WHEAT Cysteine proteinase inhibitor OS=Triticum aestivum OX=4565 GN=CAMPLR22A2D_LOCUS1134 PE=3 SV=1	VarG	21932.76ns
prot0236	A0A1D5UXT7	tr|A0A1D5UXT7|A0A1D5UXT7_WHEAT Cysteine proteinase inhibitor OS=Triticum aestivum OX=4565 GN=CAMPLR22A2D_LOCUS1134 PE=3 SV=1	VarLoc	83077.1276*
prot0236	A0A1D5UXT7	tr|A0A1D5UXT7|A0A1D5UXT7_WHEAT Cysteine proteinase inhibitor OS=Triticum aestivum OX=4565 GN=CAMPLR22A2D_LOCUS1134 PE=3 SV=1	VarR	129840
prot0237	A0A3B6D421;A0A3B6D7E9;A0A1D5UZ29;A0A3B6AQI1;A0A3B6APR5;A0A3B6ANY1;A0A3B6AQ60;A0A3B6APC9;A0A3B6BWN7;A0A3B6BZ44	tr|A0A3B6D421|A0A3B6D421_WHEAT Uncharacterized protein OS=Triticum aestivum OX=4565 PE=4 SV=1;tr|A0A3B6D7E9|A0A3B6D7E9_WHEAT Uncharacterized protein OS=Triticum aestivum OX=4565 PE=4 SV=1;tr|A0A1D5UZ29|A0A1D5UZ29_WHEAT Uncharacterized protein OS=Triticum a	VarG	282.3803ns
prot0237	A0A3B6D421;A0A3B6D7E9;A0A1D5UZ29;A0A3B6AQI1;A0A3B6APR5;A0A3B6ANY1;A0A3B6AQ60;A0A3B6APC9;A0A3B6BWN7;A0A3B6BZ44	tr|A0A3B6D421|A0A3B6D421_WHEAT Uncharacterized protein OS=Triticum aestivum OX=4565 PE=4 SV=1;tr|A0A3B6D7E9|A0A3B6D7E9_WHEAT Uncharacterized protein OS=Triticum aestivum OX=4565 PE=4 SV=1;tr|A0A1D5UZ29|A0A1D5UZ29_WHEAT Uncharacterized protein OS=Triticum a	VarLoc	0.0002ns
prot0237	A0A3B6D421;A0A3B6D7E9;A0A1D5UZ29;A0A3B6AQI1;A0A3B6APR5;A0A3B6ANY1;A0A3B6AQ60;A0A3B6APC9;A0A3B6BWN7;A0A3B6BZ44	tr|A0A3B6D421|A0A3B6D421_WHEAT Uncharacterized protein OS=Triticum aestivum OX=4565 PE=4 SV=1;tr|A0A3B6D7E9|A0A3B6D7E9_WHEAT Uncharacterized protein OS=Triticum aestivum OX=4565 PE=4 SV=1;tr|A0A1D5UZ29|A0A1D5UZ29_WHEAT Uncharacterized protein OS=Triticum a	VarR	2126.53
prot0240	A0A1D5UZW7	tr|A0A1D5UZW7|A0A1D5UZW7_WHEAT Elongation factor 1-alpha OS=Triticum aestivum OX=4565 PE=3 SV=1	VarG	0.0216ns
prot0240	A0A1D5UZW7	tr|A0A1D5UZW7|A0A1D5UZW7_WHEAT Elongation factor 1-alpha OS=Triticum aestivum OX=4565 PE=3 SV=1	VarLoc	71852.3679ns
prot0240	A0A1D5UZW7	tr|A0A1D5UZW7|A0A1D5UZW7_WHEAT Elongation factor 1-alpha OS=Triticum aestivum OX=4565 PE=3 SV=1	VarR	213770
prot0242	A0A1D5V0B3;A0A3B6DCS2	tr|A0A1D5V0B3|A0A1D5V0B3_WHEAT Str_synth domain-containing protein OS=Triticum aestivum OX=4565 GN=CAMPLR22A2D_LOCUS1603 PE=4 SV=1;tr|A0A3B6DCS2|A0A3B6DCS2_WHEAT Str_synth domain-containing protein OS=Triticum aestivum OX=4565 PE=4 SV=1	VarG	0.0005ns
prot0242	A0A1D5V0B3;A0A3B6DCS2	tr|A0A1D5V0B3|A0A1D5V0B3_WHEAT Str_synth domain-containing protein OS=Triticum aestivum OX=4565 GN=CAMPLR22A2D_LOCUS1603 PE=4 SV=1;tr|A0A3B6DCS2|A0A3B6DCS2_WHEAT Str_synth domain-containing protein OS=Triticum aestivum OX=4565 PE=4 SV=1	VarLoc	0.0002ns
prot0242	A0A1D5V0B3;A0A3B6DCS2	tr|A0A1D5V0B3|A0A1D5V0B3_WHEAT Str_synth domain-containing protein OS=Triticum aestivum OX=4565 GN=CAMPLR22A2D_LOCUS1603 PE=4 SV=1;tr|A0A3B6DCS2|A0A3B6DCS2_WHEAT Str_synth domain-containing protein OS=Triticum aestivum OX=4565 PE=4 SV=1	VarR	1823.94
prot0245	A0A1D5V0T8	tr|A0A1D5V0T8|A0A1D5V0T8_WHEAT Uncharacterized protein OS=Triticum aestivum OX=4565 GN=CAMPLR22A2D_LOCUS1202 PE=3 SV=1	VarG	1.1255ns
prot0245	A0A1D5V0T8	tr|A0A1D5V0T8|A0A1D5V0T8_WHEAT Uncharacterized protein OS=Triticum aestivum OX=4565 GN=CAMPLR22A2D_LOCUS1202 PE=3 SV=1	VarLoc	370796.6243ns
prot0245	A0A1D5V0T8	tr|A0A1D5V0T8|A0A1D5V0T8_WHEAT Uncharacterized protein OS=Triticum aestivum OX=4565 GN=CAMPLR22A2D_LOCUS1202 PE=3 SV=1	VarR	2.00101e+06
prot0248	A0A3B6BZH1;A0A1D5V177;A0A3B6B5U5	tr|A0A3B6BZH1|A0A3B6BZH1_WHEAT AAA domain-containing protein OS=Triticum aestivum OX=4565 PE=3 SV=1;tr|A0A1D5V177|A0A1D5V177_WHEAT AAA domain-containing protein OS=Triticum aestivum OX=4565 GN=CAMPLR22A2D_LOCUS710 PE=3 SV=1;tr|A0A3B6B5U5|A0A3B6B5U5_WHEAT A	VarG	267.769ns
prot0248	A0A3B6BZH1;A0A1D5V177;A0A3B6B5U5	tr|A0A3B6BZH1|A0A3B6BZH1_WHEAT AAA domain-containing protein OS=Triticum aestivum OX=4565 PE=3 SV=1;tr|A0A1D5V177|A0A1D5V177_WHEAT AAA domain-containing protein OS=Triticum aestivum OX=4565 GN=CAMPLR22A2D_LOCUS710 PE=3 SV=1;tr|A0A3B6B5U5|A0A3B6B5U5_WHEAT A	VarLoc	8734.4221***
prot0248	A0A3B6BZH1;A0A1D5V177;A0A3B6B5U5	tr|A0A3B6BZH1|A0A3B6BZH1_WHEAT AAA domain-containing protein OS=Triticum aestivum OX=4565 PE=3 SV=1;tr|A0A1D5V177|A0A1D5V177_WHEAT AAA domain-containing protein OS=Triticum aestivum OX=4565 GN=CAMPLR22A2D_LOCUS710 PE=3 SV=1;tr|A0A3B6B5U5|A0A3B6B5U5_WHEAT A	VarR	6955.8
prot0250	A0A3B6D5W5;A4ZCD1;A0A3B6BZ20;A0A1D5V1L1	tr|A0A3B6D5W5|A0A3B6D5W5_WHEAT Tr-type G domain-containing protein OS=Triticum aestivum OX=4565 PE=4 SV=1;tr|A4ZCD1|A4ZCD1_WHEAT GTP-binding protein OS=Triticum aestivum OX=4565 GN=GBP-1 PE=2 SV=1;tr|A0A3B6BZ20|A0A3B6BZ20_WHEAT Tr-type G domain-containing	VarG	0.0001ns
prot0250	A0A3B6D5W5;A4ZCD1;A0A3B6BZ20;A0A1D5V1L1	tr|A0A3B6D5W5|A0A3B6D5W5_WHEAT Tr-type G domain-containing protein OS=Triticum aestivum OX=4565 PE=4 SV=1;tr|A4ZCD1|A4ZCD1_WHEAT GTP-binding protein OS=Triticum aestivum OX=4565 GN=GBP-1 PE=2 SV=1;tr|A0A3B6BZ20|A0A3B6BZ20_WHEAT Tr-type G domain-containing	VarLoc	0.0001ns
prot0250	A0A3B6D5W5;A4ZCD1;A0A3B6BZ20;A0A1D5V1L1	tr|A0A3B6D5W5|A0A3B6D5W5_WHEAT Tr-type G domain-containing protein OS=Triticum aestivum OX=4565 PE=4 SV=1;tr|A4ZCD1|A4ZCD1_WHEAT GTP-binding protein OS=Triticum aestivum OX=4565 GN=GBP-1 PE=2 SV=1;tr|A0A3B6BZ20|A0A3B6BZ20_WHEAT Tr-type G domain-containing	VarR	793.937
prot0255	A0A1D5V2W7;A0A3B6ARB9	tr|A0A1D5V2W7|A0A1D5V2W7_WHEAT Dihydrolipoamide acetyltransferase component of pyruvate dehydrogenase complex OS=Triticum aestivum OX=4565 GN=CAMPLR22A2D_LOCUS610 PE=3 SV=1;tr|A0A3B6ARB9|A0A3B6ARB9_WHEAT Dihydrolipoamide acetyltransferase component of pyru	VarG	222.6251ns
prot0255	A0A1D5V2W7;A0A3B6ARB9	tr|A0A1D5V2W7|A0A1D5V2W7_WHEAT Dihydrolipoamide acetyltransferase component of pyruvate dehydrogenase complex OS=Triticum aestivum OX=4565 GN=CAMPLR22A2D_LOCUS610 PE=3 SV=1;tr|A0A3B6ARB9|A0A3B6ARB9_WHEAT Dihydrolipoamide acetyltransferase component of pyru	VarLoc	450.4304**
prot0255	A0A1D5V2W7;A0A3B6ARB9	tr|A0A1D5V2W7|A0A1D5V2W7_WHEAT Dihydrolipoamide acetyltransferase component of pyruvate dehydrogenase complex OS=Triticum aestivum OX=4565 GN=CAMPLR22A2D_LOCUS610 PE=3 SV=1;tr|A0A3B6ARB9|A0A3B6ARB9_WHEAT Dihydrolipoamide acetyltransferase component of pyru	VarR	176.521
prot0258	W5CXE7;A0A1D5V616	tr|W5CXE7|W5CXE7_WHEAT Uncharacterized protein OS=Triticum aestivum OX=4565 GN=TRAES_3BF086900030CFD_c1 PE=4 SV=1;tr|A0A1D5V616|A0A1D5V616_WHEAT Uncharacterized protein OS=Triticum aestivum OX=4565 PE=4 SV=1	VarG	335.479ns
prot0258	W5CXE7;A0A1D5V616	tr|W5CXE7|W5CXE7_WHEAT Uncharacterized protein OS=Triticum aestivum OX=4565 GN=TRAES_3BF086900030CFD_c1 PE=4 SV=1;tr|A0A1D5V616|A0A1D5V616_WHEAT Uncharacterized protein OS=Triticum aestivum OX=4565 PE=4 SV=1	VarLoc	0.0021ns
prot0258	W5CXE7;A0A1D5V616	tr|W5CXE7|W5CXE7_WHEAT Uncharacterized protein OS=Triticum aestivum OX=4565 GN=TRAES_3BF086900030CFD_c1 PE=4 SV=1;tr|A0A1D5V616|A0A1D5V616_WHEAT Uncharacterized protein OS=Triticum aestivum OX=4565 PE=4 SV=1	VarR	1294.97
prot0259	A0A1D5VD11	tr|A0A1D5VD11|A0A1D5VD11_WHEAT Fructose-bisphosphate aldolase OS=Triticum aestivum OX=4565 GN=FBA11 PE=3 SV=1	VarG	140706.5432***
prot0259	A0A1D5VD11	tr|A0A1D5VD11|A0A1D5VD11_WHEAT Fructose-bisphosphate aldolase OS=Triticum aestivum OX=4565 GN=FBA11 PE=3 SV=1	VarLoc	0.0044ns
prot0259	A0A1D5VD11	tr|A0A1D5VD11|A0A1D5VD11_WHEAT Fructose-bisphosphate aldolase OS=Triticum aestivum OX=4565 GN=FBA11 PE=3 SV=1	VarR	34124
prot0260	A0A1D5VE13	tr|A0A1D5VE13|A0A1D5VE13_WHEAT Fructose-bisphosphate aldolase OS=Triticum aestivum OX=4565 GN=FBA10 PE=3 SV=1	VarG	0.4553ns
prot0260	A0A1D5VE13	tr|A0A1D5VE13|A0A1D5VE13_WHEAT Fructose-bisphosphate aldolase OS=Triticum aestivum OX=4565 GN=FBA10 PE=3 SV=1	VarLoc	0.4553ns
prot0260	A0A1D5VE13	tr|A0A1D5VE13|A0A1D5VE13_WHEAT Fructose-bisphosphate aldolase OS=Triticum aestivum OX=4565 GN=FBA10 PE=3 SV=1	VarR	4.49975e+06
prot0261	A0A1D5VHV8;A0A3B6EEF7;A0A3B6GQL1;A0A3B6KGD9;A0A3B6KH42;A0A3B6MPP1;A0A3B6LIG5;A0A1D5YL35;A0A3B6KEX3;A0A3B6LK11	tr|A0A1D5VHV8|A0A1D5VHV8_WHEAT Asparagine synthetase [glutamine-hydrolyzing] OS=Triticum aestivum OX=4565 GN=ASN2 PE=2 SV=1;tr|A0A3B6EEF7|A0A3B6EEF7_WHEAT Asparagine synthetase-2 OS=Triticum aestivum OX=4565 PE=4 SV=1;tr|A0A3B6GQL1|A0A3B6GQL1_WHEAT Asparag	VarG	0.0011ns
prot0261	A0A1D5VHV8;A0A3B6EEF7;A0A3B6GQL1;A0A3B6KGD9;A0A3B6KH42;A0A3B6MPP1;A0A3B6LIG5;A0A1D5YL35;A0A3B6KEX3;A0A3B6LK11	tr|A0A1D5VHV8|A0A1D5VHV8_WHEAT Asparagine synthetase [glutamine-hydrolyzing] OS=Triticum aestivum OX=4565 GN=ASN2 PE=2 SV=1;tr|A0A3B6EEF7|A0A3B6EEF7_WHEAT Asparagine synthetase-2 OS=Triticum aestivum OX=4565 PE=4 SV=1;tr|A0A3B6GQL1|A0A3B6GQL1_WHEAT Asparag	VarLoc	0.0003ns
prot0261	A0A1D5VHV8;A0A3B6EEF7;A0A3B6GQL1;A0A3B6KGD9;A0A3B6KH42;A0A3B6MPP1;A0A3B6LIG5;A0A1D5YL35;A0A3B6KEX3;A0A3B6LK11	tr|A0A1D5VHV8|A0A1D5VHV8_WHEAT Asparagine synthetase [glutamine-hydrolyzing] OS=Triticum aestivum OX=4565 GN=ASN2 PE=2 SV=1;tr|A0A3B6EEF7|A0A3B6EEF7_WHEAT Asparagine synthetase-2 OS=Triticum aestivum OX=4565 PE=4 SV=1;tr|A0A3B6GQL1|A0A3B6GQL1_WHEAT Asparag	VarR	2780.16
prot0266	A0A1D5W7M9;A0A1D5W7M8	tr|A0A1D5W7M9|A0A1D5W7M9_WHEAT Uncharacterized protein OS=Triticum aestivum OX=4565 PE=4 SV=1;tr|A0A1D5W7M8|A0A1D5W7M8_WHEAT Uncharacterized protein OS=Triticum aestivum OX=4565 PE=4 SV=1	VarG	9096.8968ns
prot0266	A0A1D5W7M9;A0A1D5W7M8	tr|A0A1D5W7M9|A0A1D5W7M9_WHEAT Uncharacterized protein OS=Triticum aestivum OX=4565 PE=4 SV=1;tr|A0A1D5W7M8|A0A1D5W7M8_WHEAT Uncharacterized protein OS=Triticum aestivum OX=4565 PE=4 SV=1	VarLoc	14160.1119ns
prot0266	A0A1D5W7M9;A0A1D5W7M8	tr|A0A1D5W7M9|A0A1D5W7M9_WHEAT Uncharacterized protein OS=Triticum aestivum OX=4565 PE=4 SV=1;tr|A0A1D5W7M8|A0A1D5W7M8_WHEAT Uncharacterized protein OS=Triticum aestivum OX=4565 PE=4 SV=1	VarR	34090.2
prot0267	A0A1D5W940	tr|A0A1D5W940|A0A1D5W940_WHEAT PUA domain-containing protein OS=Triticum aestivum OX=4565 PE=4 SV=1	VarG	30.373ns
prot0267	A0A1D5W940	tr|A0A1D5W940|A0A1D5W940_WHEAT PUA domain-containing protein OS=Triticum aestivum OX=4565 PE=4 SV=1	VarLoc	0.0008ns
prot0267	A0A1D5W940	tr|A0A1D5W940|A0A1D5W940_WHEAT PUA domain-containing protein OS=Triticum aestivum OX=4565 PE=4 SV=1	VarR	494.843
prot0269	A0A1D5WIS4	tr|A0A1D5WIS4|A0A1D5WIS4_WHEAT Fructose-bisphosphate aldolase OS=Triticum aestivum OX=4565 GN=FBA15 PE=3 SV=1	VarG	0.0886ns
prot0269	A0A1D5WIS4	tr|A0A1D5WIS4|A0A1D5WIS4_WHEAT Fructose-bisphosphate aldolase OS=Triticum aestivum OX=4565 GN=FBA15 PE=3 SV=1	VarLoc	0.0099ns
prot0269	A0A1D5WIS4	tr|A0A1D5WIS4|A0A1D5WIS4_WHEAT Fructose-bisphosphate aldolase OS=Triticum aestivum OX=4565 GN=FBA15 PE=3 SV=1	VarR	98105.5
prot0271	A0A3B6GLT2;A0A1D5WW00;A0A3B6EAD9;Q41560	tr|A0A3B6GLT2|A0A3B6GLT2_WHEAT SHSP domain-containing protein OS=Triticum aestivum OX=4565 PE=3 SV=1;tr|A0A1D5WW00|A0A1D5WW00_WHEAT SHSP domain-containing protein OS=Triticum aestivum OX=4565 PE=3 SV=1;tr|A0A3B6EAD9|A0A3B6EAD9_WHEAT SHSP domain-containing	VarG	65120.3483ns
prot0271	A0A3B6GLT2;A0A1D5WW00;A0A3B6EAD9;Q41560	tr|A0A3B6GLT2|A0A3B6GLT2_WHEAT SHSP domain-containing protein OS=Triticum aestivum OX=4565 PE=3 SV=1;tr|A0A1D5WW00|A0A1D5WW00_WHEAT SHSP domain-containing protein OS=Triticum aestivum OX=4565 PE=3 SV=1;tr|A0A3B6EAD9|A0A3B6EAD9_WHEAT SHSP domain-containing	VarLoc	110333.9051*
prot0271	A0A3B6GLT2;A0A1D5WW00;A0A3B6EAD9;Q41560	tr|A0A3B6GLT2|A0A3B6GLT2_WHEAT SHSP domain-containing protein OS=Triticum aestivum OX=4565 PE=3 SV=1;tr|A0A1D5WW00|A0A1D5WW00_WHEAT SHSP domain-containing protein OS=Triticum aestivum OX=4565 PE=3 SV=1;tr|A0A3B6EAD9|A0A3B6EAD9_WHEAT SHSP domain-containing	VarR	57268.6
prot0272	A0A3B6FHK1;A0A1D5WW19;A0A3B6E9X3	tr|A0A3B6FHK1|A0A3B6FHK1_WHEAT Fructose-bisphosphate aldolase OS=Triticum aestivum OX=4565 PE=3 SV=1;tr|A0A1D5WW19|A0A1D5WW19_WHEAT Fructose-bisphosphate aldolase OS=Triticum aestivum OX=4565 GN=FBA3 PE=3 SV=1;tr|A0A3B6E9X3|A0A3B6E9X3_WHEAT Fructose-bispho	VarG	141.9287ns
prot0272	A0A3B6FHK1;A0A1D5WW19;A0A3B6E9X3	tr|A0A3B6FHK1|A0A3B6FHK1_WHEAT Fructose-bisphosphate aldolase OS=Triticum aestivum OX=4565 PE=3 SV=1;tr|A0A1D5WW19|A0A1D5WW19_WHEAT Fructose-bisphosphate aldolase OS=Triticum aestivum OX=4565 GN=FBA3 PE=3 SV=1;tr|A0A3B6E9X3|A0A3B6E9X3_WHEAT Fructose-bispho	VarLoc	301.1963ns
prot0272	A0A3B6FHK1;A0A1D5WW19;A0A3B6E9X3	tr|A0A3B6FHK1|A0A3B6FHK1_WHEAT Fructose-bisphosphate aldolase OS=Triticum aestivum OX=4565 PE=3 SV=1;tr|A0A1D5WW19|A0A1D5WW19_WHEAT Fructose-bisphosphate aldolase OS=Triticum aestivum OX=4565 GN=FBA3 PE=3 SV=1;tr|A0A3B6E9X3|A0A3B6E9X3_WHEAT Fructose-bispho	VarR	4461.54
prot0273	A0A1D5WXA1	tr|A0A1D5WXA1|A0A1D5WXA1_WHEAT SHSP domain-containing protein OS=Triticum aestivum OX=4565 PE=3 SV=1	VarG	7.5209ns
prot0273	A0A1D5WXA1	tr|A0A1D5WXA1|A0A1D5WXA1_WHEAT SHSP domain-containing protein OS=Triticum aestivum OX=4565 PE=3 SV=1	VarLoc	1.2024ns
prot0273	A0A1D5WXA1	tr|A0A1D5WXA1|A0A1D5WXA1_WHEAT SHSP domain-containing protein OS=Triticum aestivum OX=4565 PE=3 SV=1	VarR	1.1882e+07
prot0274	A0A1D5X2E0	tr|A0A1D5X2E0|A0A1D5X2E0_WHEAT Protein transport protein Sec61 subunit beta OS=Triticum aestivum OX=4565 PE=3 SV=1	VarG	65.8555ns
prot0274	A0A1D5X2E0	tr|A0A1D5X2E0|A0A1D5X2E0_WHEAT Protein transport protein Sec61 subunit beta OS=Triticum aestivum OX=4565 PE=3 SV=1	VarLoc	154.1045*
prot0274	A0A1D5X2E0	tr|A0A1D5X2E0|A0A1D5X2E0_WHEAT Protein transport protein Sec61 subunit beta OS=Triticum aestivum OX=4565 PE=3 SV=1	VarR	190.667
prot0275	A0A1D5X5C6;A0A3B6HZ58	tr|A0A1D5X5C6|A0A1D5X5C6_WHEAT Uncharacterized protein OS=Triticum aestivum OX=4565 PE=3 SV=1;tr|A0A3B6HZ58|A0A3B6HZ58_WHEAT Uncharacterized protein OS=Triticum aestivum OX=4565 PE=3 SV=1	VarG	0.0003ns
prot0275	A0A1D5X5C6;A0A3B6HZ58	tr|A0A1D5X5C6|A0A1D5X5C6_WHEAT Uncharacterized protein OS=Triticum aestivum OX=4565 PE=3 SV=1;tr|A0A3B6HZ58|A0A3B6HZ58_WHEAT Uncharacterized protein OS=Triticum aestivum OX=4565 PE=3 SV=1	VarLoc	834.0224ns
prot0275	A0A1D5X5C6;A0A3B6HZ58	tr|A0A1D5X5C6|A0A1D5X5C6_WHEAT Uncharacterized protein OS=Triticum aestivum OX=4565 PE=3 SV=1;tr|A0A3B6HZ58|A0A3B6HZ58_WHEAT Uncharacterized protein OS=Triticum aestivum OX=4565 PE=3 SV=1	VarR	215.146
prot0278	Q03033;A0A1D5XDB6;A0A3B6IRY7;A0A3B6MXF1;A0A3B6MYP4;A0A3B6LU42;A0A3B6IQD9	sp|Q03033|EF1A_WHEAT Elongation factor 1-alpha OS=Triticum aestivum OX=4565 GN=TEF1 PE=2 SV=1;tr|A0A1D5XDB6|A0A1D5XDB6_WHEAT Elongation factor 1-alpha OS=Triticum aestivum OX=4565 PE=3 SV=1;tr|A0A3B6IRY7|A0A3B6IRY7_WHEAT Elongation factor 1-alpha OS=Tritic	VarG	2.4572ns
prot0278	Q03033;A0A1D5XDB6;A0A3B6IRY7;A0A3B6MXF1;A0A3B6MYP4;A0A3B6LU42;A0A3B6IQD9	sp|Q03033|EF1A_WHEAT Elongation factor 1-alpha OS=Triticum aestivum OX=4565 GN=TEF1 PE=2 SV=1;tr|A0A1D5XDB6|A0A1D5XDB6_WHEAT Elongation factor 1-alpha OS=Triticum aestivum OX=4565 PE=3 SV=1;tr|A0A3B6IRY7|A0A3B6IRY7_WHEAT Elongation factor 1-alpha OS=Tritic	VarLoc	2714761.196ns
prot0278	Q03033;A0A1D5XDB6;A0A3B6IRY7;A0A3B6MXF1;A0A3B6MYP4;A0A3B6LU42;A0A3B6IQD9	sp|Q03033|EF1A_WHEAT Elongation factor 1-alpha OS=Triticum aestivum OX=4565 GN=TEF1 PE=2 SV=1;tr|A0A1D5XDB6|A0A1D5XDB6_WHEAT Elongation factor 1-alpha OS=Triticum aestivum OX=4565 PE=3 SV=1;tr|A0A3B6IRY7|A0A3B6IRY7_WHEAT Elongation factor 1-alpha OS=Tritic	VarR	1.59105e+07
prot0284	A0A1D5Y7B6;A0A3B6JEG9	tr|A0A1D5Y7B6|A0A1D5Y7B6_WHEAT Formate dehydrogenase, mitochondrial OS=Triticum aestivum OX=4565 PE=3 SV=1;tr|A0A3B6JEG9|A0A3B6JEG9_WHEAT Formate dehydrogenase, mitochondrial OS=Triticum aestivum OX=4565 PE=3 SV=1	VarG	10985.898ns
prot0284	A0A1D5Y7B6;A0A3B6JEG9	tr|A0A1D5Y7B6|A0A1D5Y7B6_WHEAT Formate dehydrogenase, mitochondrial OS=Triticum aestivum OX=4565 PE=3 SV=1;tr|A0A3B6JEG9|A0A3B6JEG9_WHEAT Formate dehydrogenase, mitochondrial OS=Triticum aestivum OX=4565 PE=3 SV=1	VarLoc	9940.9562ns
prot0284	A0A1D5Y7B6;A0A3B6JEG9	tr|A0A1D5Y7B6|A0A1D5Y7B6_WHEAT Formate dehydrogenase, mitochondrial OS=Triticum aestivum OX=4565 PE=3 SV=1;tr|A0A3B6JEG9|A0A3B6JEG9_WHEAT Formate dehydrogenase, mitochondrial OS=Triticum aestivum OX=4565 PE=3 SV=1	VarR	20832.7
prot0285	A0A1D5YA13;A0A3B6JI67;A0A3B6HUA8;A0A3B6FUU8;A0A3B6EJH4	tr|A0A1D5YA13|A0A1D5YA13_WHEAT H/ACA ribonucleoprotein complex subunit OS=Triticum aestivum OX=4565 PE=3 SV=1;tr|A0A3B6JI67|A0A3B6JI67_WHEAT H/ACA ribonucleoprotein complex subunit OS=Triticum aestivum OX=4565 PE=3 SV=1;tr|A0A3B6HUA8|A0A3B6HUA8_WHEAT H/ACA	VarG	1417.1387ns
prot0285	A0A1D5YA13;A0A3B6JI67;A0A3B6HUA8;A0A3B6FUU8;A0A3B6EJH4	tr|A0A1D5YA13|A0A1D5YA13_WHEAT H/ACA ribonucleoprotein complex subunit OS=Triticum aestivum OX=4565 PE=3 SV=1;tr|A0A3B6JI67|A0A3B6JI67_WHEAT H/ACA ribonucleoprotein complex subunit OS=Triticum aestivum OX=4565 PE=3 SV=1;tr|A0A3B6HUA8|A0A3B6HUA8_WHEAT H/ACA	VarLoc	0.0007ns
prot0285	A0A1D5YA13;A0A3B6JI67;A0A3B6HUA8;A0A3B6FUU8;A0A3B6EJH4	tr|A0A1D5YA13|A0A1D5YA13_WHEAT H/ACA ribonucleoprotein complex subunit OS=Triticum aestivum OX=4565 PE=3 SV=1;tr|A0A3B6JI67|A0A3B6JI67_WHEAT H/ACA ribonucleoprotein complex subunit OS=Triticum aestivum OX=4565 PE=3 SV=1;tr|A0A3B6HUA8|A0A3B6HUA8_WHEAT H/ACA	VarR	6623.33
prot0288	A0A3B6LQU5;A0A1D5YJK2	tr|A0A3B6LQU5|A0A3B6LQU5_WHEAT Signal peptidase complex subunit 3 OS=Triticum aestivum OX=4565 PE=3 SV=1;tr|A0A1D5YJK2|A0A1D5YJK2_WHEAT Signal peptidase complex subunit 3 OS=Triticum aestivum OX=4565 PE=3 SV=1	VarG	0.001ns
prot0288	A0A3B6LQU5;A0A1D5YJK2	tr|A0A3B6LQU5|A0A3B6LQU5_WHEAT Signal peptidase complex subunit 3 OS=Triticum aestivum OX=4565 PE=3 SV=1;tr|A0A1D5YJK2|A0A1D5YJK2_WHEAT Signal peptidase complex subunit 3 OS=Triticum aestivum OX=4565 PE=3 SV=1	VarLoc	1108.8677ns
prot0288	A0A3B6LQU5;A0A1D5YJK2	tr|A0A3B6LQU5|A0A3B6LQU5_WHEAT Signal peptidase complex subunit 3 OS=Triticum aestivum OX=4565 PE=3 SV=1;tr|A0A1D5YJK2|A0A1D5YJK2_WHEAT Signal peptidase complex subunit 3 OS=Triticum aestivum OX=4565 PE=3 SV=1	VarR	1953.99
prot0294	A0A1D5YYZ5	tr|A0A1D5YYZ5|A0A1D5YYZ5_WHEAT Uncharacterized protein OS=Triticum aestivum OX=4565 PE=4 SV=1	VarG	0.0014ns
prot0294	A0A1D5YYZ5	tr|A0A1D5YYZ5|A0A1D5YYZ5_WHEAT Uncharacterized protein OS=Triticum aestivum OX=4565 PE=4 SV=1	VarLoc	121.1076ns
prot0294	A0A1D5YYZ5	tr|A0A1D5YYZ5|A0A1D5YYZ5_WHEAT Uncharacterized protein OS=Triticum aestivum OX=4565 PE=4 SV=1	VarR	861.489
prot0295	A0A1D5Z340	tr|A0A1D5Z340|A0A1D5Z340_WHEAT Ribosomal_L7Ae domain-containing protein OS=Triticum aestivum OX=4565 PE=4 SV=1	VarG	0.0229ns
prot0295	A0A1D5Z340	tr|A0A1D5Z340|A0A1D5Z340_WHEAT Ribosomal_L7Ae domain-containing protein OS=Triticum aestivum OX=4565 PE=4 SV=1	VarLoc	92514.8779**
prot0295	A0A1D5Z340	tr|A0A1D5Z340|A0A1D5Z340_WHEAT Ribosomal_L7Ae domain-containing protein OS=Triticum aestivum OX=4565 PE=4 SV=1	VarR	226758
prot0296	A0A3B6JH57;A0A1D5Z3E7;A0A3B6MTJ9;A0A3B6IN84;A0A3B6HZ42;A0A3B6HY46	tr|A0A3B6JH57|A0A3B6JH57_WHEAT Proteasome subunit beta OS=Triticum aestivum OX=4565 PE=3 SV=1;tr|A0A1D5Z3E7|A0A1D5Z3E7_WHEAT Proteasome subunit beta OS=Triticum aestivum OX=4565 PE=3 SV=1;tr|A0A3B6MTJ9|A0A3B6MTJ9_WHEAT Proteasome subunit beta OS=Triticum a	VarG	1353.8271ns
prot0296	A0A3B6JH57;A0A1D5Z3E7;A0A3B6MTJ9;A0A3B6IN84;A0A3B6HZ42;A0A3B6HY46	tr|A0A3B6JH57|A0A3B6JH57_WHEAT Proteasome subunit beta OS=Triticum aestivum OX=4565 PE=3 SV=1;tr|A0A1D5Z3E7|A0A1D5Z3E7_WHEAT Proteasome subunit beta OS=Triticum aestivum OX=4565 PE=3 SV=1;tr|A0A3B6MTJ9|A0A3B6MTJ9_WHEAT Proteasome subunit beta OS=Triticum a	VarLoc	0.0007ns
prot0296	A0A3B6JH57;A0A1D5Z3E7;A0A3B6MTJ9;A0A3B6IN84;A0A3B6HZ42;A0A3B6HY46	tr|A0A3B6JH57|A0A3B6JH57_WHEAT Proteasome subunit beta OS=Triticum aestivum OX=4565 PE=3 SV=1;tr|A0A1D5Z3E7|A0A1D5Z3E7_WHEAT Proteasome subunit beta OS=Triticum aestivum OX=4565 PE=3 SV=1;tr|A0A3B6MTJ9|A0A3B6MTJ9_WHEAT Proteasome subunit beta OS=Triticum a	VarR	6796.46
prot0301	A0A3B6LU46;A0A1D5ZKM9;Q5I7K3	tr|A0A3B6LU46|A0A3B6LU46_WHEAT Uncharacterized protein OS=Triticum aestivum OX=4565 PE=4 SV=1;tr|A0A1D5ZKM9|A0A1D5ZKM9_WHEAT Uncharacterized protein OS=Triticum aestivum OX=4565 PE=4 SV=1;sp|Q5I7K3|RS29_WHEAT 40S ribosomal protein S29 OS=Triticum aestivum	VarG	0.0042ns
prot0301	A0A3B6LU46;A0A1D5ZKM9;Q5I7K3	tr|A0A3B6LU46|A0A3B6LU46_WHEAT Uncharacterized protein OS=Triticum aestivum OX=4565 PE=4 SV=1;tr|A0A1D5ZKM9|A0A1D5ZKM9_WHEAT Uncharacterized protein OS=Triticum aestivum OX=4565 PE=4 SV=1;sp|Q5I7K3|RS29_WHEAT 40S ribosomal protein S29 OS=Triticum aestivum	VarLoc	3081.6867ns
prot0301	A0A3B6LU46;A0A1D5ZKM9;Q5I7K3	tr|A0A3B6LU46|A0A3B6LU46_WHEAT Uncharacterized protein OS=Triticum aestivum OX=4565 PE=4 SV=1;tr|A0A1D5ZKM9|A0A1D5ZKM9_WHEAT Uncharacterized protein OS=Triticum aestivum OX=4565 PE=4 SV=1;sp|Q5I7K3|RS29_WHEAT 40S ribosomal protein S29 OS=Triticum aestivum	VarR	12960.4
prot0302	A0A1D5ZL98	tr|A0A1D5ZL98|A0A1D5ZL98_WHEAT rRNA N-glycosidase OS=Triticum aestivum OX=4565 PE=3 SV=1	VarG	16701.0472ns
prot0302	A0A1D5ZL98	tr|A0A1D5ZL98|A0A1D5ZL98_WHEAT rRNA N-glycosidase OS=Triticum aestivum OX=4565 PE=3 SV=1	VarLoc	23450.5095ns
prot0302	A0A1D5ZL98	tr|A0A1D5ZL98|A0A1D5ZL98_WHEAT rRNA N-glycosidase OS=Triticum aestivum OX=4565 PE=3 SV=1	VarR	49168.1
prot0303	A0A1D5ZLT8	tr|A0A1D5ZLT8|A0A1D5ZLT8_WHEAT ADF-H domain-containing protein OS=Triticum aestivum OX=4565 PE=3 SV=1	VarG	3666.3845ns
prot0303	A0A1D5ZLT8	tr|A0A1D5ZLT8|A0A1D5ZLT8_WHEAT ADF-H domain-containing protein OS=Triticum aestivum OX=4565 PE=3 SV=1	VarLoc	48523.7432*
prot0303	A0A1D5ZLT8	tr|A0A1D5ZLT8|A0A1D5ZLT8_WHEAT ADF-H domain-containing protein OS=Triticum aestivum OX=4565 PE=3 SV=1	VarR	62696.6
prot0305	A0A1D5ZVN9;A0A3B6KSN2	tr|A0A1D5ZVN9|A0A1D5ZVN9_WHEAT BOWMAN_BIRK domain-containing protein OS=Triticum aestivum OX=4565 PE=4 SV=1;tr|A0A3B6KSN2|A0A3B6KSN2_WHEAT BOWMAN_BIRK domain-containing protein OS=Triticum aestivum OX=4565 PE=4 SV=1	VarG	25329.6614ns
prot0305	A0A1D5ZVN9;A0A3B6KSN2	tr|A0A1D5ZVN9|A0A1D5ZVN9_WHEAT BOWMAN_BIRK domain-containing protein OS=Triticum aestivum OX=4565 PE=4 SV=1;tr|A0A3B6KSN2|A0A3B6KSN2_WHEAT BOWMAN_BIRK domain-containing protein OS=Triticum aestivum OX=4565 PE=4 SV=1	VarLoc	49292.8039ns
prot0305	A0A1D5ZVN9;A0A3B6KSN2	tr|A0A1D5ZVN9|A0A1D5ZVN9_WHEAT BOWMAN_BIRK domain-containing protein OS=Triticum aestivum OX=4565 PE=4 SV=1;tr|A0A3B6KSN2|A0A3B6KSN2_WHEAT BOWMAN_BIRK domain-containing protein OS=Triticum aestivum OX=4565 PE=4 SV=1	VarR	263364
prot0308	A0A3B6QIP5;A0A1D6ACE1	tr|A0A3B6QIP5|A0A3B6QIP5_WHEAT Usp domain-containing protein OS=Triticum aestivum OX=4565 PE=4 SV=1;tr|A0A1D6ACE1|A0A1D6ACE1_WHEAT Usp domain-containing protein OS=Triticum aestivum OX=4565 PE=4 SV=1	VarG	338.3071ns
prot0308	A0A3B6QIP5;A0A1D6ACE1	tr|A0A3B6QIP5|A0A3B6QIP5_WHEAT Usp domain-containing protein OS=Triticum aestivum OX=4565 PE=4 SV=1;tr|A0A1D6ACE1|A0A1D6ACE1_WHEAT Usp domain-containing protein OS=Triticum aestivum OX=4565 PE=4 SV=1	VarLoc	1545.6627**
prot0308	A0A3B6QIP5;A0A1D6ACE1	tr|A0A3B6QIP5|A0A3B6QIP5_WHEAT Usp domain-containing protein OS=Triticum aestivum OX=4565 PE=4 SV=1;tr|A0A1D6ACE1|A0A1D6ACE1_WHEAT Usp domain-containing protein OS=Triticum aestivum OX=4565 PE=4 SV=1	VarR	1427.97
prot0309	A0A3B6PRG0;A0A1D6AKJ1	tr|A0A3B6PRG0|A0A3B6PRG0_WHEAT Uncharacterized protein OS=Triticum aestivum OX=4565 PE=3 SV=1;tr|A0A1D6AKJ1|A0A1D6AKJ1_WHEAT Uncharacterized protein OS=Triticum aestivum OX=4565 PE=3 SV=1	VarG	16.9946ns
prot0309	A0A3B6PRG0;A0A1D6AKJ1	tr|A0A3B6PRG0|A0A3B6PRG0_WHEAT Uncharacterized protein OS=Triticum aestivum OX=4565 PE=3 SV=1;tr|A0A1D6AKJ1|A0A1D6AKJ1_WHEAT Uncharacterized protein OS=Triticum aestivum OX=4565 PE=3 SV=1	VarLoc	3.6212ns
prot0309	A0A3B6PRG0;A0A1D6AKJ1	tr|A0A3B6PRG0|A0A3B6PRG0_WHEAT Uncharacterized protein OS=Triticum aestivum OX=4565 PE=3 SV=1;tr|A0A1D6AKJ1|A0A1D6AKJ1_WHEAT Uncharacterized protein OS=Triticum aestivum OX=4565 PE=3 SV=1	VarR	220.077
prot0311	A0A3B6NQH2;A0A1D6AQW4;A0A3B6PLQ2	tr|A0A3B6NQH2|A0A3B6NQH2_WHEAT Uncharacterized protein OS=Triticum aestivum OX=4565 PE=4 SV=1;tr|A0A1D6AQW4|A0A1D6AQW4_WHEAT Uncharacterized protein OS=Triticum aestivum OX=4565 PE=4 SV=1;tr|A0A3B6PLQ2|A0A3B6PLQ2_WHEAT Uncharacterized protein OS=Triticum a	VarG	0.0009ns
prot0311	A0A3B6NQH2;A0A1D6AQW4;A0A3B6PLQ2	tr|A0A3B6NQH2|A0A3B6NQH2_WHEAT Uncharacterized protein OS=Triticum aestivum OX=4565 PE=4 SV=1;tr|A0A1D6AQW4|A0A1D6AQW4_WHEAT Uncharacterized protein OS=Triticum aestivum OX=4565 PE=4 SV=1;tr|A0A3B6PLQ2|A0A3B6PLQ2_WHEAT Uncharacterized protein OS=Triticum a	VarLoc	0.0001ns
prot0311	A0A3B6NQH2;A0A1D6AQW4;A0A3B6PLQ2	tr|A0A3B6NQH2|A0A3B6NQH2_WHEAT Uncharacterized protein OS=Triticum aestivum OX=4565 PE=4 SV=1;tr|A0A1D6AQW4|A0A1D6AQW4_WHEAT Uncharacterized protein OS=Triticum aestivum OX=4565 PE=4 SV=1;tr|A0A3B6PLQ2|A0A3B6PLQ2_WHEAT Uncharacterized protein OS=Triticum a	VarR	546.265
prot0312	A0A1D6ARD8;A0A3B6NUS6	tr|A0A1D6ARD8|A0A1D6ARD8_WHEAT Uncharacterized protein OS=Triticum aestivum OX=4565 PE=4 SV=1;tr|A0A3B6NUS6|A0A3B6NUS6_WHEAT Uncharacterized protein OS=Triticum aestivum OX=4565 PE=4 SV=1	VarG	0.0064ns
prot0312	A0A1D6ARD8;A0A3B6NUS6	tr|A0A1D6ARD8|A0A1D6ARD8_WHEAT Uncharacterized protein OS=Triticum aestivum OX=4565 PE=4 SV=1;tr|A0A3B6NUS6|A0A3B6NUS6_WHEAT Uncharacterized protein OS=Triticum aestivum OX=4565 PE=4 SV=1	VarLoc	0.002ns
prot0312	A0A1D6ARD8;A0A3B6NUS6	tr|A0A1D6ARD8|A0A1D6ARD8_WHEAT Uncharacterized protein OS=Triticum aestivum OX=4565 PE=4 SV=1;tr|A0A3B6NUS6|A0A3B6NUS6_WHEAT Uncharacterized protein OS=Triticum aestivum OX=4565 PE=4 SV=1	VarR	4026.31
prot0317	A0A1D6B2M0;A0A3B6QFG6	tr|A0A1D6B2M0|A0A1D6B2M0_WHEAT Succinate--CoA ligase [ADP-forming] subunit beta, mitochondrial OS=Triticum aestivum OX=4565 PE=3 SV=1;tr|A0A3B6QFG6|A0A3B6QFG6_WHEAT Succinate--CoA ligase [ADP-forming] subunit beta, mitochondrial OS=Triticum aestivum OX=456	VarG	1506.1169ns
prot0317	A0A1D6B2M0;A0A3B6QFG6	tr|A0A1D6B2M0|A0A1D6B2M0_WHEAT Succinate--CoA ligase [ADP-forming] subunit beta, mitochondrial OS=Triticum aestivum OX=4565 PE=3 SV=1;tr|A0A3B6QFG6|A0A3B6QFG6_WHEAT Succinate--CoA ligase [ADP-forming] subunit beta, mitochondrial OS=Triticum aestivum OX=456	VarLoc	6803.457*
prot0317	A0A1D6B2M0;A0A3B6QFG6	tr|A0A1D6B2M0|A0A1D6B2M0_WHEAT Succinate--CoA ligase [ADP-forming] subunit beta, mitochondrial OS=Triticum aestivum OX=4565 PE=3 SV=1;tr|A0A3B6QFG6|A0A3B6QFG6_WHEAT Succinate--CoA ligase [ADP-forming] subunit beta, mitochondrial OS=Triticum aestivum OX=456	VarR	12133.7
prot0324	A0A1D6BQY9	tr|A0A1D6BQY9|A0A1D6BQY9_WHEAT Tubulin beta chain OS=Triticum aestivum OX=4565 PE=3 SV=1	VarG	0.0374ns
prot0324	A0A1D6BQY9	tr|A0A1D6BQY9|A0A1D6BQY9_WHEAT Tubulin beta chain OS=Triticum aestivum OX=4565 PE=3 SV=1	VarLoc	14029.8876ns
prot0324	A0A1D6BQY9	tr|A0A1D6BQY9|A0A1D6BQY9_WHEAT Tubulin beta chain OS=Triticum aestivum OX=4565 PE=3 SV=1	VarR	199765
prot0328	A0A3B6TWP1;A0A3B6SLE2;A0A3B6RPP1;A0A3B6RPN7;A0A3B6RPH6;A0A1D6C7D4;A0A3B6TWN6;A0A3B6TPH1;A0A3B6SRH4;A0A1D6C3N7;A0A3B6LVF1	tr|A0A3B6TWP1|A0A3B6TWP1_WHEAT Histone H2A OS=Triticum aestivum OX=4565 PE=3 SV=1;tr|A0A3B6SLE2|A0A3B6SLE2_WHEAT Histone H2A OS=Triticum aestivum OX=4565 PE=3 SV=1;tr|A0A3B6RPP1|A0A3B6RPP1_WHEAT Histone H2A OS=Triticum aestivum OX=4565 PE=3 SV=1;tr|A0A3B6R	VarG	17725.8891ns
prot0328	A0A3B6TWP1;A0A3B6SLE2;A0A3B6RPP1;A0A3B6RPN7;A0A3B6RPH6;A0A1D6C7D4;A0A3B6TWN6;A0A3B6TPH1;A0A3B6SRH4;A0A1D6C3N7;A0A3B6LVF1	tr|A0A3B6TWP1|A0A3B6TWP1_WHEAT Histone H2A OS=Triticum aestivum OX=4565 PE=3 SV=1;tr|A0A3B6SLE2|A0A3B6SLE2_WHEAT Histone H2A OS=Triticum aestivum OX=4565 PE=3 SV=1;tr|A0A3B6RPP1|A0A3B6RPP1_WHEAT Histone H2A OS=Triticum aestivum OX=4565 PE=3 SV=1;tr|A0A3B6R	VarLoc	211.5382ns
prot0328	A0A3B6TWP1;A0A3B6SLE2;A0A3B6RPP1;A0A3B6RPN7;A0A3B6RPH6;A0A1D6C7D4;A0A3B6TWN6;A0A3B6TPH1;A0A3B6SRH4;A0A1D6C3N7;A0A3B6LVF1	tr|A0A3B6TWP1|A0A3B6TWP1_WHEAT Histone H2A OS=Triticum aestivum OX=4565 PE=3 SV=1;tr|A0A3B6SLE2|A0A3B6SLE2_WHEAT Histone H2A OS=Triticum aestivum OX=4565 PE=3 SV=1;tr|A0A3B6RPP1|A0A3B6RPP1_WHEAT Histone H2A OS=Triticum aestivum OX=4565 PE=3 SV=1;tr|A0A3B6R	VarR	20272.3
prot0330	A0A1D6CB88;A0A3B6TTS1	tr|A0A1D6CB88|A0A1D6CB88_WHEAT Uncharacterized protein OS=Triticum aestivum OX=4565 PE=4 SV=1;tr|A0A3B6TTS1|A0A3B6TTS1_WHEAT Uncharacterized protein OS=Triticum aestivum OX=4565 PE=4 SV=1	VarG	4152744.4492*
prot0330	A0A1D6CB88;A0A3B6TTS1	tr|A0A1D6CB88|A0A1D6CB88_WHEAT Uncharacterized protein OS=Triticum aestivum OX=4565 PE=4 SV=1;tr|A0A3B6TTS1|A0A3B6TTS1_WHEAT Uncharacterized protein OS=Triticum aestivum OX=4565 PE=4 SV=1	VarLoc	1065755.7283ns
prot0330	A0A1D6CB88;A0A3B6TTS1	tr|A0A1D6CB88|A0A1D6CB88_WHEAT Uncharacterized protein OS=Triticum aestivum OX=4565 PE=4 SV=1;tr|A0A3B6TTS1|A0A3B6TTS1_WHEAT Uncharacterized protein OS=Triticum aestivum OX=4565 PE=4 SV=1	VarR	4.21616e+06
prot0331	A0A1D6CBE4;A0A3B6SN54	tr|A0A1D6CBE4|A0A1D6CBE4_WHEAT Reticulon-like protein OS=Triticum aestivum OX=4565 PE=4 SV=1;tr|A0A3B6SN54|A0A3B6SN54_WHEAT Reticulon-like protein OS=Triticum aestivum OX=4565 PE=4 SV=1	VarG	0.0039ns
prot0331	A0A1D6CBE4;A0A3B6SN54	tr|A0A1D6CBE4|A0A1D6CBE4_WHEAT Reticulon-like protein OS=Triticum aestivum OX=4565 PE=4 SV=1;tr|A0A3B6SN54|A0A3B6SN54_WHEAT Reticulon-like protein OS=Triticum aestivum OX=4565 PE=4 SV=1	VarLoc	0.0007ns
prot0331	A0A1D6CBE4;A0A3B6SN54	tr|A0A1D6CBE4|A0A1D6CBE4_WHEAT Reticulon-like protein OS=Triticum aestivum OX=4565 PE=4 SV=1;tr|A0A3B6SN54|A0A3B6SN54_WHEAT Reticulon-like protein OS=Triticum aestivum OX=4565 PE=4 SV=1	VarR	6597.89
prot0335	A0A1D6CXF2	tr|A0A1D6CXF2|A0A1D6CXF2_WHEAT Proteasome subunit alpha type OS=Triticum aestivum OX=4565 PE=3 SV=1	VarG	408.9172ns
prot0335	A0A1D6CXF2	tr|A0A1D6CXF2|A0A1D6CXF2_WHEAT Proteasome subunit alpha type OS=Triticum aestivum OX=4565 PE=3 SV=1	VarLoc	137.6145ns
prot0335	A0A1D6CXF2	tr|A0A1D6CXF2|A0A1D6CXF2_WHEAT Proteasome subunit alpha type OS=Triticum aestivum OX=4565 PE=3 SV=1	VarR	1504.23
prot0336	A0A1D6CXJ5;A0A3B6SF83	tr|A0A1D6CXJ5|A0A1D6CXJ5_WHEAT T-complex protein 1 subunit delta OS=Triticum aestivum OX=4565 PE=3 SV=1;tr|A0A3B6SF83|A0A3B6SF83_WHEAT T-complex protein 1 subunit delta OS=Triticum aestivum OX=4565 PE=3 SV=1	VarG	0.0011ns
prot0336	A0A1D6CXJ5;A0A3B6SF83	tr|A0A1D6CXJ5|A0A1D6CXJ5_WHEAT T-complex protein 1 subunit delta OS=Triticum aestivum OX=4565 PE=3 SV=1;tr|A0A3B6SF83|A0A3B6SF83_WHEAT T-complex protein 1 subunit delta OS=Triticum aestivum OX=4565 PE=3 SV=1	VarLoc	571.5683ns
prot0336	A0A1D6CXJ5;A0A3B6SF83	tr|A0A1D6CXJ5|A0A1D6CXJ5_WHEAT T-complex protein 1 subunit delta OS=Triticum aestivum OX=4565 PE=3 SV=1;tr|A0A3B6SF83|A0A3B6SF83_WHEAT T-complex protein 1 subunit delta OS=Triticum aestivum OX=4565 PE=3 SV=1	VarR	6077.82
prot0337	A0A1D6CXT4;A0A3B6SDN7	tr|A0A1D6CXT4|A0A1D6CXT4_WHEAT Proteasome subunit alpha type OS=Triticum aestivum OX=4565 PE=3 SV=1;tr|A0A3B6SDN7|A0A3B6SDN7_WHEAT Proteasome subunit alpha type OS=Triticum aestivum OX=4565 PE=3 SV=1	VarG	580.2685ns
prot0337	A0A1D6CXT4;A0A3B6SDN7	tr|A0A1D6CXT4|A0A1D6CXT4_WHEAT Proteasome subunit alpha type OS=Triticum aestivum OX=4565 PE=3 SV=1;tr|A0A3B6SDN7|A0A3B6SDN7_WHEAT Proteasome subunit alpha type OS=Triticum aestivum OX=4565 PE=3 SV=1	VarLoc	0.0014ns
prot0337	A0A1D6CXT4;A0A3B6SDN7	tr|A0A1D6CXT4|A0A1D6CXT4_WHEAT Proteasome subunit alpha type OS=Triticum aestivum OX=4565 PE=3 SV=1;tr|A0A3B6SDN7|A0A3B6SDN7_WHEAT Proteasome subunit alpha type OS=Triticum aestivum OX=4565 PE=3 SV=1	VarR	4667.95
prot0338	A0A3B6SGQ9;A0A1D6CYN6;A0A3B6TR89;A0A3B6SJ61;A0A1D6CYN5	tr|A0A3B6SGQ9|A0A3B6SGQ9_WHEAT Defective in cullin neddylation protein OS=Triticum aestivum OX=4565 PE=4 SV=1;tr|A0A1D6CYN6|A0A1D6CYN6_WHEAT Defective in cullin neddylation protein OS=Triticum aestivum OX=4565 PE=4 SV=1;tr|A0A3B6TR89|A0A3B6TR89_WHEAT Defec	VarG	0.0006ns
prot0338	A0A3B6SGQ9;A0A1D6CYN6;A0A3B6TR89;A0A3B6SJ61;A0A1D6CYN5	tr|A0A3B6SGQ9|A0A3B6SGQ9_WHEAT Defective in cullin neddylation protein OS=Triticum aestivum OX=4565 PE=4 SV=1;tr|A0A1D6CYN6|A0A1D6CYN6_WHEAT Defective in cullin neddylation protein OS=Triticum aestivum OX=4565 PE=4 SV=1;tr|A0A3B6TR89|A0A3B6TR89_WHEAT Defec	VarLoc	0.0006ns
prot0338	A0A3B6SGQ9;A0A1D6CYN6;A0A3B6TR89;A0A3B6SJ61;A0A1D6CYN5	tr|A0A3B6SGQ9|A0A3B6SGQ9_WHEAT Defective in cullin neddylation protein OS=Triticum aestivum OX=4565 PE=4 SV=1;tr|A0A1D6CYN6|A0A1D6CYN6_WHEAT Defective in cullin neddylation protein OS=Triticum aestivum OX=4565 PE=4 SV=1;tr|A0A3B6TR89|A0A3B6TR89_WHEAT Defec	VarR	354.93
prot0340	A0A1D6D1N1;A0A3B6RAV4;A0A341Z653;A0A3B6REY6	tr|A0A1D6D1N1|A0A1D6D1N1_WHEAT Uncharacterized protein OS=Triticum aestivum OX=4565 PE=3 SV=1;tr|A0A3B6RAV4|A0A3B6RAV4_WHEAT Uncharacterized protein OS=Triticum aestivum OX=4565 PE=3 SV=1;tr|A0A341Z653|A0A341Z653_WHEAT Uncharacterized protein OS=Triticum a	VarG	0.0101ns
prot0340	A0A1D6D1N1;A0A3B6RAV4;A0A341Z653;A0A3B6REY6	tr|A0A1D6D1N1|A0A1D6D1N1_WHEAT Uncharacterized protein OS=Triticum aestivum OX=4565 PE=3 SV=1;tr|A0A3B6RAV4|A0A3B6RAV4_WHEAT Uncharacterized protein OS=Triticum aestivum OX=4565 PE=3 SV=1;tr|A0A341Z653|A0A341Z653_WHEAT Uncharacterized protein OS=Triticum a	VarLoc	0.0006ns
prot0340	A0A1D6D1N1;A0A3B6RAV4;A0A341Z653;A0A3B6REY6	tr|A0A1D6D1N1|A0A1D6D1N1_WHEAT Uncharacterized protein OS=Triticum aestivum OX=4565 PE=3 SV=1;tr|A0A3B6RAV4|A0A3B6RAV4_WHEAT Uncharacterized protein OS=Triticum aestivum OX=4565 PE=3 SV=1;tr|A0A341Z653|A0A341Z653_WHEAT Uncharacterized protein OS=Triticum a	VarR	6301.71
prot0342	A0A3B6RBX2;A0A1D6D2F0;A0A3B6I1H4;A0A3B6I3H8;A0A3B5Y098	tr|A0A3B6RBX2|A0A3B6RBX2_WHEAT Uncharacterized protein OS=Triticum aestivum OX=4565 PE=3 SV=1;tr|A0A1D6D2F0|A0A1D6D2F0_WHEAT Uncharacterized protein OS=Triticum aestivum OX=4565 PE=3 SV=1;tr|A0A3B6I1H4|A0A3B6I1H4_WHEAT Uncharacterized protein OS=Triticum a	VarG	4663.7007ns
prot0342	A0A3B6RBX2;A0A1D6D2F0;A0A3B6I1H4;A0A3B6I3H8;A0A3B5Y098	tr|A0A3B6RBX2|A0A3B6RBX2_WHEAT Uncharacterized protein OS=Triticum aestivum OX=4565 PE=3 SV=1;tr|A0A1D6D2F0|A0A1D6D2F0_WHEAT Uncharacterized protein OS=Triticum aestivum OX=4565 PE=3 SV=1;tr|A0A3B6I1H4|A0A3B6I1H4_WHEAT Uncharacterized protein OS=Triticum a	VarLoc	0.0021ns
prot0342	A0A3B6RBX2;A0A1D6D2F0;A0A3B6I1H4;A0A3B6I3H8;A0A3B5Y098	tr|A0A3B6RBX2|A0A3B6RBX2_WHEAT Uncharacterized protein OS=Triticum aestivum OX=4565 PE=3 SV=1;tr|A0A1D6D2F0|A0A1D6D2F0_WHEAT Uncharacterized protein OS=Triticum aestivum OX=4565 PE=3 SV=1;tr|A0A3B6I1H4|A0A3B6I1H4_WHEAT Uncharacterized protein OS=Triticum a	VarR	20519.3
prot0343	A0A1D6D5I2	tr|A0A1D6D5I2|A0A1D6D5I2_WHEAT ACB domain-containing protein OS=Triticum aestivum OX=4565 PE=4 SV=1	VarG	0.0094ns
prot0343	A0A1D6D5I2	tr|A0A1D6D5I2|A0A1D6D5I2_WHEAT ACB domain-containing protein OS=Triticum aestivum OX=4565 PE=4 SV=1	VarLoc	2050.5672ns
prot0343	A0A1D6D5I2	tr|A0A1D6D5I2|A0A1D6D5I2_WHEAT ACB domain-containing protein OS=Triticum aestivum OX=4565 PE=4 SV=1	VarR	5871.59
prot0345	A0A3B6CAL0;A0A1D6DB09	tr|A0A3B6CAL0|A0A3B6CAL0_WHEAT FAS1 domain-containing protein OS=Triticum aestivum OX=4565 PE=4 SV=1;tr|A0A1D6DB09|A0A1D6DB09_WHEAT FAS1 domain-containing protein OS=Triticum aestivum OX=4565 GN=CAMPLR22A2D_LOCUS3980 PE=4 SV=1	VarG	47869.7675ns
prot0345	A0A3B6CAL0;A0A1D6DB09	tr|A0A3B6CAL0|A0A3B6CAL0_WHEAT FAS1 domain-containing protein OS=Triticum aestivum OX=4565 PE=4 SV=1;tr|A0A1D6DB09|A0A1D6DB09_WHEAT FAS1 domain-containing protein OS=Triticum aestivum OX=4565 GN=CAMPLR22A2D_LOCUS3980 PE=4 SV=1	VarLoc	0.0129ns
prot0345	A0A3B6CAL0;A0A1D6DB09	tr|A0A3B6CAL0|A0A3B6CAL0_WHEAT FAS1 domain-containing protein OS=Triticum aestivum OX=4565 PE=4 SV=1;tr|A0A1D6DB09|A0A1D6DB09_WHEAT FAS1 domain-containing protein OS=Triticum aestivum OX=4565 GN=CAMPLR22A2D_LOCUS3980 PE=4 SV=1	VarR	127512
prot0348	A0A3B6AVR1;A0A1D6DET1	tr|A0A3B6AVR1|A0A3B6AVR1_WHEAT Uncharacterized protein OS=Triticum aestivum OX=4565 PE=4 SV=1;tr|A0A1D6DET1|A0A1D6DET1_WHEAT Uncharacterized protein OS=Triticum aestivum OX=4565 GN=CAMPLR22A2D_LOCUS2138 PE=4 SV=1	VarG	0.0025ns
prot0348	A0A3B6AVR1;A0A1D6DET1	tr|A0A3B6AVR1|A0A3B6AVR1_WHEAT Uncharacterized protein OS=Triticum aestivum OX=4565 PE=4 SV=1;tr|A0A1D6DET1|A0A1D6DET1_WHEAT Uncharacterized protein OS=Triticum aestivum OX=4565 GN=CAMPLR22A2D_LOCUS2138 PE=4 SV=1	VarLoc	0.0403ns
prot0348	A0A3B6AVR1;A0A1D6DET1	tr|A0A3B6AVR1|A0A3B6AVR1_WHEAT Uncharacterized protein OS=Triticum aestivum OX=4565 PE=4 SV=1;tr|A0A1D6DET1|A0A1D6DET1_WHEAT Uncharacterized protein OS=Triticum aestivum OX=4565 GN=CAMPLR22A2D_LOCUS2138 PE=4 SV=1	VarR	25188.7
prot0349	A0A3B6C4X9;A0A1D6DFP1;A0A3B6AXM6	tr|A0A3B6C4X9|A0A3B6C4X9_WHEAT ATP-synt_DE_N domain-containing protein OS=Triticum aestivum OX=4565 PE=3 SV=1;tr|A0A1D6DFP1|A0A1D6DFP1_WHEAT ATP-synt_DE_N domain-containing protein OS=Triticum aestivum OX=4565 GN=CAMPLR22A2D_LOCUS2370 PE=3 SV=1;tr|A0A3B6AX	VarG	0.0125ns
prot0349	A0A3B6C4X9;A0A1D6DFP1;A0A3B6AXM6	tr|A0A3B6C4X9|A0A3B6C4X9_WHEAT ATP-synt_DE_N domain-containing protein OS=Triticum aestivum OX=4565 PE=3 SV=1;tr|A0A1D6DFP1|A0A1D6DFP1_WHEAT ATP-synt_DE_N domain-containing protein OS=Triticum aestivum OX=4565 GN=CAMPLR22A2D_LOCUS2370 PE=3 SV=1;tr|A0A3B6AX	VarLoc	0.0125ns
prot0349	A0A3B6C4X9;A0A1D6DFP1;A0A3B6AXM6	tr|A0A3B6C4X9|A0A3B6C4X9_WHEAT ATP-synt_DE_N domain-containing protein OS=Triticum aestivum OX=4565 PE=3 SV=1;tr|A0A1D6DFP1|A0A1D6DFP1_WHEAT ATP-synt_DE_N domain-containing protein OS=Triticum aestivum OX=4565 GN=CAMPLR22A2D_LOCUS2370 PE=3 SV=1;tr|A0A3B6AX	VarR	123798
prot0351	A0A1D6DK86	tr|A0A1D6DK86|A0A1D6DK86_WHEAT 40S ribosomal protein S24 OS=Triticum aestivum OX=4565 PE=3 SV=1	VarG	0.057ns
prot0351	A0A1D6DK86	tr|A0A1D6DK86|A0A1D6DK86_WHEAT 40S ribosomal protein S24 OS=Triticum aestivum OX=4565 PE=3 SV=1	VarLoc	0.0103ns
prot0351	A0A1D6DK86	tr|A0A1D6DK86|A0A1D6DK86_WHEAT 40S ribosomal protein S24 OS=Triticum aestivum OX=4565 PE=3 SV=1	VarR	102200
prot0352	A0A1D6DKF8	tr|A0A1D6DKF8|A0A1D6DKF8_WHEAT Uncharacterized protein OS=Triticum aestivum OX=4565 PE=4 SV=1	VarG	25796.4416ns
prot0352	A0A1D6DKF8	tr|A0A1D6DKF8|A0A1D6DKF8_WHEAT Uncharacterized protein OS=Triticum aestivum OX=4565 PE=4 SV=1	VarLoc	21578.9684*
prot0352	A0A1D6DKF8	tr|A0A1D6DKF8|A0A1D6DKF8_WHEAT Uncharacterized protein OS=Triticum aestivum OX=4565 PE=4 SV=1	VarR	58370.6
prot0354	A0A1D6RE03	tr|A0A1D6RE03|A0A1D6RE03_WHEAT Usp domain-containing protein OS=Triticum aestivum OX=4565 PE=4 SV=1	VarG	1912.6296ns
prot0354	A0A1D6RE03	tr|A0A1D6RE03|A0A1D6RE03_WHEAT Usp domain-containing protein OS=Triticum aestivum OX=4565 PE=4 SV=1	VarLoc	10105.3972ns
prot0354	A0A1D6RE03	tr|A0A1D6RE03|A0A1D6RE03_WHEAT Usp domain-containing protein OS=Triticum aestivum OX=4565 PE=4 SV=1	VarR	49367.5
prot0355	A0A1D6RER0	tr|A0A1D6RER0|A0A1D6RER0_WHEAT Delta gliadin-B1 OS=Triticum aestivum OX=4565 GN=Gli-1 PE=4 SV=1	VarG	15995.4756ns
prot0355	A0A1D6RER0	tr|A0A1D6RER0|A0A1D6RER0_WHEAT Delta gliadin-B1 OS=Triticum aestivum OX=4565 GN=Gli-1 PE=4 SV=1	VarLoc	120287.4006***
prot0355	A0A1D6RER0	tr|A0A1D6RER0|A0A1D6RER0_WHEAT Delta gliadin-B1 OS=Triticum aestivum OX=4565 GN=Gli-1 PE=4 SV=1	VarR	35665.4
prot0364	A0A1D6RPZ0;A0A3B6C285	tr|A0A1D6RPZ0|A0A1D6RPZ0_WHEAT S1 motif domain-containing protein OS=Triticum aestivum OX=4565 GN=CAMPLR22A2D_LOCUS735 PE=4 SV=1;tr|A0A3B6C285|A0A3B6C285_WHEAT S1 motif domain-containing protein OS=Triticum aestivum OX=4565 PE=4 SV=1	VarG	0.0004ns
prot0364	A0A1D6RPZ0;A0A3B6C285	tr|A0A1D6RPZ0|A0A1D6RPZ0_WHEAT S1 motif domain-containing protein OS=Triticum aestivum OX=4565 GN=CAMPLR22A2D_LOCUS735 PE=4 SV=1;tr|A0A3B6C285|A0A3B6C285_WHEAT S1 motif domain-containing protein OS=Triticum aestivum OX=4565 PE=4 SV=1	VarLoc	54.0498ns
prot0364	A0A1D6RPZ0;A0A3B6C285	tr|A0A1D6RPZ0|A0A1D6RPZ0_WHEAT S1 motif domain-containing protein OS=Triticum aestivum OX=4565 GN=CAMPLR22A2D_LOCUS735 PE=4 SV=1;tr|A0A3B6C285|A0A3B6C285_WHEAT S1 motif domain-containing protein OS=Triticum aestivum OX=4565 PE=4 SV=1	VarR	3848.14
prot0367	A0A1D6S1Y9;A0A3B6N100;A0A3B6LV48	tr|A0A1D6S1Y9|A0A1D6S1Y9_WHEAT Uncharacterized protein OS=Triticum aestivum OX=4565 PE=3 SV=1;tr|A0A3B6N100|A0A3B6N100_WHEAT Uncharacterized protein OS=Triticum aestivum OX=4565 PE=3 SV=1;tr|A0A3B6LV48|A0A3B6LV48_WHEAT Uncharacterized protein OS=Triticum a	VarG	0.0027ns
prot0367	A0A1D6S1Y9;A0A3B6N100;A0A3B6LV48	tr|A0A1D6S1Y9|A0A1D6S1Y9_WHEAT Uncharacterized protein OS=Triticum aestivum OX=4565 PE=3 SV=1;tr|A0A3B6N100|A0A3B6N100_WHEAT Uncharacterized protein OS=Triticum aestivum OX=4565 PE=3 SV=1;tr|A0A3B6LV48|A0A3B6LV48_WHEAT Uncharacterized protein OS=Triticum a	VarLoc	919.3523ns
prot0367	A0A1D6S1Y9;A0A3B6N100;A0A3B6LV48	tr|A0A1D6S1Y9|A0A1D6S1Y9_WHEAT Uncharacterized protein OS=Triticum aestivum OX=4565 PE=3 SV=1;tr|A0A3B6N100|A0A3B6N100_WHEAT Uncharacterized protein OS=Triticum aestivum OX=4565 PE=3 SV=1;tr|A0A3B6LV48|A0A3B6LV48_WHEAT Uncharacterized protein OS=Triticum a	VarR	4691.64
prot0374	A0A1K0JNG6	tr|A0A1K0JNG6|A0A1K0JNG6_WHEAT Alpha-gliadin OS=Triticum aestivum OX=4565 GN=Gli-D2-15 PE=4 SV=1	VarG	2.1863ns
prot0374	A0A1K0JNG6	tr|A0A1K0JNG6|A0A1K0JNG6_WHEAT Alpha-gliadin OS=Triticum aestivum OX=4565 GN=Gli-D2-15 PE=4 SV=1	VarLoc	10824158.5991***
prot0374	A0A1K0JNG6	tr|A0A1K0JNG6|A0A1K0JNG6_WHEAT Alpha-gliadin OS=Triticum aestivum OX=4565 GN=Gli-D2-15 PE=4 SV=1	VarR	1.25498e+07
prot0378	A0A3B6TS84;A0A3B6SKI3;A0A2P1AAU6;A0A2P1AAS7	tr|A0A3B6TS84|A0A3B6TS84_WHEAT ABCF1d OS=Triticum aestivum OX=4565 PE=4 SV=1;tr|A0A3B6SKI3|A0A3B6SKI3_WHEAT ABCF1b OS=Triticum aestivum OX=4565 PE=4 SV=1;tr|A0A2P1AAU6|A0A2P1AAU6_WHEAT ABCF1d OS=Triticum aestivum OX=4565 PE=2 SV=1;tr|A0A2P1AAS7|A0A2P1AAS7_	VarG	0.0006ns
prot0378	A0A3B6TS84;A0A3B6SKI3;A0A2P1AAU6;A0A2P1AAS7	tr|A0A3B6TS84|A0A3B6TS84_WHEAT ABCF1d OS=Triticum aestivum OX=4565 PE=4 SV=1;tr|A0A3B6SKI3|A0A3B6SKI3_WHEAT ABCF1b OS=Triticum aestivum OX=4565 PE=4 SV=1;tr|A0A2P1AAU6|A0A2P1AAU6_WHEAT ABCF1d OS=Triticum aestivum OX=4565 PE=2 SV=1;tr|A0A2P1AAS7|A0A2P1AAS7_	VarLoc	0ns
prot0378	A0A3B6TS84;A0A3B6SKI3;A0A2P1AAU6;A0A2P1AAS7	tr|A0A3B6TS84|A0A3B6TS84_WHEAT ABCF1d OS=Triticum aestivum OX=4565 PE=4 SV=1;tr|A0A3B6SKI3|A0A3B6SKI3_WHEAT ABCF1b OS=Triticum aestivum OX=4565 PE=4 SV=1;tr|A0A2P1AAU6|A0A2P1AAU6_WHEAT ABCF1d OS=Triticum aestivum OX=4565 PE=2 SV=1;tr|A0A2P1AAS7|A0A2P1AAS7_	VarR	383.689
prot0379	A0A2P1E8S5;A0A3B6GZP8	tr|A0A2P1E8S5|A0A2P1E8S5_WHEAT Fructose-bisphosphate aldolase OS=Triticum aestivum OX=4565 GN=FBA16 PE=3 SV=1;tr|A0A3B6GZP8|A0A3B6GZP8_WHEAT Fructose-bisphosphate aldolase OS=Triticum aestivum OX=4565 PE=3 SV=1	VarG	0.0457ns
prot0379	A0A2P1E8S5;A0A3B6GZP8	tr|A0A2P1E8S5|A0A2P1E8S5_WHEAT Fructose-bisphosphate aldolase OS=Triticum aestivum OX=4565 GN=FBA16 PE=3 SV=1;tr|A0A3B6GZP8|A0A3B6GZP8_WHEAT Fructose-bisphosphate aldolase OS=Triticum aestivum OX=4565 PE=3 SV=1	VarLoc	4404.2085ns
prot0379	A0A2P1E8S5;A0A3B6GZP8	tr|A0A2P1E8S5|A0A2P1E8S5_WHEAT Fructose-bisphosphate aldolase OS=Triticum aestivum OX=4565 GN=FBA16 PE=3 SV=1;tr|A0A3B6GZP8|A0A3B6GZP8_WHEAT Fructose-bisphosphate aldolase OS=Triticum aestivum OX=4565 PE=3 SV=1	VarR	57323.3
prot0380	A0A2R2Y441	tr|A0A2R2Y441|A0A2R2Y441_WHEAT CSB_alpha gliadin 9 OS=Triticum aestivum OX=4565 GN=Gli-2 PE=4 SV=1	VarG	3745403.6003ns
prot0380	A0A2R2Y441	tr|A0A2R2Y441|A0A2R2Y441_WHEAT CSB_alpha gliadin 9 OS=Triticum aestivum OX=4565 GN=Gli-2 PE=4 SV=1	VarLoc	6524181.3734ns
prot0380	A0A2R2Y441	tr|A0A2R2Y441|A0A2R2Y441_WHEAT CSB_alpha gliadin 9 OS=Triticum aestivum OX=4565 GN=Gli-2 PE=4 SV=1	VarR	3.67796e+07
prot0381	A0A2U8JD37	tr|A0A2U8JD37|A0A2U8JD37_WHEAT Delta gliadin-D1 OS=Triticum aestivum OX=4565 GN=Gli-1 PE=4 SV=1	VarG	8247056.3002ns
prot0381	A0A2U8JD37	tr|A0A2U8JD37|A0A2U8JD37_WHEAT Delta gliadin-D1 OS=Triticum aestivum OX=4565 GN=Gli-1 PE=4 SV=1	VarLoc	25504361.5684***
prot0381	A0A2U8JD37	tr|A0A2U8JD37|A0A2U8JD37_WHEAT Delta gliadin-D1 OS=Triticum aestivum OX=4565 GN=Gli-1 PE=4 SV=1	VarR	1.73279e+07
prot0382	A0A3B6D5T4;A0A2X0S089;A0A3B6AS28	tr|A0A3B6D5T4|A0A3B6D5T4_WHEAT Lactoylglutathione lyase OS=Triticum aestivum OX=4565 PE=3 SV=1;tr|A0A2X0S089|A0A2X0S089_WHEAT Lactoylglutathione lyase OS=Triticum aestivum OX=4565 GN=CAMPLR22A2D_LOCUS577 PE=3 SV=1;tr|A0A3B6AS28|A0A3B6AS28_WHEAT Lactoylglut	VarG	2084.9538ns
prot0382	A0A3B6D5T4;A0A2X0S089;A0A3B6AS28	tr|A0A3B6D5T4|A0A3B6D5T4_WHEAT Lactoylglutathione lyase OS=Triticum aestivum OX=4565 PE=3 SV=1;tr|A0A2X0S089|A0A2X0S089_WHEAT Lactoylglutathione lyase OS=Triticum aestivum OX=4565 GN=CAMPLR22A2D_LOCUS577 PE=3 SV=1;tr|A0A3B6AS28|A0A3B6AS28_WHEAT Lactoylglut	VarLoc	2952.8331ns
prot0382	A0A3B6D5T4;A0A2X0S089;A0A3B6AS28	tr|A0A3B6D5T4|A0A3B6D5T4_WHEAT Lactoylglutathione lyase OS=Triticum aestivum OX=4565 PE=3 SV=1;tr|A0A2X0S089|A0A2X0S089_WHEAT Lactoylglutathione lyase OS=Triticum aestivum OX=4565 GN=CAMPLR22A2D_LOCUS577 PE=3 SV=1;tr|A0A3B6AS28|A0A3B6AS28_WHEAT Lactoylglut	VarR	26237
prot0384	A0A3B6AU09;A0A2X0S1W6;A0A3B6C1F7;A0A3B6ASL5	tr|A0A3B6AU09|A0A3B6AU09_WHEAT Glutamine amidotransferase type-2 domain-containing protein OS=Triticum aestivum OX=4565 PE=4 SV=1;tr|A0A2X0S1W6|A0A2X0S1W6_WHEAT Glutamine amidotransferase type-2 domain-containing protein OS=Triticum aestivum OX=4565 GN=CAM	VarG	161.359ns
prot0384	A0A3B6AU09;A0A2X0S1W6;A0A3B6C1F7;A0A3B6ASL5	tr|A0A3B6AU09|A0A3B6AU09_WHEAT Glutamine amidotransferase type-2 domain-containing protein OS=Triticum aestivum OX=4565 PE=4 SV=1;tr|A0A2X0S1W6|A0A2X0S1W6_WHEAT Glutamine amidotransferase type-2 domain-containing protein OS=Triticum aestivum OX=4565 GN=CAM	VarLoc	0.0008ns
prot0384	A0A3B6AU09;A0A2X0S1W6;A0A3B6C1F7;A0A3B6ASL5	tr|A0A3B6AU09|A0A3B6AU09_WHEAT Glutamine amidotransferase type-2 domain-containing protein OS=Triticum aestivum OX=4565 PE=4 SV=1;tr|A0A2X0S1W6|A0A2X0S1W6_WHEAT Glutamine amidotransferase type-2 domain-containing protein OS=Triticum aestivum OX=4565 GN=CAM	VarR	480.103
prot0388	A0A3B6DB92;A0A3B6C4P9;A0A3B6AX00;A0A3B6DF04;A0A3B6C4T5;A0A3B6AWL0;A0A3B6C4L6;A0A3B6AVZ3;A0A2X0S4L6	tr|A0A3B6DB92|A0A3B6DB92_WHEAT PCI domain-containing protein OS=Triticum aestivum OX=4565 PE=4 SV=1;tr|A0A3B6C4P9|A0A3B6C4P9_WHEAT PCI domain-containing protein OS=Triticum aestivum OX=4565 PE=4 SV=1;tr|A0A3B6AX00|A0A3B6AX00_WHEAT PCI domain-containing pro	VarG	0.0001ns
prot0388	A0A3B6DB92;A0A3B6C4P9;A0A3B6AX00;A0A3B6DF04;A0A3B6C4T5;A0A3B6AWL0;A0A3B6C4L6;A0A3B6AVZ3;A0A2X0S4L6	tr|A0A3B6DB92|A0A3B6DB92_WHEAT PCI domain-containing protein OS=Triticum aestivum OX=4565 PE=4 SV=1;tr|A0A3B6C4P9|A0A3B6C4P9_WHEAT PCI domain-containing protein OS=Triticum aestivum OX=4565 PE=4 SV=1;tr|A0A3B6AX00|A0A3B6AX00_WHEAT PCI domain-containing pro	VarLoc	0.0001ns
prot0388	A0A3B6DB92;A0A3B6C4P9;A0A3B6AX00;A0A3B6DF04;A0A3B6C4T5;A0A3B6AWL0;A0A3B6C4L6;A0A3B6AVZ3;A0A2X0S4L6	tr|A0A3B6DB92|A0A3B6DB92_WHEAT PCI domain-containing protein OS=Triticum aestivum OX=4565 PE=4 SV=1;tr|A0A3B6C4P9|A0A3B6C4P9_WHEAT PCI domain-containing protein OS=Triticum aestivum OX=4565 PE=4 SV=1;tr|A0A3B6AX00|A0A3B6AX00_WHEAT PCI domain-containing pro	VarR	929.504
prot0389	A0A3B6DB66;A0A2X0S595;A0A3B6C515;A0A3B6AWU6;A0A3B6C7H1;A0A3B6AY75	tr|A0A3B6DB66|A0A3B6DB66_WHEAT NADH_4Fe-4S domain-containing protein OS=Triticum aestivum OX=4565 PE=4 SV=1;tr|A0A2X0S595|A0A2X0S595_WHEAT NADH dehydrogenase [ubiquinone] flavoprotein 1, mitochondrial OS=Triticum aestivum OX=4565 GN=CAMPLR22A2D_LOCUS2285 P	VarG	614.6533ns
prot0389	A0A3B6DB66;A0A2X0S595;A0A3B6C515;A0A3B6AWU6;A0A3B6C7H1;A0A3B6AY75	tr|A0A3B6DB66|A0A3B6DB66_WHEAT NADH_4Fe-4S domain-containing protein OS=Triticum aestivum OX=4565 PE=4 SV=1;tr|A0A2X0S595|A0A2X0S595_WHEAT NADH dehydrogenase [ubiquinone] flavoprotein 1, mitochondrial OS=Triticum aestivum OX=4565 GN=CAMPLR22A2D_LOCUS2285 P	VarLoc	116.1773ns
prot0389	A0A3B6DB66;A0A2X0S595;A0A3B6C515;A0A3B6AWU6;A0A3B6C7H1;A0A3B6AY75	tr|A0A3B6DB66|A0A3B6DB66_WHEAT NADH_4Fe-4S domain-containing protein OS=Triticum aestivum OX=4565 PE=4 SV=1;tr|A0A2X0S595|A0A2X0S595_WHEAT NADH dehydrogenase [ubiquinone] flavoprotein 1, mitochondrial OS=Triticum aestivum OX=4565 GN=CAMPLR22A2D_LOCUS2285 P	VarR	320.971
prot0390	A0A3B6DC18;A0A3B6C4Z7;A0A3B6DBM3;A0A3B6C564;A0A3B6DCW0;A0A3B6C7M1;A0A3B6C5B4;A0A2X0S5D0	tr|A0A3B6DC18|A0A3B6DC18_WHEAT Uncharacterized protein OS=Triticum aestivum OX=4565 PE=3 SV=1;tr|A0A3B6C4Z7|A0A3B6C4Z7_WHEAT Uncharacterized protein OS=Triticum aestivum OX=4565 PE=3 SV=1;tr|A0A3B6DBM3|A0A3B6DBM3_WHEAT Uncharacterized protein OS=Triticum a	VarG	293.8507ns
prot0390	A0A3B6DC18;A0A3B6C4Z7;A0A3B6DBM3;A0A3B6C564;A0A3B6DCW0;A0A3B6C7M1;A0A3B6C5B4;A0A2X0S5D0	tr|A0A3B6DC18|A0A3B6DC18_WHEAT Uncharacterized protein OS=Triticum aestivum OX=4565 PE=3 SV=1;tr|A0A3B6C4Z7|A0A3B6C4Z7_WHEAT Uncharacterized protein OS=Triticum aestivum OX=4565 PE=3 SV=1;tr|A0A3B6DBM3|A0A3B6DBM3_WHEAT Uncharacterized protein OS=Triticum a	VarLoc	54.4575ns
prot0390	A0A3B6DC18;A0A3B6C4Z7;A0A3B6DBM3;A0A3B6C564;A0A3B6DCW0;A0A3B6C7M1;A0A3B6C5B4;A0A2X0S5D0	tr|A0A3B6DC18|A0A3B6DC18_WHEAT Uncharacterized protein OS=Triticum aestivum OX=4565 PE=3 SV=1;tr|A0A3B6C4Z7|A0A3B6C4Z7_WHEAT Uncharacterized protein OS=Triticum aestivum OX=4565 PE=3 SV=1;tr|A0A3B6DBM3|A0A3B6DBM3_WHEAT Uncharacterized protein OS=Triticum a	VarR	1349.32
prot0391	A0A3B6C641;A0A2X0S5H9;A0A3B6AZG5	tr|A0A3B6C641|A0A3B6C641_WHEAT SOR_SNZ domain-containing protein OS=Triticum aestivum OX=4565 PE=3 SV=1;tr|A0A2X0S5H9|A0A2X0S5H9_WHEAT SOR_SNZ domain-containing protein OS=Triticum aestivum OX=4565 GN=CAMPLR22A2D_LOCUS2650 PE=3 SV=1;tr|A0A3B6AZG5|A0A3B6AZG	VarG	105.3672ns
prot0391	A0A3B6C641;A0A2X0S5H9;A0A3B6AZG5	tr|A0A3B6C641|A0A3B6C641_WHEAT SOR_SNZ domain-containing protein OS=Triticum aestivum OX=4565 PE=3 SV=1;tr|A0A2X0S5H9|A0A2X0S5H9_WHEAT SOR_SNZ domain-containing protein OS=Triticum aestivum OX=4565 GN=CAMPLR22A2D_LOCUS2650 PE=3 SV=1;tr|A0A3B6AZG5|A0A3B6AZG	VarLoc	299.3213**
prot0391	A0A3B6C641;A0A2X0S5H9;A0A3B6AZG5	tr|A0A3B6C641|A0A3B6C641_WHEAT SOR_SNZ domain-containing protein OS=Triticum aestivum OX=4565 PE=3 SV=1;tr|A0A2X0S5H9|A0A2X0S5H9_WHEAT SOR_SNZ domain-containing protein OS=Triticum aestivum OX=4565 GN=CAMPLR22A2D_LOCUS2650 PE=3 SV=1;tr|A0A3B6AZG5|A0A3B6AZG	VarR	277.9
prot0392	A0A3B6SIV9;A0A2X0S5Q2;A0A3B6H506	tr|A0A3B6SIV9|A0A3B6SIV9_WHEAT Cytochrome c domain-containing protein OS=Triticum aestivum OX=4565 PE=4 SV=1;tr|A0A2X0S5Q2|A0A2X0S5Q2_WHEAT Cytochrome c domain-containing protein OS=Triticum aestivum OX=4565 GN=CAMPLR22A2D_LOCUS2465 PE=4 SV=1;tr|A0A3B6H506	VarG	344.1033ns
prot0392	A0A3B6SIV9;A0A2X0S5Q2;A0A3B6H506	tr|A0A3B6SIV9|A0A3B6SIV9_WHEAT Cytochrome c domain-containing protein OS=Triticum aestivum OX=4565 PE=4 SV=1;tr|A0A2X0S5Q2|A0A2X0S5Q2_WHEAT Cytochrome c domain-containing protein OS=Triticum aestivum OX=4565 GN=CAMPLR22A2D_LOCUS2465 PE=4 SV=1;tr|A0A3B6H506	VarLoc	2315.6955*
prot0392	A0A3B6SIV9;A0A2X0S5Q2;A0A3B6H506	tr|A0A3B6SIV9|A0A3B6SIV9_WHEAT Cytochrome c domain-containing protein OS=Triticum aestivum OX=4565 PE=4 SV=1;tr|A0A2X0S5Q2|A0A2X0S5Q2_WHEAT Cytochrome c domain-containing protein OS=Triticum aestivum OX=4565 GN=CAMPLR22A2D_LOCUS2465 PE=4 SV=1;tr|A0A3B6H506	VarR	1104.94
prot0395	A0A3B6AZ17;A0A2X0S675	tr|A0A3B6AZ17|A0A3B6AZ17_WHEAT Uncharacterized protein OS=Triticum aestivum OX=4565 PE=4 SV=1;tr|A0A2X0S675|A0A2X0S675_WHEAT Uncharacterized protein OS=Triticum aestivum OX=4565 GN=CAMPLR22A2D_LOCUS2816 PE=4 SV=1	VarG	0.0004ns
prot0395	A0A3B6AZ17;A0A2X0S675	tr|A0A3B6AZ17|A0A3B6AZ17_WHEAT Uncharacterized protein OS=Triticum aestivum OX=4565 PE=4 SV=1;tr|A0A2X0S675|A0A2X0S675_WHEAT Uncharacterized protein OS=Triticum aestivum OX=4565 GN=CAMPLR22A2D_LOCUS2816 PE=4 SV=1	VarLoc	66.565ns
prot0395	A0A3B6AZ17;A0A2X0S675	tr|A0A3B6AZ17|A0A3B6AZ17_WHEAT Uncharacterized protein OS=Triticum aestivum OX=4565 PE=4 SV=1;tr|A0A2X0S675|A0A2X0S675_WHEAT Uncharacterized protein OS=Triticum aestivum OX=4565 GN=CAMPLR22A2D_LOCUS2816 PE=4 SV=1	VarR	3546.77
prot0397	A0A3B6DCX6;A0A3B6AXU7;A0A2X0S6A4;A0A3B6DDA7;A0A3B6C6A7;A0A3B6AZ48;A0A3B6C8N6;A0A3B6C6D2;A0A3B6AYB0	tr|A0A3B6DCX6|A0A3B6DCX6_WHEAT Importin N-terminal domain-containing protein OS=Triticum aestivum OX=4565 PE=4 SV=1;tr|A0A3B6AXU7|A0A3B6AXU7_WHEAT Importin N-terminal domain-containing protein OS=Triticum aestivum OX=4565 PE=4 SV=1;tr|A0A2X0S6A4|A0A2X0S6A4	VarG	0.0001ns
prot0397	A0A3B6DCX6;A0A3B6AXU7;A0A2X0S6A4;A0A3B6DDA7;A0A3B6C6A7;A0A3B6AZ48;A0A3B6C8N6;A0A3B6C6D2;A0A3B6AYB0	tr|A0A3B6DCX6|A0A3B6DCX6_WHEAT Importin N-terminal domain-containing protein OS=Triticum aestivum OX=4565 PE=4 SV=1;tr|A0A3B6AXU7|A0A3B6AXU7_WHEAT Importin N-terminal domain-containing protein OS=Triticum aestivum OX=4565 PE=4 SV=1;tr|A0A2X0S6A4|A0A2X0S6A4	VarLoc	0.2154ns
prot0397	A0A3B6DCX6;A0A3B6AXU7;A0A2X0S6A4;A0A3B6DDA7;A0A3B6C6A7;A0A3B6AZ48;A0A3B6C8N6;A0A3B6C6D2;A0A3B6AYB0	tr|A0A3B6DCX6|A0A3B6DCX6_WHEAT Importin N-terminal domain-containing protein OS=Triticum aestivum OX=4565 PE=4 SV=1;tr|A0A3B6AXU7|A0A3B6AXU7_WHEAT Importin N-terminal domain-containing protein OS=Triticum aestivum OX=4565 PE=4 SV=1;tr|A0A2X0S6A4|A0A2X0S6A4	VarR	279.107
prot0399	A0A2X0S7E3	tr|A0A2X0S7E3|A0A2X0S7E3_WHEAT PHB domain-containing protein OS=Triticum aestivum OX=4565 GN=CAMPLR22A2D_LOCUS3278 PE=4 SV=1	VarG	22853.5124*
prot0399	A0A2X0S7E3	tr|A0A2X0S7E3|A0A2X0S7E3_WHEAT PHB domain-containing protein OS=Triticum aestivum OX=4565 GN=CAMPLR22A2D_LOCUS3278 PE=4 SV=1	VarLoc	51853.8251***
prot0399	A0A2X0S7E3	tr|A0A2X0S7E3|A0A2X0S7E3_WHEAT PHB domain-containing protein OS=Triticum aestivum OX=4565 GN=CAMPLR22A2D_LOCUS3278 PE=4 SV=1	VarR	36826.4
prot0400	A0A2X0S855;A0A3B6CBS4;A0A3B6B263	tr|A0A2X0S855|A0A2X0S855_WHEAT Polyadenylate-binding protein OS=Triticum aestivum OX=4565 GN=CAMPLR22A2D_LOCUS3604 PE=3 SV=1;tr|A0A3B6CBS4|A0A3B6CBS4_WHEAT Polyadenylate-binding protein OS=Triticum aestivum OX=4565 PE=3 SV=1;tr|A0A3B6B263|A0A3B6B263_WHEAT	VarG	2310.9644ns
prot0400	A0A2X0S855;A0A3B6CBS4;A0A3B6B263	tr|A0A2X0S855|A0A2X0S855_WHEAT Polyadenylate-binding protein OS=Triticum aestivum OX=4565 GN=CAMPLR22A2D_LOCUS3604 PE=3 SV=1;tr|A0A3B6CBS4|A0A3B6CBS4_WHEAT Polyadenylate-binding protein OS=Triticum aestivum OX=4565 PE=3 SV=1;tr|A0A3B6B263|A0A3B6B263_WHEAT	VarLoc	1303.2394ns
prot0400	A0A2X0S855;A0A3B6CBS4;A0A3B6B263	tr|A0A2X0S855|A0A2X0S855_WHEAT Polyadenylate-binding protein OS=Triticum aestivum OX=4565 GN=CAMPLR22A2D_LOCUS3604 PE=3 SV=1;tr|A0A3B6CBS4|A0A3B6CBS4_WHEAT Polyadenylate-binding protein OS=Triticum aestivum OX=4565 PE=3 SV=1;tr|A0A3B6B263|A0A3B6B263_WHEAT	VarR	20734.9
prot0402	A0A3B6AWA4;A0A2X0SG57	tr|A0A3B6AWA4|A0A3B6AWA4_WHEAT Phytocyanin domain-containing protein OS=Triticum aestivum OX=4565 PE=4 SV=1;tr|A0A2X0SG57|A0A2X0SG57_WHEAT Phytocyanin domain-containing protein OS=Triticum aestivum OX=4565 GN=CAMPLR22A2D_LOCUS1886 PE=4 SV=1	VarG	345.7005ns
prot0402	A0A3B6AWA4;A0A2X0SG57	tr|A0A3B6AWA4|A0A3B6AWA4_WHEAT Phytocyanin domain-containing protein OS=Triticum aestivum OX=4565 PE=4 SV=1;tr|A0A2X0SG57|A0A2X0SG57_WHEAT Phytocyanin domain-containing protein OS=Triticum aestivum OX=4565 GN=CAMPLR22A2D_LOCUS1886 PE=4 SV=1	VarLoc	1627.0642ns
prot0402	A0A3B6AWA4;A0A2X0SG57	tr|A0A3B6AWA4|A0A3B6AWA4_WHEAT Phytocyanin domain-containing protein OS=Triticum aestivum OX=4565 PE=4 SV=1;tr|A0A2X0SG57|A0A2X0SG57_WHEAT Phytocyanin domain-containing protein OS=Triticum aestivum OX=4565 GN=CAMPLR22A2D_LOCUS1886 PE=4 SV=1	VarR	4743.2
prot0405	A0A3B6C6U3;A0A341Q6B8;A0A3B6C964;A0A2X0SIM8	tr|A0A3B6C6U3|A0A3B6C6U3_WHEAT Cytochrome b-c1 complex subunit Rieske, mitochondrial OS=Triticum aestivum OX=4565 PE=4 SV=1;tr|A0A341Q6B8|A0A341Q6B8_WHEAT Cytochrome b-c1 complex subunit Rieske, mitochondrial OS=Triticum aestivum OX=4565 PE=4 SV=1;tr|A0A3B	VarG	0.0005ns
prot0405	A0A3B6C6U3;A0A341Q6B8;A0A3B6C964;A0A2X0SIM8	tr|A0A3B6C6U3|A0A3B6C6U3_WHEAT Cytochrome b-c1 complex subunit Rieske, mitochondrial OS=Triticum aestivum OX=4565 PE=4 SV=1;tr|A0A341Q6B8|A0A341Q6B8_WHEAT Cytochrome b-c1 complex subunit Rieske, mitochondrial OS=Triticum aestivum OX=4565 PE=4 SV=1;tr|A0A3B	VarLoc	2352.1415ns
prot0405	A0A3B6C6U3;A0A341Q6B8;A0A3B6C964;A0A2X0SIM8	tr|A0A3B6C6U3|A0A3B6C6U3_WHEAT Cytochrome b-c1 complex subunit Rieske, mitochondrial OS=Triticum aestivum OX=4565 PE=4 SV=1;tr|A0A341Q6B8|A0A341Q6B8_WHEAT Cytochrome b-c1 complex subunit Rieske, mitochondrial OS=Triticum aestivum OX=4565 PE=4 SV=1;tr|A0A3B	VarR	5217.59
prot0412	A0A3B6C6P4;A0A3B6AZG4;A0A2X0TM85;A0A3B6C909;A0A3B6DDP3	tr|A0A3B6C6P4|A0A3B6C6P4_WHEAT Transket_pyr domain-containing protein OS=Triticum aestivum OX=4565 PE=4 SV=1;tr|A0A3B6AZG4|A0A3B6AZG4_WHEAT Transket_pyr domain-containing protein OS=Triticum aestivum OX=4565 PE=4 SV=1;tr|A0A2X0TM85|A0A2X0TM85_WHEAT Transke	VarG	2041.9311*
prot0412	A0A3B6C6P4;A0A3B6AZG4;A0A2X0TM85;A0A3B6C909;A0A3B6DDP3	tr|A0A3B6C6P4|A0A3B6C6P4_WHEAT Transket_pyr domain-containing protein OS=Triticum aestivum OX=4565 PE=4 SV=1;tr|A0A3B6AZG4|A0A3B6AZG4_WHEAT Transket_pyr domain-containing protein OS=Triticum aestivum OX=4565 PE=4 SV=1;tr|A0A2X0TM85|A0A2X0TM85_WHEAT Transke	VarLoc	430.1371ns
prot0412	A0A3B6C6P4;A0A3B6AZG4;A0A2X0TM85;A0A3B6C909;A0A3B6DDP3	tr|A0A3B6C6P4|A0A3B6C6P4_WHEAT Transket_pyr domain-containing protein OS=Triticum aestivum OX=4565 PE=4 SV=1;tr|A0A3B6AZG4|A0A3B6AZG4_WHEAT Transket_pyr domain-containing protein OS=Triticum aestivum OX=4565 PE=4 SV=1;tr|A0A2X0TM85|A0A2X0TM85_WHEAT Transke	VarR	2190.33
prot0419	A0A2X0TY93	tr|A0A2X0TY93|A0A2X0TY93_WHEAT Glutaredoxin domain-containing protein OS=Triticum aestivum OX=4565 GN=CAMPLR22A2D_LOCUS3646 PE=4 SV=1	VarG	0.0497ns
prot0419	A0A2X0TY93	tr|A0A2X0TY93|A0A2X0TY93_WHEAT Glutaredoxin domain-containing protein OS=Triticum aestivum OX=4565 GN=CAMPLR22A2D_LOCUS3646 PE=4 SV=1	VarLoc	147668.4126*
prot0419	A0A2X0TY93	tr|A0A2X0TY93|A0A2X0TY93_WHEAT Glutaredoxin domain-containing protein OS=Triticum aestivum OX=4565 GN=CAMPLR22A2D_LOCUS3646 PE=4 SV=1	VarR	490881
prot0422	A0A341P0J7;A0A3B5XW22	tr|A0A341P0J7|A0A341P0J7_WHEAT Ribosomal_L18e/L15P domain-containing protein OS=Triticum aestivum OX=4565 PE=4 SV=1;tr|A0A3B5XW22|A0A3B5XW22_WHEAT Ribosomal_L18e/L15P domain-containing protein OS=Triticum aestivum OX=4565 PE=4 SV=1	VarG	0.0093ns
prot0422	A0A341P0J7;A0A3B5XW22	tr|A0A341P0J7|A0A341P0J7_WHEAT Ribosomal_L18e/L15P domain-containing protein OS=Triticum aestivum OX=4565 PE=4 SV=1;tr|A0A3B5XW22|A0A3B5XW22_WHEAT Ribosomal_L18e/L15P domain-containing protein OS=Triticum aestivum OX=4565 PE=4 SV=1	VarLoc	12419.7382***
prot0422	A0A341P0J7;A0A3B5XW22	tr|A0A341P0J7|A0A341P0J7_WHEAT Ribosomal_L18e/L15P domain-containing protein OS=Triticum aestivum OX=4565 PE=4 SV=1;tr|A0A3B5XW22|A0A3B5XW22_WHEAT Ribosomal_L18e/L15P domain-containing protein OS=Triticum aestivum OX=4565 PE=4 SV=1	VarR	19220.2
prot0424	A0A341P3K0;A0A3B5YY59;A0A341P4T8;A0A3B5Y1J5;A0A3B5Y0W7;A0A3B5Y0E6	tr|A0A341P3K0|A0A341P3K0_WHEAT Importin N-terminal domain-containing protein OS=Triticum aestivum OX=4565 PE=4 SV=1;tr|A0A3B5YY59|A0A3B5YY59_WHEAT Importin N-terminal domain-containing protein OS=Triticum aestivum OX=4565 PE=4 SV=1;tr|A0A341P4T8|A0A341P4T8	VarG	0.0007ns
prot0424	A0A341P3K0;A0A3B5YY59;A0A341P4T8;A0A3B5Y1J5;A0A3B5Y0W7;A0A3B5Y0E6	tr|A0A341P3K0|A0A341P3K0_WHEAT Importin N-terminal domain-containing protein OS=Triticum aestivum OX=4565 PE=4 SV=1;tr|A0A3B5YY59|A0A3B5YY59_WHEAT Importin N-terminal domain-containing protein OS=Triticum aestivum OX=4565 PE=4 SV=1;tr|A0A341P4T8|A0A341P4T8	VarLoc	1435.9974ns
prot0424	A0A341P3K0;A0A3B5YY59;A0A341P4T8;A0A3B5Y1J5;A0A3B5Y0W7;A0A3B5Y0E6	tr|A0A341P3K0|A0A341P3K0_WHEAT Importin N-terminal domain-containing protein OS=Triticum aestivum OX=4565 PE=4 SV=1;tr|A0A3B5YY59|A0A3B5YY59_WHEAT Importin N-terminal domain-containing protein OS=Triticum aestivum OX=4565 PE=4 SV=1;tr|A0A341P4T8|A0A341P4T8	VarR	6894.28
prot0425	W5ACP2;Q6QAX7;A0A341P3U8	tr|W5ACP2|W5ACP2_WHEAT BOWMAN_BIRK domain-containing protein OS=Triticum aestivum OX=4565 PE=4 SV=1;tr|Q6QAX7|Q6QAX7_WHEAT BOWMAN_BIRK domain-containing protein OS=Triticum aestivum OX=4565 GN=wrsi5-1 PE=2 SV=2;tr|A0A341P3U8|A0A341P3U8_WHEAT BOWMAN_BIRK do	VarG	35375.5968ns
prot0425	W5ACP2;Q6QAX7;A0A341P3U8	tr|W5ACP2|W5ACP2_WHEAT BOWMAN_BIRK domain-containing protein OS=Triticum aestivum OX=4565 PE=4 SV=1;tr|Q6QAX7|Q6QAX7_WHEAT BOWMAN_BIRK domain-containing protein OS=Triticum aestivum OX=4565 GN=wrsi5-1 PE=2 SV=2;tr|A0A341P3U8|A0A341P3U8_WHEAT BOWMAN_BIRK do	VarLoc	0.0355ns
prot0425	W5ACP2;Q6QAX7;A0A341P3U8	tr|W5ACP2|W5ACP2_WHEAT BOWMAN_BIRK domain-containing protein OS=Triticum aestivum OX=4565 PE=4 SV=1;tr|Q6QAX7|Q6QAX7_WHEAT BOWMAN_BIRK domain-containing protein OS=Triticum aestivum OX=4565 GN=wrsi5-1 PE=2 SV=2;tr|A0A341P3U8|A0A341P3U8_WHEAT BOWMAN_BIRK do	VarR	350781
prot0426	A0A341PIP8;A0A3B5ZR93	tr|A0A341PIP8|A0A341PIP8_WHEAT Uncharacterized protein OS=Triticum aestivum OX=4565 PE=3 SV=1;tr|A0A3B5ZR93|A0A3B5ZR93_WHEAT Uncharacterized protein OS=Triticum aestivum OX=4565 PE=3 SV=1	VarG	400.0557ns
prot0426	A0A341PIP8;A0A3B5ZR93	tr|A0A341PIP8|A0A341PIP8_WHEAT Uncharacterized protein OS=Triticum aestivum OX=4565 PE=3 SV=1;tr|A0A3B5ZR93|A0A3B5ZR93_WHEAT Uncharacterized protein OS=Triticum aestivum OX=4565 PE=3 SV=1	VarLoc	0.001ns
prot0426	A0A341PIP8;A0A3B5ZR93	tr|A0A341PIP8|A0A341PIP8_WHEAT Uncharacterized protein OS=Triticum aestivum OX=4565 PE=3 SV=1;tr|A0A3B5ZR93|A0A3B5ZR93_WHEAT Uncharacterized protein OS=Triticum aestivum OX=4565 PE=3 SV=1	VarR	598.46
prot0428	A0A3B6IPY6;A0A3B6HSE8;A0A3B5Z3X0;A0A3B5YYT9;A0A3B5XYE3;A0A341PW24;Q36813;A0A3B6JGW4;A0A3B6ELX9;A0A3B6TCX6;A0A3B6RMX1;A0A3B6RSC2;A0A341S8A4;A0A3B6H3C1;A0A3B6FIJ1;A0A3B6ITE8;A0A3B6QCQ1	tr|A0A3B6IPY6|A0A3B6IPY6_WHEAT Complex1_49kDa domain-containing protein OS=Triticum aestivum OX=4565 PE=4 SV=1;tr|A0A3B6HSE8|A0A3B6HSE8_WHEAT Complex1_49kDa domain-containing protein OS=Triticum aestivum OX=4565 PE=4 SV=1;tr|A0A3B5Z3X0|A0A3B5Z3X0_WHEAT Com	VarG	61.0521ns
prot0428	A0A3B6IPY6;A0A3B6HSE8;A0A3B5Z3X0;A0A3B5YYT9;A0A3B5XYE3;A0A341PW24;Q36813;A0A3B6JGW4;A0A3B6ELX9;A0A3B6TCX6;A0A3B6RMX1;A0A3B6RSC2;A0A341S8A4;A0A3B6H3C1;A0A3B6FIJ1;A0A3B6ITE8;A0A3B6QCQ1	tr|A0A3B6IPY6|A0A3B6IPY6_WHEAT Complex1_49kDa domain-containing protein OS=Triticum aestivum OX=4565 PE=4 SV=1;tr|A0A3B6HSE8|A0A3B6HSE8_WHEAT Complex1_49kDa domain-containing protein OS=Triticum aestivum OX=4565 PE=4 SV=1;tr|A0A3B5Z3X0|A0A3B5Z3X0_WHEAT Com	VarLoc	0.0013ns
prot0428	A0A3B6IPY6;A0A3B6HSE8;A0A3B5Z3X0;A0A3B5YYT9;A0A3B5XYE3;A0A341PW24;Q36813;A0A3B6JGW4;A0A3B6ELX9;A0A3B6TCX6;A0A3B6RMX1;A0A3B6RSC2;A0A341S8A4;A0A3B6H3C1;A0A3B6FIJ1;A0A3B6ITE8;A0A3B6QCQ1	tr|A0A3B6IPY6|A0A3B6IPY6_WHEAT Complex1_49kDa domain-containing protein OS=Triticum aestivum OX=4565 PE=4 SV=1;tr|A0A3B6HSE8|A0A3B6HSE8_WHEAT Complex1_49kDa domain-containing protein OS=Triticum aestivum OX=4565 PE=4 SV=1;tr|A0A3B5Z3X0|A0A3B5Z3X0_WHEAT Com	VarR	800.407
prot0431	D8L9P6;A0A3B6A2B9;A0A341T1J6;A0A3B5Z3S2;A0A3B6TM37	tr|D8L9P6|D8L9P6_WHEAT 60S ribosomal protein L37a, expressed OS=Triticum aestivum OX=4565 GN=TAA_ctg0616b.00240.1 PE=1 SV=1;tr|A0A3B6A2B9|A0A3B6A2B9_WHEAT Uncharacterized protein OS=Triticum aestivum OX=4565 PE=3 SV=1;tr|A0A341T1J6|A0A341T1J6_WHEAT Unchara	VarG	0.0006ns
prot0431	D8L9P6;A0A3B6A2B9;A0A341T1J6;A0A3B5Z3S2;A0A3B6TM37	tr|D8L9P6|D8L9P6_WHEAT 60S ribosomal protein L37a, expressed OS=Triticum aestivum OX=4565 GN=TAA_ctg0616b.00240.1 PE=1 SV=1;tr|A0A3B6A2B9|A0A3B6A2B9_WHEAT Uncharacterized protein OS=Triticum aestivum OX=4565 PE=3 SV=1;tr|A0A341T1J6|A0A341T1J6_WHEAT Unchara	VarLoc	4529.9087**
prot0431	D8L9P6;A0A3B6A2B9;A0A341T1J6;A0A3B5Z3S2;A0A3B6TM37	tr|D8L9P6|D8L9P6_WHEAT 60S ribosomal protein L37a, expressed OS=Triticum aestivum OX=4565 GN=TAA_ctg0616b.00240.1 PE=1 SV=1;tr|A0A3B6A2B9|A0A3B6A2B9_WHEAT Uncharacterized protein OS=Triticum aestivum OX=4565 PE=3 SV=1;tr|A0A341T1J6|A0A341T1J6_WHEAT Unchara	VarR	5526.74
prot0433	A0A341UGW3;A0A3B6HUI5;A0A341TZI3;A0A3B6HSA1	tr|A0A341UGW3|A0A341UGW3_WHEAT W2 domain-containing protein OS=Triticum aestivum OX=4565 PE=4 SV=1;tr|A0A3B6HUI5|A0A3B6HUI5_WHEAT W2 domain-containing protein OS=Triticum aestivum OX=4565 PE=4 SV=1;tr|A0A341TZI3|A0A341TZI3_WHEAT W2 domain-containing protei	VarG	0.0024ns
prot0433	A0A341UGW3;A0A3B6HUI5;A0A341TZI3;A0A3B6HSA1	tr|A0A341UGW3|A0A341UGW3_WHEAT W2 domain-containing protein OS=Triticum aestivum OX=4565 PE=4 SV=1;tr|A0A3B6HUI5|A0A3B6HUI5_WHEAT W2 domain-containing protein OS=Triticum aestivum OX=4565 PE=4 SV=1;tr|A0A341TZI3|A0A341TZI3_WHEAT W2 domain-containing protei	VarLoc	215.641ns
prot0433	A0A341UGW3;A0A3B6HUI5;A0A341TZI3;A0A3B6HSA1	tr|A0A341UGW3|A0A341UGW3_WHEAT W2 domain-containing protein OS=Triticum aestivum OX=4565 PE=4 SV=1;tr|A0A3B6HUI5|A0A3B6HUI5_WHEAT W2 domain-containing protein OS=Triticum aestivum OX=4565 PE=4 SV=1;tr|A0A341TZI3|A0A341TZI3_WHEAT W2 domain-containing protei	VarR	1523.76
prot0435	A0A341UJ68;A0A341U4I1	tr|A0A341UJ68|A0A341UJ68_WHEAT Protein transport protein SEC23 OS=Triticum aestivum OX=4565 PE=3 SV=1;tr|A0A341U4I1|A0A341U4I1_WHEAT Protein transport protein SEC23 OS=Triticum aestivum OX=4565 PE=3 SV=1	VarG	0.0005ns
prot0435	A0A341UJ68;A0A341U4I1	tr|A0A341UJ68|A0A341UJ68_WHEAT Protein transport protein SEC23 OS=Triticum aestivum OX=4565 PE=3 SV=1;tr|A0A341U4I1|A0A341U4I1_WHEAT Protein transport protein SEC23 OS=Triticum aestivum OX=4565 PE=3 SV=1	VarLoc	0.0005ns
prot0435	A0A341UJ68;A0A341U4I1	tr|A0A341UJ68|A0A341UJ68_WHEAT Protein transport protein SEC23 OS=Triticum aestivum OX=4565 PE=3 SV=1;tr|A0A341U4I1|A0A341U4I1_WHEAT Protein transport protein SEC23 OS=Triticum aestivum OX=4565 PE=3 SV=1	VarR	4638.24
prot0438	A0A3B6QH30;A0A341X0W9;A0A3B6PNZ9	tr|A0A3B6QH30|A0A3B6QH30_WHEAT Usp domain-containing protein OS=Triticum aestivum OX=4565 PE=4 SV=1;tr|A0A341X0W9|A0A341X0W9_WHEAT Usp domain-containing protein OS=Triticum aestivum OX=4565 PE=4 SV=1;tr|A0A3B6PNZ9|A0A3B6PNZ9_WHEAT Usp domain-containing pro	VarG	32.8008ns
prot0438	A0A3B6QH30;A0A341X0W9;A0A3B6PNZ9	tr|A0A3B6QH30|A0A3B6QH30_WHEAT Usp domain-containing protein OS=Triticum aestivum OX=4565 PE=4 SV=1;tr|A0A341X0W9|A0A341X0W9_WHEAT Usp domain-containing protein OS=Triticum aestivum OX=4565 PE=4 SV=1;tr|A0A3B6PNZ9|A0A3B6PNZ9_WHEAT Usp domain-containing pro	VarLoc	49.4037ns
prot0438	A0A3B6QH30;A0A341X0W9;A0A3B6PNZ9	tr|A0A3B6QH30|A0A3B6QH30_WHEAT Usp domain-containing protein OS=Triticum aestivum OX=4565 PE=4 SV=1;tr|A0A341X0W9|A0A341X0W9_WHEAT Usp domain-containing protein OS=Triticum aestivum OX=4565 PE=4 SV=1;tr|A0A3B6PNZ9|A0A3B6PNZ9_WHEAT Usp domain-containing pro	VarR	538.37
prot0442	A0A341Y4U2;A0A3B6RR24;A0A3B6TQT6	tr|A0A341Y4U2|A0A341Y4U2_WHEAT Uncharacterized protein OS=Triticum aestivum OX=4565 PE=3 SV=1;tr|A0A3B6RR24|A0A3B6RR24_WHEAT Uncharacterized protein OS=Triticum aestivum OX=4565 PE=4 SV=1;tr|A0A3B6TQT6|A0A3B6TQT6_WHEAT Uncharacterized protein OS=Triticum a	VarG	0.0103ns
prot0442	A0A341Y4U2;A0A3B6RR24;A0A3B6TQT6	tr|A0A341Y4U2|A0A341Y4U2_WHEAT Uncharacterized protein OS=Triticum aestivum OX=4565 PE=3 SV=1;tr|A0A3B6RR24|A0A3B6RR24_WHEAT Uncharacterized protein OS=Triticum aestivum OX=4565 PE=4 SV=1;tr|A0A3B6TQT6|A0A3B6TQT6_WHEAT Uncharacterized protein OS=Triticum a	VarLoc	4373.8919ns
prot0442	A0A341Y4U2;A0A3B6RR24;A0A3B6TQT6	tr|A0A341Y4U2|A0A341Y4U2_WHEAT Uncharacterized protein OS=Triticum aestivum OX=4565 PE=3 SV=1;tr|A0A3B6RR24|A0A3B6RR24_WHEAT Uncharacterized protein OS=Triticum aestivum OX=4565 PE=4 SV=1;tr|A0A3B6TQT6|A0A3B6TQT6_WHEAT Uncharacterized protein OS=Triticum a	VarR	44292.6
prot0443	A0A341YDG0	tr|A0A341YDG0|A0A341YDG0_WHEAT NTF2 domain-containing protein OS=Triticum aestivum OX=4565 PE=4 SV=1	VarG	21669.7142ns
prot0443	A0A341YDG0	tr|A0A341YDG0|A0A341YDG0_WHEAT NTF2 domain-containing protein OS=Triticum aestivum OX=4565 PE=4 SV=1	VarLoc	0.0522ns
prot0443	A0A341YDG0	tr|A0A341YDG0|A0A341YDG0_WHEAT NTF2 domain-containing protein OS=Triticum aestivum OX=4565 PE=4 SV=1	VarR	110447
prot0446	A0A3B6RH41;A0A341YYL5;A0A3B6TKY6;A0A3B6SEC0;A0A3B6RKB9	tr|A0A3B6RH41|A0A3B6RH41_WHEAT Succinate dehydrogenase [ubiquinone] iron-sulfur subunit, mitochondrial OS=Triticum aestivum OX=4565 PE=3 SV=1;tr|A0A341YYL5|A0A341YYL5_WHEAT Succinate dehydrogenase [ubiquinone] iron-sulfur subunit, mitochondrial OS=Triticum	VarG	618.396*
prot0446	A0A3B6RH41;A0A341YYL5;A0A3B6TKY6;A0A3B6SEC0;A0A3B6RKB9	tr|A0A3B6RH41|A0A3B6RH41_WHEAT Succinate dehydrogenase [ubiquinone] iron-sulfur subunit, mitochondrial OS=Triticum aestivum OX=4565 PE=3 SV=1;tr|A0A341YYL5|A0A341YYL5_WHEAT Succinate dehydrogenase [ubiquinone] iron-sulfur subunit, mitochondrial OS=Triticum	VarLoc	39.593ns
prot0446	A0A3B6RH41;A0A341YYL5;A0A3B6TKY6;A0A3B6SEC0;A0A3B6RKB9	tr|A0A3B6RH41|A0A3B6RH41_WHEAT Succinate dehydrogenase [ubiquinone] iron-sulfur subunit, mitochondrial OS=Triticum aestivum OX=4565 PE=3 SV=1;tr|A0A341YYL5|A0A341YYL5_WHEAT Succinate dehydrogenase [ubiquinone] iron-sulfur subunit, mitochondrial OS=Triticum	VarR	239.179
prot0448	A0A341Z8D2	tr|A0A341Z8D2|A0A341Z8D2_WHEAT 4-hydroxy-4-methyl-2-oxoglutarate aldolase OS=Triticum aestivum OX=4565 PE=3 SV=1	VarG	89.2352ns
prot0448	A0A341Z8D2	tr|A0A341Z8D2|A0A341Z8D2_WHEAT 4-hydroxy-4-methyl-2-oxoglutarate aldolase OS=Triticum aestivum OX=4565 PE=3 SV=1	VarLoc	4557.6511***
prot0448	A0A341Z8D2	tr|A0A341Z8D2|A0A341Z8D2_WHEAT 4-hydroxy-4-methyl-2-oxoglutarate aldolase OS=Triticum aestivum OX=4565 PE=3 SV=1	VarR	5855.38
prot0453	A0A3B5XSU1	tr|A0A3B5XSU1|A0A3B5XSU1_WHEAT Uncharacterized protein OS=Triticum aestivum OX=4565 PE=4 SV=1	VarG	0.0012ns
prot0453	A0A3B5XSU1	tr|A0A3B5XSU1|A0A3B5XSU1_WHEAT Uncharacterized protein OS=Triticum aestivum OX=4565 PE=4 SV=1	VarLoc	0.0082ns
prot0453	A0A3B5XSU1	tr|A0A3B5XSU1|A0A3B5XSU1_WHEAT Uncharacterized protein OS=Triticum aestivum OX=4565 PE=4 SV=1	VarR	12309.9
prot0458	A0A3B5XT99	tr|A0A3B5XT99|A0A3B5XT99_WHEAT AAI domain-containing protein OS=Triticum aestivum OX=4565 PE=4 SV=1	VarG	143100371.6576***
prot0458	A0A3B5XT99	tr|A0A3B5XT99|A0A3B5XT99_WHEAT AAI domain-containing protein OS=Triticum aestivum OX=4565 PE=4 SV=1	VarLoc	9837094.1556ns
prot0458	A0A3B5XT99	tr|A0A3B5XT99|A0A3B5XT99_WHEAT AAI domain-containing protein OS=Triticum aestivum OX=4565 PE=4 SV=1	VarR	4.61547e+07
prot0459	A0A3B5XTA4	tr|A0A3B5XTA4|A0A3B5XTA4_WHEAT AAI domain-containing protein OS=Triticum aestivum OX=4565 PE=4 SV=1	VarG	4456067.8555ns
prot0459	A0A3B5XTA4	tr|A0A3B5XTA4|A0A3B5XTA4_WHEAT AAI domain-containing protein OS=Triticum aestivum OX=4565 PE=4 SV=1	VarLoc	8216451.7822ns
prot0459	A0A3B5XTA4	tr|A0A3B5XTA4|A0A3B5XTA4_WHEAT AAI domain-containing protein OS=Triticum aestivum OX=4565 PE=4 SV=1	VarR	4.13433e+07
prot0461	A0A3B5XTY5	tr|A0A3B5XTY5|A0A3B5XTY5_WHEAT Uncharacterized protein OS=Triticum aestivum OX=4565 PE=4 SV=1	VarG	16.717ns
prot0461	A0A3B5XTY5	tr|A0A3B5XTY5|A0A3B5XTY5_WHEAT Uncharacterized protein OS=Triticum aestivum OX=4565 PE=4 SV=1	VarLoc	701.183ns
prot0461	A0A3B5XTY5	tr|A0A3B5XTY5|A0A3B5XTY5_WHEAT Uncharacterized protein OS=Triticum aestivum OX=4565 PE=4 SV=1	VarR	5363.73
prot0462	A0A3B5XU15	tr|A0A3B5XU15|A0A3B5XU15_WHEAT Uncharacterized protein OS=Triticum aestivum OX=4565 PE=4 SV=1	VarG	4205.185ns
prot0462	A0A3B5XU15	tr|A0A3B5XU15|A0A3B5XU15_WHEAT Uncharacterized protein OS=Triticum aestivum OX=4565 PE=4 SV=1	VarLoc	4932.408ns
prot0462	A0A3B5XU15	tr|A0A3B5XU15|A0A3B5XU15_WHEAT Uncharacterized protein OS=Triticum aestivum OX=4565 PE=4 SV=1	VarR	41269.8
prot0463	A0A3B5ZPS2;A0A3B5XU58;A0A3B5YRG0	tr|A0A3B5ZPS2|A0A3B5ZPS2_WHEAT Beta-hexosaminidase OS=Triticum aestivum OX=4565 PE=3 SV=1;tr|A0A3B5XU58|A0A3B5XU58_WHEAT Beta-hexosaminidase OS=Triticum aestivum OX=4565 PE=3 SV=1;tr|A0A3B5YRG0|A0A3B5YRG0_WHEAT Beta-hexosaminidase OS=Triticum aestivum OX=4	VarG	0.0033ns
prot0463	A0A3B5ZPS2;A0A3B5XU58;A0A3B5YRG0	tr|A0A3B5ZPS2|A0A3B5ZPS2_WHEAT Beta-hexosaminidase OS=Triticum aestivum OX=4565 PE=3 SV=1;tr|A0A3B5XU58|A0A3B5XU58_WHEAT Beta-hexosaminidase OS=Triticum aestivum OX=4565 PE=3 SV=1;tr|A0A3B5YRG0|A0A3B5YRG0_WHEAT Beta-hexosaminidase OS=Triticum aestivum OX=4	VarLoc	0.0002ns
prot0463	A0A3B5ZPS2;A0A3B5XU58;A0A3B5YRG0	tr|A0A3B5ZPS2|A0A3B5ZPS2_WHEAT Beta-hexosaminidase OS=Triticum aestivum OX=4565 PE=3 SV=1;tr|A0A3B5XU58|A0A3B5XU58_WHEAT Beta-hexosaminidase OS=Triticum aestivum OX=4565 PE=3 SV=1;tr|A0A3B5YRG0|A0A3B5YRG0_WHEAT Beta-hexosaminidase OS=Triticum aestivum OX=4	VarR	2066.67
prot0466	A0A3B5XUE9	tr|A0A3B5XUE9|A0A3B5XUE9_WHEAT Knot1 domain-containing protein OS=Triticum aestivum OX=4565 PE=3 SV=1	VarG	0.0308ns
prot0466	A0A3B5XUE9	tr|A0A3B5XUE9|A0A3B5XUE9_WHEAT Knot1 domain-containing protein OS=Triticum aestivum OX=4565 PE=3 SV=1	VarLoc	0.0308ns
prot0466	A0A3B5XUE9	tr|A0A3B5XUE9|A0A3B5XUE9_WHEAT Knot1 domain-containing protein OS=Triticum aestivum OX=4565 PE=3 SV=1	VarR	19220.1
prot0474	A0A3B5ZQV4;A0A3B5YSM9;A0A3B5XV16;A0A3B5ZP46;A0A3B5XUU0;A0A3B5YTF9	tr|A0A3B5ZQV4|A0A3B5ZQV4_WHEAT Uncharacterized protein OS=Triticum aestivum OX=4565 PE=3 SV=1;tr|A0A3B5YSM9|A0A3B5YSM9_WHEAT Uncharacterized protein OS=Triticum aestivum OX=4565 PE=3 SV=1;tr|A0A3B5XV16|A0A3B5XV16_WHEAT Uncharacterized protein OS=Triticum a	VarG	0.001ns
prot0474	A0A3B5ZQV4;A0A3B5YSM9;A0A3B5XV16;A0A3B5ZP46;A0A3B5XUU0;A0A3B5YTF9	tr|A0A3B5ZQV4|A0A3B5ZQV4_WHEAT Uncharacterized protein OS=Triticum aestivum OX=4565 PE=3 SV=1;tr|A0A3B5YSM9|A0A3B5YSM9_WHEAT Uncharacterized protein OS=Triticum aestivum OX=4565 PE=3 SV=1;tr|A0A3B5XV16|A0A3B5XV16_WHEAT Uncharacterized protein OS=Triticum a	VarLoc	1876.999ns
prot0474	A0A3B5ZQV4;A0A3B5YSM9;A0A3B5XV16;A0A3B5ZP46;A0A3B5XUU0;A0A3B5YTF9	tr|A0A3B5ZQV4|A0A3B5ZQV4_WHEAT Uncharacterized protein OS=Triticum aestivum OX=4565 PE=3 SV=1;tr|A0A3B5YSM9|A0A3B5YSM9_WHEAT Uncharacterized protein OS=Triticum aestivum OX=4565 PE=3 SV=1;tr|A0A3B5XV16|A0A3B5XV16_WHEAT Uncharacterized protein OS=Triticum a	VarR	2137.99
prot0476	A0A3B5XV32	tr|A0A3B5XV32|A0A3B5XV32_WHEAT Uncharacterized protein OS=Triticum aestivum OX=4565 PE=4 SV=1	VarG	15.1061ns
prot0476	A0A3B5XV32	tr|A0A3B5XV32|A0A3B5XV32_WHEAT Uncharacterized protein OS=Triticum aestivum OX=4565 PE=4 SV=1	VarLoc	199275867.0047***
prot0476	A0A3B5XV32	tr|A0A3B5XV32|A0A3B5XV32_WHEAT Uncharacterized protein OS=Triticum aestivum OX=4565 PE=4 SV=1	VarR	8.42443e+07
prot0478	A0A3B5XV82;A0A3B5YU15;A0A3B5YTU4	tr|A0A3B5XV82|A0A3B5XV82_WHEAT Uncharacterized protein OS=Triticum aestivum OX=4565 PE=3 SV=1;tr|A0A3B5YU15|A0A3B5YU15_WHEAT Uncharacterized protein OS=Triticum aestivum OX=4565 PE=3 SV=1;tr|A0A3B5YTU4|A0A3B5YTU4_WHEAT Uncharacterized protein OS=Triticum a	VarG	0.0088ns
prot0478	A0A3B5XV82;A0A3B5YU15;A0A3B5YTU4	tr|A0A3B5XV82|A0A3B5XV82_WHEAT Uncharacterized protein OS=Triticum aestivum OX=4565 PE=3 SV=1;tr|A0A3B5YU15|A0A3B5YU15_WHEAT Uncharacterized protein OS=Triticum aestivum OX=4565 PE=3 SV=1;tr|A0A3B5YTU4|A0A3B5YTU4_WHEAT Uncharacterized protein OS=Triticum a	VarLoc	9539.6438*
prot0478	A0A3B5XV82;A0A3B5YU15;A0A3B5YTU4	tr|A0A3B5XV82|A0A3B5XV82_WHEAT Uncharacterized protein OS=Triticum aestivum OX=4565 PE=3 SV=1;tr|A0A3B5YU15|A0A3B5YU15_WHEAT Uncharacterized protein OS=Triticum aestivum OX=4565 PE=3 SV=1;tr|A0A3B5YTU4|A0A3B5YTU4_WHEAT Uncharacterized protein OS=Triticum a	VarR	37630.7
prot0480	A0A3B5XVD9	tr|A0A3B5XVD9|A0A3B5XVD9_WHEAT Uncharacterized protein OS=Triticum aestivum OX=4565 PE=3 SV=1	VarG	4438686.7655ns
prot0480	A0A3B5XVD9	tr|A0A3B5XVD9|A0A3B5XVD9_WHEAT Uncharacterized protein OS=Triticum aestivum OX=4565 PE=3 SV=1	VarLoc	1329245.5978ns
prot0480	A0A3B5XVD9	tr|A0A3B5XVD9|A0A3B5XVD9_WHEAT Uncharacterized protein OS=Triticum aestivum OX=4565 PE=3 SV=1	VarR	1.76465e+07
prot0483	A0A3B5XVF8	tr|A0A3B5XVF8|A0A3B5XVF8_WHEAT Uncharacterized protein OS=Triticum aestivum OX=4565 PE=4 SV=1	VarG	795.0827ns
prot0483	A0A3B5XVF8	tr|A0A3B5XVF8|A0A3B5XVF8_WHEAT Uncharacterized protein OS=Triticum aestivum OX=4565 PE=4 SV=1	VarLoc	0.0011ns
prot0483	A0A3B5XVF8	tr|A0A3B5XVF8|A0A3B5XVF8_WHEAT Uncharacterized protein OS=Triticum aestivum OX=4565 PE=4 SV=1	VarR	10846
prot0484	A0A3B5XVN6;A0A3B5XVG1	tr|A0A3B5XVN6|A0A3B5XVN6_WHEAT Carboxypeptidase OS=Triticum aestivum OX=4565 PE=3 SV=1;tr|A0A3B5XVG1|A0A3B5XVG1_WHEAT Carboxypeptidase OS=Triticum aestivum OX=4565 PE=3 SV=1	VarG	0.005ns
prot0484	A0A3B5XVN6;A0A3B5XVG1	tr|A0A3B5XVN6|A0A3B5XVN6_WHEAT Carboxypeptidase OS=Triticum aestivum OX=4565 PE=3 SV=1;tr|A0A3B5XVG1|A0A3B5XVG1_WHEAT Carboxypeptidase OS=Triticum aestivum OX=4565 PE=3 SV=1	VarLoc	7801.841ns
prot0484	A0A3B5XVN6;A0A3B5XVG1	tr|A0A3B5XVN6|A0A3B5XVN6_WHEAT Carboxypeptidase OS=Triticum aestivum OX=4565 PE=3 SV=1;tr|A0A3B5XVG1|A0A3B5XVG1_WHEAT Carboxypeptidase OS=Triticum aestivum OX=4565 PE=3 SV=1	VarR	28681.3
prot0487	A0A3B5XVL2	tr|A0A3B5XVL2|A0A3B5XVL2_WHEAT Uncharacterized protein OS=Triticum aestivum OX=4565 PE=4 SV=1	VarG	20841.0597ns
prot0487	A0A3B5XVL2	tr|A0A3B5XVL2|A0A3B5XVL2_WHEAT Uncharacterized protein OS=Triticum aestivum OX=4565 PE=4 SV=1	VarLoc	46804.3235*
prot0487	A0A3B5XVL2	tr|A0A3B5XVL2|A0A3B5XVL2_WHEAT Uncharacterized protein OS=Triticum aestivum OX=4565 PE=4 SV=1	VarR	123733
prot0490	A0A3B5ZQ95;A0A3B5XVQ2;A0A3B5ZQ97;A0A3B5XVP1;A0A3B5YUV2;A0A3B5YTV1	tr|A0A3B5ZQ95|A0A3B5ZQ95_WHEAT Uncharacterized protein OS=Triticum aestivum OX=4565 PE=3 SV=1;tr|A0A3B5XVQ2|A0A3B5XVQ2_WHEAT Uncharacterized protein OS=Triticum aestivum OX=4565 PE=3 SV=1;tr|A0A3B5ZQ97|A0A3B5ZQ97_WHEAT Uncharacterized protein OS=Triticum a	VarG	139.1565ns
prot0490	A0A3B5ZQ95;A0A3B5XVQ2;A0A3B5ZQ97;A0A3B5XVP1;A0A3B5YUV2;A0A3B5YTV1	tr|A0A3B5ZQ95|A0A3B5ZQ95_WHEAT Uncharacterized protein OS=Triticum aestivum OX=4565 PE=3 SV=1;tr|A0A3B5XVQ2|A0A3B5XVQ2_WHEAT Uncharacterized protein OS=Triticum aestivum OX=4565 PE=3 SV=1;tr|A0A3B5ZQ97|A0A3B5ZQ97_WHEAT Uncharacterized protein OS=Triticum a	VarLoc	867.9709**
prot0490	A0A3B5ZQ95;A0A3B5XVQ2;A0A3B5ZQ97;A0A3B5XVP1;A0A3B5YUV2;A0A3B5YTV1	tr|A0A3B5ZQ95|A0A3B5ZQ95_WHEAT Uncharacterized protein OS=Triticum aestivum OX=4565 PE=3 SV=1;tr|A0A3B5XVQ2|A0A3B5XVQ2_WHEAT Uncharacterized protein OS=Triticum aestivum OX=4565 PE=3 SV=1;tr|A0A3B5ZQ97|A0A3B5ZQ97_WHEAT Uncharacterized protein OS=Triticum a	VarR	572.528
prot0496	A0A3B5XVY0	tr|A0A3B5XVY0|A0A3B5XVY0_WHEAT Uncharacterized protein OS=Triticum aestivum OX=4565 PE=4 SV=1	VarG	0.001ns
prot0496	A0A3B5XVY0	tr|A0A3B5XVY0|A0A3B5XVY0_WHEAT Uncharacterized protein OS=Triticum aestivum OX=4565 PE=4 SV=1	VarLoc	466.6713ns
prot0496	A0A3B5XVY0	tr|A0A3B5XVY0|A0A3B5XVY0_WHEAT Uncharacterized protein OS=Triticum aestivum OX=4565 PE=4 SV=1	VarR	2507.79
prot0498	A0A3B5XVY7;A0A3B5ZS26;A0A3B5ZQZ6;A0A3B5YTP4;A0A3B5XW88;A0A3B5XX71;A0A3B5ZQH0;A0A3B5ZS88	tr|A0A3B5XVY7|A0A3B5XVY7_WHEAT Dihydrolipoyl dehydrogenase OS=Triticum aestivum OX=4565 PE=3 SV=1;tr|A0A3B5ZS26|A0A3B5ZS26_WHEAT Dihydrolipoyl dehydrogenase OS=Triticum aestivum OX=4565 PE=3 SV=1;tr|A0A3B5ZQZ6|A0A3B5ZQZ6_WHEAT Dihydrolipoyl dehydrogenase O	VarG	543.8486ns
prot0498	A0A3B5XVY7;A0A3B5ZS26;A0A3B5ZQZ6;A0A3B5YTP4;A0A3B5XW88;A0A3B5XX71;A0A3B5ZQH0;A0A3B5ZS88	tr|A0A3B5XVY7|A0A3B5XVY7_WHEAT Dihydrolipoyl dehydrogenase OS=Triticum aestivum OX=4565 PE=3 SV=1;tr|A0A3B5ZS26|A0A3B5ZS26_WHEAT Dihydrolipoyl dehydrogenase OS=Triticum aestivum OX=4565 PE=3 SV=1;tr|A0A3B5ZQZ6|A0A3B5ZQZ6_WHEAT Dihydrolipoyl dehydrogenase O	VarLoc	5540.24***
prot0498	A0A3B5XVY7;A0A3B5ZS26;A0A3B5ZQZ6;A0A3B5YTP4;A0A3B5XW88;A0A3B5XX71;A0A3B5ZQH0;A0A3B5ZS88	tr|A0A3B5XVY7|A0A3B5XVY7_WHEAT Dihydrolipoyl dehydrogenase OS=Triticum aestivum OX=4565 PE=3 SV=1;tr|A0A3B5ZS26|A0A3B5ZS26_WHEAT Dihydrolipoyl dehydrogenase OS=Triticum aestivum OX=4565 PE=3 SV=1;tr|A0A3B5ZQZ6|A0A3B5ZQZ6_WHEAT Dihydrolipoyl dehydrogenase O	VarR	3072.46
prot0499	A0A3B5XW30;A0A3B6LDF3	tr|A0A3B5XW30|A0A3B5XW30_WHEAT Alpha-galactosidase OS=Triticum aestivum OX=4565 PE=3 SV=1;tr|A0A3B6LDF3|A0A3B6LDF3_WHEAT Alpha-galactosidase OS=Triticum aestivum OX=4565 PE=3 SV=1	VarG	2041.1471ns
prot0499	A0A3B5XW30;A0A3B6LDF3	tr|A0A3B5XW30|A0A3B5XW30_WHEAT Alpha-galactosidase OS=Triticum aestivum OX=4565 PE=3 SV=1;tr|A0A3B6LDF3|A0A3B6LDF3_WHEAT Alpha-galactosidase OS=Triticum aestivum OX=4565 PE=3 SV=1	VarLoc	0.0005ns
prot0499	A0A3B5XW30;A0A3B6LDF3	tr|A0A3B5XW30|A0A3B5XW30_WHEAT Alpha-galactosidase OS=Triticum aestivum OX=4565 PE=3 SV=1;tr|A0A3B6LDF3|A0A3B6LDF3_WHEAT Alpha-galactosidase OS=Triticum aestivum OX=4565 PE=3 SV=1	VarR	4716.77
prot0502	A0A3B5ZQ29;A0A3B5XWA7;A0A3B5YTL5	tr|A0A3B5ZQ29|A0A3B5ZQ29_WHEAT Uncharacterized protein OS=Triticum aestivum OX=4565 PE=3 SV=1;tr|A0A3B5XWA7|A0A3B5XWA7_WHEAT Uncharacterized protein OS=Triticum aestivum OX=4565 PE=3 SV=1;tr|A0A3B5YTL5|A0A3B5YTL5_WHEAT Uncharacterized protein OS=Triticum a	VarG	0.001ns
prot0502	A0A3B5ZQ29;A0A3B5XWA7;A0A3B5YTL5	tr|A0A3B5ZQ29|A0A3B5ZQ29_WHEAT Uncharacterized protein OS=Triticum aestivum OX=4565 PE=3 SV=1;tr|A0A3B5XWA7|A0A3B5XWA7_WHEAT Uncharacterized protein OS=Triticum aestivum OX=4565 PE=3 SV=1;tr|A0A3B5YTL5|A0A3B5YTL5_WHEAT Uncharacterized protein OS=Triticum a	VarLoc	0.0004ns
prot0502	A0A3B5ZQ29;A0A3B5XWA7;A0A3B5YTL5	tr|A0A3B5ZQ29|A0A3B5ZQ29_WHEAT Uncharacterized protein OS=Triticum aestivum OX=4565 PE=3 SV=1;tr|A0A3B5XWA7|A0A3B5XWA7_WHEAT Uncharacterized protein OS=Triticum aestivum OX=4565 PE=3 SV=1;tr|A0A3B5YTL5|A0A3B5YTL5_WHEAT Uncharacterized protein OS=Triticum a	VarR	1606.62
prot0506	A0A3B5XWI2;A0A3B5XXG2;A0A3B5YTP0;A0A3B5ZQH4	tr|A0A3B5XWI2|A0A3B5XWI2_WHEAT Uncharacterized protein OS=Triticum aestivum OX=4565 PE=3 SV=1;tr|A0A3B5XXG2|A0A3B5XXG2_WHEAT Uncharacterized protein OS=Triticum aestivum OX=4565 PE=3 SV=1;tr|A0A3B5YTP0|A0A3B5YTP0_WHEAT Uncharacterized protein OS=Triticum a	VarG	5082.9955ns
prot0506	A0A3B5XWI2;A0A3B5XXG2;A0A3B5YTP0;A0A3B5ZQH4	tr|A0A3B5XWI2|A0A3B5XWI2_WHEAT Uncharacterized protein OS=Triticum aestivum OX=4565 PE=3 SV=1;tr|A0A3B5XXG2|A0A3B5XXG2_WHEAT Uncharacterized protein OS=Triticum aestivum OX=4565 PE=3 SV=1;tr|A0A3B5YTP0|A0A3B5YTP0_WHEAT Uncharacterized protein OS=Triticum a	VarLoc	2323.8755ns
prot0506	A0A3B5XWI2;A0A3B5XXG2;A0A3B5YTP0;A0A3B5ZQH4	tr|A0A3B5XWI2|A0A3B5XWI2_WHEAT Uncharacterized protein OS=Triticum aestivum OX=4565 PE=3 SV=1;tr|A0A3B5XXG2|A0A3B5XXG2_WHEAT Uncharacterized protein OS=Triticum aestivum OX=4565 PE=3 SV=1;tr|A0A3B5YTP0|A0A3B5YTP0_WHEAT Uncharacterized protein OS=Triticum a	VarR	27562.3
prot0507	A0A3B5XXH8;A0A3B5ZQL0;A0A3B5YUA2;A0A3B5XWK2;A0A3B5ZS63	tr|A0A3B5XXH8|A0A3B5XXH8_WHEAT Uncharacterized protein OS=Triticum aestivum OX=4565 PE=4 SV=1;tr|A0A3B5ZQL0|A0A3B5ZQL0_WHEAT Uncharacterized protein OS=Triticum aestivum OX=4565 PE=4 SV=1;tr|A0A3B5YUA2|A0A3B5YUA2_WHEAT Uncharacterized protein OS=Triticum a	VarG	181.9088ns
prot0507	A0A3B5XXH8;A0A3B5ZQL0;A0A3B5YUA2;A0A3B5XWK2;A0A3B5ZS63	tr|A0A3B5XXH8|A0A3B5XXH8_WHEAT Uncharacterized protein OS=Triticum aestivum OX=4565 PE=4 SV=1;tr|A0A3B5ZQL0|A0A3B5ZQL0_WHEAT Uncharacterized protein OS=Triticum aestivum OX=4565 PE=4 SV=1;tr|A0A3B5YUA2|A0A3B5YUA2_WHEAT Uncharacterized protein OS=Triticum a	VarLoc	7.3116ns
prot0507	A0A3B5XXH8;A0A3B5ZQL0;A0A3B5YUA2;A0A3B5XWK2;A0A3B5ZS63	tr|A0A3B5XXH8|A0A3B5XXH8_WHEAT Uncharacterized protein OS=Triticum aestivum OX=4565 PE=4 SV=1;tr|A0A3B5ZQL0|A0A3B5ZQL0_WHEAT Uncharacterized protein OS=Triticum aestivum OX=4565 PE=4 SV=1;tr|A0A3B5YUA2|A0A3B5YUA2_WHEAT Uncharacterized protein OS=Triticum a	VarR	348.206
prot0509	A0A3B5XWM4	tr|A0A3B5XWM4|A0A3B5XWM4_WHEAT Uncharacterized protein OS=Triticum aestivum OX=4565 PE=3 SV=1	VarG	0.0125ns
prot0509	A0A3B5XWM4	tr|A0A3B5XWM4|A0A3B5XWM4_WHEAT Uncharacterized protein OS=Triticum aestivum OX=4565 PE=3 SV=1	VarLoc	573.1865ns
prot0509	A0A3B5XWM4	tr|A0A3B5XWM4|A0A3B5XWM4_WHEAT Uncharacterized protein OS=Triticum aestivum OX=4565 PE=3 SV=1	VarR	22815.8
prot0513	A0A3B5XX06;A0A3B5ZSM2;A0A3B5XWR2;A0A3B5ZRI8	tr|A0A3B5XX06|A0A3B5XX06_WHEAT Proteasome subunit beta OS=Triticum aestivum OX=4565 PE=3 SV=1;tr|A0A3B5ZSM2|A0A3B5ZSM2_WHEAT Proteasome subunit beta OS=Triticum aestivum OX=4565 PE=3 SV=1;tr|A0A3B5XWR2|A0A3B5XWR2_WHEAT Proteasome subunit beta OS=Triticum a	VarG	602.9781ns
prot0513	A0A3B5XX06;A0A3B5ZSM2;A0A3B5XWR2;A0A3B5ZRI8	tr|A0A3B5XX06|A0A3B5XX06_WHEAT Proteasome subunit beta OS=Triticum aestivum OX=4565 PE=3 SV=1;tr|A0A3B5ZSM2|A0A3B5ZSM2_WHEAT Proteasome subunit beta OS=Triticum aestivum OX=4565 PE=3 SV=1;tr|A0A3B5XWR2|A0A3B5XWR2_WHEAT Proteasome subunit beta OS=Triticum a	VarLoc	0.0003ns
prot0513	A0A3B5XX06;A0A3B5ZSM2;A0A3B5XWR2;A0A3B5ZRI8	tr|A0A3B5XX06|A0A3B5XX06_WHEAT Proteasome subunit beta OS=Triticum aestivum OX=4565 PE=3 SV=1;tr|A0A3B5ZSM2|A0A3B5ZSM2_WHEAT Proteasome subunit beta OS=Triticum aestivum OX=4565 PE=3 SV=1;tr|A0A3B5XWR2|A0A3B5XWR2_WHEAT Proteasome subunit beta OS=Triticum a	VarR	2730.02
prot0520	A0A3B5XX47;A0A3B5XX55	tr|A0A3B5XX47|A0A3B5XX47_WHEAT Uncharacterized protein OS=Triticum aestivum OX=4565 PE=3 SV=1;tr|A0A3B5XX55|A0A3B5XX55_WHEAT Uncharacterized protein OS=Triticum aestivum OX=4565 PE=3 SV=1	VarG	368.8986ns
prot0520	A0A3B5XX47;A0A3B5XX55	tr|A0A3B5XX47|A0A3B5XX47_WHEAT Uncharacterized protein OS=Triticum aestivum OX=4565 PE=3 SV=1;tr|A0A3B5XX55|A0A3B5XX55_WHEAT Uncharacterized protein OS=Triticum aestivum OX=4565 PE=3 SV=1	VarLoc	87066.0891***
prot0520	A0A3B5XX47;A0A3B5XX55	tr|A0A3B5XX47|A0A3B5XX47_WHEAT Uncharacterized protein OS=Triticum aestivum OX=4565 PE=3 SV=1;tr|A0A3B5XX55|A0A3B5XX55_WHEAT Uncharacterized protein OS=Triticum aestivum OX=4565 PE=3 SV=1	VarR	56507.5
prot0521	A0A3B5ZRM3;A0A3B5YUU2;A0A3B5XXA2	tr|A0A3B5ZRM3|A0A3B5ZRM3_WHEAT 40S ribosomal protein S7 OS=Triticum aestivum OX=4565 PE=3 SV=1;tr|A0A3B5YUU2|A0A3B5YUU2_WHEAT 40S ribosomal protein S7 OS=Triticum aestivum OX=4565 PE=3 SV=1;tr|A0A3B5XXA2|A0A3B5XXA2_WHEAT 40S ribosomal protein S7 OS=Triticu	VarG	0.0029ns
prot0521	A0A3B5ZRM3;A0A3B5YUU2;A0A3B5XXA2	tr|A0A3B5ZRM3|A0A3B5ZRM3_WHEAT 40S ribosomal protein S7 OS=Triticum aestivum OX=4565 PE=3 SV=1;tr|A0A3B5YUU2|A0A3B5YUU2_WHEAT 40S ribosomal protein S7 OS=Triticum aestivum OX=4565 PE=3 SV=1;tr|A0A3B5XXA2|A0A3B5XXA2_WHEAT 40S ribosomal protein S7 OS=Triticu	VarLoc	0.0023ns
prot0521	A0A3B5ZRM3;A0A3B5YUU2;A0A3B5XXA2	tr|A0A3B5ZRM3|A0A3B5ZRM3_WHEAT 40S ribosomal protein S7 OS=Triticum aestivum OX=4565 PE=3 SV=1;tr|A0A3B5YUU2|A0A3B5YUU2_WHEAT 40S ribosomal protein S7 OS=Triticum aestivum OX=4565 PE=3 SV=1;tr|A0A3B5XXA2|A0A3B5XXA2_WHEAT 40S ribosomal protein S7 OS=Triticu	VarR	4437.44
prot0529	A0A3B5XXN8	tr|A0A3B5XXN8|A0A3B5XXN8_WHEAT Uncharacterized protein OS=Triticum aestivum OX=4565 PE=3 SV=1	VarG	0.0126ns
prot0529	A0A3B5XXN8	tr|A0A3B5XXN8|A0A3B5XXN8_WHEAT Uncharacterized protein OS=Triticum aestivum OX=4565 PE=3 SV=1	VarLoc	122838.4379***
prot0529	A0A3B5XXN8	tr|A0A3B5XXN8|A0A3B5XXN8_WHEAT Uncharacterized protein OS=Triticum aestivum OX=4565 PE=3 SV=1	VarR	124864
prot0530	A0A3B5ZT15;A0A3B5YVX6;A0A3B5XXQ5;A0A3B5YUX5;A0A3B5XXR8	tr|A0A3B5ZT15|A0A3B5ZT15_WHEAT Uncharacterized protein OS=Triticum aestivum OX=4565 PE=3 SV=1;tr|A0A3B5YVX6|A0A3B5YVX6_WHEAT Uncharacterized protein OS=Triticum aestivum OX=4565 PE=3 SV=1;tr|A0A3B5XXQ5|A0A3B5XXQ5_WHEAT Uncharacterized protein OS=Triticum a	VarG	0.0028ns
prot0530	A0A3B5ZT15;A0A3B5YVX6;A0A3B5XXQ5;A0A3B5YUX5;A0A3B5XXR8	tr|A0A3B5ZT15|A0A3B5ZT15_WHEAT Uncharacterized protein OS=Triticum aestivum OX=4565 PE=3 SV=1;tr|A0A3B5YVX6|A0A3B5YVX6_WHEAT Uncharacterized protein OS=Triticum aestivum OX=4565 PE=3 SV=1;tr|A0A3B5XXQ5|A0A3B5XXQ5_WHEAT Uncharacterized protein OS=Triticum a	VarLoc	12253.5961**
prot0530	A0A3B5ZT15;A0A3B5YVX6;A0A3B5XXQ5;A0A3B5YUX5;A0A3B5XXR8	tr|A0A3B5ZT15|A0A3B5ZT15_WHEAT Uncharacterized protein OS=Triticum aestivum OX=4565 PE=3 SV=1;tr|A0A3B5YVX6|A0A3B5YVX6_WHEAT Uncharacterized protein OS=Triticum aestivum OX=4565 PE=3 SV=1;tr|A0A3B5XXQ5|A0A3B5XXQ5_WHEAT Uncharacterized protein OS=Triticum a	VarR	27472.8
prot0533	Q03389;A0A3B5YVA7;A0A3B5XXU1;A0A3B5XZ03	sp|Q03389|IF4E2_WHEAT Eukaryotic translation initiation factor isoform 4E-2 OS=Triticum aestivum OX=4565 PE=1 SV=1;tr|A0A3B5YVA7|A0A3B5YVA7_WHEAT Uncharacterized protein OS=Triticum aestivum OX=4565 PE=3 SV=1;tr|A0A3B5XXU1|A0A3B5XXU1_WHEAT Uncharacterized	VarG	0.0001ns
prot0533	Q03389;A0A3B5YVA7;A0A3B5XXU1;A0A3B5XZ03	sp|Q03389|IF4E2_WHEAT Eukaryotic translation initiation factor isoform 4E-2 OS=Triticum aestivum OX=4565 PE=1 SV=1;tr|A0A3B5YVA7|A0A3B5YVA7_WHEAT Uncharacterized protein OS=Triticum aestivum OX=4565 PE=3 SV=1;tr|A0A3B5XXU1|A0A3B5XXU1_WHEAT Uncharacterized	VarLoc	64.8515ns
prot0533	Q03389;A0A3B5YVA7;A0A3B5XXU1;A0A3B5XZ03	sp|Q03389|IF4E2_WHEAT Eukaryotic translation initiation factor isoform 4E-2 OS=Triticum aestivum OX=4565 PE=1 SV=1;tr|A0A3B5YVA7|A0A3B5YVA7_WHEAT Uncharacterized protein OS=Triticum aestivum OX=4565 PE=3 SV=1;tr|A0A3B5XXU1|A0A3B5XXU1_WHEAT Uncharacterized	VarR	953.281
prot0534	A0A3B5XXV7;A0A3B5XWY7;A0A3B5ZRE8;A0A3B5XWM2;A0A3B5XWW9	tr|A0A3B5XXV7|A0A3B5XXV7_WHEAT Uncharacterized protein OS=Triticum aestivum OX=4565 PE=3 SV=1;tr|A0A3B5XWY7|A0A3B5XWY7_WHEAT Uncharacterized protein OS=Triticum aestivum OX=4565 PE=3 SV=1;tr|A0A3B5ZRE8|A0A3B5ZRE8_WHEAT Uncharacterized protein OS=Triticum a	VarG	0.0135ns
prot0534	A0A3B5XXV7;A0A3B5XWY7;A0A3B5ZRE8;A0A3B5XWM2;A0A3B5XWW9	tr|A0A3B5XXV7|A0A3B5XXV7_WHEAT Uncharacterized protein OS=Triticum aestivum OX=4565 PE=3 SV=1;tr|A0A3B5XWY7|A0A3B5XWY7_WHEAT Uncharacterized protein OS=Triticum aestivum OX=4565 PE=3 SV=1;tr|A0A3B5ZRE8|A0A3B5ZRE8_WHEAT Uncharacterized protein OS=Triticum a	VarLoc	11623.2794ns
prot0534	A0A3B5XXV7;A0A3B5XWY7;A0A3B5ZRE8;A0A3B5XWM2;A0A3B5XWW9	tr|A0A3B5XXV7|A0A3B5XXV7_WHEAT Uncharacterized protein OS=Triticum aestivum OX=4565 PE=3 SV=1;tr|A0A3B5XWY7|A0A3B5XWY7_WHEAT Uncharacterized protein OS=Triticum aestivum OX=4565 PE=3 SV=1;tr|A0A3B5ZRE8|A0A3B5ZRE8_WHEAT Uncharacterized protein OS=Triticum a	VarR	133365
prot0538	A0A3B5XY60	tr|A0A3B5XY60|A0A3B5XY60_WHEAT Uncharacterized protein OS=Triticum aestivum OX=4565 PE=3 SV=1	VarG	0.165ns
prot0538	A0A3B5XY60	tr|A0A3B5XY60|A0A3B5XY60_WHEAT Uncharacterized protein OS=Triticum aestivum OX=4565 PE=3 SV=1	VarLoc	0.0965ns
prot0538	A0A3B5XY60	tr|A0A3B5XY60|A0A3B5XY60_WHEAT Uncharacterized protein OS=Triticum aestivum OX=4565 PE=3 SV=1	VarR	228116
prot0543	A0A3B5ZSB6;A0A3B5XZC6;A0A3B5YWS1;A0A3B5XYH4	tr|A0A3B5ZSB6|A0A3B5ZSB6_WHEAT Nascent polypeptide-associated complex subunit beta OS=Triticum aestivum OX=4565 PE=3 SV=1;tr|A0A3B5XZC6|A0A3B5XZC6_WHEAT Nascent polypeptide-associated complex subunit beta OS=Triticum aestivum OX=4565 PE=3 SV=1;tr|A0A3B5YWS	VarG	0.0103ns
prot0543	A0A3B5ZSB6;A0A3B5XZC6;A0A3B5YWS1;A0A3B5XYH4	tr|A0A3B5ZSB6|A0A3B5ZSB6_WHEAT Nascent polypeptide-associated complex subunit beta OS=Triticum aestivum OX=4565 PE=3 SV=1;tr|A0A3B5XZC6|A0A3B5XZC6_WHEAT Nascent polypeptide-associated complex subunit beta OS=Triticum aestivum OX=4565 PE=3 SV=1;tr|A0A3B5YWS	VarLoc	118.4519ns
prot0543	A0A3B5ZSB6;A0A3B5XZC6;A0A3B5YWS1;A0A3B5XYH4	tr|A0A3B5ZSB6|A0A3B5ZSB6_WHEAT Nascent polypeptide-associated complex subunit beta OS=Triticum aestivum OX=4565 PE=3 SV=1;tr|A0A3B5XZC6|A0A3B5XZC6_WHEAT Nascent polypeptide-associated complex subunit beta OS=Triticum aestivum OX=4565 PE=3 SV=1;tr|A0A3B5YWS	VarR	6456.77
prot0547	A0A3B5XYR7	tr|A0A3B5XYR7|A0A3B5XYR7_WHEAT Uncharacterized protein OS=Triticum aestivum OX=4565 PE=4 SV=1	VarG	510327.1851ns
prot0547	A0A3B5XYR7	tr|A0A3B5XYR7|A0A3B5XYR7_WHEAT Uncharacterized protein OS=Triticum aestivum OX=4565 PE=4 SV=1	VarLoc	95482.7979ns
prot0547	A0A3B5XYR7	tr|A0A3B5XYR7|A0A3B5XYR7_WHEAT Uncharacterized protein OS=Triticum aestivum OX=4565 PE=4 SV=1	VarR	1.28583e+06
prot0548	A0A3B5XYS8	tr|A0A3B5XYS8|A0A3B5XYS8_WHEAT Uncharacterized protein OS=Triticum aestivum OX=4565 PE=4 SV=1	VarG	77248.1206ns
prot0548	A0A3B5XYS8	tr|A0A3B5XYS8|A0A3B5XYS8_WHEAT Uncharacterized protein OS=Triticum aestivum OX=4565 PE=4 SV=1	VarLoc	10892.3615ns
prot0548	A0A3B5XYS8	tr|A0A3B5XYS8|A0A3B5XYS8_WHEAT Uncharacterized protein OS=Triticum aestivum OX=4565 PE=4 SV=1	VarR	632783
prot0556	A0A3B5XZG7;A0A3B5YWW6;A0A3B5ZU67	tr|A0A3B5XZG7|A0A3B5XZG7_WHEAT Uncharacterized protein OS=Triticum aestivum OX=4565 PE=4 SV=1;tr|A0A3B5YWW6|A0A3B5YWW6_WHEAT Uncharacterized protein OS=Triticum aestivum OX=4565 PE=4 SV=1;tr|A0A3B5ZU67|A0A3B5ZU67_WHEAT Uncharacterized protein OS=Triticum a	VarG	388.1114ns
prot0556	A0A3B5XZG7;A0A3B5YWW6;A0A3B5ZU67	tr|A0A3B5XZG7|A0A3B5XZG7_WHEAT Uncharacterized protein OS=Triticum aestivum OX=4565 PE=4 SV=1;tr|A0A3B5YWW6|A0A3B5YWW6_WHEAT Uncharacterized protein OS=Triticum aestivum OX=4565 PE=4 SV=1;tr|A0A3B5ZU67|A0A3B5ZU67_WHEAT Uncharacterized protein OS=Triticum a	VarLoc	0.0001ns
prot0556	A0A3B5XZG7;A0A3B5YWW6;A0A3B5ZU67	tr|A0A3B5XZG7|A0A3B5XZG7_WHEAT Uncharacterized protein OS=Triticum aestivum OX=4565 PE=4 SV=1;tr|A0A3B5YWW6|A0A3B5YWW6_WHEAT Uncharacterized protein OS=Triticum aestivum OX=4565 PE=4 SV=1;tr|A0A3B5ZU67|A0A3B5ZU67_WHEAT Uncharacterized protein OS=Triticum a	VarR	1381.94
prot0558	A0A3B5XZJ7;A0A3B5YVW4;A0A3B5ZT18;A0A3B5YVW2	tr|A0A3B5XZJ7|A0A3B5XZJ7_WHEAT Uncharacterized protein OS=Triticum aestivum OX=4565 PE=4 SV=1;tr|A0A3B5YVW4|A0A3B5YVW4_WHEAT Uncharacterized protein OS=Triticum aestivum OX=4565 PE=4 SV=1;tr|A0A3B5ZT18|A0A3B5ZT18_WHEAT Uncharacterized protein OS=Triticum a	VarG	325.871*
prot0558	A0A3B5XZJ7;A0A3B5YVW4;A0A3B5ZT18;A0A3B5YVW2	tr|A0A3B5XZJ7|A0A3B5XZJ7_WHEAT Uncharacterized protein OS=Triticum aestivum OX=4565 PE=4 SV=1;tr|A0A3B5YVW4|A0A3B5YVW4_WHEAT Uncharacterized protein OS=Triticum aestivum OX=4565 PE=4 SV=1;tr|A0A3B5ZT18|A0A3B5ZT18_WHEAT Uncharacterized protein OS=Triticum a	VarLoc	886.1172*
prot0558	A0A3B5XZJ7;A0A3B5YVW4;A0A3B5ZT18;A0A3B5YVW2	tr|A0A3B5XZJ7|A0A3B5XZJ7_WHEAT Uncharacterized protein OS=Triticum aestivum OX=4565 PE=4 SV=1;tr|A0A3B5YVW4|A0A3B5YVW4_WHEAT Uncharacterized protein OS=Triticum aestivum OX=4565 PE=4 SV=1;tr|A0A3B5ZT18|A0A3B5ZT18_WHEAT Uncharacterized protein OS=Triticum a	VarR	19.8588
prot0559	A0A3B5YX57;A0A3B5ZTS6;A0A3B5XZM1	tr|A0A3B5YX57|A0A3B5YX57_WHEAT 60S ribosomal export protein NMD3 OS=Triticum aestivum OX=4565 PE=3 SV=1;tr|A0A3B5ZTS6|A0A3B5ZTS6_WHEAT 60S ribosomal export protein NMD3 OS=Triticum aestivum OX=4565 PE=3 SV=1;tr|A0A3B5XZM1|A0A3B5XZM1_WHEAT 60S ribosomal exp	VarG	148.4185ns
prot0559	A0A3B5YX57;A0A3B5ZTS6;A0A3B5XZM1	tr|A0A3B5YX57|A0A3B5YX57_WHEAT 60S ribosomal export protein NMD3 OS=Triticum aestivum OX=4565 PE=3 SV=1;tr|A0A3B5ZTS6|A0A3B5ZTS6_WHEAT 60S ribosomal export protein NMD3 OS=Triticum aestivum OX=4565 PE=3 SV=1;tr|A0A3B5XZM1|A0A3B5XZM1_WHEAT 60S ribosomal exp	VarLoc	0.0002ns
prot0559	A0A3B5YX57;A0A3B5ZTS6;A0A3B5XZM1	tr|A0A3B5YX57|A0A3B5YX57_WHEAT 60S ribosomal export protein NMD3 OS=Triticum aestivum OX=4565 PE=3 SV=1;tr|A0A3B5ZTS6|A0A3B5ZTS6_WHEAT 60S ribosomal export protein NMD3 OS=Triticum aestivum OX=4565 PE=3 SV=1;tr|A0A3B5XZM1|A0A3B5XZM1_WHEAT 60S ribosomal exp	VarR	108.404
prot0561	A0A3B5XZY3;A0A3B5ZU39;A0A3B5YXF2;A0A3B5XZP2;A0A3B5YY74	tr|A0A3B5XZY3|A0A3B5XZY3_WHEAT MFS domain-containing protein OS=Triticum aestivum OX=4565 PE=3 SV=1;tr|A0A3B5ZU39|A0A3B5ZU39_WHEAT MFS domain-containing protein OS=Triticum aestivum OX=4565 PE=3 SV=1;tr|A0A3B5YXF2|A0A3B5YXF2_WHEAT MFS domain-containing pro	VarG	0.0004ns
prot0561	A0A3B5XZY3;A0A3B5ZU39;A0A3B5YXF2;A0A3B5XZP2;A0A3B5YY74	tr|A0A3B5XZY3|A0A3B5XZY3_WHEAT MFS domain-containing protein OS=Triticum aestivum OX=4565 PE=3 SV=1;tr|A0A3B5ZU39|A0A3B5ZU39_WHEAT MFS domain-containing protein OS=Triticum aestivum OX=4565 PE=3 SV=1;tr|A0A3B5YXF2|A0A3B5YXF2_WHEAT MFS domain-containing pro	VarLoc	40.4253ns
prot0561	A0A3B5XZY3;A0A3B5ZU39;A0A3B5YXF2;A0A3B5XZP2;A0A3B5YY74	tr|A0A3B5XZY3|A0A3B5XZY3_WHEAT MFS domain-containing protein OS=Triticum aestivum OX=4565 PE=3 SV=1;tr|A0A3B5ZU39|A0A3B5ZU39_WHEAT MFS domain-containing protein OS=Triticum aestivum OX=4565 PE=3 SV=1;tr|A0A3B5YXF2|A0A3B5YXF2_WHEAT MFS domain-containing pro	VarR	239.875
prot0563	A0A3B5XZZ7;A0A3B5XZQ7;A0A3B5XZQ6	tr|A0A3B5XZZ7|A0A3B5XZZ7_WHEAT Uncharacterized protein OS=Triticum aestivum OX=4565 PE=4 SV=1;tr|A0A3B5XZQ7|A0A3B5XZQ7_WHEAT Uncharacterized protein OS=Triticum aestivum OX=4565 PE=4 SV=1;tr|A0A3B5XZQ6|A0A3B5XZQ6_WHEAT Uncharacterized protein OS=Triticum a	VarG	332.6496ns
prot0563	A0A3B5XZZ7;A0A3B5XZQ7;A0A3B5XZQ6	tr|A0A3B5XZZ7|A0A3B5XZZ7_WHEAT Uncharacterized protein OS=Triticum aestivum OX=4565 PE=4 SV=1;tr|A0A3B5XZQ7|A0A3B5XZQ7_WHEAT Uncharacterized protein OS=Triticum aestivum OX=4565 PE=4 SV=1;tr|A0A3B5XZQ6|A0A3B5XZQ6_WHEAT Uncharacterized protein OS=Triticum a	VarLoc	556.3262ns
prot0563	A0A3B5XZZ7;A0A3B5XZQ7;A0A3B5XZQ6	tr|A0A3B5XZZ7|A0A3B5XZZ7_WHEAT Uncharacterized protein OS=Triticum aestivum OX=4565 PE=4 SV=1;tr|A0A3B5XZQ7|A0A3B5XZQ7_WHEAT Uncharacterized protein OS=Triticum aestivum OX=4565 PE=4 SV=1;tr|A0A3B5XZQ6|A0A3B5XZQ6_WHEAT Uncharacterized protein OS=Triticum a	VarR	2025.58
prot0569	A0A3B5Y072	tr|A0A3B5Y072|A0A3B5Y072_WHEAT Nucleoside diphosphate kinase OS=Triticum aestivum OX=4565 PE=3 SV=1	VarG	1.1052ns
prot0569	A0A3B5Y072	tr|A0A3B5Y072|A0A3B5Y072_WHEAT Nucleoside diphosphate kinase OS=Triticum aestivum OX=4565 PE=3 SV=1	VarLoc	458659.3345*
prot0569	A0A3B5Y072	tr|A0A3B5Y072|A0A3B5Y072_WHEAT Nucleoside diphosphate kinase OS=Triticum aestivum OX=4565 PE=3 SV=1	VarR	1.37741e+06
prot0570	A0A3B5ZUK0;A0A3B5Y079;A0A3B5YXL9	tr|A0A3B5ZUK0|A0A3B5ZUK0_WHEAT PMSR domain-containing protein OS=Triticum aestivum OX=4565 PE=3 SV=1;tr|A0A3B5Y079|A0A3B5Y079_WHEAT PMSR domain-containing protein OS=Triticum aestivum OX=4565 PE=3 SV=1;tr|A0A3B5YXL9|A0A3B5YXL9_WHEAT PMSR domain-containing	VarG	7.0676ns
prot0570	A0A3B5ZUK0;A0A3B5Y079;A0A3B5YXL9	tr|A0A3B5ZUK0|A0A3B5ZUK0_WHEAT PMSR domain-containing protein OS=Triticum aestivum OX=4565 PE=3 SV=1;tr|A0A3B5Y079|A0A3B5Y079_WHEAT PMSR domain-containing protein OS=Triticum aestivum OX=4565 PE=3 SV=1;tr|A0A3B5YXL9|A0A3B5YXL9_WHEAT PMSR domain-containing	VarLoc	0.0001ns
prot0570	A0A3B5ZUK0;A0A3B5Y079;A0A3B5YXL9	tr|A0A3B5ZUK0|A0A3B5ZUK0_WHEAT PMSR domain-containing protein OS=Triticum aestivum OX=4565 PE=3 SV=1;tr|A0A3B5Y079|A0A3B5Y079_WHEAT PMSR domain-containing protein OS=Triticum aestivum OX=4565 PE=3 SV=1;tr|A0A3B5YXL9|A0A3B5YXL9_WHEAT PMSR domain-containing	VarR	509.236
prot0573	A0A3B5ZUF8;A0A3B5YXE8;A0A3B5Y0A3;A0A3B5YXG6	tr|A0A3B5ZUF8|A0A3B5ZUF8_WHEAT Uncharacterized protein OS=Triticum aestivum OX=4565 PE=3 SV=1;tr|A0A3B5YXE8|A0A3B5YXE8_WHEAT Uncharacterized protein OS=Triticum aestivum OX=4565 PE=3 SV=1;tr|A0A3B5Y0A3|A0A3B5Y0A3_WHEAT Uncharacterized protein OS=Triticum a	VarG	3075.733ns
prot0573	A0A3B5ZUF8;A0A3B5YXE8;A0A3B5Y0A3;A0A3B5YXG6	tr|A0A3B5ZUF8|A0A3B5ZUF8_WHEAT Uncharacterized protein OS=Triticum aestivum OX=4565 PE=3 SV=1;tr|A0A3B5YXE8|A0A3B5YXE8_WHEAT Uncharacterized protein OS=Triticum aestivum OX=4565 PE=3 SV=1;tr|A0A3B5Y0A3|A0A3B5Y0A3_WHEAT Uncharacterized protein OS=Triticum a	VarLoc	4112.34ns
prot0573	A0A3B5ZUF8;A0A3B5YXE8;A0A3B5Y0A3;A0A3B5YXG6	tr|A0A3B5ZUF8|A0A3B5ZUF8_WHEAT Uncharacterized protein OS=Triticum aestivum OX=4565 PE=3 SV=1;tr|A0A3B5YXE8|A0A3B5YXE8_WHEAT Uncharacterized protein OS=Triticum aestivum OX=4565 PE=3 SV=1;tr|A0A3B5Y0A3|A0A3B5Y0A3_WHEAT Uncharacterized protein OS=Triticum a	VarR	12703
prot0577	A0A3B5Y0F4;A0A3B5Y0F1	tr|A0A3B5Y0F4|A0A3B5Y0F4_WHEAT Uncharacterized protein OS=Triticum aestivum OX=4565 PE=4 SV=1;tr|A0A3B5Y0F1|A0A3B5Y0F1_WHEAT Uncharacterized protein OS=Triticum aestivum OX=4565 PE=4 SV=1	VarG	0.0012ns
prot0577	A0A3B5Y0F4;A0A3B5Y0F1	tr|A0A3B5Y0F4|A0A3B5Y0F4_WHEAT Uncharacterized protein OS=Triticum aestivum OX=4565 PE=4 SV=1;tr|A0A3B5Y0F1|A0A3B5Y0F1_WHEAT Uncharacterized protein OS=Triticum aestivum OX=4565 PE=4 SV=1	VarLoc	0.0002ns
prot0577	A0A3B5Y0F4;A0A3B5Y0F1	tr|A0A3B5Y0F4|A0A3B5Y0F4_WHEAT Uncharacterized protein OS=Triticum aestivum OX=4565 PE=4 SV=1;tr|A0A3B5Y0F1|A0A3B5Y0F1_WHEAT Uncharacterized protein OS=Triticum aestivum OX=4565 PE=4 SV=1	VarR	1529.8
prot0581	A0A3B5Y0N4;A0A3B5YYF2;A0A3B5ZWQ2	tr|A0A3B5Y0N4|A0A3B5Y0N4_WHEAT Uncharacterized protein OS=Triticum aestivum OX=4565 PE=4 SV=1;tr|A0A3B5YYF2|A0A3B5YYF2_WHEAT Uncharacterized protein OS=Triticum aestivum OX=4565 PE=4 SV=1;tr|A0A3B5ZWQ2|A0A3B5ZWQ2_WHEAT Uncharacterized protein OS=Triticum a	VarG	770.9358*
prot0581	A0A3B5Y0N4;A0A3B5YYF2;A0A3B5ZWQ2	tr|A0A3B5Y0N4|A0A3B5Y0N4_WHEAT Uncharacterized protein OS=Triticum aestivum OX=4565 PE=4 SV=1;tr|A0A3B5YYF2|A0A3B5YYF2_WHEAT Uncharacterized protein OS=Triticum aestivum OX=4565 PE=4 SV=1;tr|A0A3B5ZWQ2|A0A3B5ZWQ2_WHEAT Uncharacterized protein OS=Triticum a	VarLoc	242.6704ns
prot0581	A0A3B5Y0N4;A0A3B5YYF2;A0A3B5ZWQ2	tr|A0A3B5Y0N4|A0A3B5Y0N4_WHEAT Uncharacterized protein OS=Triticum aestivum OX=4565 PE=4 SV=1;tr|A0A3B5YYF2|A0A3B5YYF2_WHEAT Uncharacterized protein OS=Triticum aestivum OX=4565 PE=4 SV=1;tr|A0A3B5ZWQ2|A0A3B5ZWQ2_WHEAT Uncharacterized protein OS=Triticum a	VarR	922.495
prot0584	A0A3B5Y1L8;A0A3B5Y0Z2;A0A3B5ZWJ6;A0A3B5ZVC8;A0A3B5YZ17;A0A3B5YY88	tr|A0A3B5Y1L8|A0A3B5Y1L8_WHEAT A_deaminase domain-containing protein OS=Triticum aestivum OX=4565 PE=4 SV=1;tr|A0A3B5Y0Z2|A0A3B5Y0Z2_WHEAT A_deaminase domain-containing protein OS=Triticum aestivum OX=4565 PE=4 SV=1;tr|A0A3B5ZWJ6|A0A3B5ZWJ6_WHEAT A_deamina	VarG	572.4798ns
prot0584	A0A3B5Y1L8;A0A3B5Y0Z2;A0A3B5ZWJ6;A0A3B5ZVC8;A0A3B5YZ17;A0A3B5YY88	tr|A0A3B5Y1L8|A0A3B5Y1L8_WHEAT A_deaminase domain-containing protein OS=Triticum aestivum OX=4565 PE=4 SV=1;tr|A0A3B5Y0Z2|A0A3B5Y0Z2_WHEAT A_deaminase domain-containing protein OS=Triticum aestivum OX=4565 PE=4 SV=1;tr|A0A3B5ZWJ6|A0A3B5ZWJ6_WHEAT A_deamina	VarLoc	98.747ns
prot0584	A0A3B5Y1L8;A0A3B5Y0Z2;A0A3B5ZWJ6;A0A3B5ZVC8;A0A3B5YZ17;A0A3B5YY88	tr|A0A3B5Y1L8|A0A3B5Y1L8_WHEAT A_deaminase domain-containing protein OS=Triticum aestivum OX=4565 PE=4 SV=1;tr|A0A3B5Y0Z2|A0A3B5Y0Z2_WHEAT A_deaminase domain-containing protein OS=Triticum aestivum OX=4565 PE=4 SV=1;tr|A0A3B5ZWJ6|A0A3B5ZWJ6_WHEAT A_deamina	VarR	1990.28
prot0591	A0A3B5ZXI9;A0A3B5Y1F9;A0A3B5ZW99;A0A3B5Y1G6;A0A3B5Y1S3	tr|A0A3B5ZXI9|A0A3B5ZXI9_WHEAT Pyruvate, phosphate dikinase OS=Triticum aestivum OX=4565 PE=3 SV=1;tr|A0A3B5Y1F9|A0A3B5Y1F9_WHEAT Pyruvate, phosphate dikinase OS=Triticum aestivum OX=4565 PE=3 SV=1;tr|A0A3B5ZW99|A0A3B5ZW99_WHEAT Pyruvate, phosphate dikinas	VarG	1838388.8865*
prot0591	A0A3B5ZXI9;A0A3B5Y1F9;A0A3B5ZW99;A0A3B5Y1G6;A0A3B5Y1S3	tr|A0A3B5ZXI9|A0A3B5ZXI9_WHEAT Pyruvate, phosphate dikinase OS=Triticum aestivum OX=4565 PE=3 SV=1;tr|A0A3B5Y1F9|A0A3B5Y1F9_WHEAT Pyruvate, phosphate dikinase OS=Triticum aestivum OX=4565 PE=3 SV=1;tr|A0A3B5ZW99|A0A3B5ZW99_WHEAT Pyruvate, phosphate dikinas	VarLoc	814607.8832*
prot0591	A0A3B5ZXI9;A0A3B5Y1F9;A0A3B5ZW99;A0A3B5Y1G6;A0A3B5Y1S3	tr|A0A3B5ZXI9|A0A3B5ZXI9_WHEAT Pyruvate, phosphate dikinase OS=Triticum aestivum OX=4565 PE=3 SV=1;tr|A0A3B5Y1F9|A0A3B5Y1F9_WHEAT Pyruvate, phosphate dikinase OS=Triticum aestivum OX=4565 PE=3 SV=1;tr|A0A3B5ZW99|A0A3B5ZW99_WHEAT Pyruvate, phosphate dikinas	VarR	2.83643e+06
prot0592	A0A3B5Y1I8	tr|A0A3B5Y1I8|A0A3B5Y1I8_WHEAT Coatomer subunit delta OS=Triticum aestivum OX=4565 PE=3 SV=1	VarG	5.4115ns
prot0592	A0A3B5Y1I8	tr|A0A3B5Y1I8|A0A3B5Y1I8_WHEAT Coatomer subunit delta OS=Triticum aestivum OX=4565 PE=3 SV=1	VarLoc	0.0002ns
prot0592	A0A3B5Y1I8	tr|A0A3B5Y1I8|A0A3B5Y1I8_WHEAT Coatomer subunit delta OS=Triticum aestivum OX=4565 PE=3 SV=1	VarR	2384.57
prot0594	A0A3B5ZWI7;A0A3B5Y1K8;A0A3B5ZUS8;A0A3B5Y0F9	tr|A0A3B5ZWI7|A0A3B5ZWI7_WHEAT Peptidase_M24 domain-containing protein OS=Triticum aestivum OX=4565 PE=4 SV=1;tr|A0A3B5Y1K8|A0A3B5Y1K8_WHEAT Peptidase_M24 domain-containing protein OS=Triticum aestivum OX=4565 PE=4 SV=1;tr|A0A3B5ZUS8|A0A3B5ZUS8_WHEAT Pepti	VarG	0.0081ns
prot0594	A0A3B5ZWI7;A0A3B5Y1K8;A0A3B5ZUS8;A0A3B5Y0F9	tr|A0A3B5ZWI7|A0A3B5ZWI7_WHEAT Peptidase_M24 domain-containing protein OS=Triticum aestivum OX=4565 PE=4 SV=1;tr|A0A3B5Y1K8|A0A3B5Y1K8_WHEAT Peptidase_M24 domain-containing protein OS=Triticum aestivum OX=4565 PE=4 SV=1;tr|A0A3B5ZUS8|A0A3B5ZUS8_WHEAT Pepti	VarLoc	9345.6869ns
prot0594	A0A3B5ZWI7;A0A3B5Y1K8;A0A3B5ZUS8;A0A3B5Y0F9	tr|A0A3B5ZWI7|A0A3B5ZWI7_WHEAT Peptidase_M24 domain-containing protein OS=Triticum aestivum OX=4565 PE=4 SV=1;tr|A0A3B5Y1K8|A0A3B5Y1K8_WHEAT Peptidase_M24 domain-containing protein OS=Triticum aestivum OX=4565 PE=4 SV=1;tr|A0A3B5ZUS8|A0A3B5ZUS8_WHEAT Pepti	VarR	79621.3
prot0596	A0A3B5Y1W9;A0A3B5Y1R8	tr|A0A3B5Y1W9|A0A3B5Y1W9_WHEAT Pyruvate, phosphate dikinase OS=Triticum aestivum OX=4565 PE=3 SV=1;tr|A0A3B5Y1R8|A0A3B5Y1R8_WHEAT Pyruvate, phosphate dikinase OS=Triticum aestivum OX=4565 PE=3 SV=1	VarG	686.2443ns
prot0596	A0A3B5Y1W9;A0A3B5Y1R8	tr|A0A3B5Y1W9|A0A3B5Y1W9_WHEAT Pyruvate, phosphate dikinase OS=Triticum aestivum OX=4565 PE=3 SV=1;tr|A0A3B5Y1R8|A0A3B5Y1R8_WHEAT Pyruvate, phosphate dikinase OS=Triticum aestivum OX=4565 PE=3 SV=1	VarLoc	0.0004ns
prot0596	A0A3B5Y1W9;A0A3B5Y1R8	tr|A0A3B5Y1W9|A0A3B5Y1W9_WHEAT Pyruvate, phosphate dikinase OS=Triticum aestivum OX=4565 PE=3 SV=1;tr|A0A3B5Y1R8|A0A3B5Y1R8_WHEAT Pyruvate, phosphate dikinase OS=Triticum aestivum OX=4565 PE=3 SV=1	VarR	3520.91
prot0599	A0A3B5YYZ3;A0A3B5ZXJ4;A0A3B5YYY8;A0A3B5ZVW4;A0A3B5Z089;A0A3B5YYV2;A0A3B5Y2N7;A0A3B5ZVV1;A0A3B5YZ88;A0A3B5Z014;A0A3B5Y1V6;A0A3B5Y203	tr|A0A3B5YYZ3|A0A3B5YYZ3_WHEAT CUE domain-containing protein OS=Triticum aestivum OX=4565 PE=4 SV=1;tr|A0A3B5ZXJ4|A0A3B5ZXJ4_WHEAT CUE domain-containing protein OS=Triticum aestivum OX=4565 PE=4 SV=1;tr|A0A3B5YYY8|A0A3B5YYY8_WHEAT CUE domain-containing pro	VarG	0.0003ns
prot0599	A0A3B5YYZ3;A0A3B5ZXJ4;A0A3B5YYY8;A0A3B5ZVW4;A0A3B5Z089;A0A3B5YYV2;A0A3B5Y2N7;A0A3B5ZVV1;A0A3B5YZ88;A0A3B5Z014;A0A3B5Y1V6;A0A3B5Y203	tr|A0A3B5YYZ3|A0A3B5YYZ3_WHEAT CUE domain-containing protein OS=Triticum aestivum OX=4565 PE=4 SV=1;tr|A0A3B5ZXJ4|A0A3B5ZXJ4_WHEAT CUE domain-containing protein OS=Triticum aestivum OX=4565 PE=4 SV=1;tr|A0A3B5YYY8|A0A3B5YYY8_WHEAT CUE domain-containing pro	VarLoc	53.7623ns
prot0599	A0A3B5YYZ3;A0A3B5ZXJ4;A0A3B5YYY8;A0A3B5ZVW4;A0A3B5Z089;A0A3B5YYV2;A0A3B5Y2N7;A0A3B5ZVV1;A0A3B5YZ88;A0A3B5Z014;A0A3B5Y1V6;A0A3B5Y203	tr|A0A3B5YYZ3|A0A3B5YYZ3_WHEAT CUE domain-containing protein OS=Triticum aestivum OX=4565 PE=4 SV=1;tr|A0A3B5ZXJ4|A0A3B5ZXJ4_WHEAT CUE domain-containing protein OS=Triticum aestivum OX=4565 PE=4 SV=1;tr|A0A3B5YYY8|A0A3B5YYY8_WHEAT CUE domain-containing pro	VarR	189.954
prot0601	A0A3B5Z0M5;A0A3B5Y1V9;Q43665	tr|A0A3B5Z0M5|A0A3B5Z0M5_WHEAT BOWMAN_BIRK domain-containing protein OS=Triticum aestivum OX=4565 PE=4 SV=1;tr|A0A3B5Y1V9|A0A3B5Y1V9_WHEAT BOWMAN_BIRK domain-containing protein OS=Triticum aestivum OX=4565 PE=4 SV=1;tr|Q43665|Q43665_WHEAT Wali5 protein OS=	VarG	0.0047ns
prot0601	A0A3B5Z0M5;A0A3B5Y1V9;Q43665	tr|A0A3B5Z0M5|A0A3B5Z0M5_WHEAT BOWMAN_BIRK domain-containing protein OS=Triticum aestivum OX=4565 PE=4 SV=1;tr|A0A3B5Y1V9|A0A3B5Y1V9_WHEAT BOWMAN_BIRK domain-containing protein OS=Triticum aestivum OX=4565 PE=4 SV=1;tr|Q43665|Q43665_WHEAT Wali5 protein OS=	VarLoc	0.0047ns
prot0601	A0A3B5Z0M5;A0A3B5Y1V9;Q43665	tr|A0A3B5Z0M5|A0A3B5Z0M5_WHEAT BOWMAN_BIRK domain-containing protein OS=Triticum aestivum OX=4565 PE=4 SV=1;tr|A0A3B5Y1V9|A0A3B5Y1V9_WHEAT BOWMAN_BIRK domain-containing protein OS=Triticum aestivum OX=4565 PE=4 SV=1;tr|Q43665|Q43665_WHEAT Wali5 protein OS=	VarR	46801.8
prot0603	A0A3B5Y1Z9;A0A3B5Y2B7	tr|A0A3B5Y1Z9|A0A3B5Y1Z9_WHEAT Uncharacterized protein OS=Triticum aestivum OX=4565 PE=4 SV=1;tr|A0A3B5Y2B7|A0A3B5Y2B7_WHEAT Uncharacterized protein OS=Triticum aestivum OX=4565 PE=4 SV=1	VarG	407.2175ns
prot0603	A0A3B5Y1Z9;A0A3B5Y2B7	tr|A0A3B5Y1Z9|A0A3B5Y1Z9_WHEAT Uncharacterized protein OS=Triticum aestivum OX=4565 PE=4 SV=1;tr|A0A3B5Y2B7|A0A3B5Y2B7_WHEAT Uncharacterized protein OS=Triticum aestivum OX=4565 PE=4 SV=1	VarLoc	9185.941***
prot0603	A0A3B5Y1Z9;A0A3B5Y2B7	tr|A0A3B5Y1Z9|A0A3B5Y1Z9_WHEAT Uncharacterized protein OS=Triticum aestivum OX=4565 PE=4 SV=1;tr|A0A3B5Y2B7|A0A3B5Y2B7_WHEAT Uncharacterized protein OS=Triticum aestivum OX=4565 PE=4 SV=1	VarR	2397.51
prot0605	A0A3B5ZWW5;A0A3B5YZH8;A0A3B5Y213;A0A3B5Y350	tr|A0A3B5ZWW5|A0A3B5ZWW5_WHEAT Inhibitor I9 domain-containing protein OS=Triticum aestivum OX=4565 PE=4 SV=1;tr|A0A3B5YZH8|A0A3B5YZH8_WHEAT Inhibitor I9 domain-containing protein OS=Triticum aestivum OX=4565 PE=4 SV=1;tr|A0A3B5Y213|A0A3B5Y213_WHEAT Inhibit	VarG	0.0159ns
prot0605	A0A3B5ZWW5;A0A3B5YZH8;A0A3B5Y213;A0A3B5Y350	tr|A0A3B5ZWW5|A0A3B5ZWW5_WHEAT Inhibitor I9 domain-containing protein OS=Triticum aestivum OX=4565 PE=4 SV=1;tr|A0A3B5YZH8|A0A3B5YZH8_WHEAT Inhibitor I9 domain-containing protein OS=Triticum aestivum OX=4565 PE=4 SV=1;tr|A0A3B5Y213|A0A3B5Y213_WHEAT Inhibit	VarLoc	356.5276ns
prot0605	A0A3B5ZWW5;A0A3B5YZH8;A0A3B5Y213;A0A3B5Y350	tr|A0A3B5ZWW5|A0A3B5ZWW5_WHEAT Inhibitor I9 domain-containing protein OS=Triticum aestivum OX=4565 PE=4 SV=1;tr|A0A3B5YZH8|A0A3B5YZH8_WHEAT Inhibitor I9 domain-containing protein OS=Triticum aestivum OX=4565 PE=4 SV=1;tr|A0A3B5Y213|A0A3B5Y213_WHEAT Inhibit	VarR	9948.35
prot0608	A0A3B5Y268;A0A3B5ZW21;A0A3B5Y2U9;A0A3B5YZE8;A0A3B5Z0F2	tr|A0A3B5Y268|A0A3B5Y268_WHEAT Guanosine nucleotide diphosphate dissociation inhibitor OS=Triticum aestivum OX=4565 PE=3 SV=1;tr|A0A3B5ZW21|A0A3B5ZW21_WHEAT Guanosine nucleotide diphosphate dissociation inhibitor OS=Triticum aestivum OX=4565 PE=3 SV=1;tr|A	VarG	0.0039ns
prot0608	A0A3B5Y268;A0A3B5ZW21;A0A3B5Y2U9;A0A3B5YZE8;A0A3B5Z0F2	tr|A0A3B5Y268|A0A3B5Y268_WHEAT Guanosine nucleotide diphosphate dissociation inhibitor OS=Triticum aestivum OX=4565 PE=3 SV=1;tr|A0A3B5ZW21|A0A3B5ZW21_WHEAT Guanosine nucleotide diphosphate dissociation inhibitor OS=Triticum aestivum OX=4565 PE=3 SV=1;tr|A	VarLoc	0.0039ns
prot0608	A0A3B5Y268;A0A3B5ZW21;A0A3B5Y2U9;A0A3B5YZE8;A0A3B5Z0F2	tr|A0A3B5Y268|A0A3B5Y268_WHEAT Guanosine nucleotide diphosphate dissociation inhibitor OS=Triticum aestivum OX=4565 PE=3 SV=1;tr|A0A3B5ZW21|A0A3B5ZW21_WHEAT Guanosine nucleotide diphosphate dissociation inhibitor OS=Triticum aestivum OX=4565 PE=3 SV=1;tr|A	VarR	38428.2
prot0611	A0A3B5Y2A7;A0A3B5YZL3	tr|A0A3B5Y2A7|A0A3B5Y2A7_WHEAT Uncharacterized protein OS=Triticum aestivum OX=4565 PE=3 SV=1;tr|A0A3B5YZL3|A0A3B5YZL3_WHEAT Uncharacterized protein OS=Triticum aestivum OX=4565 PE=3 SV=1	VarG	0.1009ns
prot0611	A0A3B5Y2A7;A0A3B5YZL3	tr|A0A3B5Y2A7|A0A3B5Y2A7_WHEAT Uncharacterized protein OS=Triticum aestivum OX=4565 PE=3 SV=1;tr|A0A3B5YZL3|A0A3B5YZL3_WHEAT Uncharacterized protein OS=Triticum aestivum OX=4565 PE=3 SV=1	VarLoc	600700.2842**
prot0611	A0A3B5Y2A7;A0A3B5YZL3	tr|A0A3B5Y2A7|A0A3B5Y2A7_WHEAT Uncharacterized protein OS=Triticum aestivum OX=4565 PE=3 SV=1;tr|A0A3B5YZL3|A0A3B5YZL3_WHEAT Uncharacterized protein OS=Triticum aestivum OX=4565 PE=3 SV=1	VarR	996751
prot0612	A0A3B5YYM1;A0A3B5Y2C2	tr|A0A3B5YYM1|A0A3B5YYM1_WHEAT Uncharacterized protein OS=Triticum aestivum OX=4565 PE=3 SV=1;tr|A0A3B5Y2C2|A0A3B5Y2C2_WHEAT Uncharacterized protein OS=Triticum aestivum OX=4565 PE=3 SV=1	VarG	98.3956ns
prot0612	A0A3B5YYM1;A0A3B5Y2C2	tr|A0A3B5YYM1|A0A3B5YYM1_WHEAT Uncharacterized protein OS=Triticum aestivum OX=4565 PE=3 SV=1;tr|A0A3B5Y2C2|A0A3B5Y2C2_WHEAT Uncharacterized protein OS=Triticum aestivum OX=4565 PE=3 SV=1	VarLoc	275.8669**
prot0612	A0A3B5YYM1;A0A3B5Y2C2	tr|A0A3B5YYM1|A0A3B5YYM1_WHEAT Uncharacterized protein OS=Triticum aestivum OX=4565 PE=3 SV=1;tr|A0A3B5Y2C2|A0A3B5Y2C2_WHEAT Uncharacterized protein OS=Triticum aestivum OX=4565 PE=3 SV=1	VarR	394.109
prot0613	A0A3B5Y2C5;Q43666;A0A3B5ZWQ3	tr|A0A3B5Y2C5|A0A3B5Y2C5_WHEAT BOWMAN_BIRK domain-containing protein OS=Triticum aestivum OX=4565 PE=4 SV=1;tr|Q43666|Q43666_WHEAT Wali6 protein OS=Triticum aestivum OX=4565 GN=wali6 PE=2 SV=1;tr|A0A3B5ZWQ3|A0A3B5ZWQ3_WHEAT BOWMAN_BIRK domain-containing pr	VarG	0.5026ns
prot0613	A0A3B5Y2C5;Q43666;A0A3B5ZWQ3	tr|A0A3B5Y2C5|A0A3B5Y2C5_WHEAT BOWMAN_BIRK domain-containing protein OS=Triticum aestivum OX=4565 PE=4 SV=1;tr|Q43666|Q43666_WHEAT Wali6 protein OS=Triticum aestivum OX=4565 GN=wali6 PE=2 SV=1;tr|A0A3B5ZWQ3|A0A3B5ZWQ3_WHEAT BOWMAN_BIRK domain-containing pr	VarLoc	0.0633ns
prot0613	A0A3B5Y2C5;Q43666;A0A3B5ZWQ3	tr|A0A3B5Y2C5|A0A3B5Y2C5_WHEAT BOWMAN_BIRK domain-containing protein OS=Triticum aestivum OX=4565 PE=4 SV=1;tr|Q43666|Q43666_WHEAT Wali6 protein OS=Triticum aestivum OX=4565 GN=wali6 PE=2 SV=1;tr|A0A3B5ZWQ3|A0A3B5ZWQ3_WHEAT BOWMAN_BIRK domain-containing pr	VarR	625087
prot0618	A0A3B5Y2F9;A0A3B5ZXC0	tr|A0A3B5Y2F9|A0A3B5Y2F9_WHEAT DLH domain-containing protein OS=Triticum aestivum OX=4565 PE=4 SV=1;tr|A0A3B5ZXC0|A0A3B5ZXC0_WHEAT DLH domain-containing protein OS=Triticum aestivum OX=4565 PE=4 SV=1	VarG	1058.9247ns
prot0618	A0A3B5Y2F9;A0A3B5ZXC0	tr|A0A3B5Y2F9|A0A3B5Y2F9_WHEAT DLH domain-containing protein OS=Triticum aestivum OX=4565 PE=4 SV=1;tr|A0A3B5ZXC0|A0A3B5ZXC0_WHEAT DLH domain-containing protein OS=Triticum aestivum OX=4565 PE=4 SV=1	VarLoc	98.6274ns
prot0618	A0A3B5Y2F9;A0A3B5ZXC0	tr|A0A3B5Y2F9|A0A3B5Y2F9_WHEAT DLH domain-containing protein OS=Triticum aestivum OX=4565 PE=4 SV=1;tr|A0A3B5ZXC0|A0A3B5ZXC0_WHEAT DLH domain-containing protein OS=Triticum aestivum OX=4565 PE=4 SV=1	VarR	3298.9
prot0624	A0A3B5Y2T9;A0A3B5ZWT5;A0A3B5YZS5	tr|A0A3B5Y2T9|A0A3B5Y2T9_WHEAT Aldo_ket_red domain-containing protein OS=Triticum aestivum OX=4565 PE=4 SV=1;tr|A0A3B5ZWT5|A0A3B5ZWT5_WHEAT Aldo_ket_red domain-containing protein OS=Triticum aestivum OX=4565 PE=4 SV=1;tr|A0A3B5YZS5|A0A3B5YZS5_WHEAT Aldo_ke	VarG	0.0012ns
prot0624	A0A3B5Y2T9;A0A3B5ZWT5;A0A3B5YZS5	tr|A0A3B5Y2T9|A0A3B5Y2T9_WHEAT Aldo_ket_red domain-containing protein OS=Triticum aestivum OX=4565 PE=4 SV=1;tr|A0A3B5ZWT5|A0A3B5ZWT5_WHEAT Aldo_ket_red domain-containing protein OS=Triticum aestivum OX=4565 PE=4 SV=1;tr|A0A3B5YZS5|A0A3B5YZS5_WHEAT Aldo_ke	VarLoc	522.3931ns
prot0624	A0A3B5Y2T9;A0A3B5ZWT5;A0A3B5YZS5	tr|A0A3B5Y2T9|A0A3B5Y2T9_WHEAT Aldo_ket_red domain-containing protein OS=Triticum aestivum OX=4565 PE=4 SV=1;tr|A0A3B5ZWT5|A0A3B5ZWT5_WHEAT Aldo_ket_red domain-containing protein OS=Triticum aestivum OX=4565 PE=4 SV=1;tr|A0A3B5YZS5|A0A3B5YZS5_WHEAT Aldo_ke	VarR	761.214
prot0626	A0A3B5Y2X5	tr|A0A3B5Y2X5|A0A3B5Y2X5_WHEAT Glyco_hydro_18 domain-containing protein OS=Triticum aestivum OX=4565 PE=3 SV=1	VarG	1751.319ns
prot0626	A0A3B5Y2X5	tr|A0A3B5Y2X5|A0A3B5Y2X5_WHEAT Glyco_hydro_18 domain-containing protein OS=Triticum aestivum OX=4565 PE=3 SV=1	VarLoc	4377.4894ns
prot0626	A0A3B5Y2X5	tr|A0A3B5Y2X5|A0A3B5Y2X5_WHEAT Glyco_hydro_18 domain-containing protein OS=Triticum aestivum OX=4565 PE=3 SV=1	VarR	5365.53
prot0630	A0A3B5Y316;A0A3B5Z0P4	tr|A0A3B5Y316|A0A3B5Y316_WHEAT Non-specific lipid-transfer protein OS=Triticum aestivum OX=4565 PE=3 SV=1;tr|A0A3B5Z0P4|A0A3B5Z0P4_WHEAT Non-specific lipid-transfer protein OS=Triticum aestivum OX=4565 PE=3 SV=1	VarG	29512.4045**
prot0630	A0A3B5Y316;A0A3B5Z0P4	tr|A0A3B5Y316|A0A3B5Y316_WHEAT Non-specific lipid-transfer protein OS=Triticum aestivum OX=4565 PE=3 SV=1;tr|A0A3B5Z0P4|A0A3B5Z0P4_WHEAT Non-specific lipid-transfer protein OS=Triticum aestivum OX=4565 PE=3 SV=1	VarLoc	10742.1176**
prot0630	A0A3B5Y316;A0A3B5Z0P4	tr|A0A3B5Y316|A0A3B5Y316_WHEAT Non-specific lipid-transfer protein OS=Triticum aestivum OX=4565 PE=3 SV=1;tr|A0A3B5Z0P4|A0A3B5Z0P4_WHEAT Non-specific lipid-transfer protein OS=Triticum aestivum OX=4565 PE=3 SV=1	VarR	12347.2
prot0631	A0A3B5ZY57;A0A3B5Y345	tr|A0A3B5ZY57|A0A3B5ZY57_WHEAT Aminotran_1_2 domain-containing protein OS=Triticum aestivum OX=4565 PE=4 SV=1;tr|A0A3B5Y345|A0A3B5Y345_WHEAT Aminotran_1_2 domain-containing protein OS=Triticum aestivum OX=4565 PE=4 SV=1	VarG	0.0002ns
prot0631	A0A3B5ZY57;A0A3B5Y345	tr|A0A3B5ZY57|A0A3B5ZY57_WHEAT Aminotran_1_2 domain-containing protein OS=Triticum aestivum OX=4565 PE=4 SV=1;tr|A0A3B5Y345|A0A3B5Y345_WHEAT Aminotran_1_2 domain-containing protein OS=Triticum aestivum OX=4565 PE=4 SV=1	VarLoc	0ns
prot0631	A0A3B5ZY57;A0A3B5Y345	tr|A0A3B5ZY57|A0A3B5ZY57_WHEAT Aminotran_1_2 domain-containing protein OS=Triticum aestivum OX=4565 PE=4 SV=1;tr|A0A3B5Y345|A0A3B5Y345_WHEAT Aminotran_1_2 domain-containing protein OS=Triticum aestivum OX=4565 PE=4 SV=1	VarR	457.9
prot0634	Q76ME3;A0A3B6AWA1;A0A3B6EPF6;A0A3B5Z0N6;A0A3B5Y397;A0A3B6N1W7;A0A3B6LW43;A0A3B6KSP3;A0A3B6H0W3;A0A3B5ZZB3;A0A3B6FV54;A0A3B6DC60;A0A3B6DF80	tr|Q76ME3|Q76ME3_WHEAT ADP-ribosylation factor OS=Triticum aestivum OX=4565 GN=arf PE=2 SV=1;tr|A0A3B6AWA1|A0A3B6AWA1_WHEAT Uncharacterized protein OS=Triticum aestivum OX=4565 PE=3 SV=1;tr|A0A3B6EPF6|A0A3B6EPF6_WHEAT Uncharacterized protein OS=Triticum ae	VarG	0.0307ns
prot0634	Q76ME3;A0A3B6AWA1;A0A3B6EPF6;A0A3B5Z0N6;A0A3B5Y397;A0A3B6N1W7;A0A3B6LW43;A0A3B6KSP3;A0A3B6H0W3;A0A3B5ZZB3;A0A3B6FV54;A0A3B6DC60;A0A3B6DF80	tr|Q76ME3|Q76ME3_WHEAT ADP-ribosylation factor OS=Triticum aestivum OX=4565 GN=arf PE=2 SV=1;tr|A0A3B6AWA1|A0A3B6AWA1_WHEAT Uncharacterized protein OS=Triticum aestivum OX=4565 PE=3 SV=1;tr|A0A3B6EPF6|A0A3B6EPF6_WHEAT Uncharacterized protein OS=Triticum ae	VarLoc	33137.2268**
prot0634	Q76ME3;A0A3B6AWA1;A0A3B6EPF6;A0A3B5Z0N6;A0A3B5Y397;A0A3B6N1W7;A0A3B6LW43;A0A3B6KSP3;A0A3B6H0W3;A0A3B5ZZB3;A0A3B6FV54;A0A3B6DC60;A0A3B6DF80	tr|Q76ME3|Q76ME3_WHEAT ADP-ribosylation factor OS=Triticum aestivum OX=4565 GN=arf PE=2 SV=1;tr|A0A3B6AWA1|A0A3B6AWA1_WHEAT Uncharacterized protein OS=Triticum aestivum OX=4565 PE=3 SV=1;tr|A0A3B6EPF6|A0A3B6EPF6_WHEAT Uncharacterized protein OS=Triticum ae	VarR	31913.3
prot0637	A0A3B5Y3D7	tr|A0A3B5Y3D7|A0A3B5Y3D7_WHEAT Uncharacterized protein OS=Triticum aestivum OX=4565 PE=4 SV=1	VarG	5233.5504ns
prot0637	A0A3B5Y3D7	tr|A0A3B5Y3D7|A0A3B5Y3D7_WHEAT Uncharacterized protein OS=Triticum aestivum OX=4565 PE=4 SV=1	VarLoc	4096.0062ns
prot0637	A0A3B5Y3D7	tr|A0A3B5Y3D7|A0A3B5Y3D7_WHEAT Uncharacterized protein OS=Triticum aestivum OX=4565 PE=4 SV=1	VarR	9740.74
prot0651	A0A3B5Y4E5;A0A3B5Y4W5	tr|A0A3B5Y4E5|A0A3B5Y4E5_WHEAT Phosphotransferase OS=Triticum aestivum OX=4565 PE=3 SV=1;tr|A0A3B5Y4W5|A0A3B5Y4W5_WHEAT Phosphotransferase OS=Triticum aestivum OX=4565 PE=3 SV=1	VarG	0.0002ns
prot0651	A0A3B5Y4E5;A0A3B5Y4W5	tr|A0A3B5Y4E5|A0A3B5Y4E5_WHEAT Phosphotransferase OS=Triticum aestivum OX=4565 PE=3 SV=1;tr|A0A3B5Y4W5|A0A3B5Y4W5_WHEAT Phosphotransferase OS=Triticum aestivum OX=4565 PE=3 SV=1	VarLoc	42.9172ns
prot0651	A0A3B5Y4E5;A0A3B5Y4W5	tr|A0A3B5Y4E5|A0A3B5Y4E5_WHEAT Phosphotransferase OS=Triticum aestivum OX=4565 PE=3 SV=1;tr|A0A3B5Y4W5|A0A3B5Y4W5_WHEAT Phosphotransferase OS=Triticum aestivum OX=4565 PE=3 SV=1	VarR	3117.2
prot0659	A0A3B5Y536	tr|A0A3B5Y536|A0A3B5Y536_WHEAT Phytocyanin domain-containing protein OS=Triticum aestivum OX=4565 PE=4 SV=1	VarG	1165.3639ns
prot0659	A0A3B5Y536	tr|A0A3B5Y536|A0A3B5Y536_WHEAT Phytocyanin domain-containing protein OS=Triticum aestivum OX=4565 PE=4 SV=1	VarLoc	1752.1765*
prot0659	A0A3B5Y536	tr|A0A3B5Y536|A0A3B5Y536_WHEAT Phytocyanin domain-containing protein OS=Triticum aestivum OX=4565 PE=4 SV=1	VarR	1287.66
prot0660	A0A3B5Y542	tr|A0A3B5Y542|A0A3B5Y542_WHEAT Uncharacterized protein OS=Triticum aestivum OX=4565 PE=3 SV=1	VarG	0.0005ns
prot0660	A0A3B5Y542	tr|A0A3B5Y542|A0A3B5Y542_WHEAT Uncharacterized protein OS=Triticum aestivum OX=4565 PE=3 SV=1	VarLoc	0.0005ns
prot0660	A0A3B5Y542	tr|A0A3B5Y542|A0A3B5Y542_WHEAT Uncharacterized protein OS=Triticum aestivum OX=4565 PE=3 SV=1	VarR	5227.9
prot0662	A0A3B5Y545;A0A3B5Y548	tr|A0A3B5Y545|A0A3B5Y545_WHEAT Uncharacterized protein OS=Triticum aestivum OX=4565 PE=4 SV=1;tr|A0A3B5Y548|A0A3B5Y548_WHEAT Uncharacterized protein OS=Triticum aestivum OX=4565 PE=4 SV=1	VarG	0.0172ns
prot0662	A0A3B5Y545;A0A3B5Y548	tr|A0A3B5Y545|A0A3B5Y545_WHEAT Uncharacterized protein OS=Triticum aestivum OX=4565 PE=4 SV=1;tr|A0A3B5Y548|A0A3B5Y548_WHEAT Uncharacterized protein OS=Triticum aestivum OX=4565 PE=4 SV=1	VarLoc	12536.3039ns
prot0662	A0A3B5Y545;A0A3B5Y548	tr|A0A3B5Y545|A0A3B5Y545_WHEAT Uncharacterized protein OS=Triticum aestivum OX=4565 PE=4 SV=1;tr|A0A3B5Y548|A0A3B5Y548_WHEAT Uncharacterized protein OS=Triticum aestivum OX=4565 PE=4 SV=1	VarR	169510
prot0668	A0A3B5Y5E3	tr|A0A3B5Y5E3|A0A3B5Y5E3_WHEAT Uncharacterized protein OS=Triticum aestivum OX=4565 PE=4 SV=1	VarG	3.3994ns
prot0668	A0A3B5Y5E3	tr|A0A3B5Y5E3|A0A3B5Y5E3_WHEAT Uncharacterized protein OS=Triticum aestivum OX=4565 PE=4 SV=1	VarLoc	3.3994ns
prot0668	A0A3B5Y5E3	tr|A0A3B5Y5E3|A0A3B5Y5E3_WHEAT Uncharacterized protein OS=Triticum aestivum OX=4565 PE=4 SV=1	VarR	3.35929e+07
prot0670	A0A3B5Y5J8	tr|A0A3B5Y5J8|A0A3B5Y5J8_WHEAT WD_REPEATS_REGION domain-containing protein OS=Triticum aestivum OX=4565 PE=4 SV=1	VarG	0.0042ns
prot0670	A0A3B5Y5J8	tr|A0A3B5Y5J8|A0A3B5Y5J8_WHEAT WD_REPEATS_REGION domain-containing protein OS=Triticum aestivum OX=4565 PE=4 SV=1	VarLoc	0.0119ns
prot0670	A0A3B5Y5J8	tr|A0A3B5Y5J8|A0A3B5Y5J8_WHEAT WD_REPEATS_REGION domain-containing protein OS=Triticum aestivum OX=4565 PE=4 SV=1	VarR	41407.2
prot0671	A0A3B5Y5K9;A0A3B5Z3C7;A0A3B5Z4D7	tr|A0A3B5Y5K9|A0A3B5Y5K9_WHEAT ATP synthase subunit beta OS=Triticum aestivum OX=4565 PE=3 SV=1;tr|A0A3B5Z3C7|A0A3B5Z3C7_WHEAT ATP synthase subunit beta OS=Triticum aestivum OX=4565 PE=4 SV=1;tr|A0A3B5Z4D7|A0A3B5Z4D7_WHEAT ATP synthase subunit beta OS=Trit	VarG	11102.543ns
prot0671	A0A3B5Y5K9;A0A3B5Z3C7;A0A3B5Z4D7	tr|A0A3B5Y5K9|A0A3B5Y5K9_WHEAT ATP synthase subunit beta OS=Triticum aestivum OX=4565 PE=3 SV=1;tr|A0A3B5Z3C7|A0A3B5Z3C7_WHEAT ATP synthase subunit beta OS=Triticum aestivum OX=4565 PE=4 SV=1;tr|A0A3B5Z4D7|A0A3B5Z4D7_WHEAT ATP synthase subunit beta OS=Trit	VarLoc	199093.4074ns
prot0671	A0A3B5Y5K9;A0A3B5Z3C7;A0A3B5Z4D7	tr|A0A3B5Y5K9|A0A3B5Y5K9_WHEAT ATP synthase subunit beta OS=Triticum aestivum OX=4565 PE=3 SV=1;tr|A0A3B5Z3C7|A0A3B5Z3C7_WHEAT ATP synthase subunit beta OS=Triticum aestivum OX=4565 PE=4 SV=1;tr|A0A3B5Z4D7|A0A3B5Z4D7_WHEAT ATP synthase subunit beta OS=Trit	VarR	999022
prot0674	A0A3B5Y5S5;W4ZS35;A0A3B5Z4R9;A0A3B5Z3Q3;A0A3B5Y5S4;A0A341NV36;A0A3B5Z430	tr|A0A3B5Y5S5|A0A3B5Y5S5_WHEAT Uncharacterized protein OS=Triticum aestivum OX=4565 PE=3 SV=1;tr|W4ZS35|W4ZS35_WHEAT Uncharacterized protein OS=Triticum aestivum OX=4565 PE=3 SV=1;tr|A0A3B5Z4R9|A0A3B5Z4R9_WHEAT Uncharacterized protein OS=Triticum aestivum	VarG	0.0002ns
prot0674	A0A3B5Y5S5;W4ZS35;A0A3B5Z4R9;A0A3B5Z3Q3;A0A3B5Y5S4;A0A341NV36;A0A3B5Z430	tr|A0A3B5Y5S5|A0A3B5Y5S5_WHEAT Uncharacterized protein OS=Triticum aestivum OX=4565 PE=3 SV=1;tr|W4ZS35|W4ZS35_WHEAT Uncharacterized protein OS=Triticum aestivum OX=4565 PE=3 SV=1;tr|A0A3B5Z4R9|A0A3B5Z4R9_WHEAT Uncharacterized protein OS=Triticum aestivum	VarLoc	31.2232ns
prot0674	A0A3B5Y5S5;W4ZS35;A0A3B5Z4R9;A0A3B5Z3Q3;A0A3B5Y5S4;A0A341NV36;A0A3B5Z430	tr|A0A3B5Y5S5|A0A3B5Y5S5_WHEAT Uncharacterized protein OS=Triticum aestivum OX=4565 PE=3 SV=1;tr|W4ZS35|W4ZS35_WHEAT Uncharacterized protein OS=Triticum aestivum OX=4565 PE=3 SV=1;tr|A0A3B5Z4R9|A0A3B5Z4R9_WHEAT Uncharacterized protein OS=Triticum aestivum	VarR	103.176
prot0678	A0A3B5Y622;A0A3B6A296;A0A3B5Z543	tr|A0A3B5Y622|A0A3B5Y622_WHEAT J domain-containing protein OS=Triticum aestivum OX=4565 PE=4 SV=1;tr|A0A3B6A296|A0A3B6A296_WHEAT J domain-containing protein OS=Triticum aestivum OX=4565 PE=4 SV=1;tr|A0A3B5Z543|A0A3B5Z543_WHEAT J domain-containing protein O	VarG	1801.1836ns
prot0678	A0A3B5Y622;A0A3B6A296;A0A3B5Z543	tr|A0A3B5Y622|A0A3B5Y622_WHEAT J domain-containing protein OS=Triticum aestivum OX=4565 PE=4 SV=1;tr|A0A3B6A296|A0A3B6A296_WHEAT J domain-containing protein OS=Triticum aestivum OX=4565 PE=4 SV=1;tr|A0A3B5Z543|A0A3B5Z543_WHEAT J domain-containing protein O	VarLoc	3310.5775ns
prot0678	A0A3B5Y622;A0A3B6A296;A0A3B5Z543	tr|A0A3B5Y622|A0A3B5Y622_WHEAT J domain-containing protein OS=Triticum aestivum OX=4565 PE=4 SV=1;tr|A0A3B6A296|A0A3B6A296_WHEAT J domain-containing protein OS=Triticum aestivum OX=4565 PE=4 SV=1;tr|A0A3B5Z543|A0A3B5Z543_WHEAT J domain-containing protein O	VarR	3435.07
prot0679	A0A3B5Y628	tr|A0A3B5Y628|A0A3B5Y628_WHEAT Uncharacterized protein OS=Triticum aestivum OX=4565 PE=3 SV=1	VarG	0.0003ns
prot0679	A0A3B5Y628	tr|A0A3B5Y628|A0A3B5Y628_WHEAT Uncharacterized protein OS=Triticum aestivum OX=4565 PE=3 SV=1	VarLoc	137.0329ns
prot0679	A0A3B5Y628	tr|A0A3B5Y628|A0A3B5Y628_WHEAT Uncharacterized protein OS=Triticum aestivum OX=4565 PE=3 SV=1	VarR	3103.42
prot0680	A0A3B5Y650;P01543	tr|A0A3B5Y650|A0A3B5Y650_WHEAT Uncharacterized protein OS=Triticum aestivum OX=4565 PE=4 SV=1;sp|P01543|THNB_WHEAT Purothionin A-1 OS=Triticum aestivum OX=4565 GN=THI1.3 PE=1 SV=2	VarG	9.1197ns
prot0680	A0A3B5Y650;P01543	tr|A0A3B5Y650|A0A3B5Y650_WHEAT Uncharacterized protein OS=Triticum aestivum OX=4565 PE=4 SV=1;sp|P01543|THNB_WHEAT Purothionin A-1 OS=Triticum aestivum OX=4565 GN=THI1.3 PE=1 SV=2	VarLoc	28737867.1693ns
prot0680	A0A3B5Y650;P01543	tr|A0A3B5Y650|A0A3B5Y650_WHEAT Uncharacterized protein OS=Triticum aestivum OX=4565 PE=4 SV=1;sp|P01543|THNB_WHEAT Purothionin A-1 OS=Triticum aestivum OX=4565 GN=THI1.3 PE=1 SV=2	VarR	9.01218e+07
prot0691	A0A3B5Y6R3	tr|A0A3B5Y6R3|A0A3B5Y6R3_WHEAT Uncharacterized protein OS=Triticum aestivum OX=4565 PE=4 SV=1	VarG	0.0008ns
prot0691	A0A3B5Y6R3	tr|A0A3B5Y6R3|A0A3B5Y6R3_WHEAT Uncharacterized protein OS=Triticum aestivum OX=4565 PE=4 SV=1	VarLoc	3441.496*
prot0691	A0A3B5Y6R3	tr|A0A3B5Y6R3|A0A3B5Y6R3_WHEAT Uncharacterized protein OS=Triticum aestivum OX=4565 PE=4 SV=1	VarR	7481.38
prot0695	A0A3B5Y749;A0A3B6A207;A0A3B5Y7M7	tr|A0A3B5Y749|A0A3B5Y749_WHEAT Uncharacterized protein OS=Triticum aestivum OX=4565 PE=3 SV=1;tr|A0A3B6A207|A0A3B6A207_WHEAT Uncharacterized protein OS=Triticum aestivum OX=4565 PE=3 SV=1;tr|A0A3B5Y7M7|A0A3B5Y7M7_WHEAT Uncharacterized protein OS=Triticum a	VarG	19.5338ns
prot0695	A0A3B5Y749;A0A3B6A207;A0A3B5Y7M7	tr|A0A3B5Y749|A0A3B5Y749_WHEAT Uncharacterized protein OS=Triticum aestivum OX=4565 PE=3 SV=1;tr|A0A3B6A207|A0A3B6A207_WHEAT Uncharacterized protein OS=Triticum aestivum OX=4565 PE=3 SV=1;tr|A0A3B5Y7M7|A0A3B5Y7M7_WHEAT Uncharacterized protein OS=Triticum a	VarLoc	499.1827**
prot0695	A0A3B5Y749;A0A3B6A207;A0A3B5Y7M7	tr|A0A3B5Y749|A0A3B5Y749_WHEAT Uncharacterized protein OS=Triticum aestivum OX=4565 PE=3 SV=1;tr|A0A3B6A207|A0A3B6A207_WHEAT Uncharacterized protein OS=Triticum aestivum OX=4565 PE=3 SV=1;tr|A0A3B5Y7M7|A0A3B5Y7M7_WHEAT Uncharacterized protein OS=Triticum a	VarR	793.896
prot0698	A0A3B5Y7C9;A0A3B5Z540	tr|A0A3B5Y7C9|A0A3B5Y7C9_WHEAT Carboxypeptidase OS=Triticum aestivum OX=4565 PE=3 SV=1;tr|A0A3B5Z540|A0A3B5Z540_WHEAT Carboxypeptidase OS=Triticum aestivum OX=4565 PE=3 SV=1	VarG	1310.5802ns
prot0698	A0A3B5Y7C9;A0A3B5Z540	tr|A0A3B5Y7C9|A0A3B5Y7C9_WHEAT Carboxypeptidase OS=Triticum aestivum OX=4565 PE=3 SV=1;tr|A0A3B5Z540|A0A3B5Z540_WHEAT Carboxypeptidase OS=Triticum aestivum OX=4565 PE=3 SV=1	VarLoc	1587.0013ns
prot0698	A0A3B5Y7C9;A0A3B5Z540	tr|A0A3B5Y7C9|A0A3B5Y7C9_WHEAT Carboxypeptidase OS=Triticum aestivum OX=4565 PE=3 SV=1;tr|A0A3B5Z540|A0A3B5Z540_WHEAT Carboxypeptidase OS=Triticum aestivum OX=4565 PE=3 SV=1	VarR	8841.84
prot0703	A0A3B5Y7Y1;A0A3B5Z5S1;A0A3B6A2T6;A0A3B6A1F1	tr|A0A3B5Y7Y1|A0A3B5Y7Y1_WHEAT Ketol-acid reductoisomerase OS=Triticum aestivum OX=4565 PE=3 SV=1;tr|A0A3B5Z5S1|A0A3B5Z5S1_WHEAT Ketol-acid reductoisomerase OS=Triticum aestivum OX=4565 PE=3 SV=1;tr|A0A3B6A2T6|A0A3B6A2T6_WHEAT Ketol-acid reductoisomerase O	VarG	434636.5894*
prot0703	A0A3B5Y7Y1;A0A3B5Z5S1;A0A3B6A2T6;A0A3B6A1F1	tr|A0A3B5Y7Y1|A0A3B5Y7Y1_WHEAT Ketol-acid reductoisomerase OS=Triticum aestivum OX=4565 PE=3 SV=1;tr|A0A3B5Z5S1|A0A3B5Z5S1_WHEAT Ketol-acid reductoisomerase OS=Triticum aestivum OX=4565 PE=3 SV=1;tr|A0A3B6A2T6|A0A3B6A2T6_WHEAT Ketol-acid reductoisomerase O	VarLoc	178352.7478ns
prot0703	A0A3B5Y7Y1;A0A3B5Z5S1;A0A3B6A2T6;A0A3B6A1F1	tr|A0A3B5Y7Y1|A0A3B5Y7Y1_WHEAT Ketol-acid reductoisomerase OS=Triticum aestivum OX=4565 PE=3 SV=1;tr|A0A3B5Z5S1|A0A3B5Z5S1_WHEAT Ketol-acid reductoisomerase OS=Triticum aestivum OX=4565 PE=3 SV=1;tr|A0A3B6A2T6|A0A3B6A2T6_WHEAT Ketol-acid reductoisomerase O	VarR	732787
prot0704	A0A3B6A2D3;A0A3B5Z650;B2BA41;A0A3B6A410;A0A3B5Y7Y8;A0A3B6A2M5;A0A3B5Z728;A0A3B5Y8R3	tr|A0A3B6A2D3|A0A3B6A2D3_WHEAT V-type proton ATPase subunit C OS=Triticum aestivum OX=4565 PE=3 SV=1;tr|A0A3B5Z650|A0A3B5Z650_WHEAT V-type proton ATPase subunit C OS=Triticum aestivum OX=4565 PE=3 SV=1;tr|B2BA41|B2BA41_WHEAT V-type proton ATPase subunit C	VarG	94.6129ns
prot0704	A0A3B6A2D3;A0A3B5Z650;B2BA41;A0A3B6A410;A0A3B5Y7Y8;A0A3B6A2M5;A0A3B5Z728;A0A3B5Y8R3	tr|A0A3B6A2D3|A0A3B6A2D3_WHEAT V-type proton ATPase subunit C OS=Triticum aestivum OX=4565 PE=3 SV=1;tr|A0A3B5Z650|A0A3B5Z650_WHEAT V-type proton ATPase subunit C OS=Triticum aestivum OX=4565 PE=3 SV=1;tr|B2BA41|B2BA41_WHEAT V-type proton ATPase subunit C	VarLoc	340.1976ns
prot0704	A0A3B6A2D3;A0A3B5Z650;B2BA41;A0A3B6A410;A0A3B5Y7Y8;A0A3B6A2M5;A0A3B5Z728;A0A3B5Y8R3	tr|A0A3B6A2D3|A0A3B6A2D3_WHEAT V-type proton ATPase subunit C OS=Triticum aestivum OX=4565 PE=3 SV=1;tr|A0A3B5Z650|A0A3B5Z650_WHEAT V-type proton ATPase subunit C OS=Triticum aestivum OX=4565 PE=3 SV=1;tr|B2BA41|B2BA41_WHEAT V-type proton ATPase subunit C	VarR	224.041
prot0705	A0A3B6A1V2;A0A3B5Y7Z1;A0A3B5Y6M5	tr|A0A3B6A1V2|A0A3B6A1V2_WHEAT Malate dehydrogenase OS=Triticum aestivum OX=4565 PE=3 SV=1;tr|A0A3B5Y7Z1|A0A3B5Y7Z1_WHEAT Malate dehydrogenase OS=Triticum aestivum OX=4565 PE=3 SV=1;tr|A0A3B5Y6M5|A0A3B5Y6M5_WHEAT Malate dehydrogenase OS=Triticum aestivum O	VarG	40893.9609ns
prot0705	A0A3B6A1V2;A0A3B5Y7Z1;A0A3B5Y6M5	tr|A0A3B6A1V2|A0A3B6A1V2_WHEAT Malate dehydrogenase OS=Triticum aestivum OX=4565 PE=3 SV=1;tr|A0A3B5Y7Z1|A0A3B5Y7Z1_WHEAT Malate dehydrogenase OS=Triticum aestivum OX=4565 PE=3 SV=1;tr|A0A3B5Y6M5|A0A3B5Y6M5_WHEAT Malate dehydrogenase OS=Triticum aestivum O	VarLoc	6848.6022ns
prot0705	A0A3B6A1V2;A0A3B5Y7Z1;A0A3B5Y6M5	tr|A0A3B6A1V2|A0A3B6A1V2_WHEAT Malate dehydrogenase OS=Triticum aestivum OX=4565 PE=3 SV=1;tr|A0A3B5Y7Z1|A0A3B5Y7Z1_WHEAT Malate dehydrogenase OS=Triticum aestivum OX=4565 PE=3 SV=1;tr|A0A3B5Y6M5|A0A3B5Y6M5_WHEAT Malate dehydrogenase OS=Triticum aestivum O	VarR	308574
prot0708	A0A3B5Y8J7	tr|A0A3B5Y8J7|A0A3B5Y8J7_WHEAT HABP4_PAI-RBP1 domain-containing protein OS=Triticum aestivum OX=4565 PE=4 SV=1	VarG	54.4769ns
prot0708	A0A3B5Y8J7	tr|A0A3B5Y8J7|A0A3B5Y8J7_WHEAT HABP4_PAI-RBP1 domain-containing protein OS=Triticum aestivum OX=4565 PE=4 SV=1	VarLoc	1817.4336***
prot0708	A0A3B5Y8J7	tr|A0A3B5Y8J7|A0A3B5Y8J7_WHEAT HABP4_PAI-RBP1 domain-containing protein OS=Triticum aestivum OX=4565 PE=4 SV=1	VarR	11.3376
prot0711	A0A3B6A3S4;A0A3B5Y8W5;A0A3B5Z682	tr|A0A3B6A3S4|A0A3B6A3S4_WHEAT Nucleoside diphosphate kinase OS=Triticum aestivum OX=4565 PE=3 SV=1;tr|A0A3B5Y8W5|A0A3B5Y8W5_WHEAT Nucleoside diphosphate kinase OS=Triticum aestivum OX=4565 PE=3 SV=1;tr|A0A3B5Z682|A0A3B5Z682_WHEAT Nucleoside diphosphate ki	VarG	0.0009ns
prot0711	A0A3B6A3S4;A0A3B5Y8W5;A0A3B5Z682	tr|A0A3B6A3S4|A0A3B6A3S4_WHEAT Nucleoside diphosphate kinase OS=Triticum aestivum OX=4565 PE=3 SV=1;tr|A0A3B5Y8W5|A0A3B5Y8W5_WHEAT Nucleoside diphosphate kinase OS=Triticum aestivum OX=4565 PE=3 SV=1;tr|A0A3B5Z682|A0A3B5Z682_WHEAT Nucleoside diphosphate ki	VarLoc	570.639ns
prot0711	A0A3B6A3S4;A0A3B5Y8W5;A0A3B5Z682	tr|A0A3B6A3S4|A0A3B6A3S4_WHEAT Nucleoside diphosphate kinase OS=Triticum aestivum OX=4565 PE=3 SV=1;tr|A0A3B5Y8W5|A0A3B5Y8W5_WHEAT Nucleoside diphosphate kinase OS=Triticum aestivum OX=4565 PE=3 SV=1;tr|A0A3B5Z682|A0A3B5Z682_WHEAT Nucleoside diphosphate ki	VarR	8677.07
prot0714	A0A3B5YPZ7	tr|A0A3B5YPZ7|A0A3B5YPZ7_WHEAT AAI domain-containing protein OS=Triticum aestivum OX=4565 PE=4 SV=1	VarG	4402802.6279ns
prot0714	A0A3B5YPZ7	tr|A0A3B5YPZ7|A0A3B5YPZ7_WHEAT AAI domain-containing protein OS=Triticum aestivum OX=4565 PE=4 SV=1	VarLoc	61779364.7118***
prot0714	A0A3B5YPZ7	tr|A0A3B5YPZ7|A0A3B5YPZ7_WHEAT AAI domain-containing protein OS=Triticum aestivum OX=4565 PE=4 SV=1	VarR	2.98343e+07
prot0716	A0A3B5ZP29;A0A3B5YQ78	tr|A0A3B5ZP29|A0A3B5ZP29_WHEAT Uncharacterized protein OS=Triticum aestivum OX=4565 PE=4 SV=1;tr|A0A3B5YQ78|A0A3B5YQ78_WHEAT Uncharacterized protein OS=Triticum aestivum OX=4565 PE=4 SV=1	VarG	80.5819ns
prot0716	A0A3B5ZP29;A0A3B5YQ78	tr|A0A3B5ZP29|A0A3B5ZP29_WHEAT Uncharacterized protein OS=Triticum aestivum OX=4565 PE=4 SV=1;tr|A0A3B5YQ78|A0A3B5YQ78_WHEAT Uncharacterized protein OS=Triticum aestivum OX=4565 PE=4 SV=1	VarLoc	175.795ns
prot0716	A0A3B5ZP29;A0A3B5YQ78	tr|A0A3B5ZP29|A0A3B5ZP29_WHEAT Uncharacterized protein OS=Triticum aestivum OX=4565 PE=4 SV=1;tr|A0A3B5YQ78|A0A3B5YQ78_WHEAT Uncharacterized protein OS=Triticum aestivum OX=4565 PE=4 SV=1	VarR	1586.78
prot0720	A0A3B5YQX7;A0A3B5XTK1	tr|A0A3B5YQX7|A0A3B5YQX7_WHEAT Uncharacterized protein OS=Triticum aestivum OX=4565 PE=4 SV=1;tr|A0A3B5XTK1|A0A3B5XTK1_WHEAT Uncharacterized protein OS=Triticum aestivum OX=4565 PE=4 SV=1	VarG	0.0021ns
prot0720	A0A3B5YQX7;A0A3B5XTK1	tr|A0A3B5YQX7|A0A3B5YQX7_WHEAT Uncharacterized protein OS=Triticum aestivum OX=4565 PE=4 SV=1;tr|A0A3B5XTK1|A0A3B5XTK1_WHEAT Uncharacterized protein OS=Triticum aestivum OX=4565 PE=4 SV=1	VarLoc	0.0014ns
prot0720	A0A3B5YQX7;A0A3B5XTK1	tr|A0A3B5YQX7|A0A3B5YQX7_WHEAT Uncharacterized protein OS=Triticum aestivum OX=4565 PE=4 SV=1;tr|A0A3B5XTK1|A0A3B5XTK1_WHEAT Uncharacterized protein OS=Triticum aestivum OX=4565 PE=4 SV=1	VarR	4696.7
prot0721	A0A3B5YRG4;A0A3B5YRG3	tr|A0A3B5YRG4|A0A3B5YRG4_WHEAT Uncharacterized protein OS=Triticum aestivum OX=4565 PE=3 SV=1;tr|A0A3B5YRG3|A0A3B5YRG3_WHEAT Uncharacterized protein OS=Triticum aestivum OX=4565 PE=3 SV=1	VarG	0.0872ns
prot0721	A0A3B5YRG4;A0A3B5YRG3	tr|A0A3B5YRG4|A0A3B5YRG4_WHEAT Uncharacterized protein OS=Triticum aestivum OX=4565 PE=3 SV=1;tr|A0A3B5YRG3|A0A3B5YRG3_WHEAT Uncharacterized protein OS=Triticum aestivum OX=4565 PE=3 SV=1	VarLoc	134646.4725**
prot0721	A0A3B5YRG4;A0A3B5YRG3	tr|A0A3B5YRG4|A0A3B5YRG4_WHEAT Uncharacterized protein OS=Triticum aestivum OX=4565 PE=3 SV=1;tr|A0A3B5YRG3|A0A3B5YRG3_WHEAT Uncharacterized protein OS=Triticum aestivum OX=4565 PE=3 SV=1	VarR	212721
prot0722	A0A3B5YRZ8	tr|A0A3B5YRZ8|A0A3B5YRZ8_WHEAT Uncharacterized protein OS=Triticum aestivum OX=4565 PE=4 SV=1	VarG	0.0421ns
prot0722	A0A3B5YRZ8	tr|A0A3B5YRZ8|A0A3B5YRZ8_WHEAT Uncharacterized protein OS=Triticum aestivum OX=4565 PE=4 SV=1	VarLoc	0.0133ns
prot0722	A0A3B5YRZ8	tr|A0A3B5YRZ8|A0A3B5YRZ8_WHEAT Uncharacterized protein OS=Triticum aestivum OX=4565 PE=4 SV=1	VarR	26321
prot0724	A0A3B5YSH7	tr|A0A3B5YSH7|A0A3B5YSH7_WHEAT Uncharacterized protein OS=Triticum aestivum OX=4565 PE=4 SV=1	VarG	0.0016ns
prot0724	A0A3B5YSH7	tr|A0A3B5YSH7|A0A3B5YSH7_WHEAT Uncharacterized protein OS=Triticum aestivum OX=4565 PE=4 SV=1	VarLoc	1182.7865*
prot0724	A0A3B5YSH7	tr|A0A3B5YSH7|A0A3B5YSH7_WHEAT Uncharacterized protein OS=Triticum aestivum OX=4565 PE=4 SV=1	VarR	1014.46
prot0730	A0A3B5YT90	tr|A0A3B5YT90|A0A3B5YT90_WHEAT Aminotran_1_2 domain-containing protein OS=Triticum aestivum OX=4565 PE=4 SV=1	VarG	373540.409ns
prot0730	A0A3B5YT90	tr|A0A3B5YT90|A0A3B5YT90_WHEAT Aminotran_1_2 domain-containing protein OS=Triticum aestivum OX=4565 PE=4 SV=1	VarLoc	1524355.5758ns
prot0730	A0A3B5YT90	tr|A0A3B5YT90|A0A3B5YT90_WHEAT Aminotran_1_2 domain-containing protein OS=Triticum aestivum OX=4565 PE=4 SV=1	VarR	8.85556e+06
prot0736	A0A3B5YTY7	tr|A0A3B5YTY7|A0A3B5YTY7_WHEAT Uncharacterized protein OS=Triticum aestivum OX=4565 PE=4 SV=1	VarG	6072.5309ns
prot0736	A0A3B5YTY7	tr|A0A3B5YTY7|A0A3B5YTY7_WHEAT Uncharacterized protein OS=Triticum aestivum OX=4565 PE=4 SV=1	VarLoc	20413.8623ns
prot0736	A0A3B5YTY7	tr|A0A3B5YTY7|A0A3B5YTY7_WHEAT Uncharacterized protein OS=Triticum aestivum OX=4565 PE=4 SV=1	VarR	165716
prot0744	A0A3B5YV41	tr|A0A3B5YV41|A0A3B5YV41_WHEAT Uncharacterized protein OS=Triticum aestivum OX=4565 PE=3 SV=1	VarG	650.4288ns
prot0744	A0A3B5YV41	tr|A0A3B5YV41|A0A3B5YV41_WHEAT Uncharacterized protein OS=Triticum aestivum OX=4565 PE=3 SV=1	VarLoc	1312.9548ns
prot0744	A0A3B5YV41	tr|A0A3B5YV41|A0A3B5YV41_WHEAT Uncharacterized protein OS=Triticum aestivum OX=4565 PE=3 SV=1	VarR	5357.4
prot0745	A0A3B5YWB4;A0A3B5YV69	tr|A0A3B5YWB4|A0A3B5YWB4_WHEAT DUF1338 domain-containing protein OS=Triticum aestivum OX=4565 PE=4 SV=1;tr|A0A3B5YV69|A0A3B5YV69_WHEAT DUF1338 domain-containing protein OS=Triticum aestivum OX=4565 PE=4 SV=1	VarG	478.1379*
prot0745	A0A3B5YWB4;A0A3B5YV69	tr|A0A3B5YWB4|A0A3B5YWB4_WHEAT DUF1338 domain-containing protein OS=Triticum aestivum OX=4565 PE=4 SV=1;tr|A0A3B5YV69|A0A3B5YV69_WHEAT DUF1338 domain-containing protein OS=Triticum aestivum OX=4565 PE=4 SV=1	VarLoc	0.0001ns
prot0745	A0A3B5YWB4;A0A3B5YV69	tr|A0A3B5YWB4|A0A3B5YWB4_WHEAT DUF1338 domain-containing protein OS=Triticum aestivum OX=4565 PE=4 SV=1;tr|A0A3B5YV69|A0A3B5YV69_WHEAT DUF1338 domain-containing protein OS=Triticum aestivum OX=4565 PE=4 SV=1	VarR	695.812
prot0748	A0A3B5YW44;A0A3B5YW41	tr|A0A3B5YW44|A0A3B5YW44_WHEAT Uncharacterized protein OS=Triticum aestivum OX=4565 PE=4 SV=1;tr|A0A3B5YW41|A0A3B5YW41_WHEAT Uncharacterized protein OS=Triticum aestivum OX=4565 PE=4 SV=1	VarG	17.3804ns
prot0748	A0A3B5YW44;A0A3B5YW41	tr|A0A3B5YW44|A0A3B5YW44_WHEAT Uncharacterized protein OS=Triticum aestivum OX=4565 PE=4 SV=1;tr|A0A3B5YW41|A0A3B5YW41_WHEAT Uncharacterized protein OS=Triticum aestivum OX=4565 PE=4 SV=1	VarLoc	0.0005ns
prot0748	A0A3B5YW44;A0A3B5YW41	tr|A0A3B5YW44|A0A3B5YW44_WHEAT Uncharacterized protein OS=Triticum aestivum OX=4565 PE=4 SV=1;tr|A0A3B5YW41|A0A3B5YW41_WHEAT Uncharacterized protein OS=Triticum aestivum OX=4565 PE=4 SV=1	VarR	672.912
prot0750	A0A3B5YWB5	tr|A0A3B5YWB5|A0A3B5YWB5_WHEAT Uncharacterized protein OS=Triticum aestivum OX=4565 PE=4 SV=1	VarG	32008.2337**
prot0750	A0A3B5YWB5	tr|A0A3B5YWB5|A0A3B5YWB5_WHEAT Uncharacterized protein OS=Triticum aestivum OX=4565 PE=4 SV=1	VarLoc	0.0042ns
prot0750	A0A3B5YWB5	tr|A0A3B5YWB5|A0A3B5YWB5_WHEAT Uncharacterized protein OS=Triticum aestivum OX=4565 PE=4 SV=1	VarR	41466.3
prot0757	A0A3B5ZT11;A0A3B5YWZ2;A0A3B5ZSI3;A0A3B5YX74;A0A3B5XZH7;A0A3B5ZU57;A0A3B5YW85;A0A3B5ZTV5	tr|A0A3B5ZT11|A0A3B5ZT11_WHEAT BRO1 domain-containing protein OS=Triticum aestivum OX=4565 PE=4 SV=1;tr|A0A3B5YWZ2|A0A3B5YWZ2_WHEAT BRO1 domain-containing protein OS=Triticum aestivum OX=4565 PE=4 SV=1;tr|A0A3B5ZSI3|A0A3B5ZSI3_WHEAT BRO1 domain-containing	VarG	120.4031ns
prot0757	A0A3B5ZT11;A0A3B5YWZ2;A0A3B5ZSI3;A0A3B5YX74;A0A3B5XZH7;A0A3B5ZU57;A0A3B5YW85;A0A3B5ZTV5	tr|A0A3B5ZT11|A0A3B5ZT11_WHEAT BRO1 domain-containing protein OS=Triticum aestivum OX=4565 PE=4 SV=1;tr|A0A3B5YWZ2|A0A3B5YWZ2_WHEAT BRO1 domain-containing protein OS=Triticum aestivum OX=4565 PE=4 SV=1;tr|A0A3B5ZSI3|A0A3B5ZSI3_WHEAT BRO1 domain-containing	VarLoc	791.1582*
prot0757	A0A3B5ZT11;A0A3B5YWZ2;A0A3B5ZSI3;A0A3B5YX74;A0A3B5XZH7;A0A3B5ZU57;A0A3B5YW85;A0A3B5ZTV5	tr|A0A3B5ZT11|A0A3B5ZT11_WHEAT BRO1 domain-containing protein OS=Triticum aestivum OX=4565 PE=4 SV=1;tr|A0A3B5YWZ2|A0A3B5YWZ2_WHEAT BRO1 domain-containing protein OS=Triticum aestivum OX=4565 PE=4 SV=1;tr|A0A3B5ZSI3|A0A3B5ZSI3_WHEAT BRO1 domain-containing	VarR	34.4796
prot0762	A0A3B5YXL4;A0A3B5ZUK8;A0A3B5Y0G0	tr|A0A3B5YXL4|A0A3B5YXL4_WHEAT Uncharacterized protein OS=Triticum aestivum OX=4565 PE=4 SV=1;tr|A0A3B5ZUK8|A0A3B5ZUK8_WHEAT Uncharacterized protein OS=Triticum aestivum OX=4565 PE=4 SV=1;tr|A0A3B5Y0G0|A0A3B5Y0G0_WHEAT Uncharacterized protein OS=Triticum a	VarG	109.525*
prot0762	A0A3B5YXL4;A0A3B5ZUK8;A0A3B5Y0G0	tr|A0A3B5YXL4|A0A3B5YXL4_WHEAT Uncharacterized protein OS=Triticum aestivum OX=4565 PE=4 SV=1;tr|A0A3B5ZUK8|A0A3B5ZUK8_WHEAT Uncharacterized protein OS=Triticum aestivum OX=4565 PE=4 SV=1;tr|A0A3B5Y0G0|A0A3B5Y0G0_WHEAT Uncharacterized protein OS=Triticum a	VarLoc	14.8072ns
prot0762	A0A3B5YXL4;A0A3B5ZUK8;A0A3B5Y0G0	tr|A0A3B5YXL4|A0A3B5YXL4_WHEAT Uncharacterized protein OS=Triticum aestivum OX=4565 PE=4 SV=1;tr|A0A3B5ZUK8|A0A3B5ZUK8_WHEAT Uncharacterized protein OS=Triticum aestivum OX=4565 PE=4 SV=1;tr|A0A3B5Y0G0|A0A3B5Y0G0_WHEAT Uncharacterized protein OS=Triticum a	VarR	64.6062
prot0769	W4ZLP9;A0A3B5YXW1	tr|W4ZLP9|W4ZLP9_WHEAT RanBD1 domain-containing protein OS=Triticum aestivum OX=4565 PE=4 SV=1;tr|A0A3B5YXW1|A0A3B5YXW1_WHEAT RanBD1 domain-containing protein OS=Triticum aestivum OX=4565 PE=4 SV=1	VarG	0.0176ns
prot0769	W4ZLP9;A0A3B5YXW1	tr|W4ZLP9|W4ZLP9_WHEAT RanBD1 domain-containing protein OS=Triticum aestivum OX=4565 PE=4 SV=1;tr|A0A3B5YXW1|A0A3B5YXW1_WHEAT RanBD1 domain-containing protein OS=Triticum aestivum OX=4565 PE=4 SV=1	VarLoc	69829.3329ns
prot0769	W4ZLP9;A0A3B5YXW1	tr|W4ZLP9|W4ZLP9_WHEAT RanBD1 domain-containing protein OS=Triticum aestivum OX=4565 PE=4 SV=1;tr|A0A3B5YXW1|A0A3B5YXW1_WHEAT RanBD1 domain-containing protein OS=Triticum aestivum OX=4565 PE=4 SV=1	VarR	174297
prot0774	A0A3B5YYN4;A0A3B5Y061	tr|A0A3B5YYN4|A0A3B5YYN4_WHEAT Branched-chain-amino-acid aminotransferase OS=Triticum aestivum OX=4565 PE=3 SV=1;tr|A0A3B5Y061|A0A3B5Y061_WHEAT Branched-chain-amino-acid aminotransferase OS=Triticum aestivum OX=4565 PE=3 SV=1	VarG	3534.7229*
prot0774	A0A3B5YYN4;A0A3B5Y061	tr|A0A3B5YYN4|A0A3B5YYN4_WHEAT Branched-chain-amino-acid aminotransferase OS=Triticum aestivum OX=4565 PE=3 SV=1;tr|A0A3B5Y061|A0A3B5Y061_WHEAT Branched-chain-amino-acid aminotransferase OS=Triticum aestivum OX=4565 PE=3 SV=1	VarLoc	2931.7425***
prot0774	A0A3B5YYN4;A0A3B5Y061	tr|A0A3B5YYN4|A0A3B5YYN4_WHEAT Branched-chain-amino-acid aminotransferase OS=Triticum aestivum OX=4565 PE=3 SV=1;tr|A0A3B5Y061|A0A3B5Y061_WHEAT Branched-chain-amino-acid aminotransferase OS=Triticum aestivum OX=4565 PE=3 SV=1	VarR	3875.03
prot0775	A0A3B5YYW4;A0A3B5YYS5;A0A3B5Z063	tr|A0A3B5YYW4|A0A3B5YYW4_WHEAT Pyruvate, phosphate dikinase OS=Triticum aestivum OX=4565 PE=3 SV=1;tr|A0A3B5YYS5|A0A3B5YYS5_WHEAT Pyruvate, phosphate dikinase OS=Triticum aestivum OX=4565 PE=3 SV=1;tr|A0A3B5Z063|A0A3B5Z063_WHEAT Pyruvate, phosphate dikinas	VarG	0.0009ns
prot0775	A0A3B5YYW4;A0A3B5YYS5;A0A3B5Z063	tr|A0A3B5YYW4|A0A3B5YYW4_WHEAT Pyruvate, phosphate dikinase OS=Triticum aestivum OX=4565 PE=3 SV=1;tr|A0A3B5YYS5|A0A3B5YYS5_WHEAT Pyruvate, phosphate dikinase OS=Triticum aestivum OX=4565 PE=3 SV=1;tr|A0A3B5Z063|A0A3B5Z063_WHEAT Pyruvate, phosphate dikinas	VarLoc	537.9798ns
prot0775	A0A3B5YYW4;A0A3B5YYS5;A0A3B5Z063	tr|A0A3B5YYW4|A0A3B5YYW4_WHEAT Pyruvate, phosphate dikinase OS=Triticum aestivum OX=4565 PE=3 SV=1;tr|A0A3B5YYS5|A0A3B5YYS5_WHEAT Pyruvate, phosphate dikinase OS=Triticum aestivum OX=4565 PE=3 SV=1;tr|A0A3B5Z063|A0A3B5Z063_WHEAT Pyruvate, phosphate dikinas	VarR	536.78
prot0777	A0A3B5YZ25;Q75QN9	tr|A0A3B5YZ25|A0A3B5YZ25_WHEAT Cold shock domain protein 2 OS=Triticum aestivum OX=4565 PE=4 SV=1;tr|Q75QN9|Q75QN9_WHEAT Cold shock domain protein 2 OS=Triticum aestivum OX=4565 GN=WCSP2 PE=2 SV=1	VarG	43005.6897ns
prot0777	A0A3B5YZ25;Q75QN9	tr|A0A3B5YZ25|A0A3B5YZ25_WHEAT Cold shock domain protein 2 OS=Triticum aestivum OX=4565 PE=4 SV=1;tr|Q75QN9|Q75QN9_WHEAT Cold shock domain protein 2 OS=Triticum aestivum OX=4565 GN=WCSP2 PE=2 SV=1	VarLoc	158675.0084*
prot0777	A0A3B5YZ25;Q75QN9	tr|A0A3B5YZ25|A0A3B5YZ25_WHEAT Cold shock domain protein 2 OS=Triticum aestivum OX=4565 PE=4 SV=1;tr|Q75QN9|Q75QN9_WHEAT Cold shock domain protein 2 OS=Triticum aestivum OX=4565 GN=WCSP2 PE=2 SV=1	VarR	167151
prot0778	A0A3B5YZC8	tr|A0A3B5YZC8|A0A3B5YZC8_WHEAT Uncharacterized protein OS=Triticum aestivum OX=4565 PE=4 SV=1	VarG	6814.0017ns
prot0778	A0A3B5YZC8	tr|A0A3B5YZC8|A0A3B5YZC8_WHEAT Uncharacterized protein OS=Triticum aestivum OX=4565 PE=4 SV=1	VarLoc	12345.9113**
prot0778	A0A3B5YZC8	tr|A0A3B5YZC8|A0A3B5YZC8_WHEAT Uncharacterized protein OS=Triticum aestivum OX=4565 PE=4 SV=1	VarR	31349.6
prot0779	A0A3B5YZG7;A0A3B5Z0A0	tr|A0A3B5YZG7|A0A3B5YZG7_WHEAT Uncharacterized protein OS=Triticum aestivum OX=4565 PE=4 SV=1;tr|A0A3B5Z0A0|A0A3B5Z0A0_WHEAT Uncharacterized protein OS=Triticum aestivum OX=4565 PE=4 SV=1	VarG	0.0197ns
prot0779	A0A3B5YZG7;A0A3B5Z0A0	tr|A0A3B5YZG7|A0A3B5YZG7_WHEAT Uncharacterized protein OS=Triticum aestivum OX=4565 PE=4 SV=1;tr|A0A3B5Z0A0|A0A3B5Z0A0_WHEAT Uncharacterized protein OS=Triticum aestivum OX=4565 PE=4 SV=1	VarLoc	18969.7945**
prot0779	A0A3B5YZG7;A0A3B5Z0A0	tr|A0A3B5YZG7|A0A3B5YZG7_WHEAT Uncharacterized protein OS=Triticum aestivum OX=4565 PE=4 SV=1;tr|A0A3B5Z0A0|A0A3B5Z0A0_WHEAT Uncharacterized protein OS=Triticum aestivum OX=4565 PE=4 SV=1	VarR	12297.5
prot0786	A0A3B5Z0D1	tr|A0A3B5Z0D1|A0A3B5Z0D1_WHEAT Aldo_ket_red domain-containing protein OS=Triticum aestivum OX=4565 PE=4 SV=1	VarG	117404.6059ns
prot0786	A0A3B5Z0D1	tr|A0A3B5Z0D1|A0A3B5Z0D1_WHEAT Aldo_ket_red domain-containing protein OS=Triticum aestivum OX=4565 PE=4 SV=1	VarLoc	1003454.4262*
prot0786	A0A3B5Z0D1	tr|A0A3B5Z0D1|A0A3B5Z0D1_WHEAT Aldo_ket_red domain-containing protein OS=Triticum aestivum OX=4565 PE=4 SV=1	VarR	2.56645e+06
prot0793	A0A3B5Z104	tr|A0A3B5Z104|A0A3B5Z104_WHEAT Uncharacterized protein OS=Triticum aestivum OX=4565 PE=3 SV=1	VarG	0.0477ns
prot0793	A0A3B5Z104	tr|A0A3B5Z104|A0A3B5Z104_WHEAT Uncharacterized protein OS=Triticum aestivum OX=4565 PE=3 SV=1	VarLoc	1825965.068***
prot0793	A0A3B5Z104	tr|A0A3B5Z104|A0A3B5Z104_WHEAT Uncharacterized protein OS=Triticum aestivum OX=4565 PE=3 SV=1	VarR	471521
prot0795	A0A3B5Z1T0	tr|A0A3B5Z1T0|A0A3B5Z1T0_WHEAT Uncharacterized protein OS=Triticum aestivum OX=4565 PE=3 SV=1	VarG	21461.868ns
prot0795	A0A3B5Z1T0	tr|A0A3B5Z1T0|A0A3B5Z1T0_WHEAT Uncharacterized protein OS=Triticum aestivum OX=4565 PE=3 SV=1	VarLoc	393236.125***
prot0795	A0A3B5Z1T0	tr|A0A3B5Z1T0|A0A3B5Z1T0_WHEAT Uncharacterized protein OS=Triticum aestivum OX=4565 PE=3 SV=1	VarR	519789
prot0798	A0A3B5ZZA0;A0A3B5Z2A1	tr|A0A3B5ZZA0|A0A3B5ZZA0_WHEAT HABP4_PAI-RBP1 domain-containing protein OS=Triticum aestivum OX=4565 PE=4 SV=1;tr|A0A3B5Z2A1|A0A3B5Z2A1_WHEAT HABP4_PAI-RBP1 domain-containing protein OS=Triticum aestivum OX=4565 PE=4 SV=1	VarG	613.7305ns
prot0798	A0A3B5ZZA0;A0A3B5Z2A1	tr|A0A3B5ZZA0|A0A3B5ZZA0_WHEAT HABP4_PAI-RBP1 domain-containing protein OS=Triticum aestivum OX=4565 PE=4 SV=1;tr|A0A3B5Z2A1|A0A3B5Z2A1_WHEAT HABP4_PAI-RBP1 domain-containing protein OS=Triticum aestivum OX=4565 PE=4 SV=1	VarLoc	0.0006ns
prot0798	A0A3B5ZZA0;A0A3B5Z2A1	tr|A0A3B5ZZA0|A0A3B5ZZA0_WHEAT HABP4_PAI-RBP1 domain-containing protein OS=Triticum aestivum OX=4565 PE=4 SV=1;tr|A0A3B5Z2A1|A0A3B5Z2A1_WHEAT HABP4_PAI-RBP1 domain-containing protein OS=Triticum aestivum OX=4565 PE=4 SV=1	VarR	6133.79
prot0800	P10969;A0A3B5ZYD0;P10968;A0A3B5Z2G8;P02876	sp|P10969|AGI3_WHEAT Agglutinin isolectin 3 (Fragment) OS=Triticum aestivum OX=4565 PE=1 SV=1;tr|A0A3B5ZYD0|A0A3B5ZYD0_WHEAT Uncharacterized protein OS=Triticum aestivum OX=4565 PE=4 SV=1;sp|P10968|AGI1_WHEAT Agglutinin isolectin 1 OS=Triticum aestivum OX=	VarG	0.0048ns
prot0800	P10969;A0A3B5ZYD0;P10968;A0A3B5Z2G8;P02876	sp|P10969|AGI3_WHEAT Agglutinin isolectin 3 (Fragment) OS=Triticum aestivum OX=4565 PE=1 SV=1;tr|A0A3B5ZYD0|A0A3B5ZYD0_WHEAT Uncharacterized protein OS=Triticum aestivum OX=4565 PE=4 SV=1;sp|P10968|AGI1_WHEAT Agglutinin isolectin 1 OS=Triticum aestivum OX=	VarLoc	151.7708ns
prot0800	P10969;A0A3B5ZYD0;P10968;A0A3B5Z2G8;P02876	sp|P10969|AGI3_WHEAT Agglutinin isolectin 3 (Fragment) OS=Triticum aestivum OX=4565 PE=1 SV=1;tr|A0A3B5ZYD0|A0A3B5ZYD0_WHEAT Uncharacterized protein OS=Triticum aestivum OX=4565 PE=4 SV=1;sp|P10968|AGI1_WHEAT Agglutinin isolectin 1 OS=Triticum aestivum OX=	VarR	2997.65
prot0801	A0A3B5Z2H3;A0A3B5Y4D9	tr|A0A3B5Z2H3|A0A3B5Z2H3_WHEAT Signal recognition particle 54 kDa protein OS=Triticum aestivum OX=4565 PE=3 SV=1;tr|A0A3B5Y4D9|A0A3B5Y4D9_WHEAT Signal recognition particle 54 kDa protein OS=Triticum aestivum OX=4565 PE=3 SV=1	VarG	18.9292ns
prot0801	A0A3B5Z2H3;A0A3B5Y4D9	tr|A0A3B5Z2H3|A0A3B5Z2H3_WHEAT Signal recognition particle 54 kDa protein OS=Triticum aestivum OX=4565 PE=3 SV=1;tr|A0A3B5Y4D9|A0A3B5Y4D9_WHEAT Signal recognition particle 54 kDa protein OS=Triticum aestivum OX=4565 PE=3 SV=1	VarLoc	103.7357ns
prot0801	A0A3B5Z2H3;A0A3B5Y4D9	tr|A0A3B5Z2H3|A0A3B5Z2H3_WHEAT Signal recognition particle 54 kDa protein OS=Triticum aestivum OX=4565 PE=3 SV=1;tr|A0A3B5Y4D9|A0A3B5Y4D9_WHEAT Signal recognition particle 54 kDa protein OS=Triticum aestivum OX=4565 PE=3 SV=1	VarR	1250.43
prot0803	Q8W0Q1;A0A3B5Z2I9;A0A3B5Z3Z2;A0A3B5Y4Y0;A0A3B5Y5E6	tr|Q8W0Q1|Q8W0Q1_WHEAT Putative aldehyde dehydrogenase WIS1 OS=Triticum aestivum OX=4565 GN=wis1 PE=2 SV=1;tr|A0A3B5Z2I9|A0A3B5Z2I9_WHEAT Aldedh domain-containing protein OS=Triticum aestivum OX=4565 PE=4 SV=1;tr|A0A3B5Z3Z2|A0A3B5Z3Z2_WHEAT Aldedh domain-c	VarG	2899.3977**
prot0803	Q8W0Q1;A0A3B5Z2I9;A0A3B5Z3Z2;A0A3B5Y4Y0;A0A3B5Y5E6	tr|Q8W0Q1|Q8W0Q1_WHEAT Putative aldehyde dehydrogenase WIS1 OS=Triticum aestivum OX=4565 GN=wis1 PE=2 SV=1;tr|A0A3B5Z2I9|A0A3B5Z2I9_WHEAT Aldedh domain-containing protein OS=Triticum aestivum OX=4565 PE=4 SV=1;tr|A0A3B5Z3Z2|A0A3B5Z3Z2_WHEAT Aldedh domain-c	VarLoc	0.0001ns
prot0803	Q8W0Q1;A0A3B5Z2I9;A0A3B5Z3Z2;A0A3B5Y4Y0;A0A3B5Y5E6	tr|Q8W0Q1|Q8W0Q1_WHEAT Putative aldehyde dehydrogenase WIS1 OS=Triticum aestivum OX=4565 GN=wis1 PE=2 SV=1;tr|A0A3B5Z2I9|A0A3B5Z2I9_WHEAT Aldedh domain-containing protein OS=Triticum aestivum OX=4565 PE=4 SV=1;tr|A0A3B5Z3Z2|A0A3B5Z3Z2_WHEAT Aldedh domain-c	VarR	1403.29
prot0804	A0A3B5Z2J5	tr|A0A3B5Z2J5|A0A3B5Z2J5_WHEAT Usp domain-containing protein OS=Triticum aestivum OX=4565 PE=4 SV=1	VarG	0.0101ns
prot0804	A0A3B5Z2J5	tr|A0A3B5Z2J5|A0A3B5Z2J5_WHEAT Usp domain-containing protein OS=Triticum aestivum OX=4565 PE=4 SV=1	VarLoc	3745.2472ns
prot0804	A0A3B5Z2J5	tr|A0A3B5Z2J5|A0A3B5Z2J5_WHEAT Usp domain-containing protein OS=Triticum aestivum OX=4565 PE=4 SV=1	VarR	19332.1
prot0815	A0A3B5Z3G6	tr|A0A3B5Z3G6|A0A3B5Z3G6_WHEAT Uncharacterized protein OS=Triticum aestivum OX=4565 PE=4 SV=1	VarG	0.0485ns
prot0815	A0A3B5Z3G6	tr|A0A3B5Z3G6|A0A3B5Z3G6_WHEAT Uncharacterized protein OS=Triticum aestivum OX=4565 PE=4 SV=1	VarLoc	320335.3136*
prot0815	A0A3B5Z3G6	tr|A0A3B5Z3G6|A0A3B5Z3G6_WHEAT Uncharacterized protein OS=Triticum aestivum OX=4565 PE=4 SV=1	VarR	479349
prot0818	A0A3B5Z3T7;A0A3B5Y6D0	tr|A0A3B5Z3T7|A0A3B5Z3T7_WHEAT Uncharacterized protein OS=Triticum aestivum OX=4565 PE=4 SV=1;tr|A0A3B5Y6D0|A0A3B5Y6D0_WHEAT Uncharacterized protein OS=Triticum aestivum OX=4565 PE=4 SV=1	VarG	176.3237ns
prot0818	A0A3B5Z3T7;A0A3B5Y6D0	tr|A0A3B5Z3T7|A0A3B5Z3T7_WHEAT Uncharacterized protein OS=Triticum aestivum OX=4565 PE=4 SV=1;tr|A0A3B5Y6D0|A0A3B5Y6D0_WHEAT Uncharacterized protein OS=Triticum aestivum OX=4565 PE=4 SV=1	VarLoc	1028.3045*
prot0818	A0A3B5Z3T7;A0A3B5Y6D0	tr|A0A3B5Z3T7|A0A3B5Z3T7_WHEAT Uncharacterized protein OS=Triticum aestivum OX=4565 PE=4 SV=1;tr|A0A3B5Y6D0|A0A3B5Y6D0_WHEAT Uncharacterized protein OS=Triticum aestivum OX=4565 PE=4 SV=1	VarR	2211.63
prot0820	A0A3B5Z3X9	tr|A0A3B5Z3X9|A0A3B5Z3X9_WHEAT Uncharacterized protein OS=Triticum aestivum OX=4565 PE=4 SV=1	VarG	0.0007ns
prot0820	A0A3B5Z3X9	tr|A0A3B5Z3X9|A0A3B5Z3X9_WHEAT Uncharacterized protein OS=Triticum aestivum OX=4565 PE=4 SV=1	VarLoc	0.0007ns
prot0820	A0A3B5Z3X9	tr|A0A3B5Z3X9|A0A3B5Z3X9_WHEAT Uncharacterized protein OS=Triticum aestivum OX=4565 PE=4 SV=1	VarR	450.259
prot0824	A0A3B5Z4G2;A0A3B6A2J7;A0A3B5Y6C7;A0A3B6A160	tr|A0A3B5Z4G2|A0A3B5Z4G2_WHEAT Uncharacterized protein OS=Triticum aestivum OX=4565 PE=3 SV=1;tr|A0A3B6A2J7|A0A3B6A2J7_WHEAT Uncharacterized protein OS=Triticum aestivum OX=4565 PE=3 SV=1;tr|A0A3B5Y6C7|A0A3B5Y6C7_WHEAT Uncharacterized protein OS=Triticum a	VarG	167619.5225***
prot0824	A0A3B5Z4G2;A0A3B6A2J7;A0A3B5Y6C7;A0A3B6A160	tr|A0A3B5Z4G2|A0A3B5Z4G2_WHEAT Uncharacterized protein OS=Triticum aestivum OX=4565 PE=3 SV=1;tr|A0A3B6A2J7|A0A3B6A2J7_WHEAT Uncharacterized protein OS=Triticum aestivum OX=4565 PE=3 SV=1;tr|A0A3B5Y6C7|A0A3B5Y6C7_WHEAT Uncharacterized protein OS=Triticum a	VarLoc	11792.6752ns
prot0824	A0A3B5Z4G2;A0A3B6A2J7;A0A3B5Y6C7;A0A3B6A160	tr|A0A3B5Z4G2|A0A3B5Z4G2_WHEAT Uncharacterized protein OS=Triticum aestivum OX=4565 PE=3 SV=1;tr|A0A3B6A2J7|A0A3B6A2J7_WHEAT Uncharacterized protein OS=Triticum aestivum OX=4565 PE=3 SV=1;tr|A0A3B5Y6C7|A0A3B5Y6C7_WHEAT Uncharacterized protein OS=Triticum a	VarR	147260
prot0829	A0A3B5Z581	tr|A0A3B5Z581|A0A3B5Z581_WHEAT Uncharacterized protein OS=Triticum aestivum OX=4565 PE=4 SV=1	VarG	0.0028ns
prot0829	A0A3B5Z581	tr|A0A3B5Z581|A0A3B5Z581_WHEAT Uncharacterized protein OS=Triticum aestivum OX=4565 PE=4 SV=1	VarLoc	17919.7245*
prot0829	A0A3B5Z581	tr|A0A3B5Z581|A0A3B5Z581_WHEAT Uncharacterized protein OS=Triticum aestivum OX=4565 PE=4 SV=1	VarR	27617
prot0835	A0A3B5Z662;A0A3B5Y776	tr|A0A3B5Z662|A0A3B5Z662_WHEAT Uncharacterized protein OS=Triticum aestivum OX=4565 PE=4 SV=1;tr|A0A3B5Y776|A0A3B5Y776_WHEAT Uncharacterized protein OS=Triticum aestivum OX=4565 PE=4 SV=1	VarG	338.657ns
prot0835	A0A3B5Z662;A0A3B5Y776	tr|A0A3B5Z662|A0A3B5Z662_WHEAT Uncharacterized protein OS=Triticum aestivum OX=4565 PE=4 SV=1;tr|A0A3B5Y776|A0A3B5Y776_WHEAT Uncharacterized protein OS=Triticum aestivum OX=4565 PE=4 SV=1	VarLoc	39082.5121**
prot0835	A0A3B5Z662;A0A3B5Y776	tr|A0A3B5Z662|A0A3B5Z662_WHEAT Uncharacterized protein OS=Triticum aestivum OX=4565 PE=4 SV=1;tr|A0A3B5Y776|A0A3B5Y776_WHEAT Uncharacterized protein OS=Triticum aestivum OX=4565 PE=4 SV=1	VarR	57311.1
prot0842	A0A3B5ZMC6	tr|A0A3B5ZMC6|A0A3B5ZMC6_WHEAT Knot1 domain-containing protein OS=Triticum aestivum OX=4565 PE=3 SV=1	VarG	23074.3688*
prot0842	A0A3B5ZMC6	tr|A0A3B5ZMC6|A0A3B5ZMC6_WHEAT Knot1 domain-containing protein OS=Triticum aestivum OX=4565 PE=3 SV=1	VarLoc	1792.5523ns
prot0842	A0A3B5ZMC6	tr|A0A3B5ZMC6|A0A3B5ZMC6_WHEAT Knot1 domain-containing protein OS=Triticum aestivum OX=4565 PE=3 SV=1	VarR	29132.4
prot0843	A0A3B5ZME4	tr|A0A3B5ZME4|A0A3B5ZME4_WHEAT Knot1 domain-containing protein OS=Triticum aestivum OX=4565 PE=3 SV=1	VarG	0.003ns
prot0843	A0A3B5ZME4	tr|A0A3B5ZME4|A0A3B5ZME4_WHEAT Knot1 domain-containing protein OS=Triticum aestivum OX=4565 PE=3 SV=1	VarLoc	0.003ns
prot0843	A0A3B5ZME4	tr|A0A3B5ZME4|A0A3B5ZME4_WHEAT Knot1 domain-containing protein OS=Triticum aestivum OX=4565 PE=3 SV=1	VarR	1868.78
prot0844	A0A3B5ZMT2	tr|A0A3B5ZMT2|A0A3B5ZMT2_WHEAT Uncharacterized protein OS=Triticum aestivum OX=4565 PE=4 SV=1	VarG	0.0847ns
prot0844	A0A3B5ZMT2	tr|A0A3B5ZMT2|A0A3B5ZMT2_WHEAT Uncharacterized protein OS=Triticum aestivum OX=4565 PE=4 SV=1	VarLoc	224200.6124*
prot0844	A0A3B5ZMT2	tr|A0A3B5ZMT2|A0A3B5ZMT2_WHEAT Uncharacterized protein OS=Triticum aestivum OX=4565 PE=4 SV=1	VarR	836813
prot0845	A0A3B5ZMV0	tr|A0A3B5ZMV0|A0A3B5ZMV0_WHEAT Uncharacterized protein OS=Triticum aestivum OX=4565 PE=4 SV=1	VarG	235372.32ns
prot0845	A0A3B5ZMV0	tr|A0A3B5ZMV0|A0A3B5ZMV0_WHEAT Uncharacterized protein OS=Triticum aestivum OX=4565 PE=4 SV=1	VarLoc	86293.5587ns
prot0845	A0A3B5ZMV0	tr|A0A3B5ZMV0|A0A3B5ZMV0_WHEAT Uncharacterized protein OS=Triticum aestivum OX=4565 PE=4 SV=1	VarR	736163
prot0847	A0A3B5ZN99	tr|A0A3B5ZN99|A0A3B5ZN99_WHEAT Glucose-6-phosphate isomerase OS=Triticum aestivum OX=4565 PE=3 SV=1	VarG	0.0174ns
prot0847	A0A3B5ZN99	tr|A0A3B5ZN99|A0A3B5ZN99_WHEAT Glucose-6-phosphate isomerase OS=Triticum aestivum OX=4565 PE=3 SV=1	VarLoc	0.0114ns
prot0847	A0A3B5ZN99	tr|A0A3B5ZN99|A0A3B5ZN99_WHEAT Glucose-6-phosphate isomerase OS=Triticum aestivum OX=4565 PE=3 SV=1	VarR	172048
prot0848	A0A3B5ZNE8	tr|A0A3B5ZNE8|A0A3B5ZNE8_WHEAT Uncharacterized protein OS=Triticum aestivum OX=4565 PE=4 SV=1	VarG	80519.8568*
prot0848	A0A3B5ZNE8	tr|A0A3B5ZNE8|A0A3B5ZNE8_WHEAT Uncharacterized protein OS=Triticum aestivum OX=4565 PE=4 SV=1	VarLoc	52074.0016ns
prot0848	A0A3B5ZNE8	tr|A0A3B5ZNE8|A0A3B5ZNE8_WHEAT Uncharacterized protein OS=Triticum aestivum OX=4565 PE=4 SV=1	VarR	108947
prot0851	A0A3B5ZNL0;A0A3B5YRR4;A0A3B5XUK9	tr|A0A3B5ZNL0|A0A3B5ZNL0_WHEAT CS domain-containing protein OS=Triticum aestivum OX=4565 PE=4 SV=1;tr|A0A3B5YRR4|A0A3B5YRR4_WHEAT CS domain-containing protein OS=Triticum aestivum OX=4565 PE=4 SV=1;tr|A0A3B5XUK9|A0A3B5XUK9_WHEAT CS domain-containing protei	VarG	1202.2006ns
prot0851	A0A3B5ZNL0;A0A3B5YRR4;A0A3B5XUK9	tr|A0A3B5ZNL0|A0A3B5ZNL0_WHEAT CS domain-containing protein OS=Triticum aestivum OX=4565 PE=4 SV=1;tr|A0A3B5YRR4|A0A3B5YRR4_WHEAT CS domain-containing protein OS=Triticum aestivum OX=4565 PE=4 SV=1;tr|A0A3B5XUK9|A0A3B5XUK9_WHEAT CS domain-containing protei	VarLoc	330.71ns
prot0851	A0A3B5ZNL0;A0A3B5YRR4;A0A3B5XUK9	tr|A0A3B5ZNL0|A0A3B5ZNL0_WHEAT CS domain-containing protein OS=Triticum aestivum OX=4565 PE=4 SV=1;tr|A0A3B5YRR4|A0A3B5YRR4_WHEAT CS domain-containing protein OS=Triticum aestivum OX=4565 PE=4 SV=1;tr|A0A3B5XUK9|A0A3B5XUK9_WHEAT CS domain-containing protei	VarR	4523.64
prot0852	A0A3B5ZNX7	tr|A0A3B5ZNX7|A0A3B5ZNX7_WHEAT Uncharacterized protein OS=Triticum aestivum OX=4565 PE=4 SV=1	VarG	5031197.1366*
prot0852	A0A3B5ZNX7	tr|A0A3B5ZNX7|A0A3B5ZNX7_WHEAT Uncharacterized protein OS=Triticum aestivum OX=4565 PE=4 SV=1	VarLoc	0.7433ns
prot0852	A0A3B5ZNX7	tr|A0A3B5ZNX7|A0A3B5ZNX7_WHEAT Uncharacterized protein OS=Triticum aestivum OX=4565 PE=4 SV=1	VarR	7.34562e+06
prot0853	A0A3B5ZP43	tr|A0A3B5ZP43|A0A3B5ZP43_WHEAT Uncharacterized protein OS=Triticum aestivum OX=4565 PE=4 SV=1	VarG	1.5745ns
prot0853	A0A3B5ZP43	tr|A0A3B5ZP43|A0A3B5ZP43_WHEAT Uncharacterized protein OS=Triticum aestivum OX=4565 PE=4 SV=1	VarLoc	10469208.7987***
prot0853	A0A3B5ZP43	tr|A0A3B5ZP43|A0A3B5ZP43_WHEAT Uncharacterized protein OS=Triticum aestivum OX=4565 PE=4 SV=1	VarR	1.18445e+07
prot0854	A0A3B5ZPD6	tr|A0A3B5ZPD6|A0A3B5ZPD6_WHEAT Glutamate--cysteine ligase OS=Triticum aestivum OX=4565 PE=3 SV=1	VarG	0.0002ns
prot0854	A0A3B5ZPD6	tr|A0A3B5ZPD6|A0A3B5ZPD6_WHEAT Glutamate--cysteine ligase OS=Triticum aestivum OX=4565 PE=3 SV=1	VarLoc	321.559ns
prot0854	A0A3B5ZPD6	tr|A0A3B5ZPD6|A0A3B5ZPD6_WHEAT Glutamate--cysteine ligase OS=Triticum aestivum OX=4565 PE=3 SV=1	VarR	1970.73
prot0864	A0A3B5ZQX2;A0A3B5XV05	tr|A0A3B5ZQX2|A0A3B5ZQX2_WHEAT Uncharacterized protein OS=Triticum aestivum OX=4565 PE=3 SV=1;tr|A0A3B5XV05|A0A3B5XV05_WHEAT Uncharacterized protein OS=Triticum aestivum OX=4565 PE=3 SV=1	VarG	244.3458ns
prot0864	A0A3B5ZQX2;A0A3B5XV05	tr|A0A3B5ZQX2|A0A3B5ZQX2_WHEAT Uncharacterized protein OS=Triticum aestivum OX=4565 PE=3 SV=1;tr|A0A3B5XV05|A0A3B5XV05_WHEAT Uncharacterized protein OS=Triticum aestivum OX=4565 PE=3 SV=1	VarLoc	493.7366ns
prot0864	A0A3B5ZQX2;A0A3B5XV05	tr|A0A3B5ZQX2|A0A3B5ZQX2_WHEAT Uncharacterized protein OS=Triticum aestivum OX=4565 PE=3 SV=1;tr|A0A3B5XV05|A0A3B5XV05_WHEAT Uncharacterized protein OS=Triticum aestivum OX=4565 PE=3 SV=1	VarR	2835.92
prot0865	A0A3B5ZQY1;W5AA91	tr|A0A3B5ZQY1|A0A3B5ZQY1_WHEAT Importin subunit alpha OS=Triticum aestivum OX=4565 PE=3 SV=1;tr|W5AA91|W5AA91_WHEAT Importin subunit alpha OS=Triticum aestivum OX=4565 PE=3 SV=1	VarG	826.0773ns
prot0865	A0A3B5ZQY1;W5AA91	tr|A0A3B5ZQY1|A0A3B5ZQY1_WHEAT Importin subunit alpha OS=Triticum aestivum OX=4565 PE=3 SV=1;tr|W5AA91|W5AA91_WHEAT Importin subunit alpha OS=Triticum aestivum OX=4565 PE=3 SV=1	VarLoc	700.697ns
prot0865	A0A3B5ZQY1;W5AA91	tr|A0A3B5ZQY1|A0A3B5ZQY1_WHEAT Importin subunit alpha OS=Triticum aestivum OX=4565 PE=3 SV=1;tr|W5AA91|W5AA91_WHEAT Importin subunit alpha OS=Triticum aestivum OX=4565 PE=3 SV=1	VarR	2285.02
prot0866	A0A3B5ZSP4;A0A3B5ZQY5;A0A3B5ZQY3	tr|A0A3B5ZSP4|A0A3B5ZSP4_WHEAT Uncharacterized protein OS=Triticum aestivum OX=4565 PE=3 SV=1;tr|A0A3B5ZQY5|A0A3B5ZQY5_WHEAT Uncharacterized protein OS=Triticum aestivum OX=4565 PE=3 SV=1;tr|A0A3B5ZQY3|A0A3B5ZQY3_WHEAT Uncharacterized protein OS=Triticum a	VarG	210.6327ns
prot0866	A0A3B5ZSP4;A0A3B5ZQY5;A0A3B5ZQY3	tr|A0A3B5ZSP4|A0A3B5ZSP4_WHEAT Uncharacterized protein OS=Triticum aestivum OX=4565 PE=3 SV=1;tr|A0A3B5ZQY5|A0A3B5ZQY5_WHEAT Uncharacterized protein OS=Triticum aestivum OX=4565 PE=3 SV=1;tr|A0A3B5ZQY3|A0A3B5ZQY3_WHEAT Uncharacterized protein OS=Triticum a	VarLoc	293.3334ns
prot0866	A0A3B5ZSP4;A0A3B5ZQY5;A0A3B5ZQY3	tr|A0A3B5ZSP4|A0A3B5ZSP4_WHEAT Uncharacterized protein OS=Triticum aestivum OX=4565 PE=3 SV=1;tr|A0A3B5ZQY5|A0A3B5ZQY5_WHEAT Uncharacterized protein OS=Triticum aestivum OX=4565 PE=3 SV=1;tr|A0A3B5ZQY3|A0A3B5ZQY3_WHEAT Uncharacterized protein OS=Triticum a	VarR	892.743
prot0867	A0A3B5ZR06	tr|A0A3B5ZR06|A0A3B5ZR06_WHEAT Usp domain-containing protein OS=Triticum aestivum OX=4565 PE=4 SV=1	VarG	9627.4227ns
prot0867	A0A3B5ZR06	tr|A0A3B5ZR06|A0A3B5ZR06_WHEAT Usp domain-containing protein OS=Triticum aestivum OX=4565 PE=4 SV=1	VarLoc	22858.8207**
prot0867	A0A3B5ZR06	tr|A0A3B5ZR06|A0A3B5ZR06_WHEAT Usp domain-containing protein OS=Triticum aestivum OX=4565 PE=4 SV=1	VarR	45458.7
prot0868	A0A3B5ZRA1	tr|A0A3B5ZRA1|A0A3B5ZRA1_WHEAT Uncharacterized protein OS=Triticum aestivum OX=4565 PE=4 SV=1	VarG	2.8469ns
prot0868	A0A3B5ZRA1	tr|A0A3B5ZRA1|A0A3B5ZRA1_WHEAT Uncharacterized protein OS=Triticum aestivum OX=4565 PE=4 SV=1	VarLoc	9.9954ns
prot0868	A0A3B5ZRA1	tr|A0A3B5ZRA1|A0A3B5ZRA1_WHEAT Uncharacterized protein OS=Triticum aestivum OX=4565 PE=4 SV=1	VarR	2.81331e+07
prot0869	A0A3B5ZRK2;A0A3B5ZSU3;A0A3B5YVZ6;A0A3B5ZR32	tr|A0A3B5ZRK2|A0A3B5ZRK2_WHEAT Uncharacterized protein OS=Triticum aestivum OX=4565 PE=4 SV=1;tr|A0A3B5ZSU3|A0A3B5ZSU3_WHEAT Uncharacterized protein OS=Triticum aestivum OX=4565 PE=4 SV=1;tr|A0A3B5YVZ6|A0A3B5YVZ6_WHEAT Uncharacterized protein OS=Triticum a	VarG	1626.1015ns
prot0869	A0A3B5ZRK2;A0A3B5ZSU3;A0A3B5YVZ6;A0A3B5ZR32	tr|A0A3B5ZRK2|A0A3B5ZRK2_WHEAT Uncharacterized protein OS=Triticum aestivum OX=4565 PE=4 SV=1;tr|A0A3B5ZSU3|A0A3B5ZSU3_WHEAT Uncharacterized protein OS=Triticum aestivum OX=4565 PE=4 SV=1;tr|A0A3B5YVZ6|A0A3B5YVZ6_WHEAT Uncharacterized protein OS=Triticum a	VarLoc	253.4848ns
prot0869	A0A3B5ZRK2;A0A3B5ZSU3;A0A3B5YVZ6;A0A3B5ZR32	tr|A0A3B5ZRK2|A0A3B5ZRK2_WHEAT Uncharacterized protein OS=Triticum aestivum OX=4565 PE=4 SV=1;tr|A0A3B5ZSU3|A0A3B5ZSU3_WHEAT Uncharacterized protein OS=Triticum aestivum OX=4565 PE=4 SV=1;tr|A0A3B5YVZ6|A0A3B5YVZ6_WHEAT Uncharacterized protein OS=Triticum a	VarR	3216.21
prot0872	A0A3B5ZRV5	tr|A0A3B5ZRV5|A0A3B5ZRV5_WHEAT AA_TRNA_LIGASE_II domain-containing protein OS=Triticum aestivum OX=4565 PE=3 SV=1	VarG	0.0009ns
prot0872	A0A3B5ZRV5	tr|A0A3B5ZRV5|A0A3B5ZRV5_WHEAT AA_TRNA_LIGASE_II domain-containing protein OS=Triticum aestivum OX=4565 PE=3 SV=1	VarLoc	0.0001ns
prot0872	A0A3B5ZRV5	tr|A0A3B5ZRV5|A0A3B5ZRV5_WHEAT AA_TRNA_LIGASE_II domain-containing protein OS=Triticum aestivum OX=4565 PE=3 SV=1	VarR	878.994
prot0873	A0A3B5ZS22;A0A3B5YWQ4;A0A3B5XY69;A0A3B5XY56	tr|A0A3B5ZS22|A0A3B5ZS22_WHEAT Cyanate hydratase OS=Triticum aestivum OX=4565 GN=CYN PE=3 SV=1;tr|A0A3B5YWQ4|A0A3B5YWQ4_WHEAT Cyanate hydratase OS=Triticum aestivum OX=4565 GN=CYN PE=3 SV=1;tr|A0A3B5XY69|A0A3B5XY69_WHEAT Cyanate hydratase OS=Triticum aesti	VarG	0.0009ns
prot0873	A0A3B5ZS22;A0A3B5YWQ4;A0A3B5XY69;A0A3B5XY56	tr|A0A3B5ZS22|A0A3B5ZS22_WHEAT Cyanate hydratase OS=Triticum aestivum OX=4565 GN=CYN PE=3 SV=1;tr|A0A3B5YWQ4|A0A3B5YWQ4_WHEAT Cyanate hydratase OS=Triticum aestivum OX=4565 GN=CYN PE=3 SV=1;tr|A0A3B5XY69|A0A3B5XY69_WHEAT Cyanate hydratase OS=Triticum aesti	VarLoc	0.0001ns
prot0873	A0A3B5ZS22;A0A3B5YWQ4;A0A3B5XY69;A0A3B5XY56	tr|A0A3B5ZS22|A0A3B5ZS22_WHEAT Cyanate hydratase OS=Triticum aestivum OX=4565 GN=CYN PE=3 SV=1;tr|A0A3B5YWQ4|A0A3B5YWQ4_WHEAT Cyanate hydratase OS=Triticum aestivum OX=4565 GN=CYN PE=3 SV=1;tr|A0A3B5XY69|A0A3B5XY69_WHEAT Cyanate hydratase OS=Triticum aesti	VarR	1423.78
prot0874	A0A3B5ZS31;A0A3B5ZS25;A0A3B5XXY1;A0A3B5XZ42;A0A3B5YWS7;A0A3B5YVF1;A0A3B5YVU0;A0A3B5YWJ5	tr|A0A3B5ZS31|A0A3B5ZS31_WHEAT Uncharacterized protein OS=Triticum aestivum OX=4565 PE=4 SV=1;tr|A0A3B5ZS25|A0A3B5ZS25_WHEAT Uncharacterized protein OS=Triticum aestivum OX=4565 PE=4 SV=1;tr|A0A3B5XXY1|A0A3B5XXY1_WHEAT Uncharacterized protein OS=Triticum a	VarG	0.0012ns
prot0874	A0A3B5ZS31;A0A3B5ZS25;A0A3B5XXY1;A0A3B5XZ42;A0A3B5YWS7;A0A3B5YVF1;A0A3B5YVU0;A0A3B5YWJ5	tr|A0A3B5ZS31|A0A3B5ZS31_WHEAT Uncharacterized protein OS=Triticum aestivum OX=4565 PE=4 SV=1;tr|A0A3B5ZS25|A0A3B5ZS25_WHEAT Uncharacterized protein OS=Triticum aestivum OX=4565 PE=4 SV=1;tr|A0A3B5XXY1|A0A3B5XXY1_WHEAT Uncharacterized protein OS=Triticum a	VarLoc	91.0483ns
prot0874	A0A3B5ZS31;A0A3B5ZS25;A0A3B5XXY1;A0A3B5XZ42;A0A3B5YWS7;A0A3B5YVF1;A0A3B5YVU0;A0A3B5YWJ5	tr|A0A3B5ZS31|A0A3B5ZS31_WHEAT Uncharacterized protein OS=Triticum aestivum OX=4565 PE=4 SV=1;tr|A0A3B5ZS25|A0A3B5ZS25_WHEAT Uncharacterized protein OS=Triticum aestivum OX=4565 PE=4 SV=1;tr|A0A3B5XXY1|A0A3B5XXY1_WHEAT Uncharacterized protein OS=Triticum a	VarR	757.201
prot0876	A0A3B5ZSP5;A0A3B5YW81;A0A3B5YW83	tr|A0A3B5ZSP5|A0A3B5ZSP5_WHEAT Cytochrome b5 heme-binding domain-containing protein OS=Triticum aestivum OX=4565 PE=3 SV=1;tr|A0A3B5YW81|A0A3B5YW81_WHEAT Cytochrome b5 heme-binding domain-containing protein OS=Triticum aestivum OX=4565 PE=3 SV=1;tr|A0A3B5Y	VarG	0.0169ns
prot0876	A0A3B5ZSP5;A0A3B5YW81;A0A3B5YW83	tr|A0A3B5ZSP5|A0A3B5ZSP5_WHEAT Cytochrome b5 heme-binding domain-containing protein OS=Triticum aestivum OX=4565 PE=3 SV=1;tr|A0A3B5YW81|A0A3B5YW81_WHEAT Cytochrome b5 heme-binding domain-containing protein OS=Triticum aestivum OX=4565 PE=3 SV=1;tr|A0A3B5Y	VarLoc	4028.0618ns
prot0876	A0A3B5ZSP5;A0A3B5YW81;A0A3B5YW83	tr|A0A3B5ZSP5|A0A3B5ZSP5_WHEAT Cytochrome b5 heme-binding domain-containing protein OS=Triticum aestivum OX=4565 PE=3 SV=1;tr|A0A3B5YW81|A0A3B5YW81_WHEAT Cytochrome b5 heme-binding domain-containing protein OS=Triticum aestivum OX=4565 PE=3 SV=1;tr|A0A3B5Y	VarR	24045.8
prot0891	A0A3B5ZV64	tr|A0A3B5ZV64|A0A3B5ZV64_WHEAT Serine hydroxymethyltransferase OS=Triticum aestivum OX=4565 PE=3 SV=1	VarG	0.0038ns
prot0891	A0A3B5ZV64	tr|A0A3B5ZV64|A0A3B5ZV64_WHEAT Serine hydroxymethyltransferase OS=Triticum aestivum OX=4565 PE=3 SV=1	VarLoc	1284.1525ns
prot0891	A0A3B5ZV64	tr|A0A3B5ZV64|A0A3B5ZV64_WHEAT Serine hydroxymethyltransferase OS=Triticum aestivum OX=4565 PE=3 SV=1	VarR	37595.8
prot0892	A0A3B5ZVJ0;A0A3B5ZVJ2	tr|A0A3B5ZVJ0|A0A3B5ZVJ0_WHEAT Uncharacterized protein OS=Triticum aestivum OX=4565 PE=3 SV=1;tr|A0A3B5ZVJ2|A0A3B5ZVJ2_WHEAT Uncharacterized protein OS=Triticum aestivum OX=4565 PE=3 SV=1	VarG	5201.2497ns
prot0892	A0A3B5ZVJ0;A0A3B5ZVJ2	tr|A0A3B5ZVJ0|A0A3B5ZVJ0_WHEAT Uncharacterized protein OS=Triticum aestivum OX=4565 PE=3 SV=1;tr|A0A3B5ZVJ2|A0A3B5ZVJ2_WHEAT Uncharacterized protein OS=Triticum aestivum OX=4565 PE=3 SV=1	VarLoc	3630.8836ns
prot0892	A0A3B5ZVJ0;A0A3B5ZVJ2	tr|A0A3B5ZVJ0|A0A3B5ZVJ0_WHEAT Uncharacterized protein OS=Triticum aestivum OX=4565 PE=3 SV=1;tr|A0A3B5ZVJ2|A0A3B5ZVJ2_WHEAT Uncharacterized protein OS=Triticum aestivum OX=4565 PE=3 SV=1	VarR	29883.2
prot0894	A0A3B5ZVX4	tr|A0A3B5ZVX4|A0A3B5ZVX4_WHEAT Uncharacterized protein OS=Triticum aestivum OX=4565 PE=4 SV=1	VarG	0.125ns
prot0894	A0A3B5ZVX4	tr|A0A3B5ZVX4|A0A3B5ZVX4_WHEAT Uncharacterized protein OS=Triticum aestivum OX=4565 PE=4 SV=1	VarLoc	295025.3368ns
prot0894	A0A3B5ZVX4	tr|A0A3B5ZVX4|A0A3B5ZVX4_WHEAT Uncharacterized protein OS=Triticum aestivum OX=4565 PE=4 SV=1	VarR	1.23553e+06
prot0895	A0A3B5ZW36	tr|A0A3B5ZW36|A0A3B5ZW36_WHEAT Uncharacterized protein OS=Triticum aestivum OX=4565 PE=4 SV=1	VarG	0.0165ns
prot0895	A0A3B5ZW36	tr|A0A3B5ZW36|A0A3B5ZW36_WHEAT Uncharacterized protein OS=Triticum aestivum OX=4565 PE=4 SV=1	VarLoc	61000.9202**
prot0895	A0A3B5ZW36	tr|A0A3B5ZW36|A0A3B5ZW36_WHEAT Uncharacterized protein OS=Triticum aestivum OX=4565 PE=4 SV=1	VarR	75934.7
prot0897	A0A3B5ZWB5	tr|A0A3B5ZWB5|A0A3B5ZWB5_WHEAT Nucleoside diphosphate kinase OS=Triticum aestivum OX=4565 PE=3 SV=1	VarG	609.775ns
prot0897	A0A3B5ZWB5	tr|A0A3B5ZWB5|A0A3B5ZWB5_WHEAT Nucleoside diphosphate kinase OS=Triticum aestivum OX=4565 PE=3 SV=1	VarLoc	2185.4095*
prot0897	A0A3B5ZWB5	tr|A0A3B5ZWB5|A0A3B5ZWB5_WHEAT Nucleoside diphosphate kinase OS=Triticum aestivum OX=4565 PE=3 SV=1	VarR	5532.15
prot0898	A0A3B5ZWC2	tr|A0A3B5ZWC2|A0A3B5ZWC2_WHEAT Uncharacterized protein OS=Triticum aestivum OX=4565 PE=4 SV=1	VarG	0.0002ns
prot0898	A0A3B5ZWC2	tr|A0A3B5ZWC2|A0A3B5ZWC2_WHEAT Uncharacterized protein OS=Triticum aestivum OX=4565 PE=4 SV=1	VarLoc	66.3832*
prot0898	A0A3B5ZWC2	tr|A0A3B5ZWC2|A0A3B5ZWC2_WHEAT Uncharacterized protein OS=Triticum aestivum OX=4565 PE=4 SV=1	VarR	94.9503
prot0899	A0A3B5ZWI4	tr|A0A3B5ZWI4|A0A3B5ZWI4_WHEAT Uncharacterized protein OS=Triticum aestivum OX=4565 PE=4 SV=1	VarG	1225.2394ns
prot0899	A0A3B5ZWI4	tr|A0A3B5ZWI4|A0A3B5ZWI4_WHEAT Uncharacterized protein OS=Triticum aestivum OX=4565 PE=4 SV=1	VarLoc	32441.0351ns
prot0899	A0A3B5ZWI4	tr|A0A3B5ZWI4|A0A3B5ZWI4_WHEAT Uncharacterized protein OS=Triticum aestivum OX=4565 PE=4 SV=1	VarR	155615
prot0901	A0A3B5ZWW3	tr|A0A3B5ZWW3|A0A3B5ZWW3_WHEAT Glyco_hydro_18 domain-containing protein OS=Triticum aestivum OX=4565 PE=3 SV=1	VarG	2446.3514*
prot0901	A0A3B5ZWW3	tr|A0A3B5ZWW3|A0A3B5ZWW3_WHEAT Glyco_hydro_18 domain-containing protein OS=Triticum aestivum OX=4565 PE=3 SV=1	VarLoc	228.7025ns
prot0901	A0A3B5ZWW3	tr|A0A3B5ZWW3|A0A3B5ZWW3_WHEAT Glyco_hydro_18 domain-containing protein OS=Triticum aestivum OX=4565 PE=3 SV=1	VarR	3723.61
prot0902	A0A3B5ZWX4	tr|A0A3B5ZWX4|A0A3B5ZWX4_WHEAT NAC-A/B domain-containing protein OS=Triticum aestivum OX=4565 PE=4 SV=1	VarG	0.0364ns
prot0902	A0A3B5ZWX4	tr|A0A3B5ZWX4|A0A3B5ZWX4_WHEAT NAC-A/B domain-containing protein OS=Triticum aestivum OX=4565 PE=4 SV=1	VarLoc	46275.0629ns
prot0902	A0A3B5ZWX4	tr|A0A3B5ZWX4|A0A3B5ZWX4_WHEAT NAC-A/B domain-containing protein OS=Triticum aestivum OX=4565 PE=4 SV=1	VarR	359278
prot0906	A0A3B5ZY54;A0A3B5ZYP4;A0A3B5ZZU5;A0A3B5ZZW4;A0A3B5ZY58;A0A3B5Z2K5;A0A3B5Z1J7;A0A3B5Y3S2;A0A3B5ZY63;A0A3B5ZY59;A0A3B5Z2A5;A0A3B5Z184;A0A3B5Z174	tr|A0A3B5ZY54|A0A3B5ZY54_WHEAT Peptidase_S9 domain-containing protein OS=Triticum aestivum OX=4565 PE=4 SV=1;tr|A0A3B5ZYP4|A0A3B5ZYP4_WHEAT Peptidase_S9 domain-containing protein OS=Triticum aestivum OX=4565 PE=4 SV=1;tr|A0A3B5ZZU5|A0A3B5ZZU5_WHEAT Peptida	VarG	0.0012ns
prot0906	A0A3B5ZY54;A0A3B5ZYP4;A0A3B5ZZU5;A0A3B5ZZW4;A0A3B5ZY58;A0A3B5Z2K5;A0A3B5Z1J7;A0A3B5Y3S2;A0A3B5ZY63;A0A3B5ZY59;A0A3B5Z2A5;A0A3B5Z184;A0A3B5Z174	tr|A0A3B5ZY54|A0A3B5ZY54_WHEAT Peptidase_S9 domain-containing protein OS=Triticum aestivum OX=4565 PE=4 SV=1;tr|A0A3B5ZYP4|A0A3B5ZYP4_WHEAT Peptidase_S9 domain-containing protein OS=Triticum aestivum OX=4565 PE=4 SV=1;tr|A0A3B5ZZU5|A0A3B5ZZU5_WHEAT Peptida	VarLoc	2103.9711**
prot0906	A0A3B5ZY54;A0A3B5ZYP4;A0A3B5ZZU5;A0A3B5ZZW4;A0A3B5ZY58;A0A3B5Z2K5;A0A3B5Z1J7;A0A3B5Y3S2;A0A3B5ZY63;A0A3B5ZY59;A0A3B5Z2A5;A0A3B5Z184;A0A3B5Z174	tr|A0A3B5ZY54|A0A3B5ZY54_WHEAT Peptidase_S9 domain-containing protein OS=Triticum aestivum OX=4565 PE=4 SV=1;tr|A0A3B5ZYP4|A0A3B5ZYP4_WHEAT Peptidase_S9 domain-containing protein OS=Triticum aestivum OX=4565 PE=4 SV=1;tr|A0A3B5ZZU5|A0A3B5ZZU5_WHEAT Peptida	VarR	2551.99
prot0909	A0A3B5ZYK6	tr|A0A3B5ZYK6|A0A3B5ZYK6_WHEAT Uncharacterized protein OS=Triticum aestivum OX=4565 PE=4 SV=1	VarG	225.2245ns
prot0909	A0A3B5ZYK6	tr|A0A3B5ZYK6|A0A3B5ZYK6_WHEAT Uncharacterized protein OS=Triticum aestivum OX=4565 PE=4 SV=1	VarLoc	19.9341ns
prot0909	A0A3B5ZYK6	tr|A0A3B5ZYK6|A0A3B5ZYK6_WHEAT Uncharacterized protein OS=Triticum aestivum OX=4565 PE=4 SV=1	VarR	1182.59
prot0912	A0A3B5ZYU5	tr|A0A3B5ZYU5|A0A3B5ZYU5_WHEAT Thioredoxin OS=Triticum aestivum OX=4565 PE=3 SV=1	VarG	5576.505ns
prot0912	A0A3B5ZYU5	tr|A0A3B5ZYU5|A0A3B5ZYU5_WHEAT Thioredoxin OS=Triticum aestivum OX=4565 PE=3 SV=1	VarLoc	13582.9725**
prot0912	A0A3B5ZYU5	tr|A0A3B5ZYU5|A0A3B5ZYU5_WHEAT Thioredoxin OS=Triticum aestivum OX=4565 PE=3 SV=1	VarR	23824.4
prot0913	A0A3B5ZYX1	tr|A0A3B5ZYX1|A0A3B5ZYX1_WHEAT Aldo_ket_red domain-containing protein OS=Triticum aestivum OX=4565 PE=4 SV=1	VarG	0.2089ns
prot0913	A0A3B5ZYX1	tr|A0A3B5ZYX1|A0A3B5ZYX1_WHEAT Aldo_ket_red domain-containing protein OS=Triticum aestivum OX=4565 PE=4 SV=1	VarLoc	155808.0987ns
prot0913	A0A3B5ZYX1	tr|A0A3B5ZYX1|A0A3B5ZYX1_WHEAT Aldo_ket_red domain-containing protein OS=Triticum aestivum OX=4565 PE=4 SV=1	VarR	278461
prot0915	A0A3B5ZYY5	tr|A0A3B5ZYY5|A0A3B5ZYY5_WHEAT Poly [ADP-ribose] polymerase OS=Triticum aestivum OX=4565 PE=4 SV=1	VarG	0.0009ns
prot0915	A0A3B5ZYY5	tr|A0A3B5ZYY5|A0A3B5ZYY5_WHEAT Poly [ADP-ribose] polymerase OS=Triticum aestivum OX=4565 PE=4 SV=1	VarLoc	6401.8561**
prot0915	A0A3B5ZYY5	tr|A0A3B5ZYY5|A0A3B5ZYY5_WHEAT Poly [ADP-ribose] polymerase OS=Triticum aestivum OX=4565 PE=4 SV=1	VarR	9318.23
prot0918	A0A3B5ZZM6;P12782;A0A3B5Y3H2;A0A3B5Z298;A0A3B5ZXV5;A0A3B5Y3W9	tr|A0A3B5ZZM6|A0A3B5ZZM6_WHEAT Phosphoglycerate kinase OS=Triticum aestivum OX=4565 PE=3 SV=1;sp|P12782|PGKH_WHEAT Phosphoglycerate kinase, chloroplastic OS=Triticum aestivum OX=4565 PE=2 SV=1;tr|A0A3B5Y3H2|A0A3B5Y3H2_WHEAT Phosphoglycerate kinase OS=Triti	VarG	452.3012ns
prot0918	A0A3B5ZZM6;P12782;A0A3B5Y3H2;A0A3B5Z298;A0A3B5ZXV5;A0A3B5Y3W9	tr|A0A3B5ZZM6|A0A3B5ZZM6_WHEAT Phosphoglycerate kinase OS=Triticum aestivum OX=4565 PE=3 SV=1;sp|P12782|PGKH_WHEAT Phosphoglycerate kinase, chloroplastic OS=Triticum aestivum OX=4565 PE=2 SV=1;tr|A0A3B5Y3H2|A0A3B5Y3H2_WHEAT Phosphoglycerate kinase OS=Triti	VarLoc	383.5628*
prot0918	A0A3B5ZZM6;P12782;A0A3B5Y3H2;A0A3B5Z298;A0A3B5ZXV5;A0A3B5Y3W9	tr|A0A3B5ZZM6|A0A3B5ZZM6_WHEAT Phosphoglycerate kinase OS=Triticum aestivum OX=4565 PE=3 SV=1;sp|P12782|PGKH_WHEAT Phosphoglycerate kinase, chloroplastic OS=Triticum aestivum OX=4565 PE=2 SV=1;tr|A0A3B5Y3H2|A0A3B5Y3H2_WHEAT Phosphoglycerate kinase OS=Triti	VarR	533.727
prot0919	A0A3B5ZZN9;A0A3B5Y651	tr|A0A3B5ZZN9|A0A3B5ZZN9_WHEAT Ribosomal_L28e domain-containing protein OS=Triticum aestivum OX=4565 PE=4 SV=1;tr|A0A3B5Y651|A0A3B5Y651_WHEAT Ribosomal_L28e domain-containing protein OS=Triticum aestivum OX=4565 PE=4 SV=1	VarG	1535.5005ns
prot0919	A0A3B5ZZN9;A0A3B5Y651	tr|A0A3B5ZZN9|A0A3B5ZZN9_WHEAT Ribosomal_L28e domain-containing protein OS=Triticum aestivum OX=4565 PE=4 SV=1;tr|A0A3B5Y651|A0A3B5Y651_WHEAT Ribosomal_L28e domain-containing protein OS=Triticum aestivum OX=4565 PE=4 SV=1	VarLoc	6756.9354ns
prot0919	A0A3B5ZZN9;A0A3B5Y651	tr|A0A3B5ZZN9|A0A3B5ZZN9_WHEAT Ribosomal_L28e domain-containing protein OS=Triticum aestivum OX=4565 PE=4 SV=1;tr|A0A3B5Y651|A0A3B5Y651_WHEAT Ribosomal_L28e domain-containing protein OS=Triticum aestivum OX=4565 PE=4 SV=1	VarR	32900.1
prot0920	A0A3B5ZZP8	tr|A0A3B5ZZP8|A0A3B5ZZP8_WHEAT Uncharacterized protein OS=Triticum aestivum OX=4565 PE=4 SV=1	VarG	8.175ns
prot0920	A0A3B5ZZP8	tr|A0A3B5ZZP8|A0A3B5ZZP8_WHEAT Uncharacterized protein OS=Triticum aestivum OX=4565 PE=4 SV=1	VarLoc	1.4053ns
prot0920	A0A3B5ZZP8	tr|A0A3B5ZZP8|A0A3B5ZZP8_WHEAT Uncharacterized protein OS=Triticum aestivum OX=4565 PE=4 SV=1	VarR	1.38875e+07
prot0922	A0A3B6A021	tr|A0A3B6A021|A0A3B6A021_WHEAT Uncharacterized protein OS=Triticum aestivum OX=4565 PE=4 SV=1	VarG	1034.6325ns
prot0922	A0A3B6A021	tr|A0A3B6A021|A0A3B6A021_WHEAT Uncharacterized protein OS=Triticum aestivum OX=4565 PE=4 SV=1	VarLoc	8024.9492*
prot0922	A0A3B6A021	tr|A0A3B6A021|A0A3B6A021_WHEAT Uncharacterized protein OS=Triticum aestivum OX=4565 PE=4 SV=1	VarR	13898.1
prot0925	A0A3B6A087	tr|A0A3B6A087|A0A3B6A087_WHEAT Uncharacterized protein OS=Triticum aestivum OX=4565 PE=4 SV=1	VarG	0.0044ns
prot0925	A0A3B6A087	tr|A0A3B6A087|A0A3B6A087_WHEAT Uncharacterized protein OS=Triticum aestivum OX=4565 PE=4 SV=1	VarLoc	23571.1139*
prot0925	A0A3B6A087	tr|A0A3B6A087|A0A3B6A087_WHEAT Uncharacterized protein OS=Triticum aestivum OX=4565 PE=4 SV=1	VarR	43697.5
prot0927	A0A3B6A0K5	tr|A0A3B6A0K5|A0A3B6A0K5_WHEAT Uncharacterized protein OS=Triticum aestivum OX=4565 PE=4 SV=1	VarG	0.2888ns
prot0927	A0A3B6A0K5	tr|A0A3B6A0K5|A0A3B6A0K5_WHEAT Uncharacterized protein OS=Triticum aestivum OX=4565 PE=4 SV=1	VarLoc	0.2888ns
prot0927	A0A3B6A0K5	tr|A0A3B6A0K5|A0A3B6A0K5_WHEAT Uncharacterized protein OS=Triticum aestivum OX=4565 PE=4 SV=1	VarR	2.85369e+06
prot0929	A0A3B6A0U5	tr|A0A3B6A0U5|A0A3B6A0U5_WHEAT Uncharacterized protein OS=Triticum aestivum OX=4565 PE=3 SV=1	VarG	0.0228ns
prot0929	A0A3B6A0U5	tr|A0A3B6A0U5|A0A3B6A0U5_WHEAT Uncharacterized protein OS=Triticum aestivum OX=4565 PE=3 SV=1	VarLoc	23834.0298***
prot0929	A0A3B6A0U5	tr|A0A3B6A0U5|A0A3B6A0U5_WHEAT Uncharacterized protein OS=Triticum aestivum OX=4565 PE=3 SV=1	VarR	14220.3
prot0932	A0A3B6A138	tr|A0A3B6A138|A0A3B6A138_WHEAT Eukaryotic translation initiation factor 3 subunit D OS=Triticum aestivum OX=4565 PE=3 SV=1	VarG	209.1704ns
prot0932	A0A3B6A138	tr|A0A3B6A138|A0A3B6A138_WHEAT Eukaryotic translation initiation factor 3 subunit D OS=Triticum aestivum OX=4565 PE=3 SV=1	VarLoc	0.0002ns
prot0932	A0A3B6A138	tr|A0A3B6A138|A0A3B6A138_WHEAT Eukaryotic translation initiation factor 3 subunit D OS=Triticum aestivum OX=4565 PE=3 SV=1	VarR	2200.93
prot0939	A0A3B6A2S9	tr|A0A3B6A2S9|A0A3B6A2S9_WHEAT Uncharacterized protein OS=Triticum aestivum OX=4565 PE=4 SV=1	VarG	0.0027ns
prot0939	A0A3B6A2S9	tr|A0A3B6A2S9|A0A3B6A2S9_WHEAT Uncharacterized protein OS=Triticum aestivum OX=4565 PE=4 SV=1	VarLoc	927.359ns
prot0939	A0A3B6A2S9	tr|A0A3B6A2S9|A0A3B6A2S9_WHEAT Uncharacterized protein OS=Triticum aestivum OX=4565 PE=4 SV=1	VarR	6178.9
prot0940	A0A3B6A2W3;A0A3B6A459	tr|A0A3B6A2W3|A0A3B6A2W3_WHEAT C2H2-type domain-containing protein OS=Triticum aestivum OX=4565 PE=4 SV=1;tr|A0A3B6A459|A0A3B6A459_WHEAT C2H2-type domain-containing protein OS=Triticum aestivum OX=4565 PE=4 SV=1	VarG	0.0477ns
prot0940	A0A3B6A2W3;A0A3B6A459	tr|A0A3B6A2W3|A0A3B6A2W3_WHEAT C2H2-type domain-containing protein OS=Triticum aestivum OX=4565 PE=4 SV=1;tr|A0A3B6A459|A0A3B6A459_WHEAT C2H2-type domain-containing protein OS=Triticum aestivum OX=4565 PE=4 SV=1	VarLoc	0.0761ns
prot0940	A0A3B6A2W3;A0A3B6A459	tr|A0A3B6A2W3|A0A3B6A2W3_WHEAT C2H2-type domain-containing protein OS=Triticum aestivum OX=4565 PE=4 SV=1;tr|A0A3B6A459|A0A3B6A459_WHEAT C2H2-type domain-containing protein OS=Triticum aestivum OX=4565 PE=4 SV=1	VarR	184499
prot0941	A0A3B6A374	tr|A0A3B6A374|A0A3B6A374_WHEAT Uncharacterized protein OS=Triticum aestivum OX=4565 PE=4 SV=1	VarG	235.8339ns
prot0941	A0A3B6A374	tr|A0A3B6A374|A0A3B6A374_WHEAT Uncharacterized protein OS=Triticum aestivum OX=4565 PE=4 SV=1	VarLoc	755.2691ns
prot0941	A0A3B6A374	tr|A0A3B6A374|A0A3B6A374_WHEAT Uncharacterized protein OS=Triticum aestivum OX=4565 PE=4 SV=1	VarR	3785.17
prot0943	A0A3B6A3G3;A0A3B5Z5J3	tr|A0A3B6A3G3|A0A3B6A3G3_WHEAT HABP4_PAI-RBP1 domain-containing protein OS=Triticum aestivum OX=4565 PE=4 SV=1;tr|A0A3B5Z5J3|A0A3B5Z5J3_WHEAT HABP4_PAI-RBP1 domain-containing protein OS=Triticum aestivum OX=4565 PE=4 SV=1	VarG	0.0071ns
prot0943	A0A3B6A3G3;A0A3B5Z5J3	tr|A0A3B6A3G3|A0A3B6A3G3_WHEAT HABP4_PAI-RBP1 domain-containing protein OS=Triticum aestivum OX=4565 PE=4 SV=1;tr|A0A3B5Z5J3|A0A3B5Z5J3_WHEAT HABP4_PAI-RBP1 domain-containing protein OS=Triticum aestivum OX=4565 PE=4 SV=1	VarLoc	647.825ns
prot0943	A0A3B6A3G3;A0A3B5Z5J3	tr|A0A3B6A3G3|A0A3B6A3G3_WHEAT HABP4_PAI-RBP1 domain-containing protein OS=Triticum aestivum OX=4565 PE=4 SV=1;tr|A0A3B5Z5J3|A0A3B5Z5J3_WHEAT HABP4_PAI-RBP1 domain-containing protein OS=Triticum aestivum OX=4565 PE=4 SV=1	VarR	28936.8
prot0945	A0A3B6APF8;A0A3B6D450;A0A3B6BYY0;A0A1D5V289	tr|A0A3B6APF8|A0A3B6APF8_WHEAT Uncharacterized protein OS=Triticum aestivum OX=4565 PE=4 SV=1;tr|A0A3B6D450|A0A3B6D450_WHEAT Uncharacterized protein OS=Triticum aestivum OX=4565 PE=4 SV=1;tr|A0A3B6BYY0|A0A3B6BYY0_WHEAT Uncharacterized protein OS=Triticum a	VarG	72.943ns
prot0945	A0A3B6APF8;A0A3B6D450;A0A3B6BYY0;A0A1D5V289	tr|A0A3B6APF8|A0A3B6APF8_WHEAT Uncharacterized protein OS=Triticum aestivum OX=4565 PE=4 SV=1;tr|A0A3B6D450|A0A3B6D450_WHEAT Uncharacterized protein OS=Triticum aestivum OX=4565 PE=4 SV=1;tr|A0A3B6BYY0|A0A3B6BYY0_WHEAT Uncharacterized protein OS=Triticum a	VarLoc	2724.8143**
prot0945	A0A3B6APF8;A0A3B6D450;A0A3B6BYY0;A0A1D5V289	tr|A0A3B6APF8|A0A3B6APF8_WHEAT Uncharacterized protein OS=Triticum aestivum OX=4565 PE=4 SV=1;tr|A0A3B6D450|A0A3B6D450_WHEAT Uncharacterized protein OS=Triticum aestivum OX=4565 PE=4 SV=1;tr|A0A3B6BYY0|A0A3B6BYY0_WHEAT Uncharacterized protein OS=Triticum a	VarR	2073.08
prot0948	A0A3B6AQ47	tr|A0A3B6AQ47|A0A3B6AQ47_WHEAT Stress-response A/B barrel domain-containing protein OS=Triticum aestivum OX=4565 PE=4 SV=1	VarG	3327.3338ns
prot0948	A0A3B6AQ47	tr|A0A3B6AQ47|A0A3B6AQ47_WHEAT Stress-response A/B barrel domain-containing protein OS=Triticum aestivum OX=4565 PE=4 SV=1	VarLoc	1223.1082ns
prot0948	A0A3B6AQ47	tr|A0A3B6AQ47|A0A3B6AQ47_WHEAT Stress-response A/B barrel domain-containing protein OS=Triticum aestivum OX=4565 PE=4 SV=1	VarR	6673.7
prot0952	A0A3B6AR34;A0A3B6AQL4;A0A3B6ER80;A0A3B6G1F9	tr|A0A3B6AR34|A0A3B6AR34_WHEAT Eukaryotic translation initiation factor 3 subunit M OS=Triticum aestivum OX=4565 PE=3 SV=1;tr|A0A3B6AQL4|A0A3B6AQL4_WHEAT Eukaryotic translation initiation factor 3 subunit M OS=Triticum aestivum OX=4565 PE=3 SV=1;tr|A0A3B6E	VarG	0.0006ns
prot0952	A0A3B6AR34;A0A3B6AQL4;A0A3B6ER80;A0A3B6G1F9	tr|A0A3B6AR34|A0A3B6AR34_WHEAT Eukaryotic translation initiation factor 3 subunit M OS=Triticum aestivum OX=4565 PE=3 SV=1;tr|A0A3B6AQL4|A0A3B6AQL4_WHEAT Eukaryotic translation initiation factor 3 subunit M OS=Triticum aestivum OX=4565 PE=3 SV=1;tr|A0A3B6E	VarLoc	885.8989*
prot0952	A0A3B6AR34;A0A3B6AQL4;A0A3B6ER80;A0A3B6G1F9	tr|A0A3B6AR34|A0A3B6AR34_WHEAT Eukaryotic translation initiation factor 3 subunit M OS=Triticum aestivum OX=4565 PE=3 SV=1;tr|A0A3B6AQL4|A0A3B6AQL4_WHEAT Eukaryotic translation initiation factor 3 subunit M OS=Triticum aestivum OX=4565 PE=3 SV=1;tr|A0A3B6E	VarR	1407.68
prot0958	A0A3B6ARC4;A0A1D5UVU1;A0A3B6BZB5	tr|A0A3B6ARC4|A0A3B6ARC4_WHEAT TRANSKETOLASE_1 domain-containing protein OS=Triticum aestivum OX=4565 PE=4 SV=1;tr|A0A1D5UVU1|A0A1D5UVU1_WHEAT TRANSKETOLASE_1 domain-containing protein OS=Triticum aestivum OX=4565 GN=CAMPLR22A2D_LOCUS615 PE=4 SV=1;tr|A0A3B	VarG	0.002ns
prot0958	A0A3B6ARC4;A0A1D5UVU1;A0A3B6BZB5	tr|A0A3B6ARC4|A0A3B6ARC4_WHEAT TRANSKETOLASE_1 domain-containing protein OS=Triticum aestivum OX=4565 PE=4 SV=1;tr|A0A1D5UVU1|A0A1D5UVU1_WHEAT TRANSKETOLASE_1 domain-containing protein OS=Triticum aestivum OX=4565 GN=CAMPLR22A2D_LOCUS615 PE=4 SV=1;tr|A0A3B	VarLoc	0.002ns
prot0958	A0A3B6ARC4;A0A1D5UVU1;A0A3B6BZB5	tr|A0A3B6ARC4|A0A3B6ARC4_WHEAT TRANSKETOLASE_1 domain-containing protein OS=Triticum aestivum OX=4565 PE=4 SV=1;tr|A0A1D5UVU1|A0A1D5UVU1_WHEAT TRANSKETOLASE_1 domain-containing protein OS=Triticum aestivum OX=4565 GN=CAMPLR22A2D_LOCUS615 PE=4 SV=1;tr|A0A3B	VarR	19382
prot0961	A0A3B6ARM3;A0A3B6AS74	tr|A0A3B6ARM3|A0A3B6ARM3_WHEAT Uncharacterized protein OS=Triticum aestivum OX=4565 PE=4 SV=1;tr|A0A3B6AS74|A0A3B6AS74_WHEAT Uncharacterized protein OS=Triticum aestivum OX=4565 PE=4 SV=1	VarG	0.0029ns
prot0961	A0A3B6ARM3;A0A3B6AS74	tr|A0A3B6ARM3|A0A3B6ARM3_WHEAT Uncharacterized protein OS=Triticum aestivum OX=4565 PE=4 SV=1;tr|A0A3B6AS74|A0A3B6AS74_WHEAT Uncharacterized protein OS=Triticum aestivum OX=4565 PE=4 SV=1	VarLoc	2309.7483ns
prot0961	A0A3B6ARM3;A0A3B6AS74	tr|A0A3B6ARM3|A0A3B6ARM3_WHEAT Uncharacterized protein OS=Triticum aestivum OX=4565 PE=4 SV=1;tr|A0A3B6AS74|A0A3B6AS74_WHEAT Uncharacterized protein OS=Triticum aestivum OX=4565 PE=4 SV=1	VarR	13336.2
prot0978	A0A3B6ASR5	tr|A0A3B6ASR5|A0A3B6ASR5_WHEAT Uncharacterized protein OS=Triticum aestivum OX=4565 PE=3 SV=1	VarG	20275.7796ns
prot0978	A0A3B6ASR5	tr|A0A3B6ASR5|A0A3B6ASR5_WHEAT Uncharacterized protein OS=Triticum aestivum OX=4565 PE=3 SV=1	VarLoc	27889.4535ns
prot0978	A0A3B6ASR5	tr|A0A3B6ASR5|A0A3B6ASR5_WHEAT Uncharacterized protein OS=Triticum aestivum OX=4565 PE=3 SV=1	VarR	36571.2
prot0979	A0A3B6D7J8;A0A3B6AST9	tr|A0A3B6D7J8|A0A3B6D7J8_WHEAT Nop domain-containing protein OS=Triticum aestivum OX=4565 PE=4 SV=1;tr|A0A3B6AST9|A0A3B6AST9_WHEAT Nop domain-containing protein OS=Triticum aestivum OX=4565 PE=4 SV=1	VarG	0.0024ns
prot0979	A0A3B6D7J8;A0A3B6AST9	tr|A0A3B6D7J8|A0A3B6D7J8_WHEAT Nop domain-containing protein OS=Triticum aestivum OX=4565 PE=4 SV=1;tr|A0A3B6AST9|A0A3B6AST9_WHEAT Nop domain-containing protein OS=Triticum aestivum OX=4565 PE=4 SV=1	VarLoc	0.0005ns
prot0979	A0A3B6D7J8;A0A3B6AST9	tr|A0A3B6D7J8|A0A3B6D7J8_WHEAT Nop domain-containing protein OS=Triticum aestivum OX=4565 PE=4 SV=1;tr|A0A3B6AST9|A0A3B6AST9_WHEAT Nop domain-containing protein OS=Triticum aestivum OX=4565 PE=4 SV=1	VarR	5412.19
prot0980	A0A3B6ASV9	tr|A0A3B6ASV9|A0A3B6ASV9_WHEAT Superoxide dismutase [Cu-Zn] OS=Triticum aestivum OX=4565 PE=3 SV=1	VarG	228731.2451ns
prot0980	A0A3B6ASV9	tr|A0A3B6ASV9|A0A3B6ASV9_WHEAT Superoxide dismutase [Cu-Zn] OS=Triticum aestivum OX=4565 PE=3 SV=1	VarLoc	89447.6411ns
prot0980	A0A3B6ASV9	tr|A0A3B6ASV9|A0A3B6ASV9_WHEAT Superoxide dismutase [Cu-Zn] OS=Triticum aestivum OX=4565 PE=3 SV=1	VarR	546174
prot0982	A0A3B6ASW8;W5C9F2;A0A3B6ATD8;A0A3B6C0N6;A0A3B6JK09;A0A3B6HVV9;A0A3B6HS63;A0A3B6JH74;A0A3B6JIW1;A0A3B6IQF4;A0A3B6HUE9	tr|A0A3B6ASW8|A0A3B6ASW8_WHEAT Uncharacterized protein OS=Triticum aestivum OX=4565 PE=4 SV=1;tr|W5C9F2|W5C9F2_WHEAT Uncharacterized protein OS=Triticum aestivum OX=4565 GN=CAMPLR22A2D_LOCUS978 PE=4 SV=1;tr|A0A3B6ATD8|A0A3B6ATD8_WHEAT Uncharacterized prote	VarG	549.7155ns
prot0982	A0A3B6ASW8;W5C9F2;A0A3B6ATD8;A0A3B6C0N6;A0A3B6JK09;A0A3B6HVV9;A0A3B6HS63;A0A3B6JH74;A0A3B6JIW1;A0A3B6IQF4;A0A3B6HUE9	tr|A0A3B6ASW8|A0A3B6ASW8_WHEAT Uncharacterized protein OS=Triticum aestivum OX=4565 PE=4 SV=1;tr|W5C9F2|W5C9F2_WHEAT Uncharacterized protein OS=Triticum aestivum OX=4565 GN=CAMPLR22A2D_LOCUS978 PE=4 SV=1;tr|A0A3B6ATD8|A0A3B6ATD8_WHEAT Uncharacterized prote	VarLoc	439.1048ns
prot0982	A0A3B6ASW8;W5C9F2;A0A3B6ATD8;A0A3B6C0N6;A0A3B6JK09;A0A3B6HVV9;A0A3B6HS63;A0A3B6JH74;A0A3B6JIW1;A0A3B6IQF4;A0A3B6HUE9	tr|A0A3B6ASW8|A0A3B6ASW8_WHEAT Uncharacterized protein OS=Triticum aestivum OX=4565 PE=4 SV=1;tr|W5C9F2|W5C9F2_WHEAT Uncharacterized protein OS=Triticum aestivum OX=4565 GN=CAMPLR22A2D_LOCUS978 PE=4 SV=1;tr|A0A3B6ATD8|A0A3B6ATD8_WHEAT Uncharacterized prote	VarR	925.654
prot0986	A0A3B6ATN4;A0A3B6AU43;A0A3B6AT98;A0A3B6ATA2;A0A3B6D814;A0A3B6AUI5;A0A3B6D880;A0A2X0SEJ8;A0A3B6D7P2;A0A3B6DBD1;A0A3B6D8I0;A0A3B6ASP9;A0A3B6C1B9;A0A3B6C1K0;A0A3B6D7N9	tr|A0A3B6ATN4|A0A3B6ATN4_WHEAT WD_REPEATS_REGION domain-containing protein OS=Triticum aestivum OX=4565 PE=4 SV=1;tr|A0A3B6AU43|A0A3B6AU43_WHEAT WD_REPEATS_REGION domain-containing protein OS=Triticum aestivum OX=4565 PE=4 SV=1;tr|A0A3B6AT98|A0A3B6AT98_WHE	VarG	0.0026ns
prot0986	A0A3B6ATN4;A0A3B6AU43;A0A3B6AT98;A0A3B6ATA2;A0A3B6D814;A0A3B6AUI5;A0A3B6D880;A0A2X0SEJ8;A0A3B6D7P2;A0A3B6DBD1;A0A3B6D8I0;A0A3B6ASP9;A0A3B6C1B9;A0A3B6C1K0;A0A3B6D7N9	tr|A0A3B6ATN4|A0A3B6ATN4_WHEAT WD_REPEATS_REGION domain-containing protein OS=Triticum aestivum OX=4565 PE=4 SV=1;tr|A0A3B6AU43|A0A3B6AU43_WHEAT WD_REPEATS_REGION domain-containing protein OS=Triticum aestivum OX=4565 PE=4 SV=1;tr|A0A3B6AT98|A0A3B6AT98_WHE	VarLoc	7926.9215*
prot0986	A0A3B6ATN4;A0A3B6AU43;A0A3B6AT98;A0A3B6ATA2;A0A3B6D814;A0A3B6AUI5;A0A3B6D880;A0A2X0SEJ8;A0A3B6D7P2;A0A3B6DBD1;A0A3B6D8I0;A0A3B6ASP9;A0A3B6C1B9;A0A3B6C1K0;A0A3B6D7N9	tr|A0A3B6ATN4|A0A3B6ATN4_WHEAT WD_REPEATS_REGION domain-containing protein OS=Triticum aestivum OX=4565 PE=4 SV=1;tr|A0A3B6AU43|A0A3B6AU43_WHEAT WD_REPEATS_REGION domain-containing protein OS=Triticum aestivum OX=4565 PE=4 SV=1;tr|A0A3B6AT98|A0A3B6AT98_WHE	VarR	25267.7
prot0990	A0A3B6D6N4;A0A3B6ATJ8;A0A3B6C068	tr|A0A3B6D6N4|A0A3B6D6N4_WHEAT PA domain-containing protein OS=Triticum aestivum OX=4565 PE=4 SV=1;tr|A0A3B6ATJ8|A0A3B6ATJ8_WHEAT PA domain-containing protein OS=Triticum aestivum OX=4565 PE=4 SV=1;tr|A0A3B6C068|A0A3B6C068_WHEAT PA domain-containing protei	VarG	0.0035ns
prot0990	A0A3B6D6N4;A0A3B6ATJ8;A0A3B6C068	tr|A0A3B6D6N4|A0A3B6D6N4_WHEAT PA domain-containing protein OS=Triticum aestivum OX=4565 PE=4 SV=1;tr|A0A3B6ATJ8|A0A3B6ATJ8_WHEAT PA domain-containing protein OS=Triticum aestivum OX=4565 PE=4 SV=1;tr|A0A3B6C068|A0A3B6C068_WHEAT PA domain-containing protei	VarLoc	85693.6969***
prot0990	A0A3B6D6N4;A0A3B6ATJ8;A0A3B6C068	tr|A0A3B6D6N4|A0A3B6D6N4_WHEAT PA domain-containing protein OS=Triticum aestivum OX=4565 PE=4 SV=1;tr|A0A3B6ATJ8|A0A3B6ATJ8_WHEAT PA domain-containing protein OS=Triticum aestivum OX=4565 PE=4 SV=1;tr|A0A3B6C068|A0A3B6C068_WHEAT PA domain-containing protei	VarR	34482.1
prot0994	A0A3B6AV52;A0A3B6C277;A0A3B6ATW2;A0A3B6D8U9;A0A3B6D8Q3	tr|A0A3B6AV52|A0A3B6AV52_WHEAT PUA domain-containing protein OS=Triticum aestivum OX=4565 PE=4 SV=1;tr|A0A3B6C277|A0A3B6C277_WHEAT PUA domain-containing protein OS=Triticum aestivum OX=4565 PE=4 SV=1;tr|A0A3B6ATW2|A0A3B6ATW2_WHEAT PUA domain-containing pro	VarG	0.0032ns
prot0994	A0A3B6AV52;A0A3B6C277;A0A3B6ATW2;A0A3B6D8U9;A0A3B6D8Q3	tr|A0A3B6AV52|A0A3B6AV52_WHEAT PUA domain-containing protein OS=Triticum aestivum OX=4565 PE=4 SV=1;tr|A0A3B6C277|A0A3B6C277_WHEAT PUA domain-containing protein OS=Triticum aestivum OX=4565 PE=4 SV=1;tr|A0A3B6ATW2|A0A3B6ATW2_WHEAT PUA domain-containing pro	VarLoc	0.0032ns
prot0994	A0A3B6AV52;A0A3B6C277;A0A3B6ATW2;A0A3B6D8U9;A0A3B6D8Q3	tr|A0A3B6AV52|A0A3B6AV52_WHEAT PUA domain-containing protein OS=Triticum aestivum OX=4565 PE=4 SV=1;tr|A0A3B6C277|A0A3B6C277_WHEAT PUA domain-containing protein OS=Triticum aestivum OX=4565 PE=4 SV=1;tr|A0A3B6ATW2|A0A3B6ATW2_WHEAT PUA domain-containing pro	VarR	2012.64
prot0997	A0A3B6AU50	tr|A0A3B6AU50|A0A3B6AU50_WHEAT 4-alpha-glucanotransferase OS=Triticum aestivum OX=4565 PE=3 SV=1	VarG	0.0056ns
prot0997	A0A3B6AU50	tr|A0A3B6AU50|A0A3B6AU50_WHEAT 4-alpha-glucanotransferase OS=Triticum aestivum OX=4565 PE=3 SV=1	VarLoc	2786.5804ns
prot0997	A0A3B6AU50	tr|A0A3B6AU50|A0A3B6AU50_WHEAT 4-alpha-glucanotransferase OS=Triticum aestivum OX=4565 PE=3 SV=1	VarR	16611.2
prot1004	A0A3B6AUE3;A0A3B6D9C7;A0A3B6C2J0	tr|A0A3B6AUE3|A0A3B6AUE3_WHEAT Aminotran_1_2 domain-containing protein OS=Triticum aestivum OX=4565 PE=4 SV=1;tr|A0A3B6D9C7|A0A3B6D9C7_WHEAT Aminotran_1_2 domain-containing protein OS=Triticum aestivum OX=4565 PE=4 SV=1;tr|A0A3B6C2J0|A0A3B6C2J0_WHEAT Amino	VarG	108.7083ns
prot1004	A0A3B6AUE3;A0A3B6D9C7;A0A3B6C2J0	tr|A0A3B6AUE3|A0A3B6AUE3_WHEAT Aminotran_1_2 domain-containing protein OS=Triticum aestivum OX=4565 PE=4 SV=1;tr|A0A3B6D9C7|A0A3B6D9C7_WHEAT Aminotran_1_2 domain-containing protein OS=Triticum aestivum OX=4565 PE=4 SV=1;tr|A0A3B6C2J0|A0A3B6C2J0_WHEAT Amino	VarLoc	0ns
prot1004	A0A3B6AUE3;A0A3B6D9C7;A0A3B6C2J0	tr|A0A3B6AUE3|A0A3B6AUE3_WHEAT Aminotran_1_2 domain-containing protein OS=Triticum aestivum OX=4565 PE=4 SV=1;tr|A0A3B6D9C7|A0A3B6D9C7_WHEAT Aminotran_1_2 domain-containing protein OS=Triticum aestivum OX=4565 PE=4 SV=1;tr|A0A3B6C2J0|A0A3B6C2J0_WHEAT Amino	VarR	408.249
prot1010	A0A3B6AUT2	tr|A0A3B6AUT2|A0A3B6AUT2_WHEAT Sucrose synthase OS=Triticum aestivum OX=4565 PE=3 SV=1	VarG	0.0131ns
prot1010	A0A3B6AUT2	tr|A0A3B6AUT2|A0A3B6AUT2_WHEAT Sucrose synthase OS=Triticum aestivum OX=4565 PE=3 SV=1	VarLoc	2446.6262ns
prot1010	A0A3B6AUT2	tr|A0A3B6AUT2|A0A3B6AUT2_WHEAT Sucrose synthase OS=Triticum aestivum OX=4565 PE=3 SV=1	VarR	129251
prot1011	W5C9U7;A0A3B6C1P5;A0A3B6AUW6	tr|W5C9U7|W5C9U7_WHEAT Uncharacterized protein OS=Triticum aestivum OX=4565 GN=CAMPLR22A2D_LOCUS1318 PE=4 SV=1;tr|A0A3B6C1P5|A0A3B6C1P5_WHEAT Uncharacterized protein OS=Triticum aestivum OX=4565 PE=4 SV=1;tr|A0A3B6AUW6|A0A3B6AUW6_WHEAT Uncharacterized prot	VarG	0.0012ns
prot1011	W5C9U7;A0A3B6C1P5;A0A3B6AUW6	tr|W5C9U7|W5C9U7_WHEAT Uncharacterized protein OS=Triticum aestivum OX=4565 GN=CAMPLR22A2D_LOCUS1318 PE=4 SV=1;tr|A0A3B6C1P5|A0A3B6C1P5_WHEAT Uncharacterized protein OS=Triticum aestivum OX=4565 PE=4 SV=1;tr|A0A3B6AUW6|A0A3B6AUW6_WHEAT Uncharacterized prot	VarLoc	30.0973ns
prot1011	W5C9U7;A0A3B6C1P5;A0A3B6AUW6	tr|W5C9U7|W5C9U7_WHEAT Uncharacterized protein OS=Triticum aestivum OX=4565 GN=CAMPLR22A2D_LOCUS1318 PE=4 SV=1;tr|A0A3B6C1P5|A0A3B6C1P5_WHEAT Uncharacterized protein OS=Triticum aestivum OX=4565 PE=4 SV=1;tr|A0A3B6AUW6|A0A3B6AUW6_WHEAT Uncharacterized prot	VarR	1655.85
prot1013	A0A3B6D9N5;A0A3B6AV40;A0A3B6C339;A0A3B6C5F0;A0A3B6D9R7;A0A3B6AVJ7;A0A3B6C2T9	tr|A0A3B6D9N5|A0A3B6D9N5_WHEAT Uncharacterized protein OS=Triticum aestivum OX=4565 PE=4 SV=1;tr|A0A3B6AV40|A0A3B6AV40_WHEAT Uncharacterized protein OS=Triticum aestivum OX=4565 PE=4 SV=1;tr|A0A3B6C339|A0A3B6C339_WHEAT Uncharacterized protein OS=Triticum a	VarG	0.0022ns
prot1013	A0A3B6D9N5;A0A3B6AV40;A0A3B6C339;A0A3B6C5F0;A0A3B6D9R7;A0A3B6AVJ7;A0A3B6C2T9	tr|A0A3B6D9N5|A0A3B6D9N5_WHEAT Uncharacterized protein OS=Triticum aestivum OX=4565 PE=4 SV=1;tr|A0A3B6AV40|A0A3B6AV40_WHEAT Uncharacterized protein OS=Triticum aestivum OX=4565 PE=4 SV=1;tr|A0A3B6C339|A0A3B6C339_WHEAT Uncharacterized protein OS=Triticum a	VarLoc	58.371ns
prot1013	A0A3B6D9N5;A0A3B6AV40;A0A3B6C339;A0A3B6C5F0;A0A3B6D9R7;A0A3B6AVJ7;A0A3B6C2T9	tr|A0A3B6D9N5|A0A3B6D9N5_WHEAT Uncharacterized protein OS=Triticum aestivum OX=4565 PE=4 SV=1;tr|A0A3B6AV40|A0A3B6AV40_WHEAT Uncharacterized protein OS=Triticum aestivum OX=4565 PE=4 SV=1;tr|A0A3B6C339|A0A3B6C339_WHEAT Uncharacterized protein OS=Triticum a	VarR	4667.03
prot1017	A0A3B6AVD3;A0A3B6C2M0	tr|A0A3B6AVD3|A0A3B6AVD3_WHEAT Small nuclear ribonucleoprotein G OS=Triticum aestivum OX=4565 PE=3 SV=1;tr|A0A3B6C2M0|A0A3B6C2M0_WHEAT Small nuclear ribonucleoprotein G OS=Triticum aestivum OX=4565 PE=3 SV=1	VarG	0.0006ns
prot1017	A0A3B6AVD3;A0A3B6C2M0	tr|A0A3B6AVD3|A0A3B6AVD3_WHEAT Small nuclear ribonucleoprotein G OS=Triticum aestivum OX=4565 PE=3 SV=1;tr|A0A3B6C2M0|A0A3B6C2M0_WHEAT Small nuclear ribonucleoprotein G OS=Triticum aestivum OX=4565 PE=3 SV=1	VarLoc	73.0513ns
prot1017	A0A3B6AVD3;A0A3B6C2M0	tr|A0A3B6AVD3|A0A3B6AVD3_WHEAT Small nuclear ribonucleoprotein G OS=Triticum aestivum OX=4565 PE=3 SV=1;tr|A0A3B6C2M0|A0A3B6C2M0_WHEAT Small nuclear ribonucleoprotein G OS=Triticum aestivum OX=4565 PE=3 SV=1	VarR	380.216
prot1018	A0A3B6AWS9;A0A3B6AVD7;A0A2X0SGH3;A0A3B6C6K7;A0A3B6C450	tr|A0A3B6AWS9|A0A3B6AWS9_WHEAT PI31_Prot_N domain-containing protein OS=Triticum aestivum OX=4565 PE=4 SV=1;tr|A0A3B6AVD7|A0A3B6AVD7_WHEAT PI31_Prot_N domain-containing protein OS=Triticum aestivum OX=4565 PE=4 SV=1;tr|A0A2X0SGH3|A0A2X0SGH3_WHEAT PI31_Prot	VarG	765.2764ns
prot1018	A0A3B6AWS9;A0A3B6AVD7;A0A2X0SGH3;A0A3B6C6K7;A0A3B6C450	tr|A0A3B6AWS9|A0A3B6AWS9_WHEAT PI31_Prot_N domain-containing protein OS=Triticum aestivum OX=4565 PE=4 SV=1;tr|A0A3B6AVD7|A0A3B6AVD7_WHEAT PI31_Prot_N domain-containing protein OS=Triticum aestivum OX=4565 PE=4 SV=1;tr|A0A2X0SGH3|A0A2X0SGH3_WHEAT PI31_Prot	VarLoc	142.7099ns
prot1018	A0A3B6AWS9;A0A3B6AVD7;A0A2X0SGH3;A0A3B6C6K7;A0A3B6C450	tr|A0A3B6AWS9|A0A3B6AWS9_WHEAT PI31_Prot_N domain-containing protein OS=Triticum aestivum OX=4565 PE=4 SV=1;tr|A0A3B6AVD7|A0A3B6AVD7_WHEAT PI31_Prot_N domain-containing protein OS=Triticum aestivum OX=4565 PE=4 SV=1;tr|A0A2X0SGH3|A0A2X0SGH3_WHEAT PI31_Prot	VarR	731.934
prot1021	A0A3B6C2L2;A0A3B6AVT9	tr|A0A3B6C2L2|A0A3B6C2L2_WHEAT Uncharacterized protein OS=Triticum aestivum OX=4565 PE=4 SV=1;tr|A0A3B6AVT9|A0A3B6AVT9_WHEAT Uncharacterized protein OS=Triticum aestivum OX=4565 PE=4 SV=1	VarG	0.002ns
prot1021	A0A3B6C2L2;A0A3B6AVT9	tr|A0A3B6C2L2|A0A3B6C2L2_WHEAT Uncharacterized protein OS=Triticum aestivum OX=4565 PE=4 SV=1;tr|A0A3B6AVT9|A0A3B6AVT9_WHEAT Uncharacterized protein OS=Triticum aestivum OX=4565 PE=4 SV=1	VarLoc	819.0455ns
prot1021	A0A3B6C2L2;A0A3B6AVT9	tr|A0A3B6C2L2|A0A3B6C2L2_WHEAT Uncharacterized protein OS=Triticum aestivum OX=4565 PE=4 SV=1;tr|A0A3B6AVT9|A0A3B6AVT9_WHEAT Uncharacterized protein OS=Triticum aestivum OX=4565 PE=4 SV=1	VarR	1222.18
prot1028	A0A3B6AWD3	tr|A0A3B6AWD3|A0A3B6AWD3_WHEAT PPM-type phosphatase domain-containing protein OS=Triticum aestivum OX=4565 PE=4 SV=1	VarG	351.0289ns
prot1028	A0A3B6AWD3	tr|A0A3B6AWD3|A0A3B6AWD3_WHEAT PPM-type phosphatase domain-containing protein OS=Triticum aestivum OX=4565 PE=4 SV=1	VarLoc	2423.2091**
prot1028	A0A3B6AWD3	tr|A0A3B6AWD3|A0A3B6AWD3_WHEAT PPM-type phosphatase domain-containing protein OS=Triticum aestivum OX=4565 PE=4 SV=1	VarR	2562.97
prot1031	A0A3B6AWP4;A0A3B6AXL9;A0A3B6AWC4	tr|A0A3B6AWP4|A0A3B6AWP4_WHEAT Uncharacterized protein OS=Triticum aestivum OX=4565 PE=4 SV=1;tr|A0A3B6AXL9|A0A3B6AXL9_WHEAT Uncharacterized protein OS=Triticum aestivum OX=4565 PE=4 SV=1;tr|A0A3B6AWC4|A0A3B6AWC4_WHEAT Uncharacterized protein OS=Triticum a	VarG	0.0004ns
prot1031	A0A3B6AWP4;A0A3B6AXL9;A0A3B6AWC4	tr|A0A3B6AWP4|A0A3B6AWP4_WHEAT Uncharacterized protein OS=Triticum aestivum OX=4565 PE=4 SV=1;tr|A0A3B6AXL9|A0A3B6AXL9_WHEAT Uncharacterized protein OS=Triticum aestivum OX=4565 PE=4 SV=1;tr|A0A3B6AWC4|A0A3B6AWC4_WHEAT Uncharacterized protein OS=Triticum a	VarLoc	137.5577ns
prot1031	A0A3B6AWP4;A0A3B6AXL9;A0A3B6AWC4	tr|A0A3B6AWP4|A0A3B6AWP4_WHEAT Uncharacterized protein OS=Triticum aestivum OX=4565 PE=4 SV=1;tr|A0A3B6AXL9|A0A3B6AXL9_WHEAT Uncharacterized protein OS=Triticum aestivum OX=4565 PE=4 SV=1;tr|A0A3B6AWC4|A0A3B6AWC4_WHEAT Uncharacterized protein OS=Triticum a	VarR	4134.08
prot1032	A0A3B6DE42;A0A3B6DBF8;A0A3B6C466;A0A3B6AWP5	tr|A0A3B6DE42|A0A3B6DE42_WHEAT Usp domain-containing protein OS=Triticum aestivum OX=4565 PE=4 SV=1;tr|A0A3B6DBF8|A0A3B6DBF8_WHEAT Usp domain-containing protein OS=Triticum aestivum OX=4565 PE=4 SV=1;tr|A0A3B6C466|A0A3B6C466_WHEAT Usp domain-containing pro	VarG	623.8137*
prot1032	A0A3B6DE42;A0A3B6DBF8;A0A3B6C466;A0A3B6AWP5	tr|A0A3B6DE42|A0A3B6DE42_WHEAT Usp domain-containing protein OS=Triticum aestivum OX=4565 PE=4 SV=1;tr|A0A3B6DBF8|A0A3B6DBF8_WHEAT Usp domain-containing protein OS=Triticum aestivum OX=4565 PE=4 SV=1;tr|A0A3B6C466|A0A3B6C466_WHEAT Usp domain-containing pro	VarLoc	162.6072ns
prot1032	A0A3B6DE42;A0A3B6DBF8;A0A3B6C466;A0A3B6AWP5	tr|A0A3B6DE42|A0A3B6DE42_WHEAT Usp domain-containing protein OS=Triticum aestivum OX=4565 PE=4 SV=1;tr|A0A3B6DBF8|A0A3B6DBF8_WHEAT Usp domain-containing protein OS=Triticum aestivum OX=4565 PE=4 SV=1;tr|A0A3B6C466|A0A3B6C466_WHEAT Usp domain-containing pro	VarR	668.362
prot1045	A0A3B6AXS6;W5BRK9	tr|A0A3B6AXS6|A0A3B6AXS6_WHEAT Uncharacterized protein OS=Triticum aestivum OX=4565 PE=3 SV=1;tr|W5BRK9|W5BRK9_WHEAT Uncharacterized protein OS=Triticum aestivum OX=4565 GN=CAMPLR22A2D_LOCUS2599 PE=3 SV=1	VarG	928.3898ns
prot1045	A0A3B6AXS6;W5BRK9	tr|A0A3B6AXS6|A0A3B6AXS6_WHEAT Uncharacterized protein OS=Triticum aestivum OX=4565 PE=3 SV=1;tr|W5BRK9|W5BRK9_WHEAT Uncharacterized protein OS=Triticum aestivum OX=4565 GN=CAMPLR22A2D_LOCUS2599 PE=3 SV=1	VarLoc	0.005ns
prot1045	A0A3B6AXS6;W5BRK9	tr|A0A3B6AXS6|A0A3B6AXS6_WHEAT Uncharacterized protein OS=Triticum aestivum OX=4565 PE=3 SV=1;tr|W5BRK9|W5BRK9_WHEAT Uncharacterized protein OS=Triticum aestivum OX=4565 GN=CAMPLR22A2D_LOCUS2599 PE=3 SV=1	VarR	3107.14
prot1047	W5C1E9;A0A3B6AXY4	tr|W5C1E9|W5C1E9_WHEAT Uncharacterized protein OS=Triticum aestivum OX=4565 GN=CAMPLR22A2D_LOCUS2763 PE=3 SV=1;tr|A0A3B6AXY4|A0A3B6AXY4_WHEAT Uncharacterized protein OS=Triticum aestivum OX=4565 PE=3 SV=1	VarG	0.002ns
prot1047	W5C1E9;A0A3B6AXY4	tr|W5C1E9|W5C1E9_WHEAT Uncharacterized protein OS=Triticum aestivum OX=4565 GN=CAMPLR22A2D_LOCUS2763 PE=3 SV=1;tr|A0A3B6AXY4|A0A3B6AXY4_WHEAT Uncharacterized protein OS=Triticum aestivum OX=4565 PE=3 SV=1	VarLoc	8862.4589*
prot1047	W5C1E9;A0A3B6AXY4	tr|W5C1E9|W5C1E9_WHEAT Uncharacterized protein OS=Triticum aestivum OX=4565 GN=CAMPLR22A2D_LOCUS2763 PE=3 SV=1;tr|A0A3B6AXY4|A0A3B6AXY4_WHEAT Uncharacterized protein OS=Triticum aestivum OX=4565 PE=3 SV=1	VarR	19482
prot1048	A0A3B6AY48;A0A3B6C6G8;A0A3B6C6N7	tr|A0A3B6AY48|A0A3B6AY48_WHEAT Uncharacterized protein OS=Triticum aestivum OX=4565 PE=4 SV=1;tr|A0A3B6C6G8|A0A3B6C6G8_WHEAT Uncharacterized protein OS=Triticum aestivum OX=4565 PE=4 SV=1;tr|A0A3B6C6N7|A0A3B6C6N7_WHEAT HMA domain-containing protein OS=Trit	VarG	0.0025ns
prot1048	A0A3B6AY48;A0A3B6C6G8;A0A3B6C6N7	tr|A0A3B6AY48|A0A3B6AY48_WHEAT Uncharacterized protein OS=Triticum aestivum OX=4565 PE=4 SV=1;tr|A0A3B6C6G8|A0A3B6C6G8_WHEAT Uncharacterized protein OS=Triticum aestivum OX=4565 PE=4 SV=1;tr|A0A3B6C6N7|A0A3B6C6N7_WHEAT HMA domain-containing protein OS=Trit	VarLoc	10634.1407ns
prot1048	A0A3B6AY48;A0A3B6C6G8;A0A3B6C6N7	tr|A0A3B6AY48|A0A3B6AY48_WHEAT Uncharacterized protein OS=Triticum aestivum OX=4565 PE=4 SV=1;tr|A0A3B6C6G8|A0A3B6C6G8_WHEAT Uncharacterized protein OS=Triticum aestivum OX=4565 PE=4 SV=1;tr|A0A3B6C6N7|A0A3B6C6N7_WHEAT HMA domain-containing protein OS=Trit	VarR	24666.4
prot1055	A0A3B6B024;A0A3B6AYN4	tr|A0A3B6B024|A0A3B6B024_WHEAT Uncharacterized protein OS=Triticum aestivum OX=4565 PE=3 SV=1;tr|A0A3B6AYN4|A0A3B6AYN4_WHEAT Uncharacterized protein OS=Triticum aestivum OX=4565 PE=3 SV=1	VarG	0.0151ns
prot1055	A0A3B6B024;A0A3B6AYN4	tr|A0A3B6B024|A0A3B6B024_WHEAT Uncharacterized protein OS=Triticum aestivum OX=4565 PE=3 SV=1;tr|A0A3B6AYN4|A0A3B6AYN4_WHEAT Uncharacterized protein OS=Triticum aestivum OX=4565 PE=3 SV=1	VarLoc	1712.139ns
prot1055	A0A3B6B024;A0A3B6AYN4	tr|A0A3B6B024|A0A3B6B024_WHEAT Uncharacterized protein OS=Triticum aestivum OX=4565 PE=3 SV=1;tr|A0A3B6AYN4|A0A3B6AYN4_WHEAT Uncharacterized protein OS=Triticum aestivum OX=4565 PE=3 SV=1	VarR	73023.8
prot1057	A0A3B6NVH6;A0A3B6DCF1;A0A3B6DC23;A0A3B6AYP2;A0A3B6DBM6;A0A3B6QM04;A0A3B6C559	tr|A0A3B6NVH6|A0A3B6NVH6_WHEAT FAD-binding PCMH-type domain-containing protein OS=Triticum aestivum OX=4565 PE=4 SV=1;tr|A0A3B6DCF1|A0A3B6DCF1_WHEAT FAD-binding PCMH-type domain-containing protein OS=Triticum aestivum OX=4565 PE=4 SV=1;tr|A0A3B6DC23|A0A3B6	VarG	299.0002ns
prot1057	A0A3B6NVH6;A0A3B6DCF1;A0A3B6DC23;A0A3B6AYP2;A0A3B6DBM6;A0A3B6QM04;A0A3B6C559	tr|A0A3B6NVH6|A0A3B6NVH6_WHEAT FAD-binding PCMH-type domain-containing protein OS=Triticum aestivum OX=4565 PE=4 SV=1;tr|A0A3B6DCF1|A0A3B6DCF1_WHEAT FAD-binding PCMH-type domain-containing protein OS=Triticum aestivum OX=4565 PE=4 SV=1;tr|A0A3B6DC23|A0A3B6	VarLoc	673.1785ns
prot1057	A0A3B6NVH6;A0A3B6DCF1;A0A3B6DC23;A0A3B6AYP2;A0A3B6DBM6;A0A3B6QM04;A0A3B6C559	tr|A0A3B6NVH6|A0A3B6NVH6_WHEAT FAD-binding PCMH-type domain-containing protein OS=Triticum aestivum OX=4565 PE=4 SV=1;tr|A0A3B6DCF1|A0A3B6DCF1_WHEAT FAD-binding PCMH-type domain-containing protein OS=Triticum aestivum OX=4565 PE=4 SV=1;tr|A0A3B6DC23|A0A3B6	VarR	1776.61
prot1059	A0A3B6AYS3	tr|A0A3B6AYS3|A0A3B6AYS3_WHEAT DAO domain-containing protein OS=Triticum aestivum OX=4565 PE=4 SV=1	VarG	105.9606ns
prot1059	A0A3B6AYS3	tr|A0A3B6AYS3|A0A3B6AYS3_WHEAT DAO domain-containing protein OS=Triticum aestivum OX=4565 PE=4 SV=1	VarLoc	109.7944ns
prot1059	A0A3B6AYS3	tr|A0A3B6AYS3|A0A3B6AYS3_WHEAT DAO domain-containing protein OS=Triticum aestivum OX=4565 PE=4 SV=1	VarR	86.3666
prot1060	A0A3B6AYT7	tr|A0A3B6AYT7|A0A3B6AYT7_WHEAT 40S ribosomal protein S8 OS=Triticum aestivum OX=4565 PE=3 SV=1	VarG	22580.2524ns
prot1060	A0A3B6AYT7	tr|A0A3B6AYT7|A0A3B6AYT7_WHEAT 40S ribosomal protein S8 OS=Triticum aestivum OX=4565 PE=3 SV=1	VarLoc	186534.7413**
prot1060	A0A3B6AYT7	tr|A0A3B6AYT7|A0A3B6AYT7_WHEAT 40S ribosomal protein S8 OS=Triticum aestivum OX=4565 PE=3 SV=1	VarR	202972
prot1063	A0A3B6AYW6	tr|A0A3B6AYW6|A0A3B6AYW6_WHEAT GrpE protein homolog OS=Triticum aestivum OX=4565 PE=3 SV=1	VarG	61.1911ns
prot1063	A0A3B6AYW6	tr|A0A3B6AYW6|A0A3B6AYW6_WHEAT GrpE protein homolog OS=Triticum aestivum OX=4565 PE=3 SV=1	VarLoc	1148.3521**
prot1063	A0A3B6AYW6	tr|A0A3B6AYW6|A0A3B6AYW6_WHEAT GrpE protein homolog OS=Triticum aestivum OX=4565 PE=3 SV=1	VarR	1529.71
prot1064	A0A3B6AYW9	tr|A0A3B6AYW9|A0A3B6AYW9_WHEAT Uncharacterized protein OS=Triticum aestivum OX=4565 PE=4 SV=1	VarG	494404.9175**
prot1064	A0A3B6AYW9	tr|A0A3B6AYW9|A0A3B6AYW9_WHEAT Uncharacterized protein OS=Triticum aestivum OX=4565 PE=4 SV=1	VarLoc	133620.9083*
prot1064	A0A3B6AYW9	tr|A0A3B6AYW9|A0A3B6AYW9_WHEAT Uncharacterized protein OS=Triticum aestivum OX=4565 PE=4 SV=1	VarR	494871
prot1065	W5BEP1;A0A3B6AZ05	tr|W5BEP1|W5BEP1_WHEAT ATP synthase subunit d, mitochondrial OS=Triticum aestivum OX=4565 GN=CAMPLR22A2D_LOCUS2925 PE=3 SV=1;tr|A0A3B6AZ05|A0A3B6AZ05_WHEAT ATP synthase subunit d, mitochondrial OS=Triticum aestivum OX=4565 PE=3 SV=1	VarG	0.0255ns
prot1065	W5BEP1;A0A3B6AZ05	tr|W5BEP1|W5BEP1_WHEAT ATP synthase subunit d, mitochondrial OS=Triticum aestivum OX=4565 GN=CAMPLR22A2D_LOCUS2925 PE=3 SV=1;tr|A0A3B6AZ05|A0A3B6AZ05_WHEAT ATP synthase subunit d, mitochondrial OS=Triticum aestivum OX=4565 PE=3 SV=1	VarLoc	7177.6528ns
prot1065	W5BEP1;A0A3B6AZ05	tr|W5BEP1|W5BEP1_WHEAT ATP synthase subunit d, mitochondrial OS=Triticum aestivum OX=4565 GN=CAMPLR22A2D_LOCUS2925 PE=3 SV=1;tr|A0A3B6AZ05|A0A3B6AZ05_WHEAT ATP synthase subunit d, mitochondrial OS=Triticum aestivum OX=4565 PE=3 SV=1	VarR	252374
prot1066	A0A3B6DE43;W5BZZ2;A0A3B6AZ34;A0A3B6DD91	tr|A0A3B6DE43|A0A3B6DE43_WHEAT Ribosomal_L18_c domain-containing protein OS=Triticum aestivum OX=4565 PE=3 SV=1;tr|W5BZZ2|W5BZZ2_WHEAT Ribosomal_L18_c domain-containing protein OS=Triticum aestivum OX=4565 PE=3 SV=1;tr|A0A3B6AZ34|A0A3B6AZ34_WHEAT Ribosomal	VarG	0.0029ns
prot1066	A0A3B6DE43;W5BZZ2;A0A3B6AZ34;A0A3B6DD91	tr|A0A3B6DE43|A0A3B6DE43_WHEAT Ribosomal_L18_c domain-containing protein OS=Triticum aestivum OX=4565 PE=3 SV=1;tr|W5BZZ2|W5BZZ2_WHEAT Ribosomal_L18_c domain-containing protein OS=Triticum aestivum OX=4565 PE=3 SV=1;tr|A0A3B6AZ34|A0A3B6AZ34_WHEAT Ribosomal	VarLoc	5.8026ns
prot1066	A0A3B6DE43;W5BZZ2;A0A3B6AZ34;A0A3B6DD91	tr|A0A3B6DE43|A0A3B6DE43_WHEAT Ribosomal_L18_c domain-containing protein OS=Triticum aestivum OX=4565 PE=3 SV=1;tr|W5BZZ2|W5BZZ2_WHEAT Ribosomal_L18_c domain-containing protein OS=Triticum aestivum OX=4565 PE=3 SV=1;tr|A0A3B6AZ34|A0A3B6AZ34_WHEAT Ribosomal	VarR	1793.51
prot1067	A0A3B6AZ36;A0A3B6B0Z9;A0A3B6B0D9;A0A3B6C7F9;A0A3B6C7E0;A0A3B6AZJ8;A0A3B6B010;A0A3B6DHN5;A0A3B6B015;A0A3B6C7M4	tr|A0A3B6AZ36|A0A3B6AZ36_WHEAT Uncharacterized protein OS=Triticum aestivum OX=4565 PE=4 SV=1;tr|A0A3B6B0Z9|A0A3B6B0Z9_WHEAT Uncharacterized protein OS=Triticum aestivum OX=4565 PE=4 SV=1;tr|A0A3B6B0D9|A0A3B6B0D9_WHEAT Uncharacterized protein OS=Triticum a	VarG	0.0026ns
prot1067	A0A3B6AZ36;A0A3B6B0Z9;A0A3B6B0D9;A0A3B6C7F9;A0A3B6C7E0;A0A3B6AZJ8;A0A3B6B010;A0A3B6DHN5;A0A3B6B015;A0A3B6C7M4	tr|A0A3B6AZ36|A0A3B6AZ36_WHEAT Uncharacterized protein OS=Triticum aestivum OX=4565 PE=4 SV=1;tr|A0A3B6B0Z9|A0A3B6B0Z9_WHEAT Uncharacterized protein OS=Triticum aestivum OX=4565 PE=4 SV=1;tr|A0A3B6B0D9|A0A3B6B0D9_WHEAT Uncharacterized protein OS=Triticum a	VarLoc	292.5924ns
prot1067	A0A3B6AZ36;A0A3B6B0Z9;A0A3B6B0D9;A0A3B6C7F9;A0A3B6C7E0;A0A3B6AZJ8;A0A3B6B010;A0A3B6DHN5;A0A3B6B015;A0A3B6C7M4	tr|A0A3B6AZ36|A0A3B6AZ36_WHEAT Uncharacterized protein OS=Triticum aestivum OX=4565 PE=4 SV=1;tr|A0A3B6B0Z9|A0A3B6B0Z9_WHEAT Uncharacterized protein OS=Triticum aestivum OX=4565 PE=4 SV=1;tr|A0A3B6B0D9|A0A3B6B0D9_WHEAT Uncharacterized protein OS=Triticum a	VarR	1627.91
prot1069	P68428;A0A3B6PGD8;A0A3B6AZ71;A0A3B6IUN7;A0A3B6GUS9;A0A1D6CJP6	sp|P68428|H32_WHEAT Histone H3.2 OS=Triticum aestivum OX=4565 PE=1 SV=2;tr|A0A3B6PGD8|A0A3B6PGD8_WHEAT Histone H3 OS=Triticum aestivum OX=4565 PE=3 SV=1;tr|A0A3B6AZ71|A0A3B6AZ71_WHEAT Histone domain-containing protein OS=Triticum aestivum OX=4565 PE=3 SV=1	VarG	0.7312ns
prot1069	P68428;A0A3B6PGD8;A0A3B6AZ71;A0A3B6IUN7;A0A3B6GUS9;A0A1D6CJP6	sp|P68428|H32_WHEAT Histone H3.2 OS=Triticum aestivum OX=4565 PE=1 SV=2;tr|A0A3B6PGD8|A0A3B6PGD8_WHEAT Histone H3 OS=Triticum aestivum OX=4565 PE=3 SV=1;tr|A0A3B6AZ71|A0A3B6AZ71_WHEAT Histone domain-containing protein OS=Triticum aestivum OX=4565 PE=3 SV=1	VarLoc	8830569.913***
prot1069	P68428;A0A3B6PGD8;A0A3B6AZ71;A0A3B6IUN7;A0A3B6GUS9;A0A1D6CJP6	sp|P68428|H32_WHEAT Histone H3.2 OS=Triticum aestivum OX=4565 PE=1 SV=2;tr|A0A3B6PGD8|A0A3B6PGD8_WHEAT Histone H3 OS=Triticum aestivum OX=4565 PE=3 SV=1;tr|A0A3B6AZ71|A0A3B6AZ71_WHEAT Histone domain-containing protein OS=Triticum aestivum OX=4565 PE=3 SV=1	VarR	7.2261e+06
prot1073	A0A3B6AZC8	tr|A0A3B6AZC8|A0A3B6AZC8_WHEAT Aldo_ket_red domain-containing protein OS=Triticum aestivum OX=4565 PE=4 SV=1	VarG	0.0002ns
prot1073	A0A3B6AZC8	tr|A0A3B6AZC8|A0A3B6AZC8_WHEAT Aldo_ket_red domain-containing protein OS=Triticum aestivum OX=4565 PE=4 SV=1	VarLoc	40.4703ns
prot1073	A0A3B6AZC8	tr|A0A3B6AZC8|A0A3B6AZC8_WHEAT Aldo_ket_red domain-containing protein OS=Triticum aestivum OX=4565 PE=4 SV=1	VarR	1719.72
prot1074	A0A3B6C6G2;A0A3B6AZE6	tr|A0A3B6C6G2|A0A3B6C6G2_WHEAT Uncharacterized protein OS=Triticum aestivum OX=4565 PE=4 SV=1;tr|A0A3B6AZE6|A0A3B6AZE6_WHEAT Uncharacterized protein OS=Triticum aestivum OX=4565 PE=4 SV=1	VarG	0.0009ns
prot1074	A0A3B6C6G2;A0A3B6AZE6	tr|A0A3B6C6G2|A0A3B6C6G2_WHEAT Uncharacterized protein OS=Triticum aestivum OX=4565 PE=4 SV=1;tr|A0A3B6AZE6|A0A3B6AZE6_WHEAT Uncharacterized protein OS=Triticum aestivum OX=4565 PE=4 SV=1	VarLoc	0.0005ns
prot1074	A0A3B6C6G2;A0A3B6AZE6	tr|A0A3B6C6G2|A0A3B6C6G2_WHEAT Uncharacterized protein OS=Triticum aestivum OX=4565 PE=4 SV=1;tr|A0A3B6AZE6|A0A3B6AZE6_WHEAT Uncharacterized protein OS=Triticum aestivum OX=4565 PE=4 SV=1	VarR	3350.1
prot1080	A0A3B6AZV4;A0A3B6C6H6;A0A3B6DGI8;A0A3B6C8U9;W5BXZ2;A0A3B6C6A6	tr|A0A3B6AZV4|A0A3B6AZV4_WHEAT Eukaryotic translation initiation factor 3 subunit H OS=Triticum aestivum OX=4565 PE=3 SV=1;tr|A0A3B6C6H6|A0A3B6C6H6_WHEAT Eukaryotic translation initiation factor 3 subunit H OS=Triticum aestivum OX=4565 PE=3 SV=1;tr|A0A3B6D	VarG	306.3041ns
prot1080	A0A3B6AZV4;A0A3B6C6H6;A0A3B6DGI8;A0A3B6C8U9;W5BXZ2;A0A3B6C6A6	tr|A0A3B6AZV4|A0A3B6AZV4_WHEAT Eukaryotic translation initiation factor 3 subunit H OS=Triticum aestivum OX=4565 PE=3 SV=1;tr|A0A3B6C6H6|A0A3B6C6H6_WHEAT Eukaryotic translation initiation factor 3 subunit H OS=Triticum aestivum OX=4565 PE=3 SV=1;tr|A0A3B6D	VarLoc	337.1892ns
prot1080	A0A3B6AZV4;A0A3B6C6H6;A0A3B6DGI8;A0A3B6C8U9;W5BXZ2;A0A3B6C6A6	tr|A0A3B6AZV4|A0A3B6AZV4_WHEAT Eukaryotic translation initiation factor 3 subunit H OS=Triticum aestivum OX=4565 PE=3 SV=1;tr|A0A3B6C6H6|A0A3B6C6H6_WHEAT Eukaryotic translation initiation factor 3 subunit H OS=Triticum aestivum OX=4565 PE=3 SV=1;tr|A0A3B6D	VarR	3239.34
prot1082	A0A3B6B057;Q9AUJ7	tr|A0A3B6B057|A0A3B6B057_WHEAT Uncharacterized protein OS=Triticum aestivum OX=4565 PE=4 SV=1;sp|Q9AUJ7|IF4B1_WHEAT Eukaryotic translation initiation factor 4B1 OS=Triticum aestivum OX=4565 GN=EIF4B PE=1 SV=1	VarG	2862.8946ns
prot1082	A0A3B6B057;Q9AUJ7	tr|A0A3B6B057|A0A3B6B057_WHEAT Uncharacterized protein OS=Triticum aestivum OX=4565 PE=4 SV=1;sp|Q9AUJ7|IF4B1_WHEAT Eukaryotic translation initiation factor 4B1 OS=Triticum aestivum OX=4565 GN=EIF4B PE=1 SV=1	VarLoc	0.001ns
prot1082	A0A3B6B057;Q9AUJ7	tr|A0A3B6B057|A0A3B6B057_WHEAT Uncharacterized protein OS=Triticum aestivum OX=4565 PE=4 SV=1;sp|Q9AUJ7|IF4B1_WHEAT Eukaryotic translation initiation factor 4B1 OS=Triticum aestivum OX=4565 GN=EIF4B PE=1 SV=1	VarR	9486.18
prot1084	A0A3B6DDL4;W5BRW5;A0A3B6B0C3;A0A3B6C6T0;A0A3B6C6S4;A0A3B6C700	tr|A0A3B6DDL4|A0A3B6DDL4_WHEAT Histidinol dehydrogenase, chloroplastic OS=Triticum aestivum OX=4565 PE=3 SV=1;tr|W5BRW5|W5BRW5_WHEAT Histidinol dehydrogenase, chloroplastic OS=Triticum aestivum OX=4565 GN=CAMPLR22A2D_LOCUS2914 PE=3 SV=1;tr|A0A3B6B0C3|A0A3B	VarG	118.2869ns
prot1084	A0A3B6DDL4;W5BRW5;A0A3B6B0C3;A0A3B6C6T0;A0A3B6C6S4;A0A3B6C700	tr|A0A3B6DDL4|A0A3B6DDL4_WHEAT Histidinol dehydrogenase, chloroplastic OS=Triticum aestivum OX=4565 PE=3 SV=1;tr|W5BRW5|W5BRW5_WHEAT Histidinol dehydrogenase, chloroplastic OS=Triticum aestivum OX=4565 GN=CAMPLR22A2D_LOCUS2914 PE=3 SV=1;tr|A0A3B6B0C3|A0A3B	VarLoc	51.7108ns
prot1084	A0A3B6DDL4;W5BRW5;A0A3B6B0C3;A0A3B6C6T0;A0A3B6C6S4;A0A3B6C700	tr|A0A3B6DDL4|A0A3B6DDL4_WHEAT Histidinol dehydrogenase, chloroplastic OS=Triticum aestivum OX=4565 PE=3 SV=1;tr|W5BRW5|W5BRW5_WHEAT Histidinol dehydrogenase, chloroplastic OS=Triticum aestivum OX=4565 GN=CAMPLR22A2D_LOCUS2914 PE=3 SV=1;tr|A0A3B6B0C3|A0A3B	VarR	1042.31
prot1086	A0A3B6B1X5;A0A3B6B0J6;A0A1D5US77	tr|A0A3B6B1X5|A0A3B6B1X5_WHEAT Uncharacterized protein OS=Triticum aestivum OX=4565 PE=4 SV=1;tr|A0A3B6B0J6|A0A3B6B0J6_WHEAT Uncharacterized protein OS=Triticum aestivum OX=4565 PE=4 SV=1;tr|A0A1D5US77|A0A1D5US77_WHEAT Uncharacterized protein OS=Triticum a	VarG	844.7699ns
prot1086	A0A3B6B1X5;A0A3B6B0J6;A0A1D5US77	tr|A0A3B6B1X5|A0A3B6B1X5_WHEAT Uncharacterized protein OS=Triticum aestivum OX=4565 PE=4 SV=1;tr|A0A3B6B0J6|A0A3B6B0J6_WHEAT Uncharacterized protein OS=Triticum aestivum OX=4565 PE=4 SV=1;tr|A0A1D5US77|A0A1D5US77_WHEAT Uncharacterized protein OS=Triticum a	VarLoc	12044.3108*
prot1086	A0A3B6B1X5;A0A3B6B0J6;A0A1D5US77	tr|A0A3B6B1X5|A0A3B6B1X5_WHEAT Uncharacterized protein OS=Triticum aestivum OX=4565 PE=4 SV=1;tr|A0A3B6B0J6|A0A3B6B0J6_WHEAT Uncharacterized protein OS=Triticum aestivum OX=4565 PE=4 SV=1;tr|A0A1D5US77|A0A1D5US77_WHEAT Uncharacterized protein OS=Triticum a	VarR	2188.27
prot1088	A0A3B6B0K8	tr|A0A3B6B0K8|A0A3B6B0K8_WHEAT SHSP domain-containing protein OS=Triticum aestivum OX=4565 PE=3 SV=1	VarG	0.0264ns
prot1088	A0A3B6B0K8	tr|A0A3B6B0K8|A0A3B6B0K8_WHEAT SHSP domain-containing protein OS=Triticum aestivum OX=4565 PE=3 SV=1	VarLoc	21888.8007*
prot1088	A0A3B6B0K8	tr|A0A3B6B0K8|A0A3B6B0K8_WHEAT SHSP domain-containing protein OS=Triticum aestivum OX=4565 PE=3 SV=1	VarR	95157.2
prot1094	A0A3B6B1B4;A0A3B6B267	tr|A0A3B6B1B4|A0A3B6B1B4_WHEAT Aldose 1-epimerase OS=Triticum aestivum OX=4565 PE=3 SV=1;tr|A0A3B6B267|A0A3B6B267_WHEAT Aldose 1-epimerase OS=Triticum aestivum OX=4565 PE=3 SV=1	VarG	934.0614ns
prot1094	A0A3B6B1B4;A0A3B6B267	tr|A0A3B6B1B4|A0A3B6B1B4_WHEAT Aldose 1-epimerase OS=Triticum aestivum OX=4565 PE=3 SV=1;tr|A0A3B6B267|A0A3B6B267_WHEAT Aldose 1-epimerase OS=Triticum aestivum OX=4565 PE=3 SV=1	VarLoc	105.0999ns
prot1094	A0A3B6B1B4;A0A3B6B267	tr|A0A3B6B1B4|A0A3B6B1B4_WHEAT Aldose 1-epimerase OS=Triticum aestivum OX=4565 PE=3 SV=1;tr|A0A3B6B267|A0A3B6B267_WHEAT Aldose 1-epimerase OS=Triticum aestivum OX=4565 PE=3 SV=1	VarR	2626.3
prot1095	A0A3B6DGJ4;A0A3B6B1E0;A0A3B6C9Z0	tr|A0A3B6DGJ4|A0A3B6DGJ4_WHEAT Uncharacterized protein OS=Triticum aestivum OX=4565 PE=4 SV=1;tr|A0A3B6B1E0|A0A3B6B1E0_WHEAT Uncharacterized protein OS=Triticum aestivum OX=4565 PE=4 SV=1;tr|A0A3B6C9Z0|A0A3B6C9Z0_WHEAT Uncharacterized protein OS=Triticum a	VarG	295.8266ns
prot1095	A0A3B6DGJ4;A0A3B6B1E0;A0A3B6C9Z0	tr|A0A3B6DGJ4|A0A3B6DGJ4_WHEAT Uncharacterized protein OS=Triticum aestivum OX=4565 PE=4 SV=1;tr|A0A3B6B1E0|A0A3B6B1E0_WHEAT Uncharacterized protein OS=Triticum aestivum OX=4565 PE=4 SV=1;tr|A0A3B6C9Z0|A0A3B6C9Z0_WHEAT Uncharacterized protein OS=Triticum a	VarLoc	0.0002ns
prot1095	A0A3B6DGJ4;A0A3B6B1E0;A0A3B6C9Z0	tr|A0A3B6DGJ4|A0A3B6DGJ4_WHEAT Uncharacterized protein OS=Triticum aestivum OX=4565 PE=4 SV=1;tr|A0A3B6B1E0|A0A3B6B1E0_WHEAT Uncharacterized protein OS=Triticum aestivum OX=4565 PE=4 SV=1;tr|A0A3B6C9Z0|A0A3B6C9Z0_WHEAT Uncharacterized protein OS=Triticum a	VarR	2430.54
prot1097	A0A3B6C8X8;A0A3B6B1E8	tr|A0A3B6C8X8|A0A3B6C8X8_WHEAT Glucose-6-phosphate 1-dehydrogenase OS=Triticum aestivum OX=4565 PE=3 SV=1;tr|A0A3B6B1E8|A0A3B6B1E8_WHEAT Glucose-6-phosphate 1-dehydrogenase OS=Triticum aestivum OX=4565 PE=3 SV=1	VarG	0.0006ns
prot1097	A0A3B6C8X8;A0A3B6B1E8	tr|A0A3B6C8X8|A0A3B6C8X8_WHEAT Glucose-6-phosphate 1-dehydrogenase OS=Triticum aestivum OX=4565 PE=3 SV=1;tr|A0A3B6B1E8|A0A3B6B1E8_WHEAT Glucose-6-phosphate 1-dehydrogenase OS=Triticum aestivum OX=4565 PE=3 SV=1	VarLoc	191.866ns
prot1097	A0A3B6C8X8;A0A3B6B1E8	tr|A0A3B6C8X8|A0A3B6C8X8_WHEAT Glucose-6-phosphate 1-dehydrogenase OS=Triticum aestivum OX=4565 PE=3 SV=1;tr|A0A3B6B1E8|A0A3B6B1E8_WHEAT Glucose-6-phosphate 1-dehydrogenase OS=Triticum aestivum OX=4565 PE=3 SV=1	VarR	390.242
prot1098	A0A3B6B1T2;A0A3B6C9R5;A0A3B6DGF1	tr|A0A3B6B1T2|A0A3B6B1T2_WHEAT Uncharacterized protein OS=Triticum aestivum OX=4565 PE=3 SV=1;tr|A0A3B6C9R5|A0A3B6C9R5_WHEAT Uncharacterized protein OS=Triticum aestivum OX=4565 PE=3 SV=1;tr|A0A3B6DGF1|A0A3B6DGF1_WHEAT Uncharacterized protein OS=Triticum a	VarG	38.2789ns
prot1098	A0A3B6B1T2;A0A3B6C9R5;A0A3B6DGF1	tr|A0A3B6B1T2|A0A3B6B1T2_WHEAT Uncharacterized protein OS=Triticum aestivum OX=4565 PE=3 SV=1;tr|A0A3B6C9R5|A0A3B6C9R5_WHEAT Uncharacterized protein OS=Triticum aestivum OX=4565 PE=3 SV=1;tr|A0A3B6DGF1|A0A3B6DGF1_WHEAT Uncharacterized protein OS=Triticum a	VarLoc	1.3854ns
prot1098	A0A3B6B1T2;A0A3B6C9R5;A0A3B6DGF1	tr|A0A3B6B1T2|A0A3B6B1T2_WHEAT Uncharacterized protein OS=Triticum aestivum OX=4565 PE=3 SV=1;tr|A0A3B6C9R5|A0A3B6C9R5_WHEAT Uncharacterized protein OS=Triticum aestivum OX=4565 PE=3 SV=1;tr|A0A3B6DGF1|A0A3B6DGF1_WHEAT Uncharacterized protein OS=Triticum a	VarR	250.294
prot1100	W5BS00;A0A3B6B1Y1;A0A3B6DHI0	tr|W5BS00|W5BS00_WHEAT Glutamate dehydrogenase OS=Triticum aestivum OX=4565 PE=3 SV=1;tr|A0A3B6B1Y1|A0A3B6B1Y1_WHEAT Glutamate dehydrogenase OS=Triticum aestivum OX=4565 PE=3 SV=1;tr|A0A3B6DHI0|A0A3B6DHI0_WHEAT Glutamate dehydrogenase OS=Triticum aestivum	VarG	414.7406ns
prot1100	W5BS00;A0A3B6B1Y1;A0A3B6DHI0	tr|W5BS00|W5BS00_WHEAT Glutamate dehydrogenase OS=Triticum aestivum OX=4565 PE=3 SV=1;tr|A0A3B6B1Y1|A0A3B6B1Y1_WHEAT Glutamate dehydrogenase OS=Triticum aestivum OX=4565 PE=3 SV=1;tr|A0A3B6DHI0|A0A3B6DHI0_WHEAT Glutamate dehydrogenase OS=Triticum aestivum	VarLoc	14456.8053**
prot1100	W5BS00;A0A3B6B1Y1;A0A3B6DHI0	tr|W5BS00|W5BS00_WHEAT Glutamate dehydrogenase OS=Triticum aestivum OX=4565 PE=3 SV=1;tr|A0A3B6B1Y1|A0A3B6B1Y1_WHEAT Glutamate dehydrogenase OS=Triticum aestivum OX=4565 PE=3 SV=1;tr|A0A3B6DHI0|A0A3B6DHI0_WHEAT Glutamate dehydrogenase OS=Triticum aestivum	VarR	41162.1
prot1110	A0A3B6B2S4	tr|A0A3B6B2S4|A0A3B6B2S4_WHEAT Uncharacterized protein OS=Triticum aestivum OX=4565 PE=4 SV=1	VarG	0.0005ns
prot1110	A0A3B6B2S4	tr|A0A3B6B2S4|A0A3B6B2S4_WHEAT Uncharacterized protein OS=Triticum aestivum OX=4565 PE=4 SV=1	VarLoc	4460.6581***
prot1110	A0A3B6B2S4	tr|A0A3B6B2S4|A0A3B6B2S4_WHEAT Uncharacterized protein OS=Triticum aestivum OX=4565 PE=4 SV=1	VarR	4962.35
prot1112	A0A3B6B2X3	tr|A0A3B6B2X3|A0A3B6B2X3_WHEAT Oleosin OS=Triticum aestivum OX=4565 PE=3 SV=1	VarG	227069.8842ns
prot1112	A0A3B6B2X3	tr|A0A3B6B2X3|A0A3B6B2X3_WHEAT Oleosin OS=Triticum aestivum OX=4565 PE=3 SV=1	VarLoc	1961685.7849***
prot1112	A0A3B6B2X3	tr|A0A3B6B2X3|A0A3B6B2X3_WHEAT Oleosin OS=Triticum aestivum OX=4565 PE=3 SV=1	VarR	1.31963e+06
prot1114	A0A3B6B3B0	tr|A0A3B6B3B0|A0A3B6B3B0_WHEAT Uncharacterized protein OS=Triticum aestivum OX=4565 PE=4 SV=1	VarG	0.0154ns
prot1114	A0A3B6B3B0	tr|A0A3B6B3B0|A0A3B6B3B0_WHEAT Uncharacterized protein OS=Triticum aestivum OX=4565 PE=4 SV=1	VarLoc	1369.1516ns
prot1114	A0A3B6B3B0	tr|A0A3B6B3B0|A0A3B6B3B0_WHEAT Uncharacterized protein OS=Triticum aestivum OX=4565 PE=4 SV=1	VarR	42859.9
prot1115	A0A3B6DIW5;A0A3B6CE94;A0A3B6B3F1;A0A3B6DHT5;A0A3B6CBX0;A0A3B6B4C4;A0A3B6DII0;A0A3B6B5B0;A0A3B6B3Z1;A0A3B6DLZ9;A0A3B6CBS0;A0A3B6B4N7;A0A3B6A0X2;A0A3B5Z3J6	tr|A0A3B6DIW5|A0A3B6DIW5_WHEAT 26S proteasome non-ATPase regulatory subunit 1 homolog OS=Triticum aestivum OX=4565 PE=3 SV=1;tr|A0A3B6CE94|A0A3B6CE94_WHEAT 26S proteasome non-ATPase regulatory subunit 1 homolog OS=Triticum aestivum OX=4565 PE=3 SV=1;tr|A0A	VarG	1074.9206ns
prot1115	A0A3B6DIW5;A0A3B6CE94;A0A3B6B3F1;A0A3B6DHT5;A0A3B6CBX0;A0A3B6B4C4;A0A3B6DII0;A0A3B6B5B0;A0A3B6B3Z1;A0A3B6DLZ9;A0A3B6CBS0;A0A3B6B4N7;A0A3B6A0X2;A0A3B5Z3J6	tr|A0A3B6DIW5|A0A3B6DIW5_WHEAT 26S proteasome non-ATPase regulatory subunit 1 homolog OS=Triticum aestivum OX=4565 PE=3 SV=1;tr|A0A3B6CE94|A0A3B6CE94_WHEAT 26S proteasome non-ATPase regulatory subunit 1 homolog OS=Triticum aestivum OX=4565 PE=3 SV=1;tr|A0A	VarLoc	0.0059ns
prot1115	A0A3B6DIW5;A0A3B6CE94;A0A3B6B3F1;A0A3B6DHT5;A0A3B6CBX0;A0A3B6B4C4;A0A3B6DII0;A0A3B6B5B0;A0A3B6B3Z1;A0A3B6DLZ9;A0A3B6CBS0;A0A3B6B4N7;A0A3B6A0X2;A0A3B5Z3J6	tr|A0A3B6DIW5|A0A3B6DIW5_WHEAT 26S proteasome non-ATPase regulatory subunit 1 homolog OS=Triticum aestivum OX=4565 PE=3 SV=1;tr|A0A3B6CE94|A0A3B6CE94_WHEAT 26S proteasome non-ATPase regulatory subunit 1 homolog OS=Triticum aestivum OX=4565 PE=3 SV=1;tr|A0A	VarR	3657.91
prot1116	P62786;P62785;A0A3B6KIR7;A0A3B6CBA0;A0A3B6B3H4;A0A3B6CBE7;A0A3B6U3I5;A0A3B6PHV6;A0A3B5Z3M7;A0A3B6IYW6;A0A3B6DID8;A0A3B6DNA1;A0A3B6RPJ9;A0A3B6RFN4;A0A3B6DLJ6	sp|P62786|H42_WHEAT Histone H4 variant TH091 OS=Triticum aestivum OX=4565 PE=3 SV=2;sp|P62785|H41_WHEAT Histone H4 variant TH011 OS=Triticum aestivum OX=4565 PE=3 SV=2;tr|A0A3B6KIR7|A0A3B6KIR7_WHEAT Histone H4 OS=Triticum aestivum OX=4565 PE=3 SV=1;tr|A0A3	VarG	1.9172ns
prot1116	P62786;P62785;A0A3B6KIR7;A0A3B6CBA0;A0A3B6B3H4;A0A3B6CBE7;A0A3B6U3I5;A0A3B6PHV6;A0A3B5Z3M7;A0A3B6IYW6;A0A3B6DID8;A0A3B6DNA1;A0A3B6RPJ9;A0A3B6RFN4;A0A3B6DLJ6	sp|P62786|H42_WHEAT Histone H4 variant TH091 OS=Triticum aestivum OX=4565 PE=3 SV=2;sp|P62785|H41_WHEAT Histone H4 variant TH011 OS=Triticum aestivum OX=4565 PE=3 SV=2;tr|A0A3B6KIR7|A0A3B6KIR7_WHEAT Histone H4 OS=Triticum aestivum OX=4565 PE=3 SV=1;tr|A0A3	VarLoc	10028692.3276***
prot1116	P62786;P62785;A0A3B6KIR7;A0A3B6CBA0;A0A3B6B3H4;A0A3B6CBE7;A0A3B6U3I5;A0A3B6PHV6;A0A3B5Z3M7;A0A3B6IYW6;A0A3B6DID8;A0A3B6DNA1;A0A3B6RPJ9;A0A3B6RFN4;A0A3B6DLJ6	sp|P62786|H42_WHEAT Histone H4 variant TH091 OS=Triticum aestivum OX=4565 PE=3 SV=2;sp|P62785|H41_WHEAT Histone H4 variant TH011 OS=Triticum aestivum OX=4565 PE=3 SV=2;tr|A0A3B6KIR7|A0A3B6KIR7_WHEAT Histone H4 OS=Triticum aestivum OX=4565 PE=3 SV=1;tr|A0A3	VarR	1.13421e+07
prot1118	A0A3B6B3X9	tr|A0A3B6B3X9|A0A3B6B3X9_WHEAT Uncharacterized protein OS=Triticum aestivum OX=4565 PE=4 SV=1	VarG	0.0003ns
prot1118	A0A3B6B3X9	tr|A0A3B6B3X9|A0A3B6B3X9_WHEAT Uncharacterized protein OS=Triticum aestivum OX=4565 PE=4 SV=1	VarLoc	750.4289ns
prot1118	A0A3B6B3X9	tr|A0A3B6B3X9|A0A3B6B3X9_WHEAT Uncharacterized protein OS=Triticum aestivum OX=4565 PE=4 SV=1	VarR	1886.57
prot1121	D2KZ08;A0A3B6B4B8;A0A3B6DIJ0;A0A3B6DLN3	tr|D2KZ08|D2KZ08_WHEAT Aminotransferase OS=Triticum aestivum OX=4565 GN=TaSAG1 PE=2 SV=1;tr|A0A3B6B4B8|A0A3B6B4B8_WHEAT Uncharacterized protein OS=Triticum aestivum OX=4565 PE=3 SV=1;tr|A0A3B6DIJ0|A0A3B6DIJ0_WHEAT Uncharacterized protein OS=Triticum aestiv	VarG	197.7723*
prot1121	D2KZ08;A0A3B6B4B8;A0A3B6DIJ0;A0A3B6DLN3	tr|D2KZ08|D2KZ08_WHEAT Aminotransferase OS=Triticum aestivum OX=4565 GN=TaSAG1 PE=2 SV=1;tr|A0A3B6B4B8|A0A3B6B4B8_WHEAT Uncharacterized protein OS=Triticum aestivum OX=4565 PE=3 SV=1;tr|A0A3B6DIJ0|A0A3B6DIJ0_WHEAT Uncharacterized protein OS=Triticum aestiv	VarLoc	5.6748ns
prot1121	D2KZ08;A0A3B6B4B8;A0A3B6DIJ0;A0A3B6DLN3	tr|D2KZ08|D2KZ08_WHEAT Aminotransferase OS=Triticum aestivum OX=4565 GN=TaSAG1 PE=2 SV=1;tr|A0A3B6B4B8|A0A3B6B4B8_WHEAT Uncharacterized protein OS=Triticum aestivum OX=4565 PE=3 SV=1;tr|A0A3B6DIJ0|A0A3B6DIJ0_WHEAT Uncharacterized protein OS=Triticum aestiv	VarR	233.189
prot1125	A0A3B6B5Q7;A0A3B6B5G0;A0A3B6B4J7;A0A3B6B530	tr|A0A3B6B5Q7|A0A3B6B5Q7_WHEAT Uncharacterized protein OS=Triticum aestivum OX=4565 PE=4 SV=1;tr|A0A3B6B5G0|A0A3B6B5G0_WHEAT Uncharacterized protein OS=Triticum aestivum OX=4565 PE=4 SV=1;tr|A0A3B6B4J7|A0A3B6B4J7_WHEAT Uncharacterized protein OS=Triticum a	VarG	335.8062ns
prot1125	A0A3B6B5Q7;A0A3B6B5G0;A0A3B6B4J7;A0A3B6B530	tr|A0A3B6B5Q7|A0A3B6B5Q7_WHEAT Uncharacterized protein OS=Triticum aestivum OX=4565 PE=4 SV=1;tr|A0A3B6B5G0|A0A3B6B5G0_WHEAT Uncharacterized protein OS=Triticum aestivum OX=4565 PE=4 SV=1;tr|A0A3B6B4J7|A0A3B6B4J7_WHEAT Uncharacterized protein OS=Triticum a	VarLoc	1066.7592ns
prot1125	A0A3B6B5Q7;A0A3B6B5G0;A0A3B6B4J7;A0A3B6B530	tr|A0A3B6B5Q7|A0A3B6B5Q7_WHEAT Uncharacterized protein OS=Triticum aestivum OX=4565 PE=4 SV=1;tr|A0A3B6B5G0|A0A3B6B5G0_WHEAT Uncharacterized protein OS=Triticum aestivum OX=4565 PE=4 SV=1;tr|A0A3B6B4J7|A0A3B6B4J7_WHEAT Uncharacterized protein OS=Triticum a	VarR	3287
prot1132	A0A3B6B5J2	tr|A0A3B6B5J2|A0A3B6B5J2_WHEAT Uncharacterized protein OS=Triticum aestivum OX=4565 PE=4 SV=1	VarG	0.0013ns
prot1132	A0A3B6B5J2	tr|A0A3B6B5J2|A0A3B6B5J2_WHEAT Uncharacterized protein OS=Triticum aestivum OX=4565 PE=4 SV=1	VarLoc	5.4151ns
prot1132	A0A3B6B5J2	tr|A0A3B6B5J2|A0A3B6B5J2_WHEAT Uncharacterized protein OS=Triticum aestivum OX=4565 PE=4 SV=1	VarR	833.739
prot1135	A0A3B6B5P1	tr|A0A3B6B5P1|A0A3B6B5P1_WHEAT Uncharacterized protein OS=Triticum aestivum OX=4565 PE=4 SV=1	VarG	0.0071ns
prot1135	A0A3B6B5P1	tr|A0A3B6B5P1|A0A3B6B5P1_WHEAT Uncharacterized protein OS=Triticum aestivum OX=4565 PE=4 SV=1	VarLoc	1276.7066ns
prot1135	A0A3B6B5P1	tr|A0A3B6B5P1|A0A3B6B5P1_WHEAT Uncharacterized protein OS=Triticum aestivum OX=4565 PE=4 SV=1	VarR	23112.4
prot1138	A0A3B6B5W5;A0A3B6DL13	tr|A0A3B6B5W5|A0A3B6B5W5_WHEAT Aldedh domain-containing protein OS=Triticum aestivum OX=4565 PE=4 SV=1;tr|A0A3B6DL13|A0A3B6DL13_WHEAT Aldedh domain-containing protein OS=Triticum aestivum OX=4565 PE=4 SV=1	VarG	0.0049ns
prot1138	A0A3B6B5W5;A0A3B6DL13	tr|A0A3B6B5W5|A0A3B6B5W5_WHEAT Aldedh domain-containing protein OS=Triticum aestivum OX=4565 PE=4 SV=1;tr|A0A3B6DL13|A0A3B6DL13_WHEAT Aldedh domain-containing protein OS=Triticum aestivum OX=4565 PE=4 SV=1	VarLoc	22010.7547*
prot1138	A0A3B6B5W5;A0A3B6DL13	tr|A0A3B6B5W5|A0A3B6B5W5_WHEAT Aldedh domain-containing protein OS=Triticum aestivum OX=4565 PE=4 SV=1;tr|A0A3B6DL13|A0A3B6DL13_WHEAT Aldedh domain-containing protein OS=Triticum aestivum OX=4565 PE=4 SV=1	VarR	48483.6
prot1141	A0A3B6B623	tr|A0A3B6B623|A0A3B6B623_WHEAT D-3-phosphoglycerate dehydrogenase OS=Triticum aestivum OX=4565 PE=3 SV=1	VarG	2260.0448ns
prot1141	A0A3B6B623	tr|A0A3B6B623|A0A3B6B623_WHEAT D-3-phosphoglycerate dehydrogenase OS=Triticum aestivum OX=4565 PE=3 SV=1	VarLoc	0.0031ns
prot1141	A0A3B6B623	tr|A0A3B6B623|A0A3B6B623_WHEAT D-3-phosphoglycerate dehydrogenase OS=Triticum aestivum OX=4565 PE=3 SV=1	VarR	30419.3
prot1143	A0A3B6DLZ0;A0A3B6B6F3	tr|A0A3B6DLZ0|A0A3B6DLZ0_WHEAT MPN domain-containing protein OS=Triticum aestivum OX=4565 PE=4 SV=1;tr|A0A3B6B6F3|A0A3B6B6F3_WHEAT MPN domain-containing protein OS=Triticum aestivum OX=4565 PE=4 SV=1	VarG	0.0014ns
prot1143	A0A3B6DLZ0;A0A3B6B6F3	tr|A0A3B6DLZ0|A0A3B6DLZ0_WHEAT MPN domain-containing protein OS=Triticum aestivum OX=4565 PE=4 SV=1;tr|A0A3B6B6F3|A0A3B6B6F3_WHEAT MPN domain-containing protein OS=Triticum aestivum OX=4565 PE=4 SV=1	VarLoc	0.0002ns
prot1143	A0A3B6DLZ0;A0A3B6B6F3	tr|A0A3B6DLZ0|A0A3B6DLZ0_WHEAT MPN domain-containing protein OS=Triticum aestivum OX=4565 PE=4 SV=1;tr|A0A3B6B6F3|A0A3B6B6F3_WHEAT MPN domain-containing protein OS=Triticum aestivum OX=4565 PE=4 SV=1	VarR	881.604
prot1147	A0A3B6B6S8;A0A3B6CED3	tr|A0A3B6B6S8|A0A3B6B6S8_WHEAT Inositol-pentakisphosphate 2-kinase OS=Triticum aestivum OX=4565 PE=4 SV=1;tr|A0A3B6CED3|A0A3B6CED3_WHEAT Inositol-pentakisphosphate 2-kinase OS=Triticum aestivum OX=4565 PE=4 SV=1	VarG	0.0005ns
prot1147	A0A3B6B6S8;A0A3B6CED3	tr|A0A3B6B6S8|A0A3B6B6S8_WHEAT Inositol-pentakisphosphate 2-kinase OS=Triticum aestivum OX=4565 PE=4 SV=1;tr|A0A3B6CED3|A0A3B6CED3_WHEAT Inositol-pentakisphosphate 2-kinase OS=Triticum aestivum OX=4565 PE=4 SV=1	VarLoc	4.8158ns
prot1147	A0A3B6B6S8;A0A3B6CED3	tr|A0A3B6B6S8|A0A3B6B6S8_WHEAT Inositol-pentakisphosphate 2-kinase OS=Triticum aestivum OX=4565 PE=4 SV=1;tr|A0A3B6CED3|A0A3B6CED3_WHEAT Inositol-pentakisphosphate 2-kinase OS=Triticum aestivum OX=4565 PE=4 SV=1	VarR	282.701
prot1152	A0A3B6B6Y3	tr|A0A3B6B6Y3|A0A3B6B6Y3_WHEAT Usp domain-containing protein OS=Triticum aestivum OX=4565 PE=4 SV=1	VarG	453.3173ns
prot1152	A0A3B6B6Y3	tr|A0A3B6B6Y3|A0A3B6B6Y3_WHEAT Usp domain-containing protein OS=Triticum aestivum OX=4565 PE=4 SV=1	VarLoc	1786.886***
prot1152	A0A3B6B6Y3	tr|A0A3B6B6Y3|A0A3B6B6Y3_WHEAT Usp domain-containing protein OS=Triticum aestivum OX=4565 PE=4 SV=1	VarR	1213.54
prot1158	A0A3B6B7X7;A0A3B6B7E5	tr|A0A3B6B7X7|A0A3B6B7X7_WHEAT Uncharacterized protein OS=Triticum aestivum OX=4565 PE=4 SV=1;tr|A0A3B6B7E5|A0A3B6B7E5_WHEAT Uncharacterized protein OS=Triticum aestivum OX=4565 PE=4 SV=1	VarG	452.4736ns
prot1158	A0A3B6B7X7;A0A3B6B7E5	tr|A0A3B6B7X7|A0A3B6B7X7_WHEAT Uncharacterized protein OS=Triticum aestivum OX=4565 PE=4 SV=1;tr|A0A3B6B7E5|A0A3B6B7E5_WHEAT Uncharacterized protein OS=Triticum aestivum OX=4565 PE=4 SV=1	VarLoc	206.3796ns
prot1158	A0A3B6B7X7;A0A3B6B7E5	tr|A0A3B6B7X7|A0A3B6B7X7_WHEAT Uncharacterized protein OS=Triticum aestivum OX=4565 PE=4 SV=1;tr|A0A3B6B7E5|A0A3B6B7E5_WHEAT Uncharacterized protein OS=Triticum aestivum OX=4565 PE=4 SV=1	VarR	8202.03
prot1166	A0A3B6B7S9;A0A3B6DM86;A0A3B6CFG7	tr|A0A3B6B7S9|A0A3B6B7S9_WHEAT Uncharacterized protein OS=Triticum aestivum OX=4565 PE=4 SV=1;tr|A0A3B6DM86|A0A3B6DM86_WHEAT Uncharacterized protein OS=Triticum aestivum OX=4565 PE=4 SV=1;tr|A0A3B6CFG7|A0A3B6CFG7_WHEAT Uncharacterized protein OS=Triticum a	VarG	0.0035ns
prot1166	A0A3B6B7S9;A0A3B6DM86;A0A3B6CFG7	tr|A0A3B6B7S9|A0A3B6B7S9_WHEAT Uncharacterized protein OS=Triticum aestivum OX=4565 PE=4 SV=1;tr|A0A3B6DM86|A0A3B6DM86_WHEAT Uncharacterized protein OS=Triticum aestivum OX=4565 PE=4 SV=1;tr|A0A3B6CFG7|A0A3B6CFG7_WHEAT Uncharacterized protein OS=Triticum a	VarLoc	0.0004ns
prot1166	A0A3B6B7S9;A0A3B6DM86;A0A3B6CFG7	tr|A0A3B6B7S9|A0A3B6B7S9_WHEAT Uncharacterized protein OS=Triticum aestivum OX=4565 PE=4 SV=1;tr|A0A3B6DM86|A0A3B6DM86_WHEAT Uncharacterized protein OS=Triticum aestivum OX=4565 PE=4 SV=1;tr|A0A3B6CFG7|A0A3B6CFG7_WHEAT Uncharacterized protein OS=Triticum a	VarR	4416.47
prot1174	A0A3B6B8E6;W5BVA4;A0A3B6B959;A0A3B6DQK3;A0A3B6DMI9;A0A3B6B861	tr|A0A3B6B8E6|A0A3B6B8E6_WHEAT Calreticulin OS=Triticum aestivum OX=4565 PE=3 SV=1;tr|W5BVA4|W5BVA4_WHEAT Calreticulin OS=Triticum aestivum OX=4565 GN=CAMPLR22A2D_LOCUS5386 PE=3 SV=1;tr|A0A3B6B959|A0A3B6B959_WHEAT Calreticulin OS=Triticum aestivum OX=4565	VarG	0.1107ns
prot1174	A0A3B6B8E6;W5BVA4;A0A3B6B959;A0A3B6DQK3;A0A3B6DMI9;A0A3B6B861	tr|A0A3B6B8E6|A0A3B6B8E6_WHEAT Calreticulin OS=Triticum aestivum OX=4565 PE=3 SV=1;tr|W5BVA4|W5BVA4_WHEAT Calreticulin OS=Triticum aestivum OX=4565 GN=CAMPLR22A2D_LOCUS5386 PE=3 SV=1;tr|A0A3B6B959|A0A3B6B959_WHEAT Calreticulin OS=Triticum aestivum OX=4565	VarLoc	0.0857ns
prot1174	A0A3B6B8E6;W5BVA4;A0A3B6B959;A0A3B6DQK3;A0A3B6DMI9;A0A3B6B861	tr|A0A3B6B8E6|A0A3B6B8E6_WHEAT Calreticulin OS=Triticum aestivum OX=4565 PE=3 SV=1;tr|W5BVA4|W5BVA4_WHEAT Calreticulin OS=Triticum aestivum OX=4565 GN=CAMPLR22A2D_LOCUS5386 PE=3 SV=1;tr|A0A3B6B959|A0A3B6B959_WHEAT Calreticulin OS=Triticum aestivum OX=4565	VarR	1.0942e+06
prot1178	A0A3B6B8S2	tr|A0A3B6B8S2|A0A3B6B8S2_WHEAT Uncharacterized protein OS=Triticum aestivum OX=4565 PE=3 SV=1	VarG	0.0114ns
prot1178	A0A3B6B8S2	tr|A0A3B6B8S2|A0A3B6B8S2_WHEAT Uncharacterized protein OS=Triticum aestivum OX=4565 PE=3 SV=1	VarLoc	5001.6173ns
prot1178	A0A3B6B8S2	tr|A0A3B6B8S2|A0A3B6B8S2_WHEAT Uncharacterized protein OS=Triticum aestivum OX=4565 PE=3 SV=1	VarR	7122.17
prot1181	A0A3B6B914	tr|A0A3B6B914|A0A3B6B914_WHEAT Peptidase A1 domain-containing protein OS=Triticum aestivum OX=4565 PE=3 SV=1	VarG	0.001ns
prot1181	A0A3B6B914	tr|A0A3B6B914|A0A3B6B914_WHEAT Peptidase A1 domain-containing protein OS=Triticum aestivum OX=4565 PE=3 SV=1	VarLoc	0.001ns
prot1181	A0A3B6B914	tr|A0A3B6B914|A0A3B6B914_WHEAT Peptidase A1 domain-containing protein OS=Triticum aestivum OX=4565 PE=3 SV=1	VarR	605.443
prot1182	A0A3B6B961;A0A3B6FK57;A0A3B6FJ99;A0A3B6CH41;A0A3B6CH77	tr|A0A3B6B961|A0A3B6B961_WHEAT Uncharacterized protein OS=Triticum aestivum OX=4565 PE=3 SV=1;tr|A0A3B6FK57|A0A3B6FK57_WHEAT Uncharacterized protein OS=Triticum aestivum OX=4565 PE=3 SV=1;tr|A0A3B6FJ99|A0A3B6FJ99_WHEAT Uncharacterized protein OS=Triticum a	VarG	0.0059ns
prot1182	A0A3B6B961;A0A3B6FK57;A0A3B6FJ99;A0A3B6CH41;A0A3B6CH77	tr|A0A3B6B961|A0A3B6B961_WHEAT Uncharacterized protein OS=Triticum aestivum OX=4565 PE=3 SV=1;tr|A0A3B6FK57|A0A3B6FK57_WHEAT Uncharacterized protein OS=Triticum aestivum OX=4565 PE=3 SV=1;tr|A0A3B6FJ99|A0A3B6FJ99_WHEAT Uncharacterized protein OS=Triticum a	VarLoc	0.0059ns
prot1182	A0A3B6B961;A0A3B6FK57;A0A3B6FJ99;A0A3B6CH41;A0A3B6CH77	tr|A0A3B6B961|A0A3B6B961_WHEAT Uncharacterized protein OS=Triticum aestivum OX=4565 PE=3 SV=1;tr|A0A3B6FK57|A0A3B6FK57_WHEAT Uncharacterized protein OS=Triticum aestivum OX=4565 PE=3 SV=1;tr|A0A3B6FJ99|A0A3B6FJ99_WHEAT Uncharacterized protein OS=Triticum a	VarR	58051.8
prot1188	A0A3B6B9R9;A0A3B6CGJ7;A0A3B6B9J0	tr|A0A3B6B9R9|A0A3B6B9R9_WHEAT Clathrin light chain OS=Triticum aestivum OX=4565 PE=3 SV=1;tr|A0A3B6CGJ7|A0A3B6CGJ7_WHEAT Clathrin light chain OS=Triticum aestivum OX=4565 PE=3 SV=1;tr|A0A3B6B9J0|A0A3B6B9J0_WHEAT Clathrin light chain OS=Triticum aestivum O	VarG	0.0043ns
prot1188	A0A3B6B9R9;A0A3B6CGJ7;A0A3B6B9J0	tr|A0A3B6B9R9|A0A3B6B9R9_WHEAT Clathrin light chain OS=Triticum aestivum OX=4565 PE=3 SV=1;tr|A0A3B6CGJ7|A0A3B6CGJ7_WHEAT Clathrin light chain OS=Triticum aestivum OX=4565 PE=3 SV=1;tr|A0A3B6B9J0|A0A3B6B9J0_WHEAT Clathrin light chain OS=Triticum aestivum O	VarLoc	554.4178ns
prot1188	A0A3B6B9R9;A0A3B6CGJ7;A0A3B6B9J0	tr|A0A3B6B9R9|A0A3B6B9R9_WHEAT Clathrin light chain OS=Triticum aestivum OX=4565 PE=3 SV=1;tr|A0A3B6CGJ7|A0A3B6CGJ7_WHEAT Clathrin light chain OS=Triticum aestivum OX=4565 PE=3 SV=1;tr|A0A3B6B9J0|A0A3B6B9J0_WHEAT Clathrin light chain OS=Triticum aestivum O	VarR	7558.17
prot1189	A0A3B6CJN8;A0A3B6DNK6;A0A3B6CHL2;A0A3B6B9S5	tr|A0A3B6CJN8|A0A3B6CJN8_WHEAT Uncharacterized protein OS=Triticum aestivum OX=4565 PE=4 SV=1;tr|A0A3B6DNK6|A0A3B6DNK6_WHEAT Importin N-terminal domain-containing protein OS=Triticum aestivum OX=4565 PE=4 SV=1;tr|A0A3B6CHL2|A0A3B6CHL2_WHEAT Importin N-term	VarG	786.6799ns
prot1189	A0A3B6CJN8;A0A3B6DNK6;A0A3B6CHL2;A0A3B6B9S5	tr|A0A3B6CJN8|A0A3B6CJN8_WHEAT Uncharacterized protein OS=Triticum aestivum OX=4565 PE=4 SV=1;tr|A0A3B6DNK6|A0A3B6DNK6_WHEAT Importin N-terminal domain-containing protein OS=Triticum aestivum OX=4565 PE=4 SV=1;tr|A0A3B6CHL2|A0A3B6CHL2_WHEAT Importin N-term	VarLoc	92.6446ns
prot1189	A0A3B6CJN8;A0A3B6DNK6;A0A3B6CHL2;A0A3B6B9S5	tr|A0A3B6CJN8|A0A3B6CJN8_WHEAT Uncharacterized protein OS=Triticum aestivum OX=4565 PE=4 SV=1;tr|A0A3B6DNK6|A0A3B6DNK6_WHEAT Importin N-terminal domain-containing protein OS=Triticum aestivum OX=4565 PE=4 SV=1;tr|A0A3B6CHL2|A0A3B6CHL2_WHEAT Importin N-term	VarR	6106.12
prot1190	A0A3B6BAD3;A0A1D5UR34	tr|A0A3B6BAD3|A0A3B6BAD3_WHEAT Uncharacterized protein OS=Triticum aestivum OX=4565 PE=3 SV=1;tr|A0A1D5UR34|A0A1D5UR34_WHEAT Uncharacterized protein OS=Triticum aestivum OX=4565 GN=CAMPLR22A2D_LOCUS5867 PE=3 SV=1	VarG	164311.2531ns
prot1190	A0A3B6BAD3;A0A1D5UR34	tr|A0A3B6BAD3|A0A3B6BAD3_WHEAT Uncharacterized protein OS=Triticum aestivum OX=4565 PE=3 SV=1;tr|A0A1D5UR34|A0A1D5UR34_WHEAT Uncharacterized protein OS=Triticum aestivum OX=4565 GN=CAMPLR22A2D_LOCUS5867 PE=3 SV=1	VarLoc	0.1206ns
prot1190	A0A3B6BAD3;A0A1D5UR34	tr|A0A3B6BAD3|A0A3B6BAD3_WHEAT Uncharacterized protein OS=Triticum aestivum OX=4565 PE=3 SV=1;tr|A0A1D5UR34|A0A1D5UR34_WHEAT Uncharacterized protein OS=Triticum aestivum OX=4565 GN=CAMPLR22A2D_LOCUS5867 PE=3 SV=1	VarR	1.19145e+06
prot1194	G3LT25;A0A3B6BXQ0;A0A3B6AQG3	tr|G3LT25|G3LT25_WHEAT Arginase OS=Triticum aestivum OX=4565 GN=arg PE=2 SV=1;tr|A0A3B6BXQ0|A0A3B6BXQ0_WHEAT Uncharacterized protein OS=Triticum aestivum OX=4565 PE=3 SV=1;tr|A0A3B6AQG3|A0A3B6AQG3_WHEAT Uncharacterized protein OS=Triticum aestivum OX=4565	VarG	3541.5964*
prot1194	G3LT25;A0A3B6BXQ0;A0A3B6AQG3	tr|G3LT25|G3LT25_WHEAT Arginase OS=Triticum aestivum OX=4565 GN=arg PE=2 SV=1;tr|A0A3B6BXQ0|A0A3B6BXQ0_WHEAT Uncharacterized protein OS=Triticum aestivum OX=4565 PE=3 SV=1;tr|A0A3B6AQG3|A0A3B6AQG3_WHEAT Uncharacterized protein OS=Triticum aestivum OX=4565	VarLoc	677.4359ns
prot1194	G3LT25;A0A3B6BXQ0;A0A3B6AQG3	tr|G3LT25|G3LT25_WHEAT Arginase OS=Triticum aestivum OX=4565 GN=arg PE=2 SV=1;tr|A0A3B6BXQ0|A0A3B6BXQ0_WHEAT Uncharacterized protein OS=Triticum aestivum OX=4565 PE=3 SV=1;tr|A0A3B6AQG3|A0A3B6AQG3_WHEAT Uncharacterized protein OS=Triticum aestivum OX=4565	VarR	4361.06
prot1200	A0A3B6BYE7	tr|A0A3B6BYE7|A0A3B6BYE7_WHEAT Uncharacterized protein OS=Triticum aestivum OX=4565 PE=4 SV=1	VarG	8035.4844*
prot1200	A0A3B6BYE7	tr|A0A3B6BYE7|A0A3B6BYE7_WHEAT Uncharacterized protein OS=Triticum aestivum OX=4565 PE=4 SV=1	VarLoc	3955.2158ns
prot1200	A0A3B6BYE7	tr|A0A3B6BYE7|A0A3B6BYE7_WHEAT Uncharacterized protein OS=Triticum aestivum OX=4565 PE=4 SV=1	VarR	14023.1
prot1208	W5C5N9;A0A3B6C0D4	tr|W5C5N9|W5C5N9_WHEAT Uncharacterized protein OS=Triticum aestivum OX=4565 GN=CAMPLR22A2D_LOCUS969 PE=4 SV=1;tr|A0A3B6C0D4|A0A3B6C0D4_WHEAT Uncharacterized protein OS=Triticum aestivum OX=4565 PE=4 SV=1	VarG	3821.3633ns
prot1208	W5C5N9;A0A3B6C0D4	tr|W5C5N9|W5C5N9_WHEAT Uncharacterized protein OS=Triticum aestivum OX=4565 GN=CAMPLR22A2D_LOCUS969 PE=4 SV=1;tr|A0A3B6C0D4|A0A3B6C0D4_WHEAT Uncharacterized protein OS=Triticum aestivum OX=4565 PE=4 SV=1	VarLoc	0.0037ns
prot1208	W5C5N9;A0A3B6C0D4	tr|W5C5N9|W5C5N9_WHEAT Uncharacterized protein OS=Triticum aestivum OX=4565 GN=CAMPLR22A2D_LOCUS969 PE=4 SV=1;tr|A0A3B6C0D4|A0A3B6C0D4_WHEAT Uncharacterized protein OS=Triticum aestivum OX=4565 PE=4 SV=1	VarR	36363.5
prot1212	A0A3B6C0M4;A0A3B6C380	tr|A0A3B6C0M4|A0A3B6C0M4_WHEAT Xylose isomerase OS=Triticum aestivum OX=4565 PE=3 SV=1;tr|A0A3B6C380|A0A3B6C380_WHEAT Xylose isomerase OS=Triticum aestivum OX=4565 PE=3 SV=1	VarG	0.0167ns
prot1212	A0A3B6C0M4;A0A3B6C380	tr|A0A3B6C0M4|A0A3B6C0M4_WHEAT Xylose isomerase OS=Triticum aestivum OX=4565 PE=3 SV=1;tr|A0A3B6C380|A0A3B6C380_WHEAT Xylose isomerase OS=Triticum aestivum OX=4565 PE=3 SV=1	VarLoc	27260.3142ns
prot1212	A0A3B6C0M4;A0A3B6C380	tr|A0A3B6C0M4|A0A3B6C0M4_WHEAT Xylose isomerase OS=Triticum aestivum OX=4565 PE=3 SV=1;tr|A0A3B6C380|A0A3B6C380_WHEAT Xylose isomerase OS=Triticum aestivum OX=4565 PE=3 SV=1	VarR	143844
prot1217	A0A3B6D7T9;A0A3B6C120;A0A3B6AT05	tr|A0A3B6D7T9|A0A3B6D7T9_WHEAT Nop domain-containing protein OS=Triticum aestivum OX=4565 PE=4 SV=1;tr|A0A3B6C120|A0A3B6C120_WHEAT Nop domain-containing protein OS=Triticum aestivum OX=4565 PE=4 SV=1;tr|A0A3B6AT05|A0A3B6AT05_WHEAT Nop domain-containing pro	VarG	0.0027ns
prot1217	A0A3B6D7T9;A0A3B6C120;A0A3B6AT05	tr|A0A3B6D7T9|A0A3B6D7T9_WHEAT Nop domain-containing protein OS=Triticum aestivum OX=4565 PE=4 SV=1;tr|A0A3B6C120|A0A3B6C120_WHEAT Nop domain-containing protein OS=Triticum aestivum OX=4565 PE=4 SV=1;tr|A0A3B6AT05|A0A3B6AT05_WHEAT Nop domain-containing pro	VarLoc	0.0014ns
prot1217	A0A3B6D7T9;A0A3B6C120;A0A3B6AT05	tr|A0A3B6D7T9|A0A3B6D7T9_WHEAT Nop domain-containing protein OS=Triticum aestivum OX=4565 PE=4 SV=1;tr|A0A3B6C120|A0A3B6C120_WHEAT Nop domain-containing protein OS=Triticum aestivum OX=4565 PE=4 SV=1;tr|A0A3B6AT05|A0A3B6AT05_WHEAT Nop domain-containing pro	VarR	12355.6
prot1218	A0A3B6C126	tr|A0A3B6C126|A0A3B6C126_WHEAT Cysteine proteinase inhibitor OS=Triticum aestivum OX=4565 PE=3 SV=1	VarG	0.0045ns
prot1218	A0A3B6C126	tr|A0A3B6C126|A0A3B6C126_WHEAT Cysteine proteinase inhibitor OS=Triticum aestivum OX=4565 PE=3 SV=1	VarLoc	1504.1627ns
prot1218	A0A3B6C126	tr|A0A3B6C126|A0A3B6C126_WHEAT Cysteine proteinase inhibitor OS=Triticum aestivum OX=4565 PE=3 SV=1	VarR	7717.88
prot1220	A0A3B6C1C0;A0A3B6C197	tr|A0A3B6C1C0|A0A3B6C1C0_WHEAT Uncharacterized protein OS=Triticum aestivum OX=4565 PE=3 SV=1;tr|A0A3B6C197|A0A3B6C197_WHEAT Uncharacterized protein OS=Triticum aestivum OX=4565 PE=3 SV=1	VarG	0.0151ns
prot1220	A0A3B6C1C0;A0A3B6C197	tr|A0A3B6C1C0|A0A3B6C1C0_WHEAT Uncharacterized protein OS=Triticum aestivum OX=4565 PE=3 SV=1;tr|A0A3B6C197|A0A3B6C197_WHEAT Uncharacterized protein OS=Triticum aestivum OX=4565 PE=3 SV=1	VarLoc	53538.7881ns
prot1220	A0A3B6C1C0;A0A3B6C197	tr|A0A3B6C1C0|A0A3B6C1C0_WHEAT Uncharacterized protein OS=Triticum aestivum OX=4565 PE=3 SV=1;tr|A0A3B6C197|A0A3B6C197_WHEAT Uncharacterized protein OS=Triticum aestivum OX=4565 PE=3 SV=1	VarR	149383
prot1225	A0A3B6C1V4	tr|A0A3B6C1V4|A0A3B6C1V4_WHEAT Transket_pyr domain-containing protein OS=Triticum aestivum OX=4565 PE=4 SV=1	VarG	2537.4714ns
prot1225	A0A3B6C1V4	tr|A0A3B6C1V4|A0A3B6C1V4_WHEAT Transket_pyr domain-containing protein OS=Triticum aestivum OX=4565 PE=4 SV=1	VarLoc	0.0015ns
prot1225	A0A3B6C1V4	tr|A0A3B6C1V4|A0A3B6C1V4_WHEAT Transket_pyr domain-containing protein OS=Triticum aestivum OX=4565 PE=4 SV=1	VarR	14774.1
prot1231	A0A3B6C2G3	tr|A0A3B6C2G3|A0A3B6C2G3_WHEAT Sucrose synthase OS=Triticum aestivum OX=4565 PE=3 SV=1	VarG	3.7957ns
prot1231	A0A3B6C2G3	tr|A0A3B6C2G3|A0A3B6C2G3_WHEAT Sucrose synthase OS=Triticum aestivum OX=4565 PE=3 SV=1	VarLoc	3.7957ns
prot1231	A0A3B6C2G3	tr|A0A3B6C2G3|A0A3B6C2G3_WHEAT Sucrose synthase OS=Triticum aestivum OX=4565 PE=3 SV=1	VarR	3.75098e+07
prot1239	W5C4B7;A0A3B6C3D5	tr|W5C4B7|W5C4B7_WHEAT Succinate--CoA ligase [ADP-forming] subunit alpha, mitochondrial OS=Triticum aestivum OX=4565 GN=CAMPLR22A2D_LOCUS1831 PE=3 SV=1;tr|A0A3B6C3D5|A0A3B6C3D5_WHEAT Succinate--CoA ligase [ADP-forming] subunit alpha, mitochondrial OS=Triti	VarG	0.0069ns
prot1239	W5C4B7;A0A3B6C3D5	tr|W5C4B7|W5C4B7_WHEAT Succinate--CoA ligase [ADP-forming] subunit alpha, mitochondrial OS=Triticum aestivum OX=4565 GN=CAMPLR22A2D_LOCUS1831 PE=3 SV=1;tr|A0A3B6C3D5|A0A3B6C3D5_WHEAT Succinate--CoA ligase [ADP-forming] subunit alpha, mitochondrial OS=Triti	VarLoc	3470.292ns
prot1239	W5C4B7;A0A3B6C3D5	tr|W5C4B7|W5C4B7_WHEAT Succinate--CoA ligase [ADP-forming] subunit alpha, mitochondrial OS=Triticum aestivum OX=4565 GN=CAMPLR22A2D_LOCUS1831 PE=3 SV=1;tr|A0A3B6C3D5|A0A3B6C3D5_WHEAT Succinate--CoA ligase [ADP-forming] subunit alpha, mitochondrial OS=Triti	VarR	20220
prot1246	A0A3B6DAF6;A0A3B6C486;W5C2S2	tr|A0A3B6DAF6|A0A3B6DAF6_WHEAT Uncharacterized protein OS=Triticum aestivum OX=4565 PE=4 SV=1;tr|A0A3B6C486|A0A3B6C486_WHEAT Uncharacterized protein OS=Triticum aestivum OX=4565 PE=4 SV=1;tr|W5C2S2|W5C2S2_WHEAT Uncharacterized protein OS=Triticum aestivum	VarG	1991.3156**
prot1246	A0A3B6DAF6;A0A3B6C486;W5C2S2	tr|A0A3B6DAF6|A0A3B6DAF6_WHEAT Uncharacterized protein OS=Triticum aestivum OX=4565 PE=4 SV=1;tr|A0A3B6C486|A0A3B6C486_WHEAT Uncharacterized protein OS=Triticum aestivum OX=4565 PE=4 SV=1;tr|W5C2S2|W5C2S2_WHEAT Uncharacterized protein OS=Triticum aestivum	VarLoc	762.1432ns
prot1246	A0A3B6DAF6;A0A3B6C486;W5C2S2	tr|A0A3B6DAF6|A0A3B6DAF6_WHEAT Uncharacterized protein OS=Triticum aestivum OX=4565 PE=4 SV=1;tr|A0A3B6C486|A0A3B6C486_WHEAT Uncharacterized protein OS=Triticum aestivum OX=4565 PE=4 SV=1;tr|W5C2S2|W5C2S2_WHEAT Uncharacterized protein OS=Triticum aestivum	VarR	2097.79
prot1247	A0A3B6C4A1;A0A3B6C6M3	tr|A0A3B6C4A1|A0A3B6C4A1_WHEAT Nudix hydrolase domain-containing protein OS=Triticum aestivum OX=4565 PE=4 SV=1;tr|A0A3B6C6M3|A0A3B6C6M3_WHEAT Nudix hydrolase domain-containing protein OS=Triticum aestivum OX=4565 PE=4 SV=1	VarG	0.002ns
prot1247	A0A3B6C4A1;A0A3B6C6M3	tr|A0A3B6C4A1|A0A3B6C4A1_WHEAT Nudix hydrolase domain-containing protein OS=Triticum aestivum OX=4565 PE=4 SV=1;tr|A0A3B6C6M3|A0A3B6C6M3_WHEAT Nudix hydrolase domain-containing protein OS=Triticum aestivum OX=4565 PE=4 SV=1	VarLoc	0.0008ns
prot1247	A0A3B6C4A1;A0A3B6C6M3	tr|A0A3B6C4A1|A0A3B6C4A1_WHEAT Nudix hydrolase domain-containing protein OS=Triticum aestivum OX=4565 PE=4 SV=1;tr|A0A3B6C6M3|A0A3B6C6M3_WHEAT Nudix hydrolase domain-containing protein OS=Triticum aestivum OX=4565 PE=4 SV=1	VarR	8344.28
prot1252	A0A3B6C521	tr|A0A3B6C521|A0A3B6C521_WHEAT 40S ribosomal protein S12 OS=Triticum aestivum OX=4565 PE=3 SV=1	VarG	0.215ns
prot1252	A0A3B6C521	tr|A0A3B6C521|A0A3B6C521_WHEAT 40S ribosomal protein S12 OS=Triticum aestivum OX=4565 PE=3 SV=1	VarLoc	0.07ns
prot1252	A0A3B6C521	tr|A0A3B6C521|A0A3B6C521_WHEAT 40S ribosomal protein S12 OS=Triticum aestivum OX=4565 PE=3 SV=1	VarR	691868
prot1253	A0A3B6C571	tr|A0A3B6C571|A0A3B6C571_WHEAT Ribosomal_L18e/L15P domain-containing protein OS=Triticum aestivum OX=4565 PE=3 SV=1	VarG	134.1664ns
prot1253	A0A3B6C571	tr|A0A3B6C571|A0A3B6C571_WHEAT Ribosomal_L18e/L15P domain-containing protein OS=Triticum aestivum OX=4565 PE=3 SV=1	VarLoc	651.0135*
prot1253	A0A3B6C571	tr|A0A3B6C571|A0A3B6C571_WHEAT Ribosomal_L18e/L15P domain-containing protein OS=Triticum aestivum OX=4565 PE=3 SV=1	VarR	1200.14
prot1258	A0A3B6C600;A0A3B6DA84;A0A3B6C3F5;A0A3B6C3N4;A0A3B6DAC4;A0A3B6AWB5;A0A3B6DDJ6	tr|A0A3B6C600|A0A3B6C600_WHEAT Importin N-terminal domain-containing protein OS=Triticum aestivum OX=4565 PE=4 SV=1;tr|A0A3B6DA84|A0A3B6DA84_WHEAT Importin N-terminal domain-containing protein OS=Triticum aestivum OX=4565 PE=4 SV=1;tr|A0A3B6C3F5|A0A3B6C3F5	VarG	0.0015ns
prot1258	A0A3B6C600;A0A3B6DA84;A0A3B6C3F5;A0A3B6C3N4;A0A3B6DAC4;A0A3B6AWB5;A0A3B6DDJ6	tr|A0A3B6C600|A0A3B6C600_WHEAT Importin N-terminal domain-containing protein OS=Triticum aestivum OX=4565 PE=4 SV=1;tr|A0A3B6DA84|A0A3B6DA84_WHEAT Importin N-terminal domain-containing protein OS=Triticum aestivum OX=4565 PE=4 SV=1;tr|A0A3B6C3F5|A0A3B6C3F5	VarLoc	0.0053ns
prot1258	A0A3B6C600;A0A3B6DA84;A0A3B6C3F5;A0A3B6C3N4;A0A3B6DAC4;A0A3B6AWB5;A0A3B6DDJ6	tr|A0A3B6C600|A0A3B6C600_WHEAT Importin N-terminal domain-containing protein OS=Triticum aestivum OX=4565 PE=4 SV=1;tr|A0A3B6DA84|A0A3B6DA84_WHEAT Importin N-terminal domain-containing protein OS=Triticum aestivum OX=4565 PE=4 SV=1;tr|A0A3B6C3F5|A0A3B6C3F5	VarR	14410.8
prot1261	A0A3B6C6H4	tr|A0A3B6C6H4|A0A3B6C6H4_WHEAT PKS_ER domain-containing protein OS=Triticum aestivum OX=4565 PE=4 SV=1	VarG	0.0005ns
prot1261	A0A3B6C6H4	tr|A0A3B6C6H4|A0A3B6C6H4_WHEAT PKS_ER domain-containing protein OS=Triticum aestivum OX=4565 PE=4 SV=1	VarLoc	104.5286ns
prot1261	A0A3B6C6H4	tr|A0A3B6C6H4|A0A3B6C6H4_WHEAT PKS_ER domain-containing protein OS=Triticum aestivum OX=4565 PE=4 SV=1	VarR	1491.73
prot1266	A0A3B6C7C1	tr|A0A3B6C7C1|A0A3B6C7C1_WHEAT DUF4149 domain-containing protein OS=Triticum aestivum OX=4565 PE=4 SV=1	VarG	0.0036ns
prot1266	A0A3B6C7C1	tr|A0A3B6C7C1|A0A3B6C7C1_WHEAT DUF4149 domain-containing protein OS=Triticum aestivum OX=4565 PE=4 SV=1	VarLoc	701.7383ns
prot1266	A0A3B6C7C1	tr|A0A3B6C7C1|A0A3B6C7C1_WHEAT DUF4149 domain-containing protein OS=Triticum aestivum OX=4565 PE=4 SV=1	VarR	2276.66
prot1271	A0A3B6C7S5;A0A1D5URR5	tr|A0A3B6C7S5|A0A3B6C7S5_WHEAT Oxidored_FMN domain-containing protein OS=Triticum aestivum OX=4565 PE=4 SV=1;tr|A0A1D5URR5|A0A1D5URR5_WHEAT Oxidored_FMN domain-containing protein OS=Triticum aestivum OX=4565 GN=CAMPLR22A2D_LOCUS3112 PE=4 SV=1	VarG	0.0005ns
prot1271	A0A3B6C7S5;A0A1D5URR5	tr|A0A3B6C7S5|A0A3B6C7S5_WHEAT Oxidored_FMN domain-containing protein OS=Triticum aestivum OX=4565 PE=4 SV=1;tr|A0A1D5URR5|A0A1D5URR5_WHEAT Oxidored_FMN domain-containing protein OS=Triticum aestivum OX=4565 GN=CAMPLR22A2D_LOCUS3112 PE=4 SV=1	VarLoc	0.0005ns
prot1271	A0A3B6C7S5;A0A1D5URR5	tr|A0A3B6C7S5|A0A3B6C7S5_WHEAT Oxidored_FMN domain-containing protein OS=Triticum aestivum OX=4565 PE=4 SV=1;tr|A0A1D5URR5|A0A1D5URR5_WHEAT Oxidored_FMN domain-containing protein OS=Triticum aestivum OX=4565 GN=CAMPLR22A2D_LOCUS3112 PE=4 SV=1	VarR	4640.69
prot1272	A0A3B6C7Y4	tr|A0A3B6C7Y4|A0A3B6C7Y4_WHEAT Aldo_ket_red domain-containing protein OS=Triticum aestivum OX=4565 PE=4 SV=1	VarG	3323.3846ns
prot1272	A0A3B6C7Y4	tr|A0A3B6C7Y4|A0A3B6C7Y4_WHEAT Aldo_ket_red domain-containing protein OS=Triticum aestivum OX=4565 PE=4 SV=1	VarLoc	6736.1765***
prot1272	A0A3B6C7Y4	tr|A0A3B6C7Y4|A0A3B6C7Y4_WHEAT Aldo_ket_red domain-containing protein OS=Triticum aestivum OX=4565 PE=4 SV=1	VarR	10771.1
prot1277	A0A3B6DFJ8;A0A3B6C8L8;A0A3B6C8M0;A0A3B6DFB5;A0A3B6C8G5;A0A3B6B0S4;A0A3B6B1P0;A0A3B6DIT3;A0A3B6CAZ1	tr|A0A3B6DFJ8|A0A3B6DFJ8_WHEAT Amine oxidase OS=Triticum aestivum OX=4565 PE=3 SV=1;tr|A0A3B6C8L8|A0A3B6C8L8_WHEAT Amine oxidase OS=Triticum aestivum OX=4565 PE=3 SV=1;tr|A0A3B6C8M0|A0A3B6C8M0_WHEAT Amine oxidase OS=Triticum aestivum OX=4565 PE=3 SV=1;tr|A	VarG	318.9974ns
prot1277	A0A3B6DFJ8;A0A3B6C8L8;A0A3B6C8M0;A0A3B6DFB5;A0A3B6C8G5;A0A3B6B0S4;A0A3B6B1P0;A0A3B6DIT3;A0A3B6CAZ1	tr|A0A3B6DFJ8|A0A3B6DFJ8_WHEAT Amine oxidase OS=Triticum aestivum OX=4565 PE=3 SV=1;tr|A0A3B6C8L8|A0A3B6C8L8_WHEAT Amine oxidase OS=Triticum aestivum OX=4565 PE=3 SV=1;tr|A0A3B6C8M0|A0A3B6C8M0_WHEAT Amine oxidase OS=Triticum aestivum OX=4565 PE=3 SV=1;tr|A	VarLoc	0.0001ns
prot1277	A0A3B6DFJ8;A0A3B6C8L8;A0A3B6C8M0;A0A3B6DFB5;A0A3B6C8G5;A0A3B6B0S4;A0A3B6B1P0;A0A3B6DIT3;A0A3B6CAZ1	tr|A0A3B6DFJ8|A0A3B6DFJ8_WHEAT Amine oxidase OS=Triticum aestivum OX=4565 PE=3 SV=1;tr|A0A3B6C8L8|A0A3B6C8L8_WHEAT Amine oxidase OS=Triticum aestivum OX=4565 PE=3 SV=1;tr|A0A3B6C8M0|A0A3B6C8M0_WHEAT Amine oxidase OS=Triticum aestivum OX=4565 PE=3 SV=1;tr|A	VarR	1141.63
prot1278	A0A3B6C8P0;A0A3B6C8T5	tr|A0A3B6C8P0|A0A3B6C8P0_WHEAT Uncharacterized protein OS=Triticum aestivum OX=4565 PE=4 SV=1;tr|A0A3B6C8T5|A0A3B6C8T5_WHEAT Uncharacterized protein OS=Triticum aestivum OX=4565 PE=4 SV=1	VarG	0.0001ns
prot1278	A0A3B6C8P0;A0A3B6C8T5	tr|A0A3B6C8P0|A0A3B6C8P0_WHEAT Uncharacterized protein OS=Triticum aestivum OX=4565 PE=4 SV=1;tr|A0A3B6C8T5|A0A3B6C8T5_WHEAT Uncharacterized protein OS=Triticum aestivum OX=4565 PE=4 SV=1	VarLoc	173.9656ns
prot1278	A0A3B6C8P0;A0A3B6C8T5	tr|A0A3B6C8P0|A0A3B6C8P0_WHEAT Uncharacterized protein OS=Triticum aestivum OX=4565 PE=4 SV=1;tr|A0A3B6C8T5|A0A3B6C8T5_WHEAT Uncharacterized protein OS=Triticum aestivum OX=4565 PE=4 SV=1	VarR	1469.9
prot1280	A0A3B6C8P4	tr|A0A3B6C8P4|A0A3B6C8P4_WHEAT Protein-L-isoaspartate O-methyltransferase OS=Triticum aestivum OX=4565 PE=3 SV=1	VarG	0.0011ns
prot1280	A0A3B6C8P4	tr|A0A3B6C8P4|A0A3B6C8P4_WHEAT Protein-L-isoaspartate O-methyltransferase OS=Triticum aestivum OX=4565 PE=3 SV=1	VarLoc	1559.8634ns
prot1280	A0A3B6C8P4	tr|A0A3B6C8P4|A0A3B6C8P4_WHEAT Protein-L-isoaspartate O-methyltransferase OS=Triticum aestivum OX=4565 PE=3 SV=1	VarR	11130.4
prot1281	A0A3B6C8T1;A0A3B6B0H8	tr|A0A3B6C8T1|A0A3B6C8T1_WHEAT PCI domain-containing protein OS=Triticum aestivum OX=4565 PE=4 SV=1;tr|A0A3B6B0H8|A0A3B6B0H8_WHEAT PCI domain-containing protein OS=Triticum aestivum OX=4565 PE=4 SV=1	VarG	0.0003ns
prot1281	A0A3B6C8T1;A0A3B6B0H8	tr|A0A3B6C8T1|A0A3B6C8T1_WHEAT PCI domain-containing protein OS=Triticum aestivum OX=4565 PE=4 SV=1;tr|A0A3B6B0H8|A0A3B6B0H8_WHEAT PCI domain-containing protein OS=Triticum aestivum OX=4565 PE=4 SV=1	VarLoc	292.4771ns
prot1281	A0A3B6C8T1;A0A3B6B0H8	tr|A0A3B6C8T1|A0A3B6C8T1_WHEAT PCI domain-containing protein OS=Triticum aestivum OX=4565 PE=4 SV=1;tr|A0A3B6B0H8|A0A3B6B0H8_WHEAT PCI domain-containing protein OS=Triticum aestivum OX=4565 PE=4 SV=1	VarR	752.822
prot1282	A0A3B6C8Z3	tr|A0A3B6C8Z3|A0A3B6C8Z3_WHEAT Malate synthase OS=Triticum aestivum OX=4565 PE=3 SV=1	VarG	0.0007ns
prot1282	A0A3B6C8Z3	tr|A0A3B6C8Z3|A0A3B6C8Z3_WHEAT Malate synthase OS=Triticum aestivum OX=4565 PE=3 SV=1	VarLoc	2027.8764ns
prot1282	A0A3B6C8Z3	tr|A0A3B6C8Z3|A0A3B6C8Z3_WHEAT Malate synthase OS=Triticum aestivum OX=4565 PE=3 SV=1	VarR	6879.49
prot1285	A0A3B6C954	tr|A0A3B6C954|A0A3B6C954_WHEAT MI domain-containing protein OS=Triticum aestivum OX=4565 PE=4 SV=1	VarG	1014.0107ns
prot1285	A0A3B6C954	tr|A0A3B6C954|A0A3B6C954_WHEAT MI domain-containing protein OS=Triticum aestivum OX=4565 PE=4 SV=1	VarLoc	1799.4831ns
prot1285	A0A3B6C954	tr|A0A3B6C954|A0A3B6C954_WHEAT MI domain-containing protein OS=Triticum aestivum OX=4565 PE=4 SV=1	VarR	10475.2
prot1286	A0A3B6C9G4;A0A3B6C9E5;A0A3B6DH02;A0A3B6C9A8;A0A3B6B2Q2;A0A3B6B1U3	tr|A0A3B6C9G4|A0A3B6C9G4_WHEAT Uncharacterized protein OS=Triticum aestivum OX=4565 PE=4 SV=1;tr|A0A3B6C9E5|A0A3B6C9E5_WHEAT Uncharacterized protein OS=Triticum aestivum OX=4565 PE=4 SV=1;tr|A0A3B6DH02|A0A3B6DH02_WHEAT Uncharacterized protein OS=Triticum a	VarG	339.691*
prot1286	A0A3B6C9G4;A0A3B6C9E5;A0A3B6DH02;A0A3B6C9A8;A0A3B6B2Q2;A0A3B6B1U3	tr|A0A3B6C9G4|A0A3B6C9G4_WHEAT Uncharacterized protein OS=Triticum aestivum OX=4565 PE=4 SV=1;tr|A0A3B6C9E5|A0A3B6C9E5_WHEAT Uncharacterized protein OS=Triticum aestivum OX=4565 PE=4 SV=1;tr|A0A3B6DH02|A0A3B6DH02_WHEAT Uncharacterized protein OS=Triticum a	VarLoc	31.8859ns
prot1286	A0A3B6C9G4;A0A3B6C9E5;A0A3B6DH02;A0A3B6C9A8;A0A3B6B2Q2;A0A3B6B1U3	tr|A0A3B6C9G4|A0A3B6C9G4_WHEAT Uncharacterized protein OS=Triticum aestivum OX=4565 PE=4 SV=1;tr|A0A3B6C9E5|A0A3B6C9E5_WHEAT Uncharacterized protein OS=Triticum aestivum OX=4565 PE=4 SV=1;tr|A0A3B6DH02|A0A3B6DH02_WHEAT Uncharacterized protein OS=Triticum a	VarR	27.0888
prot1288	A0A3B6C9D0;A0A3B6C715;A0A3B6C701	tr|A0A3B6C9D0|A0A3B6C9D0_WHEAT Aamy domain-containing protein OS=Triticum aestivum OX=4565 PE=4 SV=1;tr|A0A3B6C715|A0A3B6C715_WHEAT Aamy domain-containing protein OS=Triticum aestivum OX=4565 PE=4 SV=1;tr|A0A3B6C701|A0A3B6C701_WHEAT Aamy domain-containing	VarG	0.1281ns
prot1288	A0A3B6C9D0;A0A3B6C715;A0A3B6C701	tr|A0A3B6C9D0|A0A3B6C9D0_WHEAT Aamy domain-containing protein OS=Triticum aestivum OX=4565 PE=4 SV=1;tr|A0A3B6C715|A0A3B6C715_WHEAT Aamy domain-containing protein OS=Triticum aestivum OX=4565 PE=4 SV=1;tr|A0A3B6C701|A0A3B6C701_WHEAT Aamy domain-containing	VarLoc	0.1281ns
prot1288	A0A3B6C9D0;A0A3B6C715;A0A3B6C701	tr|A0A3B6C9D0|A0A3B6C9D0_WHEAT Aamy domain-containing protein OS=Triticum aestivum OX=4565 PE=4 SV=1;tr|A0A3B6C715|A0A3B6C715_WHEAT Aamy domain-containing protein OS=Triticum aestivum OX=4565 PE=4 SV=1;tr|A0A3B6C701|A0A3B6C701_WHEAT Aamy domain-containing	VarR	1.26549e+06
prot1289	A0A3B6C9E7	tr|A0A3B6C9E7|A0A3B6C9E7_WHEAT Glutaredoxin domain-containing protein OS=Triticum aestivum OX=4565 PE=1 SV=1	VarG	1383.3027ns
prot1289	A0A3B6C9E7	tr|A0A3B6C9E7|A0A3B6C9E7_WHEAT Glutaredoxin domain-containing protein OS=Triticum aestivum OX=4565 PE=1 SV=1	VarLoc	9257.0417*
prot1289	A0A3B6C9E7	tr|A0A3B6C9E7|A0A3B6C9E7_WHEAT Glutaredoxin domain-containing protein OS=Triticum aestivum OX=4565 PE=1 SV=1	VarR	11795.2
prot1290	A0A3B6C9R6	tr|A0A3B6C9R6|A0A3B6C9R6_WHEAT Uncharacterized protein OS=Triticum aestivum OX=4565 PE=3 SV=1	VarG	1871.1588**
prot1290	A0A3B6C9R6	tr|A0A3B6C9R6|A0A3B6C9R6_WHEAT Uncharacterized protein OS=Triticum aestivum OX=4565 PE=3 SV=1	VarLoc	56.706ns
prot1290	A0A3B6C9R6	tr|A0A3B6C9R6|A0A3B6C9R6_WHEAT Uncharacterized protein OS=Triticum aestivum OX=4565 PE=3 SV=1	VarR	220.907
prot1292	A0A3B6CA63	tr|A0A3B6CA63|A0A3B6CA63_WHEAT Uncharacterized protein OS=Triticum aestivum OX=4565 PE=4 SV=1	VarG	140.9027ns
prot1292	A0A3B6CA63	tr|A0A3B6CA63|A0A3B6CA63_WHEAT Uncharacterized protein OS=Triticum aestivum OX=4565 PE=4 SV=1	VarLoc	39.0889ns
prot1292	A0A3B6CA63	tr|A0A3B6CA63|A0A3B6CA63_WHEAT Uncharacterized protein OS=Triticum aestivum OX=4565 PE=4 SV=1	VarR	84.8834
prot1295	A0A3B6CAR6;W5BQT6;A0A3B6B0I1	tr|A0A3B6CAR6|A0A3B6CAR6_WHEAT Uncharacterized protein OS=Triticum aestivum OX=4565 PE=3 SV=1;tr|W5BQT6|W5BQT6_WHEAT Uncharacterized protein OS=Triticum aestivum OX=4565 GN=CAMPLR22A2D_LOCUS3309 PE=3 SV=1;tr|A0A3B6B0I1|A0A3B6B0I1_WHEAT Uncharacterized prot	VarG	309.6655ns
prot1295	A0A3B6CAR6;W5BQT6;A0A3B6B0I1	tr|A0A3B6CAR6|A0A3B6CAR6_WHEAT Uncharacterized protein OS=Triticum aestivum OX=4565 PE=3 SV=1;tr|W5BQT6|W5BQT6_WHEAT Uncharacterized protein OS=Triticum aestivum OX=4565 GN=CAMPLR22A2D_LOCUS3309 PE=3 SV=1;tr|A0A3B6B0I1|A0A3B6B0I1_WHEAT Uncharacterized prot	VarLoc	1205.1231*
prot1295	A0A3B6CAR6;W5BQT6;A0A3B6B0I1	tr|A0A3B6CAR6|A0A3B6CAR6_WHEAT Uncharacterized protein OS=Triticum aestivum OX=4565 PE=3 SV=1;tr|W5BQT6|W5BQT6_WHEAT Uncharacterized protein OS=Triticum aestivum OX=4565 GN=CAMPLR22A2D_LOCUS3309 PE=3 SV=1;tr|A0A3B6B0I1|A0A3B6B0I1_WHEAT Uncharacterized prot	VarR	2593.01
prot1297	A0A3B6CBI3;A0A3B6CBK0;A0A3B6CDW4;A0A3B6CBD9	tr|A0A3B6CBI3|A0A3B6CBI3_WHEAT Uncharacterized protein OS=Triticum aestivum OX=4565 PE=4 SV=1;tr|A0A3B6CBK0|A0A3B6CBK0_WHEAT Uncharacterized protein OS=Triticum aestivum OX=4565 PE=4 SV=1;tr|A0A3B6CDW4|A0A3B6CDW4_WHEAT Uncharacterized protein OS=Triticum a	VarG	0.0447ns
prot1297	A0A3B6CBI3;A0A3B6CBK0;A0A3B6CDW4;A0A3B6CBD9	tr|A0A3B6CBI3|A0A3B6CBI3_WHEAT Uncharacterized protein OS=Triticum aestivum OX=4565 PE=4 SV=1;tr|A0A3B6CBK0|A0A3B6CBK0_WHEAT Uncharacterized protein OS=Triticum aestivum OX=4565 PE=4 SV=1;tr|A0A3B6CDW4|A0A3B6CDW4_WHEAT Uncharacterized protein OS=Triticum a	VarLoc	127851.0612**
prot1297	A0A3B6CBI3;A0A3B6CBK0;A0A3B6CDW4;A0A3B6CBD9	tr|A0A3B6CBI3|A0A3B6CBI3_WHEAT Uncharacterized protein OS=Triticum aestivum OX=4565 PE=4 SV=1;tr|A0A3B6CBK0|A0A3B6CBK0_WHEAT Uncharacterized protein OS=Triticum aestivum OX=4565 PE=4 SV=1;tr|A0A3B6CDW4|A0A3B6CDW4_WHEAT Uncharacterized protein OS=Triticum a	VarR	163801
prot1298	A0A3B6DF66;A0A3B6CBJ4	tr|A0A3B6DF66|A0A3B6DF66_WHEAT Uncharacterized protein OS=Triticum aestivum OX=4565 PE=4 SV=1;tr|A0A3B6CBJ4|A0A3B6CBJ4_WHEAT Uncharacterized protein OS=Triticum aestivum OX=4565 PE=4 SV=1	VarG	282.997ns
prot1298	A0A3B6DF66;A0A3B6CBJ4	tr|A0A3B6DF66|A0A3B6DF66_WHEAT Uncharacterized protein OS=Triticum aestivum OX=4565 PE=4 SV=1;tr|A0A3B6CBJ4|A0A3B6CBJ4_WHEAT Uncharacterized protein OS=Triticum aestivum OX=4565 PE=4 SV=1	VarLoc	0ns
prot1298	A0A3B6DF66;A0A3B6CBJ4	tr|A0A3B6DF66|A0A3B6DF66_WHEAT Uncharacterized protein OS=Triticum aestivum OX=4565 PE=4 SV=1;tr|A0A3B6CBJ4|A0A3B6CBJ4_WHEAT Uncharacterized protein OS=Triticum aestivum OX=4565 PE=4 SV=1	VarR	125.71
prot1301	A0A3B6CCF4	tr|A0A3B6CCF4|A0A3B6CCF4_WHEAT AAI domain-containing protein OS=Triticum aestivum OX=4565 PE=4 SV=1	VarG	0.0021ns
prot1301	A0A3B6CCF4	tr|A0A3B6CCF4|A0A3B6CCF4_WHEAT AAI domain-containing protein OS=Triticum aestivum OX=4565 PE=4 SV=1	VarLoc	0.0004ns
prot1301	A0A3B6CCF4	tr|A0A3B6CCF4|A0A3B6CCF4_WHEAT AAI domain-containing protein OS=Triticum aestivum OX=4565 PE=4 SV=1	VarR	2197.41
prot1306	A0A3B6CD30;A0A3B6DHQ8;W5AW93;A0A3B6B2T5	tr|A0A3B6CD30|A0A3B6CD30_WHEAT H15 domain-containing protein OS=Triticum aestivum OX=4565 PE=3 SV=1;tr|A0A3B6DHQ8|A0A3B6DHQ8_WHEAT H15 domain-containing protein OS=Triticum aestivum OX=4565 PE=3 SV=1;tr|W5AW93|W5AW93_WHEAT H15 domain-containing protein OS=	VarG	0.0096ns
prot1306	A0A3B6CD30;A0A3B6DHQ8;W5AW93;A0A3B6B2T5	tr|A0A3B6CD30|A0A3B6CD30_WHEAT H15 domain-containing protein OS=Triticum aestivum OX=4565 PE=3 SV=1;tr|A0A3B6DHQ8|A0A3B6DHQ8_WHEAT H15 domain-containing protein OS=Triticum aestivum OX=4565 PE=3 SV=1;tr|W5AW93|W5AW93_WHEAT H15 domain-containing protein OS=	VarLoc	135.0626ns
prot1306	A0A3B6CD30;A0A3B6DHQ8;W5AW93;A0A3B6B2T5	tr|A0A3B6CD30|A0A3B6CD30_WHEAT H15 domain-containing protein OS=Triticum aestivum OX=4565 PE=3 SV=1;tr|A0A3B6DHQ8|A0A3B6DHQ8_WHEAT H15 domain-containing protein OS=Triticum aestivum OX=4565 PE=3 SV=1;tr|W5AW93|W5AW93_WHEAT H15 domain-containing protein OS=	VarR	6002.52
prot1312	A0A3B6DNL0;A0A3B6CDM8;A0A3B6B6W7	tr|A0A3B6DNL0|A0A3B6DNL0_WHEAT Uncharacterized protein OS=Triticum aestivum OX=4565 PE=4 SV=1;tr|A0A3B6CDM8|A0A3B6CDM8_WHEAT Uncharacterized protein OS=Triticum aestivum OX=4565 PE=4 SV=1;tr|A0A3B6B6W7|A0A3B6B6W7_WHEAT Uncharacterized protein OS=Triticum a	VarG	609.4481ns
prot1312	A0A3B6DNL0;A0A3B6CDM8;A0A3B6B6W7	tr|A0A3B6DNL0|A0A3B6DNL0_WHEAT Uncharacterized protein OS=Triticum aestivum OX=4565 PE=4 SV=1;tr|A0A3B6CDM8|A0A3B6CDM8_WHEAT Uncharacterized protein OS=Triticum aestivum OX=4565 PE=4 SV=1;tr|A0A3B6B6W7|A0A3B6B6W7_WHEAT Uncharacterized protein OS=Triticum a	VarLoc	314.9495ns
prot1312	A0A3B6DNL0;A0A3B6CDM8;A0A3B6B6W7	tr|A0A3B6DNL0|A0A3B6DNL0_WHEAT Uncharacterized protein OS=Triticum aestivum OX=4565 PE=4 SV=1;tr|A0A3B6CDM8|A0A3B6CDM8_WHEAT Uncharacterized protein OS=Triticum aestivum OX=4565 PE=4 SV=1;tr|A0A3B6B6W7|A0A3B6B6W7_WHEAT Uncharacterized protein OS=Triticum a	VarR	3272.52
prot1313	A0A3B6CDR8	tr|A0A3B6CDR8|A0A3B6CDR8_WHEAT Epimerase domain-containing protein OS=Triticum aestivum OX=4565 PE=4 SV=1	VarG	146.9576ns
prot1313	A0A3B6CDR8	tr|A0A3B6CDR8|A0A3B6CDR8_WHEAT Epimerase domain-containing protein OS=Triticum aestivum OX=4565 PE=4 SV=1	VarLoc	39.2247ns
prot1313	A0A3B6CDR8	tr|A0A3B6CDR8|A0A3B6CDR8_WHEAT Epimerase domain-containing protein OS=Triticum aestivum OX=4565 PE=4 SV=1	VarR	202.531
prot1315	A0A3B6CE27	tr|A0A3B6CE27|A0A3B6CE27_WHEAT Adenosylhomocysteinase OS=Triticum aestivum OX=4565 PE=3 SV=1	VarG	7366.7655ns
prot1315	A0A3B6CE27	tr|A0A3B6CE27|A0A3B6CE27_WHEAT Adenosylhomocysteinase OS=Triticum aestivum OX=4565 PE=3 SV=1	VarLoc	0.0088ns
prot1315	A0A3B6CE27	tr|A0A3B6CE27|A0A3B6CE27_WHEAT Adenosylhomocysteinase OS=Triticum aestivum OX=4565 PE=3 SV=1	VarR	5529.86
prot1316	A0A3B6CE50;A0A3B6CE80;P32112;A0A3B6CE58	tr|A0A3B6CE50|A0A3B6CE50_WHEAT Adenosylhomocysteinase OS=Triticum aestivum OX=4565 PE=3 SV=1;tr|A0A3B6CE80|A0A3B6CE80_WHEAT Adenosylhomocysteinase OS=Triticum aestivum OX=4565 PE=3 SV=1;sp|P32112|SAHH_WHEAT Adenosylhomocysteinase OS=Triticum aestivum OX=45	VarG	0.1655ns
prot1316	A0A3B6CE50;A0A3B6CE80;P32112;A0A3B6CE58	tr|A0A3B6CE50|A0A3B6CE50_WHEAT Adenosylhomocysteinase OS=Triticum aestivum OX=4565 PE=3 SV=1;tr|A0A3B6CE80|A0A3B6CE80_WHEAT Adenosylhomocysteinase OS=Triticum aestivum OX=4565 PE=3 SV=1;sp|P32112|SAHH_WHEAT Adenosylhomocysteinase OS=Triticum aestivum OX=45	VarLoc	3022.8429ns
prot1316	A0A3B6CE50;A0A3B6CE80;P32112;A0A3B6CE58	tr|A0A3B6CE50|A0A3B6CE50_WHEAT Adenosylhomocysteinase OS=Triticum aestivum OX=4565 PE=3 SV=1;tr|A0A3B6CE80|A0A3B6CE80_WHEAT Adenosylhomocysteinase OS=Triticum aestivum OX=4565 PE=3 SV=1;sp|P32112|SAHH_WHEAT Adenosylhomocysteinase OS=Triticum aestivum OX=45	VarR	273418
prot1325	A0A3B6CFS9	tr|A0A3B6CFS9|A0A3B6CFS9_WHEAT Superoxide dismutase OS=Triticum aestivum OX=4565 PE=3 SV=1	VarG	34814.9638ns
prot1325	A0A3B6CFS9	tr|A0A3B6CFS9|A0A3B6CFS9_WHEAT Superoxide dismutase OS=Triticum aestivum OX=4565 PE=3 SV=1	VarLoc	107319.4273ns
prot1325	A0A3B6CFS9	tr|A0A3B6CFS9|A0A3B6CFS9_WHEAT Superoxide dismutase OS=Triticum aestivum OX=4565 PE=3 SV=1	VarR	176817
prot1326	A0A3B6CFZ3;A0A3B6CIB7;A0A3B6CG34	tr|A0A3B6CFZ3|A0A3B6CFZ3_WHEAT Calreticulin OS=Triticum aestivum OX=4565 PE=3 SV=1;tr|A0A3B6CIB7|A0A3B6CIB7_WHEAT Calreticulin OS=Triticum aestivum OX=4565 PE=3 SV=1;tr|A0A3B6CG34|A0A3B6CG34_WHEAT Calreticulin OS=Triticum aestivum OX=4565 PE=3 SV=1	VarG	0.0008ns
prot1326	A0A3B6CFZ3;A0A3B6CIB7;A0A3B6CG34	tr|A0A3B6CFZ3|A0A3B6CFZ3_WHEAT Calreticulin OS=Triticum aestivum OX=4565 PE=3 SV=1;tr|A0A3B6CIB7|A0A3B6CIB7_WHEAT Calreticulin OS=Triticum aestivum OX=4565 PE=3 SV=1;tr|A0A3B6CG34|A0A3B6CG34_WHEAT Calreticulin OS=Triticum aestivum OX=4565 PE=3 SV=1	VarLoc	0.001ns
prot1326	A0A3B6CFZ3;A0A3B6CIB7;A0A3B6CG34	tr|A0A3B6CFZ3|A0A3B6CFZ3_WHEAT Calreticulin OS=Triticum aestivum OX=4565 PE=3 SV=1;tr|A0A3B6CIB7|A0A3B6CIB7_WHEAT Calreticulin OS=Triticum aestivum OX=4565 PE=3 SV=1;tr|A0A3B6CG34|A0A3B6CG34_WHEAT Calreticulin OS=Triticum aestivum OX=4565 PE=3 SV=1	VarR	1997
prot1336	A0A3B6CHY0	tr|A0A3B6CHY0|A0A3B6CHY0_WHEAT AAI domain-containing protein OS=Triticum aestivum OX=4565 PE=4 SV=1	VarG	2326.2767ns
prot1336	A0A3B6CHY0	tr|A0A3B6CHY0|A0A3B6CHY0_WHEAT AAI domain-containing protein OS=Triticum aestivum OX=4565 PE=4 SV=1	VarLoc	0.0007ns
prot1336	A0A3B6CHY0	tr|A0A3B6CHY0|A0A3B6CHY0_WHEAT AAI domain-containing protein OS=Triticum aestivum OX=4565 PE=4 SV=1	VarR	7121.15
prot1340	A0A3B6D4N0;A0A3B6AQ52;A0A3B6APM5;A0A3B6BXY7;A0A3B6D4S5;A0A3B6ARD2;A0A3B6C0G8	tr|A0A3B6D4N0|A0A3B6D4N0_WHEAT TIP120 domain-containing protein OS=Triticum aestivum OX=4565 PE=4 SV=1;tr|A0A3B6AQ52|A0A3B6AQ52_WHEAT TIP120 domain-containing protein OS=Triticum aestivum OX=4565 PE=4 SV=1;tr|A0A3B6APM5|A0A3B6APM5_WHEAT TIP120 domain-conta	VarG	3574.0819ns
prot1340	A0A3B6D4N0;A0A3B6AQ52;A0A3B6APM5;A0A3B6BXY7;A0A3B6D4S5;A0A3B6ARD2;A0A3B6C0G8	tr|A0A3B6D4N0|A0A3B6D4N0_WHEAT TIP120 domain-containing protein OS=Triticum aestivum OX=4565 PE=4 SV=1;tr|A0A3B6AQ52|A0A3B6AQ52_WHEAT TIP120 domain-containing protein OS=Triticum aestivum OX=4565 PE=4 SV=1;tr|A0A3B6APM5|A0A3B6APM5_WHEAT TIP120 domain-conta	VarLoc	1503.3474ns
prot1340	A0A3B6D4N0;A0A3B6AQ52;A0A3B6APM5;A0A3B6BXY7;A0A3B6D4S5;A0A3B6ARD2;A0A3B6C0G8	tr|A0A3B6D4N0|A0A3B6D4N0_WHEAT TIP120 domain-containing protein OS=Triticum aestivum OX=4565 PE=4 SV=1;tr|A0A3B6AQ52|A0A3B6AQ52_WHEAT TIP120 domain-containing protein OS=Triticum aestivum OX=4565 PE=4 SV=1;tr|A0A3B6APM5|A0A3B6APM5_WHEAT TIP120 domain-conta	VarR	6800.21
prot1344	A0A3B6D5E7;A0A3B5YSP4	tr|A0A3B6D5E7|A0A3B6D5E7_WHEAT Glyco_hydro_18 domain-containing protein OS=Triticum aestivum OX=4565 PE=4 SV=1;tr|A0A3B5YSP4|A0A3B5YSP4_WHEAT Glyco_hydro_18 domain-containing protein OS=Triticum aestivum OX=4565 PE=4 SV=1	VarG	408.1287ns
prot1344	A0A3B6D5E7;A0A3B5YSP4	tr|A0A3B6D5E7|A0A3B6D5E7_WHEAT Glyco_hydro_18 domain-containing protein OS=Triticum aestivum OX=4565 PE=4 SV=1;tr|A0A3B5YSP4|A0A3B5YSP4_WHEAT Glyco_hydro_18 domain-containing protein OS=Triticum aestivum OX=4565 PE=4 SV=1	VarLoc	0.0004ns
prot1344	A0A3B6D5E7;A0A3B5YSP4	tr|A0A3B6D5E7|A0A3B6D5E7_WHEAT Glyco_hydro_18 domain-containing protein OS=Triticum aestivum OX=4565 PE=4 SV=1;tr|A0A3B5YSP4|A0A3B5YSP4_WHEAT Glyco_hydro_18 domain-containing protein OS=Triticum aestivum OX=4565 PE=4 SV=1	VarR	4143.44
prot1346	A0A3B6D6J5	tr|A0A3B6D6J5|A0A3B6D6J5_WHEAT PEROXIDASE_4 domain-containing protein OS=Triticum aestivum OX=4565 PE=3 SV=1	VarG	25335.718ns
prot1346	A0A3B6D6J5	tr|A0A3B6D6J5|A0A3B6D6J5_WHEAT PEROXIDASE_4 domain-containing protein OS=Triticum aestivum OX=4565 PE=3 SV=1	VarLoc	0.0355ns
prot1346	A0A3B6D6J5	tr|A0A3B6D6J5|A0A3B6D6J5_WHEAT PEROXIDASE_4 domain-containing protein OS=Triticum aestivum OX=4565 PE=3 SV=1	VarR	351151
prot1347	A0A3B6DAA8;A0A3B6D742;A0A3B6C021;A0A3B6C2M3	tr|A0A3B6DAA8|A0A3B6DAA8_WHEAT Uncharacterized protein OS=Triticum aestivum OX=4565 PE=4 SV=1;tr|A0A3B6D742|A0A3B6D742_WHEAT Uncharacterized protein OS=Triticum aestivum OX=4565 PE=4 SV=1;tr|A0A3B6C021|A0A3B6C021_WHEAT Uncharacterized protein OS=Triticum a	VarG	0.8192ns
prot1347	A0A3B6DAA8;A0A3B6D742;A0A3B6C021;A0A3B6C2M3	tr|A0A3B6DAA8|A0A3B6DAA8_WHEAT Uncharacterized protein OS=Triticum aestivum OX=4565 PE=4 SV=1;tr|A0A3B6D742|A0A3B6D742_WHEAT Uncharacterized protein OS=Triticum aestivum OX=4565 PE=4 SV=1;tr|A0A3B6C021|A0A3B6C021_WHEAT Uncharacterized protein OS=Triticum a	VarLoc	1.1925ns
prot1347	A0A3B6DAA8;A0A3B6D742;A0A3B6C021;A0A3B6C2M3	tr|A0A3B6DAA8|A0A3B6DAA8_WHEAT Uncharacterized protein OS=Triticum aestivum OX=4565 PE=4 SV=1;tr|A0A3B6D742|A0A3B6D742_WHEAT Uncharacterized protein OS=Triticum aestivum OX=4565 PE=4 SV=1;tr|A0A3B6C021|A0A3B6C021_WHEAT Uncharacterized protein OS=Triticum a	VarR	3.28374e+06
prot1348	A0A3B6D745	tr|A0A3B6D745|A0A3B6D745_WHEAT Peroxidase OS=Triticum aestivum OX=4565 PE=3 SV=1	VarG	2025.2891ns
prot1348	A0A3B6D745	tr|A0A3B6D745|A0A3B6D745_WHEAT Peroxidase OS=Triticum aestivum OX=4565 PE=3 SV=1	VarLoc	745.3081ns
prot1348	A0A3B6D745	tr|A0A3B6D745|A0A3B6D745_WHEAT Peroxidase OS=Triticum aestivum OX=4565 PE=3 SV=1	VarR	3477.26
prot1350	A0A3B6D7R2;A0A3B6ASY6;A0A3B6ASD2	tr|A0A3B6D7R2|A0A3B6D7R2_WHEAT Uncharacterized protein OS=Triticum aestivum OX=4565 PE=4 SV=1;tr|A0A3B6ASY6|A0A3B6ASY6_WHEAT Uncharacterized protein OS=Triticum aestivum OX=4565 PE=4 SV=1;tr|A0A3B6ASD2|A0A3B6ASD2_WHEAT Uncharacterized protein OS=Triticum a	VarG	64.7113ns
prot1350	A0A3B6D7R2;A0A3B6ASY6;A0A3B6ASD2	tr|A0A3B6D7R2|A0A3B6D7R2_WHEAT Uncharacterized protein OS=Triticum aestivum OX=4565 PE=4 SV=1;tr|A0A3B6ASY6|A0A3B6ASY6_WHEAT Uncharacterized protein OS=Triticum aestivum OX=4565 PE=4 SV=1;tr|A0A3B6ASD2|A0A3B6ASD2_WHEAT Uncharacterized protein OS=Triticum a	VarLoc	14.8208ns
prot1350	A0A3B6D7R2;A0A3B6ASY6;A0A3B6ASD2	tr|A0A3B6D7R2|A0A3B6D7R2_WHEAT Uncharacterized protein OS=Triticum aestivum OX=4565 PE=4 SV=1;tr|A0A3B6ASY6|A0A3B6ASY6_WHEAT Uncharacterized protein OS=Triticum aestivum OX=4565 PE=4 SV=1;tr|A0A3B6ASD2|A0A3B6ASD2_WHEAT Uncharacterized protein OS=Triticum a	VarR	377.612
prot1352	A0A3B6D889	tr|A0A3B6D889|A0A3B6D889_WHEAT Uncharacterized protein OS=Triticum aestivum OX=4565 PE=3 SV=1	VarG	0.0008ns
prot1352	A0A3B6D889	tr|A0A3B6D889|A0A3B6D889_WHEAT Uncharacterized protein OS=Triticum aestivum OX=4565 PE=3 SV=1	VarLoc	0.0003ns
prot1352	A0A3B6D889	tr|A0A3B6D889|A0A3B6D889_WHEAT Uncharacterized protein OS=Triticum aestivum OX=4565 PE=3 SV=1	VarR	512.319
prot1357	A0A3B6DA73;W5C909;A0A3B6ASY7;A0A3B6ARI7;A0A3B6ASF8	tr|A0A3B6DA73|A0A3B6DA73_WHEAT DAHP_synth_1 domain-containing protein OS=Triticum aestivum OX=4565 PE=3 SV=1;tr|W5C909|W5C909_WHEAT DAHP_synth_1 domain-containing protein OS=Triticum aestivum OX=4565 GN=CAMPLR22A2D_LOCUS854 PE=3 SV=1;tr|A0A3B6ASY7|A0A3B6AS	VarG	0.0002ns
prot1357	A0A3B6DA73;W5C909;A0A3B6ASY7;A0A3B6ARI7;A0A3B6ASF8	tr|A0A3B6DA73|A0A3B6DA73_WHEAT DAHP_synth_1 domain-containing protein OS=Triticum aestivum OX=4565 PE=3 SV=1;tr|W5C909|W5C909_WHEAT DAHP_synth_1 domain-containing protein OS=Triticum aestivum OX=4565 GN=CAMPLR22A2D_LOCUS854 PE=3 SV=1;tr|A0A3B6ASY7|A0A3B6AS	VarLoc	100.5389ns
prot1357	A0A3B6DA73;W5C909;A0A3B6ASY7;A0A3B6ARI7;A0A3B6ASF8	tr|A0A3B6DA73|A0A3B6DA73_WHEAT DAHP_synth_1 domain-containing protein OS=Triticum aestivum OX=4565 PE=3 SV=1;tr|W5C909|W5C909_WHEAT DAHP_synth_1 domain-containing protein OS=Triticum aestivum OX=4565 GN=CAMPLR22A2D_LOCUS854 PE=3 SV=1;tr|A0A3B6ASY7|A0A3B6AS	VarR	452.625
prot1360	A0A3B6DAM6;A0A2X0S1E5	tr|A0A3B6DAM6|A0A3B6DAM6_WHEAT NAD(P)-bd_dom domain-containing protein OS=Triticum aestivum OX=4565 PE=4 SV=1;tr|A0A2X0S1E5|A0A2X0S1E5_WHEAT NAD(P)-bd_dom domain-containing protein OS=Triticum aestivum OX=4565 GN=CAMPLR22A2D_LOCUS971 PE=4 SV=1	VarG	0.0003ns
prot1360	A0A3B6DAM6;A0A2X0S1E5	tr|A0A3B6DAM6|A0A3B6DAM6_WHEAT NAD(P)-bd_dom domain-containing protein OS=Triticum aestivum OX=4565 PE=4 SV=1;tr|A0A2X0S1E5|A0A2X0S1E5_WHEAT NAD(P)-bd_dom domain-containing protein OS=Triticum aestivum OX=4565 GN=CAMPLR22A2D_LOCUS971 PE=4 SV=1	VarLoc	0.0003ns
prot1360	A0A3B6DAM6;A0A2X0S1E5	tr|A0A3B6DAM6|A0A3B6DAM6_WHEAT NAD(P)-bd_dom domain-containing protein OS=Triticum aestivum OX=4565 PE=4 SV=1;tr|A0A2X0S1E5|A0A2X0S1E5_WHEAT NAD(P)-bd_dom domain-containing protein OS=Triticum aestivum OX=4565 GN=CAMPLR22A2D_LOCUS971 PE=4 SV=1	VarR	2664.11
prot1363	A0A3B6DB70	tr|A0A3B6DB70|A0A3B6DB70_WHEAT EF1_GNE domain-containing protein OS=Triticum aestivum OX=4565 PE=3 SV=1	VarG	0.2357ns
prot1363	A0A3B6DB70	tr|A0A3B6DB70|A0A3B6DB70_WHEAT EF1_GNE domain-containing protein OS=Triticum aestivum OX=4565 PE=3 SV=1	VarLoc	0.2357ns
prot1363	A0A3B6DB70	tr|A0A3B6DB70|A0A3B6DB70_WHEAT EF1_GNE domain-containing protein OS=Triticum aestivum OX=4565 PE=3 SV=1	VarR	2.32961e+06
prot1366	A0A3B6DCS5	tr|A0A3B6DCS5|A0A3B6DCS5_WHEAT Ribosomal_L18e/L15P domain-containing protein OS=Triticum aestivum OX=4565 PE=3 SV=1	VarG	0.0144ns
prot1366	A0A3B6DCS5	tr|A0A3B6DCS5|A0A3B6DCS5_WHEAT Ribosomal_L18e/L15P domain-containing protein OS=Triticum aestivum OX=4565 PE=3 SV=1	VarLoc	118060.0974***
prot1366	A0A3B6DCS5	tr|A0A3B6DCS5|A0A3B6DCS5_WHEAT Ribosomal_L18e/L15P domain-containing protein OS=Triticum aestivum OX=4565 PE=3 SV=1	VarR	142392
prot1368	A0A3B6DEB0;A0A3B6DDS7	tr|A0A3B6DEB0|A0A3B6DEB0_WHEAT Aamy domain-containing protein OS=Triticum aestivum OX=4565 PE=4 SV=1;tr|A0A3B6DDS7|A0A3B6DDS7_WHEAT Aamy domain-containing protein OS=Triticum aestivum OX=4565 PE=4 SV=1	VarG	0.0358ns
prot1368	A0A3B6DEB0;A0A3B6DDS7	tr|A0A3B6DEB0|A0A3B6DEB0_WHEAT Aamy domain-containing protein OS=Triticum aestivum OX=4565 PE=4 SV=1;tr|A0A3B6DDS7|A0A3B6DDS7_WHEAT Aamy domain-containing protein OS=Triticum aestivum OX=4565 PE=4 SV=1	VarLoc	11735.0845ns
prot1368	A0A3B6DEB0;A0A3B6DDS7	tr|A0A3B6DEB0|A0A3B6DEB0_WHEAT Aamy domain-containing protein OS=Triticum aestivum OX=4565 PE=4 SV=1;tr|A0A3B6DDS7|A0A3B6DDS7_WHEAT Aamy domain-containing protein OS=Triticum aestivum OX=4565 PE=4 SV=1	VarR	353329
prot1370	A0A3B6DDW7	tr|A0A3B6DDW7|A0A3B6DDW7_WHEAT SHSP domain-containing protein OS=Triticum aestivum OX=4565 PE=3 SV=1	VarG	2099.0299ns
prot1370	A0A3B6DDW7	tr|A0A3B6DDW7|A0A3B6DDW7_WHEAT SHSP domain-containing protein OS=Triticum aestivum OX=4565 PE=3 SV=1	VarLoc	11295.8096ns
prot1370	A0A3B6DDW7	tr|A0A3B6DDW7|A0A3B6DDW7_WHEAT SHSP domain-containing protein OS=Triticum aestivum OX=4565 PE=3 SV=1	VarR	18402.7
prot1372	A0A3B6DFG8	tr|A0A3B6DFG8|A0A3B6DFG8_WHEAT Aldo_ket_red domain-containing protein OS=Triticum aestivum OX=4565 PE=4 SV=1	VarG	552.8896ns
prot1372	A0A3B6DFG8	tr|A0A3B6DFG8|A0A3B6DFG8_WHEAT Aldo_ket_red domain-containing protein OS=Triticum aestivum OX=4565 PE=4 SV=1	VarLoc	1399.4528ns
prot1372	A0A3B6DFG8	tr|A0A3B6DFG8|A0A3B6DFG8_WHEAT Aldo_ket_red domain-containing protein OS=Triticum aestivum OX=4565 PE=4 SV=1	VarR	14941.3
prot1373	A0A3B6DFK7;W5AUU5;W5GCP8;A0A3B5Y6X4	tr|A0A3B6DFK7|A0A3B6DFK7_WHEAT Histone H3 OS=Triticum aestivum OX=4565 PE=3 SV=1;tr|W5AUU5|W5AUU5_WHEAT Histone H3 OS=Triticum aestivum OX=4565 GN=CAMPLR22A2D_LOCUS3182 PE=3 SV=1;tr|W5GCP8|W5GCP8_WHEAT Histone H3 OS=Triticum aestivum OX=4565 PE=3 SV=1;tr|A	VarG	0.0724ns
prot1373	A0A3B6DFK7;W5AUU5;W5GCP8;A0A3B5Y6X4	tr|A0A3B6DFK7|A0A3B6DFK7_WHEAT Histone H3 OS=Triticum aestivum OX=4565 PE=3 SV=1;tr|W5AUU5|W5AUU5_WHEAT Histone H3 OS=Triticum aestivum OX=4565 GN=CAMPLR22A2D_LOCUS3182 PE=3 SV=1;tr|W5GCP8|W5GCP8_WHEAT Histone H3 OS=Triticum aestivum OX=4565 PE=3 SV=1;tr|A	VarLoc	35640.6625***
prot1373	A0A3B6DFK7;W5AUU5;W5GCP8;A0A3B5Y6X4	tr|A0A3B6DFK7|A0A3B6DFK7_WHEAT Histone H3 OS=Triticum aestivum OX=4565 PE=3 SV=1;tr|W5AUU5|W5AUU5_WHEAT Histone H3 OS=Triticum aestivum OX=4565 GN=CAMPLR22A2D_LOCUS3182 PE=3 SV=1;tr|W5GCP8|W5GCP8_WHEAT Histone H3 OS=Triticum aestivum OX=4565 PE=3 SV=1;tr|A	VarR	45227.3
prot1380	W5AY37;A0A3B6DHH9	tr|W5AY37|W5AY37_WHEAT Protein kinase domain-containing protein OS=Triticum aestivum OX=4565 PE=3 SV=1;tr|A0A3B6DHH9|A0A3B6DHH9_WHEAT Protein kinase domain-containing protein OS=Triticum aestivum OX=4565 PE=3 SV=1	VarG	28.3037ns
prot1380	W5AY37;A0A3B6DHH9	tr|W5AY37|W5AY37_WHEAT Protein kinase domain-containing protein OS=Triticum aestivum OX=4565 PE=3 SV=1;tr|A0A3B6DHH9|A0A3B6DHH9_WHEAT Protein kinase domain-containing protein OS=Triticum aestivum OX=4565 PE=3 SV=1	VarLoc	183.2838ns
prot1380	W5AY37;A0A3B6DHH9	tr|W5AY37|W5AY37_WHEAT Protein kinase domain-containing protein OS=Triticum aestivum OX=4565 PE=3 SV=1;tr|A0A3B6DHH9|A0A3B6DHH9_WHEAT Protein kinase domain-containing protein OS=Triticum aestivum OX=4565 PE=3 SV=1	VarR	1361.72
prot1381	A0A3B6DIS9	tr|A0A3B6DIS9|A0A3B6DIS9_WHEAT Uncharacterized protein OS=Triticum aestivum OX=4565 PE=4 SV=1	VarG	0.0502ns
prot1381	A0A3B6DIS9	tr|A0A3B6DIS9|A0A3B6DIS9_WHEAT Uncharacterized protein OS=Triticum aestivum OX=4565 PE=4 SV=1	VarLoc	3936.9212ns
prot1381	A0A3B6DIS9	tr|A0A3B6DIS9|A0A3B6DIS9_WHEAT Uncharacterized protein OS=Triticum aestivum OX=4565 PE=4 SV=1	VarR	496095
prot1382	A0A3B6DJ76;A0A3B6DKW4;A0A3B6B5R2	tr|A0A3B6DJ76|A0A3B6DJ76_WHEAT Uncharacterized protein OS=Triticum aestivum OX=4565 PE=4 SV=1;tr|A0A3B6DKW4|A0A3B6DKW4_WHEAT Uncharacterized protein OS=Triticum aestivum OX=4565 PE=4 SV=1;tr|A0A3B6B5R2|A0A3B6B5R2_WHEAT Uncharacterized protein OS=Triticum a	VarG	0.0075ns
prot1382	A0A3B6DJ76;A0A3B6DKW4;A0A3B6B5R2	tr|A0A3B6DJ76|A0A3B6DJ76_WHEAT Uncharacterized protein OS=Triticum aestivum OX=4565 PE=4 SV=1;tr|A0A3B6DKW4|A0A3B6DKW4_WHEAT Uncharacterized protein OS=Triticum aestivum OX=4565 PE=4 SV=1;tr|A0A3B6B5R2|A0A3B6B5R2_WHEAT Uncharacterized protein OS=Triticum a	VarLoc	0.0012ns
prot1382	A0A3B6DJ76;A0A3B6DKW4;A0A3B6B5R2	tr|A0A3B6DJ76|A0A3B6DJ76_WHEAT Uncharacterized protein OS=Triticum aestivum OX=4565 PE=4 SV=1;tr|A0A3B6DKW4|A0A3B6DKW4_WHEAT Uncharacterized protein OS=Triticum aestivum OX=4565 PE=4 SV=1;tr|A0A3B6B5R2|A0A3B6B5R2_WHEAT Uncharacterized protein OS=Triticum a	VarR	11864.5
prot1389	A0A3B6DKQ2;A0A3B6DN70	tr|A0A3B6DKQ2|A0A3B6DKQ2_WHEAT Uncharacterized protein OS=Triticum aestivum OX=4565 PE=4 SV=1;tr|A0A3B6DN70|A0A3B6DN70_WHEAT Uncharacterized protein OS=Triticum aestivum OX=4565 PE=4 SV=1	VarG	12946.2255ns
prot1389	A0A3B6DKQ2;A0A3B6DN70	tr|A0A3B6DKQ2|A0A3B6DKQ2_WHEAT Uncharacterized protein OS=Triticum aestivum OX=4565 PE=4 SV=1;tr|A0A3B6DN70|A0A3B6DN70_WHEAT Uncharacterized protein OS=Triticum aestivum OX=4565 PE=4 SV=1	VarLoc	34906.938***
prot1389	A0A3B6DKQ2;A0A3B6DN70	tr|A0A3B6DKQ2|A0A3B6DKQ2_WHEAT Uncharacterized protein OS=Triticum aestivum OX=4565 PE=4 SV=1;tr|A0A3B6DN70|A0A3B6DN70_WHEAT Uncharacterized protein OS=Triticum aestivum OX=4565 PE=4 SV=1	VarR	38591.6
prot1390	A0A3B6DKY6;A0A3B6CGE3;A0A3B6B6H9;A0A3B6B695	tr|A0A3B6DKY6|A0A3B6DKY6_WHEAT Carboxypeptidase OS=Triticum aestivum OX=4565 PE=3 SV=1;tr|A0A3B6CGE3|A0A3B6CGE3_WHEAT Carboxypeptidase OS=Triticum aestivum OX=4565 PE=3 SV=1;tr|A0A3B6B6H9|A0A3B6B6H9_WHEAT Carboxypeptidase OS=Triticum aestivum OX=4565 PE=3	VarG	0.001ns
prot1390	A0A3B6DKY6;A0A3B6CGE3;A0A3B6B6H9;A0A3B6B695	tr|A0A3B6DKY6|A0A3B6DKY6_WHEAT Carboxypeptidase OS=Triticum aestivum OX=4565 PE=3 SV=1;tr|A0A3B6CGE3|A0A3B6CGE3_WHEAT Carboxypeptidase OS=Triticum aestivum OX=4565 PE=3 SV=1;tr|A0A3B6B6H9|A0A3B6B6H9_WHEAT Carboxypeptidase OS=Triticum aestivum OX=4565 PE=3	VarLoc	6361.0454***
prot1390	A0A3B6DKY6;A0A3B6CGE3;A0A3B6B6H9;A0A3B6B695	tr|A0A3B6DKY6|A0A3B6DKY6_WHEAT Carboxypeptidase OS=Triticum aestivum OX=4565 PE=3 SV=1;tr|A0A3B6CGE3|A0A3B6CGE3_WHEAT Carboxypeptidase OS=Triticum aestivum OX=4565 PE=3 SV=1;tr|A0A3B6B6H9|A0A3B6B6H9_WHEAT Carboxypeptidase OS=Triticum aestivum OX=4565 PE=3	VarR	10060.4
prot1391	A0A3B6DKY7	tr|A0A3B6DKY7|A0A3B6DKY7_WHEAT Uncharacterized protein OS=Triticum aestivum OX=4565 PE=4 SV=1	VarG	0.0039ns
prot1391	A0A3B6DKY7	tr|A0A3B6DKY7|A0A3B6DKY7_WHEAT Uncharacterized protein OS=Triticum aestivum OX=4565 PE=4 SV=1	VarLoc	560.8015ns
prot1391	A0A3B6DKY7	tr|A0A3B6DKY7|A0A3B6DKY7_WHEAT Uncharacterized protein OS=Triticum aestivum OX=4565 PE=4 SV=1	VarR	2465.37
prot1393	A0A3B6DLI3	tr|A0A3B6DLI3|A0A3B6DLI3_WHEAT WD_REPEATS_REGION domain-containing protein OS=Triticum aestivum OX=4565 PE=3 SV=1	VarG	0.0011ns
prot1393	A0A3B6DLI3	tr|A0A3B6DLI3|A0A3B6DLI3_WHEAT WD_REPEATS_REGION domain-containing protein OS=Triticum aestivum OX=4565 PE=3 SV=1	VarLoc	2048.9918ns
prot1393	A0A3B6DLI3	tr|A0A3B6DLI3|A0A3B6DLI3_WHEAT WD_REPEATS_REGION domain-containing protein OS=Triticum aestivum OX=4565 PE=3 SV=1	VarR	11091.1
prot1397	A0A3B6DN32;A0A3B6CH13;A0A3B6TZE1;A0A077RNY6;A0A3B6GL42	tr|A0A3B6DN32|A0A3B6DN32_WHEAT 3-isopropylmalate dehydrogenase OS=Triticum aestivum OX=4565 PE=3 SV=1;tr|A0A3B6CH13|A0A3B6CH13_WHEAT 3-isopropylmalate dehydrogenase OS=Triticum aestivum OX=4565 PE=3 SV=1;tr|A0A3B6TZE1|A0A3B6TZE1_WHEAT Iso_dh domain-contain	VarG	0.0004ns
prot1397	A0A3B6DN32;A0A3B6CH13;A0A3B6TZE1;A0A077RNY6;A0A3B6GL42	tr|A0A3B6DN32|A0A3B6DN32_WHEAT 3-isopropylmalate dehydrogenase OS=Triticum aestivum OX=4565 PE=3 SV=1;tr|A0A3B6CH13|A0A3B6CH13_WHEAT 3-isopropylmalate dehydrogenase OS=Triticum aestivum OX=4565 PE=3 SV=1;tr|A0A3B6TZE1|A0A3B6TZE1_WHEAT Iso_dh domain-contain	VarLoc	0.0001ns
prot1397	A0A3B6DN32;A0A3B6CH13;A0A3B6TZE1;A0A077RNY6;A0A3B6GL42	tr|A0A3B6DN32|A0A3B6DN32_WHEAT 3-isopropylmalate dehydrogenase OS=Triticum aestivum OX=4565 PE=3 SV=1;tr|A0A3B6CH13|A0A3B6CH13_WHEAT 3-isopropylmalate dehydrogenase OS=Triticum aestivum OX=4565 PE=3 SV=1;tr|A0A3B6TZE1|A0A3B6TZE1_WHEAT Iso_dh domain-contain	VarR	1141.29
prot1399	A0A3B6DN86;A0A3B6CD88	tr|A0A3B6DN86|A0A3B6DN86_WHEAT Uncharacterized protein OS=Triticum aestivum OX=4565 PE=4 SV=1;tr|A0A3B6CD88|A0A3B6CD88_WHEAT Uncharacterized protein OS=Triticum aestivum OX=4565 PE=4 SV=1	VarG	0.0022ns
prot1399	A0A3B6DN86;A0A3B6CD88	tr|A0A3B6DN86|A0A3B6DN86_WHEAT Uncharacterized protein OS=Triticum aestivum OX=4565 PE=4 SV=1;tr|A0A3B6CD88|A0A3B6CD88_WHEAT Uncharacterized protein OS=Triticum aestivum OX=4565 PE=4 SV=1	VarLoc	12531.8477**
prot1399	A0A3B6DN86;A0A3B6CD88	tr|A0A3B6DN86|A0A3B6DN86_WHEAT Uncharacterized protein OS=Triticum aestivum OX=4565 PE=4 SV=1;tr|A0A3B6CD88|A0A3B6CD88_WHEAT Uncharacterized protein OS=Triticum aestivum OX=4565 PE=4 SV=1	VarR	21542.8
prot1402	A0A3B6DPL3	tr|A0A3B6DPL3|A0A3B6DPL3_WHEAT Peroxidase OS=Triticum aestivum OX=4565 PE=3 SV=1	VarG	12841.181ns
prot1402	A0A3B6DPL3	tr|A0A3B6DPL3|A0A3B6DPL3_WHEAT Peroxidase OS=Triticum aestivum OX=4565 PE=3 SV=1	VarLoc	0.0045ns
prot1402	A0A3B6DPL3	tr|A0A3B6DPL3|A0A3B6DPL3_WHEAT Peroxidase OS=Triticum aestivum OX=4565 PE=3 SV=1	VarR	53387.7
prot1406	A0A3B6E923;A0A3B6E9Z6;A0A3B6ECK4;I0JTT9	tr|A0A3B6E923|A0A3B6E923_WHEAT Glutamate decarboxylase OS=Triticum aestivum OX=4565 PE=3 SV=1;tr|A0A3B6E9Z6|A0A3B6E9Z6_WHEAT Glutamate decarboxylase OS=Triticum aestivum OX=4565 PE=3 SV=1;tr|A0A3B6ECK4|A0A3B6ECK4_WHEAT Glutamate decarboxylase OS=Triticum a	VarG	0.0001ns
prot1406	A0A3B6E923;A0A3B6E9Z6;A0A3B6ECK4;I0JTT9	tr|A0A3B6E923|A0A3B6E923_WHEAT Glutamate decarboxylase OS=Triticum aestivum OX=4565 PE=3 SV=1;tr|A0A3B6E9Z6|A0A3B6E9Z6_WHEAT Glutamate decarboxylase OS=Triticum aestivum OX=4565 PE=3 SV=1;tr|A0A3B6ECK4|A0A3B6ECK4_WHEAT Glutamate decarboxylase OS=Triticum a	VarLoc	0.0001ns
prot1406	A0A3B6E923;A0A3B6E9Z6;A0A3B6ECK4;I0JTT9	tr|A0A3B6E923|A0A3B6E923_WHEAT Glutamate decarboxylase OS=Triticum aestivum OX=4565 PE=3 SV=1;tr|A0A3B6E9Z6|A0A3B6E9Z6_WHEAT Glutamate decarboxylase OS=Triticum aestivum OX=4565 PE=3 SV=1;tr|A0A3B6ECK4|A0A3B6ECK4_WHEAT Glutamate decarboxylase OS=Triticum a	VarR	57.8189
prot1411	A0A3B6EA51;A0A3B6EB75;A0A077RVE4	tr|A0A3B6EA51|A0A3B6EA51_WHEAT Uncharacterized protein OS=Triticum aestivum OX=4565 PE=4 SV=1;tr|A0A3B6EB75|A0A3B6EB75_WHEAT Uncharacterized protein OS=Triticum aestivum OX=4565 PE=4 SV=1;tr|A0A077RVE4|A0A077RVE4_WHEAT Uncharacterized protein OS=Triticum a	VarG	62.6922ns
prot1411	A0A3B6EA51;A0A3B6EB75;A0A077RVE4	tr|A0A3B6EA51|A0A3B6EA51_WHEAT Uncharacterized protein OS=Triticum aestivum OX=4565 PE=4 SV=1;tr|A0A3B6EB75|A0A3B6EB75_WHEAT Uncharacterized protein OS=Triticum aestivum OX=4565 PE=4 SV=1;tr|A0A077RVE4|A0A077RVE4_WHEAT Uncharacterized protein OS=Triticum a	VarLoc	0.0015ns
prot1411	A0A3B6EA51;A0A3B6EB75;A0A077RVE4	tr|A0A3B6EA51|A0A3B6EA51_WHEAT Uncharacterized protein OS=Triticum aestivum OX=4565 PE=4 SV=1;tr|A0A3B6EB75|A0A3B6EB75_WHEAT Uncharacterized protein OS=Triticum aestivum OX=4565 PE=4 SV=1;tr|A0A077RVE4|A0A077RVE4_WHEAT Uncharacterized protein OS=Triticum a	VarR	5877.4
prot1412	A0A3B6GQ83;A0A3B6EAK2;A0A077RPZ7	tr|A0A3B6GQ83|A0A3B6GQ83_WHEAT AA_TRNA_LIGASE_II domain-containing protein OS=Triticum aestivum OX=4565 PE=3 SV=1;tr|A0A3B6EAK2|A0A3B6EAK2_WHEAT AA_TRNA_LIGASE_II domain-containing protein OS=Triticum aestivum OX=4565 PE=3 SV=1;tr|A0A077RPZ7|A0A077RPZ7_WHE	VarG	76.2266ns
prot1412	A0A3B6GQ83;A0A3B6EAK2;A0A077RPZ7	tr|A0A3B6GQ83|A0A3B6GQ83_WHEAT AA_TRNA_LIGASE_II domain-containing protein OS=Triticum aestivum OX=4565 PE=3 SV=1;tr|A0A3B6EAK2|A0A3B6EAK2_WHEAT AA_TRNA_LIGASE_II domain-containing protein OS=Triticum aestivum OX=4565 PE=3 SV=1;tr|A0A077RPZ7|A0A077RPZ7_WHE	VarLoc	0.0001ns
prot1412	A0A3B6GQ83;A0A3B6EAK2;A0A077RPZ7	tr|A0A3B6GQ83|A0A3B6GQ83_WHEAT AA_TRNA_LIGASE_II domain-containing protein OS=Triticum aestivum OX=4565 PE=3 SV=1;tr|A0A3B6EAK2|A0A3B6EAK2_WHEAT AA_TRNA_LIGASE_II domain-containing protein OS=Triticum aestivum OX=4565 PE=3 SV=1;tr|A0A077RPZ7|A0A077RPZ7_WHE	VarR	1220.01
prot1419	A0A3B6ECV5;A0A3B6EBM8;A0A3B6EFJ0	tr|A0A3B6ECV5|A0A3B6ECV5_WHEAT Uncharacterized protein OS=Triticum aestivum OX=4565 PE=4 SV=1;tr|A0A3B6EBM8|A0A3B6EBM8_WHEAT Uncharacterized protein OS=Triticum aestivum OX=4565 PE=4 SV=1;tr|A0A3B6EFJ0|A0A3B6EFJ0_WHEAT Uncharacterized protein OS=Triticum a	VarG	316.3963ns
prot1419	A0A3B6ECV5;A0A3B6EBM8;A0A3B6EFJ0	tr|A0A3B6ECV5|A0A3B6ECV5_WHEAT Uncharacterized protein OS=Triticum aestivum OX=4565 PE=4 SV=1;tr|A0A3B6EBM8|A0A3B6EBM8_WHEAT Uncharacterized protein OS=Triticum aestivum OX=4565 PE=4 SV=1;tr|A0A3B6EFJ0|A0A3B6EFJ0_WHEAT Uncharacterized protein OS=Triticum a	VarLoc	810.6496*
prot1419	A0A3B6ECV5;A0A3B6EBM8;A0A3B6EFJ0	tr|A0A3B6ECV5|A0A3B6ECV5_WHEAT Uncharacterized protein OS=Triticum aestivum OX=4565 PE=4 SV=1;tr|A0A3B6EBM8|A0A3B6EBM8_WHEAT Uncharacterized protein OS=Triticum aestivum OX=4565 PE=4 SV=1;tr|A0A3B6EFJ0|A0A3B6EFJ0_WHEAT Uncharacterized protein OS=Triticum a	VarR	3283.09
prot1424	W5D067;A0A3B6EC38	tr|W5D067|W5D067_WHEAT Ribosomal_S7 domain-containing protein OS=Triticum aestivum OX=4565 GN=TRAES_3BF058200010CFD_c1 PE=3 SV=1;tr|A0A3B6EC38|A0A3B6EC38_WHEAT Ribosomal_S7 domain-containing protein OS=Triticum aestivum OX=4565 PE=3 SV=1	VarG	5114.5371ns
prot1424	W5D067;A0A3B6EC38	tr|W5D067|W5D067_WHEAT Ribosomal_S7 domain-containing protein OS=Triticum aestivum OX=4565 GN=TRAES_3BF058200010CFD_c1 PE=3 SV=1;tr|A0A3B6EC38|A0A3B6EC38_WHEAT Ribosomal_S7 domain-containing protein OS=Triticum aestivum OX=4565 PE=3 SV=1	VarLoc	113330.0462*
prot1424	W5D067;A0A3B6EC38	tr|W5D067|W5D067_WHEAT Ribosomal_S7 domain-containing protein OS=Triticum aestivum OX=4565 GN=TRAES_3BF058200010CFD_c1 PE=3 SV=1;tr|A0A3B6EC38|A0A3B6EC38_WHEAT Ribosomal_S7 domain-containing protein OS=Triticum aestivum OX=4565 PE=3 SV=1	VarR	198454
prot1429	A0A3B6ECF3	tr|A0A3B6ECF3|A0A3B6ECF3_WHEAT AAI domain-containing protein OS=Triticum aestivum OX=4565 PE=4 SV=1	VarG	2896.2763ns
prot1429	A0A3B6ECF3	tr|A0A3B6ECF3|A0A3B6ECF3_WHEAT AAI domain-containing protein OS=Triticum aestivum OX=4565 PE=4 SV=1	VarLoc	949.9319ns
prot1429	A0A3B6ECF3	tr|A0A3B6ECF3|A0A3B6ECF3_WHEAT AAI domain-containing protein OS=Triticum aestivum OX=4565 PE=4 SV=1	VarR	3726.72
prot1431	A0A3B6ECJ1	tr|A0A3B6ECJ1|A0A3B6ECJ1_WHEAT Uncharacterized protein OS=Triticum aestivum OX=4565 PE=4 SV=1	VarG	1916.1854ns
prot1431	A0A3B6ECJ1	tr|A0A3B6ECJ1|A0A3B6ECJ1_WHEAT Uncharacterized protein OS=Triticum aestivum OX=4565 PE=4 SV=1	VarLoc	0.0008ns
prot1431	A0A3B6ECJ1	tr|A0A3B6ECJ1|A0A3B6ECJ1_WHEAT Uncharacterized protein OS=Triticum aestivum OX=4565 PE=4 SV=1	VarR	7885.15
prot1434	A0A3B6GQS5;A0A3B6ECX9	tr|A0A3B6GQS5|A0A3B6GQS5_WHEAT Uncharacterized protein OS=Triticum aestivum OX=4565 PE=4 SV=1;tr|A0A3B6ECX9|A0A3B6ECX9_WHEAT Uncharacterized protein OS=Triticum aestivum OX=4565 PE=4 SV=1	VarG	0.0069ns
prot1434	A0A3B6GQS5;A0A3B6ECX9	tr|A0A3B6GQS5|A0A3B6GQS5_WHEAT Uncharacterized protein OS=Triticum aestivum OX=4565 PE=4 SV=1;tr|A0A3B6ECX9|A0A3B6ECX9_WHEAT Uncharacterized protein OS=Triticum aestivum OX=4565 PE=4 SV=1	VarLoc	1536.5263ns
prot1434	A0A3B6GQS5;A0A3B6ECX9	tr|A0A3B6GQS5|A0A3B6GQS5_WHEAT Uncharacterized protein OS=Triticum aestivum OX=4565 PE=4 SV=1;tr|A0A3B6ECX9|A0A3B6ECX9_WHEAT Uncharacterized protein OS=Triticum aestivum OX=4565 PE=4 SV=1	VarR	68359.7
prot1443	W5D1K7;A0A3B6GS44;A0A3B6EDA0	tr|W5D1K7|W5D1K7_WHEAT Uncharacterized protein OS=Triticum aestivum OX=4565 GN=TRAES_3BF110600030CFD_c1 PE=4 SV=1;tr|A0A3B6GS44|A0A3B6GS44_WHEAT Uncharacterized protein OS=Triticum aestivum OX=4565 PE=4 SV=1;tr|A0A3B6EDA0|A0A3B6EDA0_WHEAT Uncharacterized p	VarG	141.7141ns
prot1443	W5D1K7;A0A3B6GS44;A0A3B6EDA0	tr|W5D1K7|W5D1K7_WHEAT Uncharacterized protein OS=Triticum aestivum OX=4565 GN=TRAES_3BF110600030CFD_c1 PE=4 SV=1;tr|A0A3B6GS44|A0A3B6GS44_WHEAT Uncharacterized protein OS=Triticum aestivum OX=4565 PE=4 SV=1;tr|A0A3B6EDA0|A0A3B6EDA0_WHEAT Uncharacterized p	VarLoc	290.7228ns
prot1443	W5D1K7;A0A3B6GS44;A0A3B6EDA0	tr|W5D1K7|W5D1K7_WHEAT Uncharacterized protein OS=Triticum aestivum OX=4565 GN=TRAES_3BF110600030CFD_c1 PE=4 SV=1;tr|A0A3B6GS44|A0A3B6GS44_WHEAT Uncharacterized protein OS=Triticum aestivum OX=4565 PE=4 SV=1;tr|A0A3B6EDA0|A0A3B6EDA0_WHEAT Uncharacterized p	VarR	807.883
prot1446	A0A3B6EDK9	tr|A0A3B6EDK9|A0A3B6EDK9_WHEAT PB1 domain-containing protein OS=Triticum aestivum OX=4565 PE=4 SV=1	VarG	0.0031ns
prot1446	A0A3B6EDK9	tr|A0A3B6EDK9|A0A3B6EDK9_WHEAT PB1 domain-containing protein OS=Triticum aestivum OX=4565 PE=4 SV=1	VarLoc	9947.5156ns
prot1446	A0A3B6EDK9	tr|A0A3B6EDK9|A0A3B6EDK9_WHEAT PB1 domain-containing protein OS=Triticum aestivum OX=4565 PE=4 SV=1	VarR	30785.2
prot1450	A0A3B6EDY7	tr|A0A3B6EDY7|A0A3B6EDY7_WHEAT Uncharacterized protein OS=Triticum aestivum OX=4565 PE=3 SV=1	VarG	551.6893ns
prot1450	A0A3B6EDY7	tr|A0A3B6EDY7|A0A3B6EDY7_WHEAT Uncharacterized protein OS=Triticum aestivum OX=4565 PE=3 SV=1	VarLoc	0.0063ns
prot1450	A0A3B6EDY7	tr|A0A3B6EDY7|A0A3B6EDY7_WHEAT Uncharacterized protein OS=Triticum aestivum OX=4565 PE=3 SV=1	VarR	3925.03
prot1453	A0A3B6EE47	tr|A0A3B6EE47|A0A3B6EE47_WHEAT Uncharacterized protein OS=Triticum aestivum OX=4565 PE=4 SV=1	VarG	0.0003ns
prot1453	A0A3B6EE47	tr|A0A3B6EE47|A0A3B6EE47_WHEAT Uncharacterized protein OS=Triticum aestivum OX=4565 PE=4 SV=1	VarLoc	4426.9573***
prot1453	A0A3B6EE47	tr|A0A3B6EE47|A0A3B6EE47_WHEAT Uncharacterized protein OS=Triticum aestivum OX=4565 PE=4 SV=1	VarR	3024.87
prot1455	A0A3B6EEA7	tr|A0A3B6EEA7|A0A3B6EEA7_WHEAT Uncharacterized protein OS=Triticum aestivum OX=4565 PE=3 SV=1	VarG	382267.4618ns
prot1455	A0A3B6EEA7	tr|A0A3B6EEA7|A0A3B6EEA7_WHEAT Uncharacterized protein OS=Triticum aestivum OX=4565 PE=3 SV=1	VarLoc	634289.6788ns
prot1455	A0A3B6EEA7	tr|A0A3B6EEA7|A0A3B6EEA7_WHEAT Uncharacterized protein OS=Triticum aestivum OX=4565 PE=3 SV=1	VarR	1.57943e+06
prot1459	A0A3B6EEU3;A0A3B6EB11;A0A3B6EC54;A0A3B6GNM8;A0A3B6GLQ5;A0A077RSQ1;A0A3B6FHX3	tr|A0A3B6EEU3|A0A3B6EEU3_WHEAT Uncharacterized protein OS=Triticum aestivum OX=4565 PE=3 SV=1;tr|A0A3B6EB11|A0A3B6EB11_WHEAT Uncharacterized protein OS=Triticum aestivum OX=4565 PE=3 SV=1;tr|A0A3B6EC54|A0A3B6EC54_WHEAT Uncharacterized protein OS=Triticum a	VarG	0.0008ns
prot1459	A0A3B6EEU3;A0A3B6EB11;A0A3B6EC54;A0A3B6GNM8;A0A3B6GLQ5;A0A077RSQ1;A0A3B6FHX3	tr|A0A3B6EEU3|A0A3B6EEU3_WHEAT Uncharacterized protein OS=Triticum aestivum OX=4565 PE=3 SV=1;tr|A0A3B6EB11|A0A3B6EB11_WHEAT Uncharacterized protein OS=Triticum aestivum OX=4565 PE=3 SV=1;tr|A0A3B6EC54|A0A3B6EC54_WHEAT Uncharacterized protein OS=Triticum a	VarLoc	0.0025ns
prot1459	A0A3B6EEU3;A0A3B6EB11;A0A3B6EC54;A0A3B6GNM8;A0A3B6GLQ5;A0A077RSQ1;A0A3B6FHX3	tr|A0A3B6EEU3|A0A3B6EEU3_WHEAT Uncharacterized protein OS=Triticum aestivum OX=4565 PE=3 SV=1;tr|A0A3B6EB11|A0A3B6EB11_WHEAT Uncharacterized protein OS=Triticum aestivum OX=4565 PE=3 SV=1;tr|A0A3B6EC54|A0A3B6EC54_WHEAT Uncharacterized protein OS=Triticum a	VarR	1570.87
prot1461	W5DFE7;A0A3B6EF27;A0A3B6FPH1;A0A3B6RNM7;A0A3B6RNN9;A0A3B6RJT9;A0A3B6TNQ4;A0A3B6TPE3;A0A3B6TIW5;A0A3B6SPA2;A0A3B6RNU0	tr|W5DFE7|W5DFE7_WHEAT Ligase_CoA domain-containing protein OS=Triticum aestivum OX=4565 GN=TRAES_3BF059300030CFD_c1 PE=4 SV=1;tr|A0A3B6EF27|A0A3B6EF27_WHEAT Ligase_CoA domain-containing protein OS=Triticum aestivum OX=4565 PE=4 SV=1;tr|A0A3B6FPH1|A0A3B6FP	VarG	0.0026ns
prot1461	W5DFE7;A0A3B6EF27;A0A3B6FPH1;A0A3B6RNM7;A0A3B6RNN9;A0A3B6RJT9;A0A3B6TNQ4;A0A3B6TPE3;A0A3B6TIW5;A0A3B6SPA2;A0A3B6RNU0	tr|W5DFE7|W5DFE7_WHEAT Ligase_CoA domain-containing protein OS=Triticum aestivum OX=4565 GN=TRAES_3BF059300030CFD_c1 PE=4 SV=1;tr|A0A3B6EF27|A0A3B6EF27_WHEAT Ligase_CoA domain-containing protein OS=Triticum aestivum OX=4565 PE=4 SV=1;tr|A0A3B6FPH1|A0A3B6FP	VarLoc	231.5375ns
prot1461	W5DFE7;A0A3B6EF27;A0A3B6FPH1;A0A3B6RNM7;A0A3B6RNN9;A0A3B6RJT9;A0A3B6TNQ4;A0A3B6TPE3;A0A3B6TIW5;A0A3B6SPA2;A0A3B6RNU0	tr|W5DFE7|W5DFE7_WHEAT Ligase_CoA domain-containing protein OS=Triticum aestivum OX=4565 GN=TRAES_3BF059300030CFD_c1 PE=4 SV=1;tr|A0A3B6EF27|A0A3B6EF27_WHEAT Ligase_CoA domain-containing protein OS=Triticum aestivum OX=4565 PE=4 SV=1;tr|A0A3B6FPH1|A0A3B6FP	VarR	5486.07
prot1471	A0A3B6FPI7;A0A3B6GSZ9;A0A3B6EFH1;A0A3B6FLC6;A0A3B6GR24;A0A3B6EHD8;A0A3B6GSC7;A0A3B6EF51	tr|A0A3B6FPI7|A0A3B6FPI7_WHEAT RWD domain-containing protein OS=Triticum aestivum OX=4565 PE=4 SV=1;tr|A0A3B6GSZ9|A0A3B6GSZ9_WHEAT RWD domain-containing protein OS=Triticum aestivum OX=4565 PE=4 SV=1;tr|A0A3B6EFH1|A0A3B6EFH1_WHEAT RWD domain-containing pro	VarG	0.0029ns
prot1471	A0A3B6FPI7;A0A3B6GSZ9;A0A3B6EFH1;A0A3B6FLC6;A0A3B6GR24;A0A3B6EHD8;A0A3B6GSC7;A0A3B6EF51	tr|A0A3B6FPI7|A0A3B6FPI7_WHEAT RWD domain-containing protein OS=Triticum aestivum OX=4565 PE=4 SV=1;tr|A0A3B6GSZ9|A0A3B6GSZ9_WHEAT RWD domain-containing protein OS=Triticum aestivum OX=4565 PE=4 SV=1;tr|A0A3B6EFH1|A0A3B6EFH1_WHEAT RWD domain-containing pro	VarLoc	0.0029ns
prot1471	A0A3B6FPI7;A0A3B6GSZ9;A0A3B6EFH1;A0A3B6FLC6;A0A3B6GR24;A0A3B6EHD8;A0A3B6GSC7;A0A3B6EF51	tr|A0A3B6FPI7|A0A3B6FPI7_WHEAT RWD domain-containing protein OS=Triticum aestivum OX=4565 PE=4 SV=1;tr|A0A3B6GSZ9|A0A3B6GSZ9_WHEAT RWD domain-containing protein OS=Triticum aestivum OX=4565 PE=4 SV=1;tr|A0A3B6EFH1|A0A3B6EFH1_WHEAT RWD domain-containing pro	VarR	1783.98
prot1474	A0A3B6EFK5	tr|A0A3B6EFK5|A0A3B6EFK5_WHEAT Uncharacterized protein OS=Triticum aestivum OX=4565 PE=4 SV=1	VarG	0.0113ns
prot1474	A0A3B6EFK5	tr|A0A3B6EFK5|A0A3B6EFK5_WHEAT Uncharacterized protein OS=Triticum aestivum OX=4565 PE=4 SV=1	VarLoc	1081.6818ns
prot1474	A0A3B6EFK5	tr|A0A3B6EFK5|A0A3B6EFK5_WHEAT Uncharacterized protein OS=Triticum aestivum OX=4565 PE=4 SV=1	VarR	112093
prot1476	A0A3B6GW55;A0A3B6EFP0;A0A3B6EFC2;A0A3B6FME3;A0A3B6FQK9;A0A3B6EHK1;A0A1D5WJD9	tr|A0A3B6GW55|A0A3B6GW55_WHEAT Uncharacterized protein OS=Triticum aestivum OX=4565 PE=4 SV=1;tr|A0A3B6EFP0|A0A3B6EFP0_WHEAT Uncharacterized protein OS=Triticum aestivum OX=4565 PE=4 SV=1;tr|A0A3B6EFC2|A0A3B6EFC2_WHEAT Uncharacterized protein OS=Triticum a	VarG	0.0005ns
prot1476	A0A3B6GW55;A0A3B6EFP0;A0A3B6EFC2;A0A3B6FME3;A0A3B6FQK9;A0A3B6EHK1;A0A1D5WJD9	tr|A0A3B6GW55|A0A3B6GW55_WHEAT Uncharacterized protein OS=Triticum aestivum OX=4565 PE=4 SV=1;tr|A0A3B6EFP0|A0A3B6EFP0_WHEAT Uncharacterized protein OS=Triticum aestivum OX=4565 PE=4 SV=1;tr|A0A3B6EFC2|A0A3B6EFC2_WHEAT Uncharacterized protein OS=Triticum a	VarLoc	192.0899ns
prot1476	A0A3B6GW55;A0A3B6EFP0;A0A3B6EFC2;A0A3B6FME3;A0A3B6FQK9;A0A3B6EHK1;A0A1D5WJD9	tr|A0A3B6GW55|A0A3B6GW55_WHEAT Uncharacterized protein OS=Triticum aestivum OX=4565 PE=4 SV=1;tr|A0A3B6EFP0|A0A3B6EFP0_WHEAT Uncharacterized protein OS=Triticum aestivum OX=4565 PE=4 SV=1;tr|A0A3B6EFC2|A0A3B6EFC2_WHEAT Uncharacterized protein OS=Triticum a	VarR	291.085
prot1479	A0A3B6EFU3;A0A077RQH1	tr|A0A3B6EFU3|A0A3B6EFU3_WHEAT SHSP domain-containing protein OS=Triticum aestivum OX=4565 PE=3 SV=1;tr|A0A077RQH1|A0A077RQH1_WHEAT SHSP domain-containing protein OS=Triticum aestivum OX=4565 GN=TRAES_3BF066700090CFD_c1 PE=3 SV=1	VarG	0.0048ns
prot1479	A0A3B6EFU3;A0A077RQH1	tr|A0A3B6EFU3|A0A3B6EFU3_WHEAT SHSP domain-containing protein OS=Triticum aestivum OX=4565 PE=3 SV=1;tr|A0A077RQH1|A0A077RQH1_WHEAT SHSP domain-containing protein OS=Triticum aestivum OX=4565 GN=TRAES_3BF066700090CFD_c1 PE=3 SV=1	VarLoc	1720.2168ns
prot1479	A0A3B6EFU3;A0A077RQH1	tr|A0A3B6EFU3|A0A3B6EFU3_WHEAT SHSP domain-containing protein OS=Triticum aestivum OX=4565 PE=3 SV=1;tr|A0A077RQH1|A0A077RQH1_WHEAT SHSP domain-containing protein OS=Triticum aestivum OX=4565 GN=TRAES_3BF066700090CFD_c1 PE=3 SV=1	VarR	2986.36
prot1482	A0A3B6EG32;A0A3B6GSS2;A0A3B6FKU5;A0A3B6FPM4;A0A3B6GS60;A0A3B6FQ98;A0A3B6EFE6;A0A3B6FM29;A0A3B6FLG1;A0A3B6EF25	tr|A0A3B6EG32|A0A3B6EG32_WHEAT Ubiquitin carboxyl-terminal hydrolase OS=Triticum aestivum OX=4565 PE=3 SV=1;tr|A0A3B6GSS2|A0A3B6GSS2_WHEAT Ubiquitin carboxyl-terminal hydrolase OS=Triticum aestivum OX=4565 PE=3 SV=1;tr|A0A3B6FKU5|A0A3B6FKU5_WHEAT Ubiquitin	VarG	0.0013ns
prot1482	A0A3B6EG32;A0A3B6GSS2;A0A3B6FKU5;A0A3B6FPM4;A0A3B6GS60;A0A3B6FQ98;A0A3B6EFE6;A0A3B6FM29;A0A3B6FLG1;A0A3B6EF25	tr|A0A3B6EG32|A0A3B6EG32_WHEAT Ubiquitin carboxyl-terminal hydrolase OS=Triticum aestivum OX=4565 PE=3 SV=1;tr|A0A3B6GSS2|A0A3B6GSS2_WHEAT Ubiquitin carboxyl-terminal hydrolase OS=Triticum aestivum OX=4565 PE=3 SV=1;tr|A0A3B6FKU5|A0A3B6FKU5_WHEAT Ubiquitin	VarLoc	0.0002ns
prot1482	A0A3B6EG32;A0A3B6GSS2;A0A3B6FKU5;A0A3B6FPM4;A0A3B6GS60;A0A3B6FQ98;A0A3B6EFE6;A0A3B6FM29;A0A3B6FLG1;A0A3B6EF25	tr|A0A3B6EG32|A0A3B6EG32_WHEAT Ubiquitin carboxyl-terminal hydrolase OS=Triticum aestivum OX=4565 PE=3 SV=1;tr|A0A3B6GSS2|A0A3B6GSS2_WHEAT Ubiquitin carboxyl-terminal hydrolase OS=Triticum aestivum OX=4565 PE=3 SV=1;tr|A0A3B6FKU5|A0A3B6FKU5_WHEAT Ubiquitin	VarR	2034.58
prot1487	W5CRU6;A0A3B6GRD7;A0A3B6EGH0	tr|W5CRU6|W5CRU6_WHEAT Uncharacterized protein OS=Triticum aestivum OX=4565 GN=TRAES_3BF021900080CFD_c1 PE=4 SV=1;tr|A0A3B6GRD7|A0A3B6GRD7_WHEAT Uncharacterized protein OS=Triticum aestivum OX=4565 PE=4 SV=1;tr|A0A3B6EGH0|A0A3B6EGH0_WHEAT Uncharacterized p	VarG	0.0008ns
prot1487	W5CRU6;A0A3B6GRD7;A0A3B6EGH0	tr|W5CRU6|W5CRU6_WHEAT Uncharacterized protein OS=Triticum aestivum OX=4565 GN=TRAES_3BF021900080CFD_c1 PE=4 SV=1;tr|A0A3B6GRD7|A0A3B6GRD7_WHEAT Uncharacterized protein OS=Triticum aestivum OX=4565 PE=4 SV=1;tr|A0A3B6EGH0|A0A3B6EGH0_WHEAT Uncharacterized p	VarLoc	533.4345*
prot1487	W5CRU6;A0A3B6GRD7;A0A3B6EGH0	tr|W5CRU6|W5CRU6_WHEAT Uncharacterized protein OS=Triticum aestivum OX=4565 GN=TRAES_3BF021900080CFD_c1 PE=4 SV=1;tr|A0A3B6GRD7|A0A3B6GRD7_WHEAT Uncharacterized protein OS=Triticum aestivum OX=4565 PE=4 SV=1;tr|A0A3B6EGH0|A0A3B6EGH0_WHEAT Uncharacterized p	VarR	1229.13
prot1488	A0A3B6EII4;A0A3B6GT39;A0A3B6GWA0;A0A3B6EGI5;A0A3B6GWT3;A0A3B6FNB9;A0A077RST2;A0A3B6GTP9;A0A3B6EG72	tr|A0A3B6EII4|A0A3B6EII4_WHEAT Carbonic anhydrase OS=Triticum aestivum OX=4565 PE=3 SV=1;tr|A0A3B6GT39|A0A3B6GT39_WHEAT Carbonic anhydrase OS=Triticum aestivum OX=4565 PE=3 SV=1;tr|A0A3B6GWA0|A0A3B6GWA0_WHEAT Carbonic anhydrase OS=Triticum aestivum OX=4565	VarG	13327.7235ns
prot1488	A0A3B6EII4;A0A3B6GT39;A0A3B6GWA0;A0A3B6EGI5;A0A3B6GWT3;A0A3B6FNB9;A0A077RST2;A0A3B6GTP9;A0A3B6EG72	tr|A0A3B6EII4|A0A3B6EII4_WHEAT Carbonic anhydrase OS=Triticum aestivum OX=4565 PE=3 SV=1;tr|A0A3B6GT39|A0A3B6GT39_WHEAT Carbonic anhydrase OS=Triticum aestivum OX=4565 PE=3 SV=1;tr|A0A3B6GWA0|A0A3B6GWA0_WHEAT Carbonic anhydrase OS=Triticum aestivum OX=4565	VarLoc	55919.8224ns
prot1488	A0A3B6EII4;A0A3B6GT39;A0A3B6GWA0;A0A3B6EGI5;A0A3B6GWT3;A0A3B6FNB9;A0A077RST2;A0A3B6GTP9;A0A3B6EG72	tr|A0A3B6EII4|A0A3B6EII4_WHEAT Carbonic anhydrase OS=Triticum aestivum OX=4565 PE=3 SV=1;tr|A0A3B6GT39|A0A3B6GT39_WHEAT Carbonic anhydrase OS=Triticum aestivum OX=4565 PE=3 SV=1;tr|A0A3B6GWA0|A0A3B6GWA0_WHEAT Carbonic anhydrase OS=Triticum aestivum OX=4565	VarR	106641
prot1489	A0A3B6EGL9	tr|A0A3B6EGL9|A0A3B6EGL9_WHEAT Uncharacterized protein OS=Triticum aestivum OX=4565 PE=3 SV=1	VarG	249796.8929ns
prot1489	A0A3B6EGL9	tr|A0A3B6EGL9|A0A3B6EGL9_WHEAT Uncharacterized protein OS=Triticum aestivum OX=4565 PE=3 SV=1	VarLoc	1002207.9031**
prot1489	A0A3B6EGL9	tr|A0A3B6EGL9|A0A3B6EGL9_WHEAT Uncharacterized protein OS=Triticum aestivum OX=4565 PE=3 SV=1	VarR	1.29607e+06
prot1490	A0A3B6FRZ6;A0A3B6EGN4;A0A3B6GUF3	tr|A0A3B6FRZ6|A0A3B6FRZ6_WHEAT Ribokinase OS=Triticum aestivum OX=4565 PE=3 SV=1;tr|A0A3B6EGN4|A0A3B6EGN4_WHEAT Ribokinase OS=Triticum aestivum OX=4565 PE=3 SV=1;tr|A0A3B6GUF3|A0A3B6GUF3_WHEAT Ribokinase OS=Triticum aestivum OX=4565 PE=3 SV=1	VarG	0.0025ns
prot1490	A0A3B6FRZ6;A0A3B6EGN4;A0A3B6GUF3	tr|A0A3B6FRZ6|A0A3B6FRZ6_WHEAT Ribokinase OS=Triticum aestivum OX=4565 PE=3 SV=1;tr|A0A3B6EGN4|A0A3B6EGN4_WHEAT Ribokinase OS=Triticum aestivum OX=4565 PE=3 SV=1;tr|A0A3B6GUF3|A0A3B6GUF3_WHEAT Ribokinase OS=Triticum aestivum OX=4565 PE=3 SV=1	VarLoc	200.0388ns
prot1490	A0A3B6FRZ6;A0A3B6EGN4;A0A3B6GUF3	tr|A0A3B6FRZ6|A0A3B6FRZ6_WHEAT Ribokinase OS=Triticum aestivum OX=4565 PE=3 SV=1;tr|A0A3B6EGN4|A0A3B6EGN4_WHEAT Ribokinase OS=Triticum aestivum OX=4565 PE=3 SV=1;tr|A0A3B6GUF3|A0A3B6GUF3_WHEAT Ribokinase OS=Triticum aestivum OX=4565 PE=3 SV=1	VarR	3552.11
prot1491	A0A3B6GU40;A0A3B6FQK5;A0A3B6EGT2	tr|A0A3B6GU40|A0A3B6GU40_WHEAT Uncharacterized protein OS=Triticum aestivum OX=4565 PE=4 SV=1;tr|A0A3B6FQK5|A0A3B6FQK5_WHEAT Uncharacterized protein OS=Triticum aestivum OX=4565 PE=4 SV=1;tr|A0A3B6EGT2|A0A3B6EGT2_WHEAT Uncharacterized protein OS=Triticum a	VarG	1300.4459ns
prot1491	A0A3B6GU40;A0A3B6FQK5;A0A3B6EGT2	tr|A0A3B6GU40|A0A3B6GU40_WHEAT Uncharacterized protein OS=Triticum aestivum OX=4565 PE=4 SV=1;tr|A0A3B6FQK5|A0A3B6FQK5_WHEAT Uncharacterized protein OS=Triticum aestivum OX=4565 PE=4 SV=1;tr|A0A3B6EGT2|A0A3B6EGT2_WHEAT Uncharacterized protein OS=Triticum a	VarLoc	0.0003ns
prot1491	A0A3B6GU40;A0A3B6FQK5;A0A3B6EGT2	tr|A0A3B6GU40|A0A3B6GU40_WHEAT Uncharacterized protein OS=Triticum aestivum OX=4565 PE=4 SV=1;tr|A0A3B6FQK5|A0A3B6FQK5_WHEAT Uncharacterized protein OS=Triticum aestivum OX=4565 PE=4 SV=1;tr|A0A3B6EGT2|A0A3B6EGT2_WHEAT Uncharacterized protein OS=Triticum a	VarR	3316.39
prot1495	A0A3B6GWG0;A0A3B6EH16;A0A3B6FQU1;A0A3B6FRG3	tr|A0A3B6GWG0|A0A3B6GWG0_WHEAT Neutral ceramidase OS=Triticum aestivum OX=4565 PE=3 SV=1;tr|A0A3B6EH16|A0A3B6EH16_WHEAT Neutral ceramidase OS=Triticum aestivum OX=4565 PE=3 SV=1;tr|A0A3B6FQU1|A0A3B6FQU1_WHEAT Neutral ceramidase OS=Triticum aestivum OX=4565	VarG	0.0001ns
prot1495	A0A3B6GWG0;A0A3B6EH16;A0A3B6FQU1;A0A3B6FRG3	tr|A0A3B6GWG0|A0A3B6GWG0_WHEAT Neutral ceramidase OS=Triticum aestivum OX=4565 PE=3 SV=1;tr|A0A3B6EH16|A0A3B6EH16_WHEAT Neutral ceramidase OS=Triticum aestivum OX=4565 PE=3 SV=1;tr|A0A3B6FQU1|A0A3B6FQU1_WHEAT Neutral ceramidase OS=Triticum aestivum OX=4565	VarLoc	0ns
prot1495	A0A3B6GWG0;A0A3B6EH16;A0A3B6FQU1;A0A3B6FRG3	tr|A0A3B6GWG0|A0A3B6GWG0_WHEAT Neutral ceramidase OS=Triticum aestivum OX=4565 PE=3 SV=1;tr|A0A3B6EH16|A0A3B6EH16_WHEAT Neutral ceramidase OS=Triticum aestivum OX=4565 PE=3 SV=1;tr|A0A3B6FQU1|A0A3B6FQU1_WHEAT Neutral ceramidase OS=Triticum aestivum OX=4565	VarR	337.628
prot1501	A0A3B6EHD5	tr|A0A3B6EHD5|A0A3B6EHD5_WHEAT Uncharacterized protein OS=Triticum aestivum OX=4565 PE=4 SV=1	VarG	0.0156ns
prot1501	A0A3B6EHD5	tr|A0A3B6EHD5|A0A3B6EHD5_WHEAT Uncharacterized protein OS=Triticum aestivum OX=4565 PE=4 SV=1	VarLoc	7559.759ns
prot1501	A0A3B6EHD5	tr|A0A3B6EHD5|A0A3B6EHD5_WHEAT Uncharacterized protein OS=Triticum aestivum OX=4565 PE=4 SV=1	VarR	9728.92
prot1506	A0A3B6EHK6;A0A3B6EFP5;A0A3B6GT21;A0A3B6GSF2;A0A3B6GVL7;A0A3B6GR48	tr|A0A3B6EHK6|A0A3B6EHK6_WHEAT Uncharacterized protein OS=Triticum aestivum OX=4565 PE=4 SV=1;tr|A0A3B6EFP5|A0A3B6EFP5_WHEAT Uncharacterized protein OS=Triticum aestivum OX=4565 PE=4 SV=1;tr|A0A3B6GT21|A0A3B6GT21_WHEAT Uncharacterized protein OS=Triticum a	VarG	46.4593ns
prot1506	A0A3B6EHK6;A0A3B6EFP5;A0A3B6GT21;A0A3B6GSF2;A0A3B6GVL7;A0A3B6GR48	tr|A0A3B6EHK6|A0A3B6EHK6_WHEAT Uncharacterized protein OS=Triticum aestivum OX=4565 PE=4 SV=1;tr|A0A3B6EFP5|A0A3B6EFP5_WHEAT Uncharacterized protein OS=Triticum aestivum OX=4565 PE=4 SV=1;tr|A0A3B6GT21|A0A3B6GT21_WHEAT Uncharacterized protein OS=Triticum a	VarLoc	5.2802ns
prot1506	A0A3B6EHK6;A0A3B6EFP5;A0A3B6GT21;A0A3B6GSF2;A0A3B6GVL7;A0A3B6GR48	tr|A0A3B6EHK6|A0A3B6EHK6_WHEAT Uncharacterized protein OS=Triticum aestivum OX=4565 PE=4 SV=1;tr|A0A3B6EFP5|A0A3B6EFP5_WHEAT Uncharacterized protein OS=Triticum aestivum OX=4565 PE=4 SV=1;tr|A0A3B6GT21|A0A3B6GT21_WHEAT Uncharacterized protein OS=Triticum a	VarR	413.66
prot1507	W5D4F5;A0A3B6EHK7	tr|W5D4F5|W5D4F5_WHEAT WD_REPEATS_REGION domain-containing protein OS=Triticum aestivum OX=4565 GN=TRAES_3BF007900030CFD_c1 PE=4 SV=1;tr|A0A3B6EHK7|A0A3B6EHK7_WHEAT WD_REPEATS_REGION domain-containing protein OS=Triticum aestivum OX=4565 PE=4 SV=1	VarG	0.0745ns
prot1507	W5D4F5;A0A3B6EHK7	tr|W5D4F5|W5D4F5_WHEAT WD_REPEATS_REGION domain-containing protein OS=Triticum aestivum OX=4565 GN=TRAES_3BF007900030CFD_c1 PE=4 SV=1;tr|A0A3B6EHK7|A0A3B6EHK7_WHEAT WD_REPEATS_REGION domain-containing protein OS=Triticum aestivum OX=4565 PE=4 SV=1	VarLoc	0.0745ns
prot1507	W5D4F5;A0A3B6EHK7	tr|W5D4F5|W5D4F5_WHEAT WD_REPEATS_REGION domain-containing protein OS=Triticum aestivum OX=4565 GN=TRAES_3BF007900030CFD_c1 PE=4 SV=1;tr|A0A3B6EHK7|A0A3B6EHK7_WHEAT WD_REPEATS_REGION domain-containing protein OS=Triticum aestivum OX=4565 PE=4 SV=1	VarR	736263
prot1511	A0A3B6EI40	tr|A0A3B6EI40|A0A3B6EI40_WHEAT Malic enzyme OS=Triticum aestivum OX=4565 PE=3 SV=1	VarG	733.2157ns
prot1511	A0A3B6EI40	tr|A0A3B6EI40|A0A3B6EI40_WHEAT Malic enzyme OS=Triticum aestivum OX=4565 PE=3 SV=1	VarLoc	0.0015ns
prot1511	A0A3B6EI40	tr|A0A3B6EI40|A0A3B6EI40_WHEAT Malic enzyme OS=Triticum aestivum OX=4565 PE=3 SV=1	VarR	939.188
prot1514	A0A3B6GS17;A0A3B6EI96;A0A3B6GU05;A0A3B6EGA3;W5D3D3;A0A3B6FQP1	tr|A0A3B6GS17|A0A3B6GS17_WHEAT Uncharacterized protein OS=Triticum aestivum OX=4565 PE=4 SV=1;tr|A0A3B6EI96|A0A3B6EI96_WHEAT Uncharacterized protein OS=Triticum aestivum OX=4565 PE=4 SV=1;tr|A0A3B6GU05|A0A3B6GU05_WHEAT Uncharacterized protein OS=Triticum a	VarG	429.3925ns
prot1514	A0A3B6GS17;A0A3B6EI96;A0A3B6GU05;A0A3B6EGA3;W5D3D3;A0A3B6FQP1	tr|A0A3B6GS17|A0A3B6GS17_WHEAT Uncharacterized protein OS=Triticum aestivum OX=4565 PE=4 SV=1;tr|A0A3B6EI96|A0A3B6EI96_WHEAT Uncharacterized protein OS=Triticum aestivum OX=4565 PE=4 SV=1;tr|A0A3B6GU05|A0A3B6GU05_WHEAT Uncharacterized protein OS=Triticum a	VarLoc	0.0003ns
prot1514	A0A3B6GS17;A0A3B6EI96;A0A3B6GU05;A0A3B6EGA3;W5D3D3;A0A3B6FQP1	tr|A0A3B6GS17|A0A3B6GS17_WHEAT Uncharacterized protein OS=Triticum aestivum OX=4565 PE=4 SV=1;tr|A0A3B6EI96|A0A3B6EI96_WHEAT Uncharacterized protein OS=Triticum aestivum OX=4565 PE=4 SV=1;tr|A0A3B6GU05|A0A3B6GU05_WHEAT Uncharacterized protein OS=Triticum a	VarR	926.409
prot1515	A0A3B6EIC0;A0A3B6GUF6	tr|A0A3B6EIC0|A0A3B6EIC0_WHEAT Uncharacterized protein OS=Triticum aestivum OX=4565 PE=4 SV=1;tr|A0A3B6GUF6|A0A3B6GUF6_WHEAT Uncharacterized protein OS=Triticum aestivum OX=4565 PE=4 SV=1	VarG	758.698ns
prot1515	A0A3B6EIC0;A0A3B6GUF6	tr|A0A3B6EIC0|A0A3B6EIC0_WHEAT Uncharacterized protein OS=Triticum aestivum OX=4565 PE=4 SV=1;tr|A0A3B6GUF6|A0A3B6GUF6_WHEAT Uncharacterized protein OS=Triticum aestivum OX=4565 PE=4 SV=1	VarLoc	478.4025ns
prot1515	A0A3B6EIC0;A0A3B6GUF6	tr|A0A3B6EIC0|A0A3B6EIC0_WHEAT Uncharacterized protein OS=Triticum aestivum OX=4565 PE=4 SV=1;tr|A0A3B6GUF6|A0A3B6GUF6_WHEAT Uncharacterized protein OS=Triticum aestivum OX=4565 PE=4 SV=1	VarR	847.385
prot1520	A0A3B6FP86;A0A3B6EIN4;A0A3B6GYF7;A0A3B6FSG4;A0A3B6GXY6	tr|A0A3B6FP86|A0A3B6FP86_WHEAT ATP synthase subunit beta OS=Triticum aestivum OX=4565 PE=3 SV=1;tr|A0A3B6EIN4|A0A3B6EIN4_WHEAT ATP synthase subunit beta OS=Triticum aestivum OX=4565 PE=3 SV=1;tr|A0A3B6GYF7|A0A3B6GYF7_WHEAT ATP synthase subunit beta OS=Trit	VarG	0.0106ns
prot1520	A0A3B6FP86;A0A3B6EIN4;A0A3B6GYF7;A0A3B6FSG4;A0A3B6GXY6	tr|A0A3B6FP86|A0A3B6FP86_WHEAT ATP synthase subunit beta OS=Triticum aestivum OX=4565 PE=3 SV=1;tr|A0A3B6EIN4|A0A3B6EIN4_WHEAT ATP synthase subunit beta OS=Triticum aestivum OX=4565 PE=3 SV=1;tr|A0A3B6GYF7|A0A3B6GYF7_WHEAT ATP synthase subunit beta OS=Trit	VarLoc	0.0007ns
prot1520	A0A3B6FP86;A0A3B6EIN4;A0A3B6GYF7;A0A3B6FSG4;A0A3B6GXY6	tr|A0A3B6FP86|A0A3B6FP86_WHEAT ATP synthase subunit beta OS=Triticum aestivum OX=4565 PE=3 SV=1;tr|A0A3B6EIN4|A0A3B6EIN4_WHEAT ATP synthase subunit beta OS=Triticum aestivum OX=4565 PE=3 SV=1;tr|A0A3B6GYF7|A0A3B6GYF7_WHEAT ATP synthase subunit beta OS=Trit	VarR	6651.81
prot1525	A0A3B6EIX7	tr|A0A3B6EIX7|A0A3B6EIX7_WHEAT Uncharacterized protein OS=Triticum aestivum OX=4565 PE=4 SV=1	VarG	203.3942ns
prot1525	A0A3B6EIX7	tr|A0A3B6EIX7|A0A3B6EIX7_WHEAT Uncharacterized protein OS=Triticum aestivum OX=4565 PE=4 SV=1	VarLoc	5415.2925ns
prot1525	A0A3B6EIX7	tr|A0A3B6EIX7|A0A3B6EIX7_WHEAT Uncharacterized protein OS=Triticum aestivum OX=4565 PE=4 SV=1	VarR	21784.3
prot1531	A0A3B6FUI5;A0A3B6EJK0;A0A3B6H0D7	tr|A0A3B6FUI5|A0A3B6FUI5_WHEAT Usp domain-containing protein OS=Triticum aestivum OX=4565 PE=4 SV=1;tr|A0A3B6EJK0|A0A3B6EJK0_WHEAT Usp domain-containing protein OS=Triticum aestivum OX=4565 PE=4 SV=1;tr|A0A3B6H0D7|A0A3B6H0D7_WHEAT Usp domain-containing pro	VarG	53.5709ns
prot1531	A0A3B6FUI5;A0A3B6EJK0;A0A3B6H0D7	tr|A0A3B6FUI5|A0A3B6FUI5_WHEAT Usp domain-containing protein OS=Triticum aestivum OX=4565 PE=4 SV=1;tr|A0A3B6EJK0|A0A3B6EJK0_WHEAT Usp domain-containing protein OS=Triticum aestivum OX=4565 PE=4 SV=1;tr|A0A3B6H0D7|A0A3B6H0D7_WHEAT Usp domain-containing pro	VarLoc	874.2383***
prot1531	A0A3B6FUI5;A0A3B6EJK0;A0A3B6H0D7	tr|A0A3B6FUI5|A0A3B6FUI5_WHEAT Usp domain-containing protein OS=Triticum aestivum OX=4565 PE=4 SV=1;tr|A0A3B6EJK0|A0A3B6EJK0_WHEAT Usp domain-containing protein OS=Triticum aestivum OX=4565 PE=4 SV=1;tr|A0A3B6H0D7|A0A3B6H0D7_WHEAT Usp domain-containing pro	VarR	392.628
prot1535	A0A3B6GXF2;A0A3B6EK93;W5D179;W5A4C1;Q5XUV4;A0A3B6DMD6	tr|A0A3B6GXF2|A0A3B6GXF2_WHEAT UBIQUITIN_CONJUGAT_2 domain-containing protein OS=Triticum aestivum OX=4565 PE=3 SV=1;tr|A0A3B6EK93|A0A3B6EK93_WHEAT UBIQUITIN_CONJUGAT_2 domain-containing protein OS=Triticum aestivum OX=4565 PE=3 SV=1;tr|W5D179|W5D179_WHEAT	VarG	0.0232ns
prot1535	A0A3B6GXF2;A0A3B6EK93;W5D179;W5A4C1;Q5XUV4;A0A3B6DMD6	tr|A0A3B6GXF2|A0A3B6GXF2_WHEAT UBIQUITIN_CONJUGAT_2 domain-containing protein OS=Triticum aestivum OX=4565 PE=3 SV=1;tr|A0A3B6EK93|A0A3B6EK93_WHEAT UBIQUITIN_CONJUGAT_2 domain-containing protein OS=Triticum aestivum OX=4565 PE=3 SV=1;tr|W5D179|W5D179_WHEAT	VarLoc	10917.6331*
prot1535	A0A3B6GXF2;A0A3B6EK93;W5D179;W5A4C1;Q5XUV4;A0A3B6DMD6	tr|A0A3B6GXF2|A0A3B6GXF2_WHEAT UBIQUITIN_CONJUGAT_2 domain-containing protein OS=Triticum aestivum OX=4565 PE=3 SV=1;tr|A0A3B6EK93|A0A3B6EK93_WHEAT UBIQUITIN_CONJUGAT_2 domain-containing protein OS=Triticum aestivum OX=4565 PE=3 SV=1;tr|W5D179|W5D179_WHEAT	VarR	32181.3
prot1538	A0A3B6EL02;A0A3B6FSE6;A0A3B6EN52;A0A3B6FRX5;A0A3B6EKM2;A0A3B6GYB5	tr|A0A3B6EL02|A0A3B6EL02_WHEAT Uncharacterized protein OS=Triticum aestivum OX=4565 PE=4 SV=1;tr|A0A3B6FSE6|A0A3B6FSE6_WHEAT Uncharacterized protein OS=Triticum aestivum OX=4565 PE=4 SV=1;tr|A0A3B6EN52|A0A3B6EN52_WHEAT Uncharacterized protein OS=Triticum a	VarG	0.0031ns
prot1538	A0A3B6EL02;A0A3B6FSE6;A0A3B6EN52;A0A3B6FRX5;A0A3B6EKM2;A0A3B6GYB5	tr|A0A3B6EL02|A0A3B6EL02_WHEAT Uncharacterized protein OS=Triticum aestivum OX=4565 PE=4 SV=1;tr|A0A3B6FSE6|A0A3B6FSE6_WHEAT Uncharacterized protein OS=Triticum aestivum OX=4565 PE=4 SV=1;tr|A0A3B6EN52|A0A3B6EN52_WHEAT Uncharacterized protein OS=Triticum a	VarLoc	0.0031ns
prot1538	A0A3B6EL02;A0A3B6FSE6;A0A3B6EN52;A0A3B6FRX5;A0A3B6EKM2;A0A3B6GYB5	tr|A0A3B6EL02|A0A3B6EL02_WHEAT Uncharacterized protein OS=Triticum aestivum OX=4565 PE=4 SV=1;tr|A0A3B6FSE6|A0A3B6FSE6_WHEAT Uncharacterized protein OS=Triticum aestivum OX=4565 PE=4 SV=1;tr|A0A3B6EN52|A0A3B6EN52_WHEAT Uncharacterized protein OS=Triticum a	VarR	1951.56
prot1540	A0A3B6FTI3;A0A3B6EKW3;A0A3B6GZE3	tr|A0A3B6FTI3|A0A3B6FTI3_WHEAT Uncharacterized protein OS=Triticum aestivum OX=4565 PE=4 SV=1;tr|A0A3B6EKW3|A0A3B6EKW3_WHEAT Uncharacterized protein OS=Triticum aestivum OX=4565 PE=4 SV=1;tr|A0A3B6GZE3|A0A3B6GZE3_WHEAT Uncharacterized protein OS=Triticum a	VarG	0.0007ns
prot1540	A0A3B6FTI3;A0A3B6EKW3;A0A3B6GZE3	tr|A0A3B6FTI3|A0A3B6FTI3_WHEAT Uncharacterized protein OS=Triticum aestivum OX=4565 PE=4 SV=1;tr|A0A3B6EKW3|A0A3B6EKW3_WHEAT Uncharacterized protein OS=Triticum aestivum OX=4565 PE=4 SV=1;tr|A0A3B6GZE3|A0A3B6GZE3_WHEAT Uncharacterized protein OS=Triticum a	VarLoc	39.8826ns
prot1540	A0A3B6FTI3;A0A3B6EKW3;A0A3B6GZE3	tr|A0A3B6FTI3|A0A3B6FTI3_WHEAT Uncharacterized protein OS=Triticum aestivum OX=4565 PE=4 SV=1;tr|A0A3B6EKW3|A0A3B6EKW3_WHEAT Uncharacterized protein OS=Triticum aestivum OX=4565 PE=4 SV=1;tr|A0A3B6GZE3|A0A3B6GZE3_WHEAT Uncharacterized protein OS=Triticum a	VarR	467.161
prot1549	A0A3B6ELF5	tr|A0A3B6ELF5|A0A3B6ELF5_WHEAT S5 DRBM domain-containing protein OS=Triticum aestivum OX=4565 PE=3 SV=1	VarG	0.0036ns
prot1549	A0A3B6ELF5	tr|A0A3B6ELF5|A0A3B6ELF5_WHEAT S5 DRBM domain-containing protein OS=Triticum aestivum OX=4565 PE=3 SV=1	VarLoc	0.0003ns
prot1549	A0A3B6ELF5	tr|A0A3B6ELF5|A0A3B6ELF5_WHEAT S5 DRBM domain-containing protein OS=Triticum aestivum OX=4565 PE=3 SV=1	VarR	2762.37
prot1550	A0A3B6ELG3;A0A3B6EN98	tr|A0A3B6ELG3|A0A3B6ELG3_WHEAT Aspartate aminotransferase OS=Triticum aestivum OX=4565 PE=4 SV=1;tr|A0A3B6EN98|A0A3B6EN98_WHEAT Aspartate aminotransferase OS=Triticum aestivum OX=4565 PE=4 SV=1	VarG	4.7863ns
prot1550	A0A3B6ELG3;A0A3B6EN98	tr|A0A3B6ELG3|A0A3B6ELG3_WHEAT Aspartate aminotransferase OS=Triticum aestivum OX=4565 PE=4 SV=1;tr|A0A3B6EN98|A0A3B6EN98_WHEAT Aspartate aminotransferase OS=Triticum aestivum OX=4565 PE=4 SV=1	VarLoc	189333.4002ns
prot1550	A0A3B6ELG3;A0A3B6EN98	tr|A0A3B6ELG3|A0A3B6ELG3_WHEAT Aspartate aminotransferase OS=Triticum aestivum OX=4565 PE=4 SV=1;tr|A0A3B6EN98|A0A3B6EN98_WHEAT Aspartate aminotransferase OS=Triticum aestivum OX=4565 PE=4 SV=1	VarR	9.39344e+06
prot1551	A0A3B6GUL7;A0A3B6FPU3;A0A3B6ELG9;A0A3B6GWF9	tr|A0A3B6GUL7|A0A3B6GUL7_WHEAT Uncharacterized protein OS=Triticum aestivum OX=4565 PE=4 SV=1;tr|A0A3B6FPU3|A0A3B6FPU3_WHEAT Uncharacterized protein OS=Triticum aestivum OX=4565 PE=4 SV=1;tr|A0A3B6ELG9|A0A3B6ELG9_WHEAT Uncharacterized protein OS=Triticum a	VarG	9455.7454*
prot1551	A0A3B6GUL7;A0A3B6FPU3;A0A3B6ELG9;A0A3B6GWF9	tr|A0A3B6GUL7|A0A3B6GUL7_WHEAT Uncharacterized protein OS=Triticum aestivum OX=4565 PE=4 SV=1;tr|A0A3B6FPU3|A0A3B6FPU3_WHEAT Uncharacterized protein OS=Triticum aestivum OX=4565 PE=4 SV=1;tr|A0A3B6ELG9|A0A3B6ELG9_WHEAT Uncharacterized protein OS=Triticum a	VarLoc	0.0014ns
prot1551	A0A3B6GUL7;A0A3B6FPU3;A0A3B6ELG9;A0A3B6GWF9	tr|A0A3B6GUL7|A0A3B6GUL7_WHEAT Uncharacterized protein OS=Triticum aestivum OX=4565 PE=4 SV=1;tr|A0A3B6FPU3|A0A3B6FPU3_WHEAT Uncharacterized protein OS=Triticum aestivum OX=4565 PE=4 SV=1;tr|A0A3B6ELG9|A0A3B6ELG9_WHEAT Uncharacterized protein OS=Triticum a	VarR	1571.96
prot1552	A0A3B6FJL7;A0A3B6GSS3;A0A3B6END1;W5CTF5;A0A3B6GNA1;A0A3B6ELJ5	tr|A0A3B6FJL7|A0A3B6FJL7_WHEAT Uncharacterized protein OS=Triticum aestivum OX=4565 PE=4 SV=1;tr|A0A3B6GSS3|A0A3B6GSS3_WHEAT Uncharacterized protein OS=Triticum aestivum OX=4565 PE=4 SV=1;tr|A0A3B6END1|A0A3B6END1_WHEAT Uncharacterized protein OS=Triticum a	VarG	0.0029ns
prot1552	A0A3B6FJL7;A0A3B6GSS3;A0A3B6END1;W5CTF5;A0A3B6GNA1;A0A3B6ELJ5	tr|A0A3B6FJL7|A0A3B6FJL7_WHEAT Uncharacterized protein OS=Triticum aestivum OX=4565 PE=4 SV=1;tr|A0A3B6GSS3|A0A3B6GSS3_WHEAT Uncharacterized protein OS=Triticum aestivum OX=4565 PE=4 SV=1;tr|A0A3B6END1|A0A3B6END1_WHEAT Uncharacterized protein OS=Triticum a	VarLoc	1624.4043ns
prot1552	A0A3B6FJL7;A0A3B6GSS3;A0A3B6END1;W5CTF5;A0A3B6GNA1;A0A3B6ELJ5	tr|A0A3B6FJL7|A0A3B6FJL7_WHEAT Uncharacterized protein OS=Triticum aestivum OX=4565 PE=4 SV=1;tr|A0A3B6GSS3|A0A3B6GSS3_WHEAT Uncharacterized protein OS=Triticum aestivum OX=4565 PE=4 SV=1;tr|A0A3B6END1|A0A3B6END1_WHEAT Uncharacterized protein OS=Triticum a	VarR	2656.34
prot1554	A0A3B6EM13	tr|A0A3B6EM13|A0A3B6EM13_WHEAT Uncharacterized protein OS=Triticum aestivum OX=4565 PE=3 SV=1	VarG	4965.214ns
prot1554	A0A3B6EM13	tr|A0A3B6EM13|A0A3B6EM13_WHEAT Uncharacterized protein OS=Triticum aestivum OX=4565 PE=3 SV=1	VarLoc	0.0096ns
prot1554	A0A3B6EM13	tr|A0A3B6EM13|A0A3B6EM13_WHEAT Uncharacterized protein OS=Triticum aestivum OX=4565 PE=3 SV=1	VarR	16212.2
prot1564	A0A3B6EMX2;A0A1D6DIM8;A0A077RXR6	tr|A0A3B6EMX2|A0A3B6EMX2_WHEAT Obg-like ATPase 1 OS=Triticum aestivum OX=4565 PE=3 SV=1;tr|A0A1D6DIM8|A0A1D6DIM8_WHEAT Obg-like ATPase 1 OS=Triticum aestivum OX=4565 PE=3 SV=1;tr|A0A077RXR6|A0A077RXR6_WHEAT Obg-like ATPase 1 OS=Triticum aestivum OX=4565 GN	VarG	126.4884ns
prot1564	A0A3B6EMX2;A0A1D6DIM8;A0A077RXR6	tr|A0A3B6EMX2|A0A3B6EMX2_WHEAT Obg-like ATPase 1 OS=Triticum aestivum OX=4565 PE=3 SV=1;tr|A0A1D6DIM8|A0A1D6DIM8_WHEAT Obg-like ATPase 1 OS=Triticum aestivum OX=4565 PE=3 SV=1;tr|A0A077RXR6|A0A077RXR6_WHEAT Obg-like ATPase 1 OS=Triticum aestivum OX=4565 GN	VarLoc	0.0014ns
prot1564	A0A3B6EMX2;A0A1D6DIM8;A0A077RXR6	tr|A0A3B6EMX2|A0A3B6EMX2_WHEAT Obg-like ATPase 1 OS=Triticum aestivum OX=4565 PE=3 SV=1;tr|A0A1D6DIM8|A0A1D6DIM8_WHEAT Obg-like ATPase 1 OS=Triticum aestivum OX=4565 PE=3 SV=1;tr|A0A077RXR6|A0A077RXR6_WHEAT Obg-like ATPase 1 OS=Triticum aestivum OX=4565 GN	VarR	13433.2
prot1567	A0A3B6EN53;A0A3B6H355;A0A3B6FU02	tr|A0A3B6EN53|A0A3B6EN53_WHEAT Peptidase A1 domain-containing protein OS=Triticum aestivum OX=4565 PE=3 SV=1;tr|A0A3B6H355|A0A3B6H355_WHEAT Peptidase A1 domain-containing protein OS=Triticum aestivum OX=4565 PE=3 SV=1;tr|A0A3B6FU02|A0A3B6FU02_WHEAT Peptida	VarG	65.5396ns
prot1567	A0A3B6EN53;A0A3B6H355;A0A3B6FU02	tr|A0A3B6EN53|A0A3B6EN53_WHEAT Peptidase A1 domain-containing protein OS=Triticum aestivum OX=4565 PE=3 SV=1;tr|A0A3B6H355|A0A3B6H355_WHEAT Peptidase A1 domain-containing protein OS=Triticum aestivum OX=4565 PE=3 SV=1;tr|A0A3B6FU02|A0A3B6FU02_WHEAT Peptida	VarLoc	0.0001ns
prot1567	A0A3B6EN53;A0A3B6H355;A0A3B6FU02	tr|A0A3B6EN53|A0A3B6EN53_WHEAT Peptidase A1 domain-containing protein OS=Triticum aestivum OX=4565 PE=3 SV=1;tr|A0A3B6H355|A0A3B6H355_WHEAT Peptidase A1 domain-containing protein OS=Triticum aestivum OX=4565 PE=3 SV=1;tr|A0A3B6FU02|A0A3B6FU02_WHEAT Peptida	VarR	212.163
prot1571	W5CXB0;A0A3B6EN93;A0A3B6EK69;A0A3B6FUA8;A0A3B6ELF8;A0A3B6FQY8;A0A3B6EJ72;A0A3B6FTQ2	tr|W5CXB0|W5CXB0_WHEAT Uncharacterized protein OS=Triticum aestivum OX=4565 GN=TRAES_3BF023000010CFD_c1 PE=3 SV=1;tr|A0A3B6EN93|A0A3B6EN93_WHEAT Uncharacterized protein OS=Triticum aestivum OX=4565 PE=3 SV=1;tr|A0A3B6EK69|A0A3B6EK69_WHEAT Uncharacterized p	VarG	0.0067ns
prot1571	W5CXB0;A0A3B6EN93;A0A3B6EK69;A0A3B6FUA8;A0A3B6ELF8;A0A3B6FQY8;A0A3B6EJ72;A0A3B6FTQ2	tr|W5CXB0|W5CXB0_WHEAT Uncharacterized protein OS=Triticum aestivum OX=4565 GN=TRAES_3BF023000010CFD_c1 PE=3 SV=1;tr|A0A3B6EN93|A0A3B6EN93_WHEAT Uncharacterized protein OS=Triticum aestivum OX=4565 PE=3 SV=1;tr|A0A3B6EK69|A0A3B6EK69_WHEAT Uncharacterized p	VarLoc	181784.0818***
prot1571	W5CXB0;A0A3B6EN93;A0A3B6EK69;A0A3B6FUA8;A0A3B6ELF8;A0A3B6FQY8;A0A3B6EJ72;A0A3B6FTQ2	tr|W5CXB0|W5CXB0_WHEAT Uncharacterized protein OS=Triticum aestivum OX=4565 GN=TRAES_3BF023000010CFD_c1 PE=3 SV=1;tr|A0A3B6EN93|A0A3B6EN93_WHEAT Uncharacterized protein OS=Triticum aestivum OX=4565 PE=3 SV=1;tr|A0A3B6EK69|A0A3B6EK69_WHEAT Uncharacterized p	VarR	90986.7
prot1575	A0A3B6GQI2;A0A3B6ENI7;W5D739	tr|A0A3B6GQI2|A0A3B6GQI2_WHEAT KOW domain-containing protein OS=Triticum aestivum OX=4565 PE=3 SV=1;tr|A0A3B6ENI7|A0A3B6ENI7_WHEAT KOW domain-containing protein OS=Triticum aestivum OX=4565 PE=3 SV=1;tr|W5D739|W5D739_WHEAT KOW domain-containing protein OS=	VarG	8197.9854ns
prot1575	A0A3B6GQI2;A0A3B6ENI7;W5D739	tr|A0A3B6GQI2|A0A3B6GQI2_WHEAT KOW domain-containing protein OS=Triticum aestivum OX=4565 PE=3 SV=1;tr|A0A3B6ENI7|A0A3B6ENI7_WHEAT KOW domain-containing protein OS=Triticum aestivum OX=4565 PE=3 SV=1;tr|W5D739|W5D739_WHEAT KOW domain-containing protein OS=	VarLoc	34089.9304***
prot1575	A0A3B6GQI2;A0A3B6ENI7;W5D739	tr|A0A3B6GQI2|A0A3B6GQI2_WHEAT KOW domain-containing protein OS=Triticum aestivum OX=4565 PE=3 SV=1;tr|A0A3B6ENI7|A0A3B6ENI7_WHEAT KOW domain-containing protein OS=Triticum aestivum OX=4565 PE=3 SV=1;tr|W5D739|W5D739_WHEAT KOW domain-containing protein OS=	VarR	47910.6
prot1577	W5D591;A0A3B6GZB9;A0A3B6ENM3;A0A3B6H3N9;A0A3B6FV03;A0A3B6EQL7	tr|W5D591|W5D591_WHEAT Small ubiquitin-related modifier OS=Triticum aestivum OX=4565 GN=TRAES_3BF091100230CFD_c1 PE=3 SV=1;tr|A0A3B6GZB9|A0A3B6GZB9_WHEAT Small ubiquitin-related modifier OS=Triticum aestivum OX=4565 PE=3 SV=1;tr|A0A3B6ENM3|A0A3B6ENM3_WHEAT	VarG	1548.002ns
prot1577	W5D591;A0A3B6GZB9;A0A3B6ENM3;A0A3B6H3N9;A0A3B6FV03;A0A3B6EQL7	tr|W5D591|W5D591_WHEAT Small ubiquitin-related modifier OS=Triticum aestivum OX=4565 GN=TRAES_3BF091100230CFD_c1 PE=3 SV=1;tr|A0A3B6GZB9|A0A3B6GZB9_WHEAT Small ubiquitin-related modifier OS=Triticum aestivum OX=4565 PE=3 SV=1;tr|A0A3B6ENM3|A0A3B6ENM3_WHEAT	VarLoc	5967.3539*
prot1577	W5D591;A0A3B6GZB9;A0A3B6ENM3;A0A3B6H3N9;A0A3B6FV03;A0A3B6EQL7	tr|W5D591|W5D591_WHEAT Small ubiquitin-related modifier OS=Triticum aestivum OX=4565 GN=TRAES_3BF091100230CFD_c1 PE=3 SV=1;tr|A0A3B6GZB9|A0A3B6GZB9_WHEAT Small ubiquitin-related modifier OS=Triticum aestivum OX=4565 PE=3 SV=1;tr|A0A3B6ENM3|A0A3B6ENM3_WHEAT	VarR	12872.1
prot1585	W5D048;A0A3B6EP82;A0A3B6GX40;Q9ZRB1	tr|W5D048|W5D048_WHEAT Tubulin beta chain OS=Triticum aestivum OX=4565 GN=TRAES_3BF136200030CFD_c1 PE=3 SV=1;tr|A0A3B6EP82|A0A3B6EP82_WHEAT Tubulin beta chain OS=Triticum aestivum OX=4565 PE=3 SV=1;tr|A0A3B6GX40|A0A3B6GX40_WHEAT Tubulin beta chain OS=Triti	VarG	0.0004ns
prot1585	W5D048;A0A3B6EP82;A0A3B6GX40;Q9ZRB1	tr|W5D048|W5D048_WHEAT Tubulin beta chain OS=Triticum aestivum OX=4565 GN=TRAES_3BF136200030CFD_c1 PE=3 SV=1;tr|A0A3B6EP82|A0A3B6EP82_WHEAT Tubulin beta chain OS=Triticum aestivum OX=4565 PE=3 SV=1;tr|A0A3B6GX40|A0A3B6GX40_WHEAT Tubulin beta chain OS=Triti	VarLoc	0.0002ns
prot1585	W5D048;A0A3B6EP82;A0A3B6GX40;Q9ZRB1	tr|W5D048|W5D048_WHEAT Tubulin beta chain OS=Triticum aestivum OX=4565 GN=TRAES_3BF136200030CFD_c1 PE=3 SV=1;tr|A0A3B6EP82|A0A3B6EP82_WHEAT Tubulin beta chain OS=Triticum aestivum OX=4565 PE=3 SV=1;tr|A0A3B6GX40|A0A3B6GX40_WHEAT Tubulin beta chain OS=Triti	VarR	2195.66
prot1589	A0A3B6ERE2;A0A3B6EPQ6;A0A3B6EQG0	tr|A0A3B6ERE2|A0A3B6ERE2_WHEAT S-formylglutathione hydrolase OS=Triticum aestivum OX=4565 PE=4 SV=1;tr|A0A3B6EPQ6|A0A3B6EPQ6_WHEAT S-formylglutathione hydrolase OS=Triticum aestivum OX=4565 PE=3 SV=1;tr|A0A3B6EQG0|A0A3B6EQG0_WHEAT S-formylglutathione hydro	VarG	485.0712ns
prot1589	A0A3B6ERE2;A0A3B6EPQ6;A0A3B6EQG0	tr|A0A3B6ERE2|A0A3B6ERE2_WHEAT S-formylglutathione hydrolase OS=Triticum aestivum OX=4565 PE=4 SV=1;tr|A0A3B6EPQ6|A0A3B6EPQ6_WHEAT S-formylglutathione hydrolase OS=Triticum aestivum OX=4565 PE=3 SV=1;tr|A0A3B6EQG0|A0A3B6EQG0_WHEAT S-formylglutathione hydro	VarLoc	39.4327ns
prot1589	A0A3B6ERE2;A0A3B6EPQ6;A0A3B6EQG0	tr|A0A3B6ERE2|A0A3B6ERE2_WHEAT S-formylglutathione hydrolase OS=Triticum aestivum OX=4565 PE=4 SV=1;tr|A0A3B6EPQ6|A0A3B6EPQ6_WHEAT S-formylglutathione hydrolase OS=Triticum aestivum OX=4565 PE=3 SV=1;tr|A0A3B6EQG0|A0A3B6EQG0_WHEAT S-formylglutathione hydro	VarR	5596.53
prot1594	A0A3B6H0W1;A0A3B6EQ45;A0A3B6H1G8;A0A3B6ENK3;A0A077RY78;A0A3B6FUY4	tr|A0A3B6H0W1|A0A3B6H0W1_WHEAT Uncharacterized protein OS=Triticum aestivum OX=4565 PE=3 SV=1;tr|A0A3B6EQ45|A0A3B6EQ45_WHEAT Uncharacterized protein OS=Triticum aestivum OX=4565 PE=3 SV=1;tr|A0A3B6H1G8|A0A3B6H1G8_WHEAT Uncharacterized protein OS=Triticum a	VarG	2085.9145ns
prot1594	A0A3B6H0W1;A0A3B6EQ45;A0A3B6H1G8;A0A3B6ENK3;A0A077RY78;A0A3B6FUY4	tr|A0A3B6H0W1|A0A3B6H0W1_WHEAT Uncharacterized protein OS=Triticum aestivum OX=4565 PE=3 SV=1;tr|A0A3B6EQ45|A0A3B6EQ45_WHEAT Uncharacterized protein OS=Triticum aestivum OX=4565 PE=3 SV=1;tr|A0A3B6H1G8|A0A3B6H1G8_WHEAT Uncharacterized protein OS=Triticum a	VarLoc	9687.8186*
prot1594	A0A3B6H0W1;A0A3B6EQ45;A0A3B6H1G8;A0A3B6ENK3;A0A077RY78;A0A3B6FUY4	tr|A0A3B6H0W1|A0A3B6H0W1_WHEAT Uncharacterized protein OS=Triticum aestivum OX=4565 PE=3 SV=1;tr|A0A3B6EQ45|A0A3B6EQ45_WHEAT Uncharacterized protein OS=Triticum aestivum OX=4565 PE=3 SV=1;tr|A0A3B6H1G8|A0A3B6H1G8_WHEAT Uncharacterized protein OS=Triticum a	VarR	34450.7
prot1601	W5CR66;A0A3B6EQI0;A0A3B6H0Y4	tr|W5CR66|W5CR66_WHEAT AP-4 complex subunit epsilon OS=Triticum aestivum OX=4565 GN=TRAES_3BF069400020CFD_c1 PE=3 SV=1;tr|A0A3B6EQI0|A0A3B6EQI0_WHEAT AP-4 complex subunit epsilon OS=Triticum aestivum OX=4565 PE=3 SV=1;tr|A0A3B6H0Y4|A0A3B6H0Y4_WHEAT AP-4 co	VarG	0.0015ns
prot1601	W5CR66;A0A3B6EQI0;A0A3B6H0Y4	tr|W5CR66|W5CR66_WHEAT AP-4 complex subunit epsilon OS=Triticum aestivum OX=4565 GN=TRAES_3BF069400020CFD_c1 PE=3 SV=1;tr|A0A3B6EQI0|A0A3B6EQI0_WHEAT AP-4 complex subunit epsilon OS=Triticum aestivum OX=4565 PE=3 SV=1;tr|A0A3B6H0Y4|A0A3B6H0Y4_WHEAT AP-4 co	VarLoc	40.3813ns
prot1601	W5CR66;A0A3B6EQI0;A0A3B6H0Y4	tr|W5CR66|W5CR66_WHEAT AP-4 complex subunit epsilon OS=Triticum aestivum OX=4565 GN=TRAES_3BF069400020CFD_c1 PE=3 SV=1;tr|A0A3B6EQI0|A0A3B6EQI0_WHEAT AP-4 complex subunit epsilon OS=Triticum aestivum OX=4565 PE=3 SV=1;tr|A0A3B6H0Y4|A0A3B6H0Y4_WHEAT AP-4 co	VarR	919.018
prot1607	A0A3B6ES48;A0A3B6ETT6	tr|A0A3B6ES48|A0A3B6ES48_WHEAT Pectin acetylesterase OS=Triticum aestivum OX=4565 PE=3 SV=1;tr|A0A3B6ETT6|A0A3B6ETT6_WHEAT Pectin acetylesterase OS=Triticum aestivum OX=4565 PE=3 SV=1	VarG	15765.2861ns
prot1607	A0A3B6ES48;A0A3B6ETT6	tr|A0A3B6ES48|A0A3B6ES48_WHEAT Pectin acetylesterase OS=Triticum aestivum OX=4565 PE=3 SV=1;tr|A0A3B6ETT6|A0A3B6ETT6_WHEAT Pectin acetylesterase OS=Triticum aestivum OX=4565 PE=3 SV=1	VarLoc	26796.7911ns
prot1607	A0A3B6ES48;A0A3B6ETT6	tr|A0A3B6ES48|A0A3B6ES48_WHEAT Pectin acetylesterase OS=Triticum aestivum OX=4565 PE=3 SV=1;tr|A0A3B6ETT6|A0A3B6ETT6_WHEAT Pectin acetylesterase OS=Triticum aestivum OX=4565 PE=3 SV=1	VarR	101769
prot1626	A0A3B6FEX0	tr|A0A3B6FEX0|A0A3B6FEX0_WHEAT SHSP domain-containing protein OS=Triticum aestivum OX=4565 PE=3 SV=1	VarG	0.0138ns
prot1626	A0A3B6FEX0	tr|A0A3B6FEX0|A0A3B6FEX0_WHEAT SHSP domain-containing protein OS=Triticum aestivum OX=4565 PE=3 SV=1	VarLoc	66484.2572***
prot1626	A0A3B6FEX0	tr|A0A3B6FEX0|A0A3B6FEX0_WHEAT SHSP domain-containing protein OS=Triticum aestivum OX=4565 PE=3 SV=1	VarR	42199.4
prot1628	A0A3B6FF92	tr|A0A3B6FF92|A0A3B6FF92_WHEAT Uncharacterized protein OS=Triticum aestivum OX=4565 PE=4 SV=1	VarG	0.0079ns
prot1628	A0A3B6FF92	tr|A0A3B6FF92|A0A3B6FF92_WHEAT Uncharacterized protein OS=Triticum aestivum OX=4565 PE=4 SV=1	VarLoc	0.0207ns
prot1628	A0A3B6FF92	tr|A0A3B6FF92|A0A3B6FF92_WHEAT Uncharacterized protein OS=Triticum aestivum OX=4565 PE=4 SV=1	VarR	77853.2
prot1633	A0A3B6GSJ7;A0A3B6FI14;A0A3B6FMI6;A0A3B6EGC8	tr|A0A3B6GSJ7|A0A3B6GSJ7_WHEAT Glutaredoxin domain-containing protein OS=Triticum aestivum OX=4565 PE=4 SV=1;tr|A0A3B6FI14|A0A3B6FI14_WHEAT Glutaredoxin domain-containing protein OS=Triticum aestivum OX=4565 PE=4 SV=1;tr|A0A3B6FMI6|A0A3B6FMI6_WHEAT Glutare	VarG	65.0273ns
prot1633	A0A3B6GSJ7;A0A3B6FI14;A0A3B6FMI6;A0A3B6EGC8	tr|A0A3B6GSJ7|A0A3B6GSJ7_WHEAT Glutaredoxin domain-containing protein OS=Triticum aestivum OX=4565 PE=4 SV=1;tr|A0A3B6FI14|A0A3B6FI14_WHEAT Glutaredoxin domain-containing protein OS=Triticum aestivum OX=4565 PE=4 SV=1;tr|A0A3B6FMI6|A0A3B6FMI6_WHEAT Glutare	VarLoc	894.4147ns
prot1633	A0A3B6GSJ7;A0A3B6FI14;A0A3B6FMI6;A0A3B6EGC8	tr|A0A3B6GSJ7|A0A3B6GSJ7_WHEAT Glutaredoxin domain-containing protein OS=Triticum aestivum OX=4565 PE=4 SV=1;tr|A0A3B6FI14|A0A3B6FI14_WHEAT Glutaredoxin domain-containing protein OS=Triticum aestivum OX=4565 PE=4 SV=1;tr|A0A3B6FMI6|A0A3B6FMI6_WHEAT Glutare	VarR	1435.68
prot1635	A0A3B6FID2;A0A3B6FLJ2;A0A3B6GP74;A0A3B6GPT7	tr|A0A3B6FID2|A0A3B6FID2_WHEAT Uncharacterized protein OS=Triticum aestivum OX=4565 PE=3 SV=1;tr|A0A3B6FLJ2|A0A3B6FLJ2_WHEAT Uncharacterized protein OS=Triticum aestivum OX=4565 PE=3 SV=1;tr|A0A3B6GP74|A0A3B6GP74_WHEAT Uncharacterized protein OS=Triticum a	VarG	45.8178ns
prot1635	A0A3B6FID2;A0A3B6FLJ2;A0A3B6GP74;A0A3B6GPT7	tr|A0A3B6FID2|A0A3B6FID2_WHEAT Uncharacterized protein OS=Triticum aestivum OX=4565 PE=3 SV=1;tr|A0A3B6FLJ2|A0A3B6FLJ2_WHEAT Uncharacterized protein OS=Triticum aestivum OX=4565 PE=3 SV=1;tr|A0A3B6GP74|A0A3B6GP74_WHEAT Uncharacterized protein OS=Triticum a	VarLoc	1462.2692ns
prot1635	A0A3B6FID2;A0A3B6FLJ2;A0A3B6GP74;A0A3B6GPT7	tr|A0A3B6FID2|A0A3B6FID2_WHEAT Uncharacterized protein OS=Triticum aestivum OX=4565 PE=3 SV=1;tr|A0A3B6FLJ2|A0A3B6FLJ2_WHEAT Uncharacterized protein OS=Triticum aestivum OX=4565 PE=3 SV=1;tr|A0A3B6GP74|A0A3B6GP74_WHEAT Uncharacterized protein OS=Triticum a	VarR	4508.59
prot1636	A0A3B6FIG0;D8L9S2	tr|A0A3B6FIG0|A0A3B6FIG0_WHEAT Glutamate decarboxylase OS=Triticum aestivum OX=4565 PE=3 SV=1;tr|D8L9S2|D8L9S2_WHEAT Glutamate decarboxylase OS=Triticum aestivum OX=4565 GN=gad1 PE=3 SV=1	VarG	6169.1509*
prot1636	A0A3B6FIG0;D8L9S2	tr|A0A3B6FIG0|A0A3B6FIG0_WHEAT Glutamate decarboxylase OS=Triticum aestivum OX=4565 PE=3 SV=1;tr|D8L9S2|D8L9S2_WHEAT Glutamate decarboxylase OS=Triticum aestivum OX=4565 GN=gad1 PE=3 SV=1	VarLoc	78.2428ns
prot1636	A0A3B6FIG0;D8L9S2	tr|A0A3B6FIG0|A0A3B6FIG0_WHEAT Glutamate decarboxylase OS=Triticum aestivum OX=4565 PE=3 SV=1;tr|D8L9S2|D8L9S2_WHEAT Glutamate decarboxylase OS=Triticum aestivum OX=4565 GN=gad1 PE=3 SV=1	VarR	7710.52
prot1637	A0A3B6GQ38;A0A3B6FIP0;A0A3B6GN33;A0A3B6FLU9;A0A3B6ECP2;A0A3B6EEI8	tr|A0A3B6GQ38|A0A3B6GQ38_WHEAT Abhydrolase_2 domain-containing protein OS=Triticum aestivum OX=4565 PE=4 SV=1;tr|A0A3B6FIP0|A0A3B6FIP0_WHEAT Abhydrolase_2 domain-containing protein OS=Triticum aestivum OX=4565 PE=4 SV=1;tr|A0A3B6GN33|A0A3B6GN33_WHEAT Abhyd	VarG	0.0007ns
prot1637	A0A3B6GQ38;A0A3B6FIP0;A0A3B6GN33;A0A3B6FLU9;A0A3B6ECP2;A0A3B6EEI8	tr|A0A3B6GQ38|A0A3B6GQ38_WHEAT Abhydrolase_2 domain-containing protein OS=Triticum aestivum OX=4565 PE=4 SV=1;tr|A0A3B6FIP0|A0A3B6FIP0_WHEAT Abhydrolase_2 domain-containing protein OS=Triticum aestivum OX=4565 PE=4 SV=1;tr|A0A3B6GN33|A0A3B6GN33_WHEAT Abhyd	VarLoc	0ns
prot1637	A0A3B6GQ38;A0A3B6FIP0;A0A3B6GN33;A0A3B6FLU9;A0A3B6ECP2;A0A3B6EEI8	tr|A0A3B6GQ38|A0A3B6GQ38_WHEAT Abhydrolase_2 domain-containing protein OS=Triticum aestivum OX=4565 PE=4 SV=1;tr|A0A3B6FIP0|A0A3B6FIP0_WHEAT Abhydrolase_2 domain-containing protein OS=Triticum aestivum OX=4565 PE=4 SV=1;tr|A0A3B6GN33|A0A3B6GN33_WHEAT Abhyd	VarR	451.755
prot1638	W5CPG2;A0A3B6FIX9	tr|W5CPG2|W5CPG2_WHEAT Uncharacterized protein OS=Triticum aestivum OX=4565 GN=TRAES_3BF096800110CFD_c1 PE=3 SV=1;tr|A0A3B6FIX9|A0A3B6FIX9_WHEAT Uncharacterized protein OS=Triticum aestivum OX=4565 PE=3 SV=1	VarG	0.0234ns
prot1638	W5CPG2;A0A3B6FIX9	tr|W5CPG2|W5CPG2_WHEAT Uncharacterized protein OS=Triticum aestivum OX=4565 GN=TRAES_3BF096800110CFD_c1 PE=3 SV=1;tr|A0A3B6FIX9|A0A3B6FIX9_WHEAT Uncharacterized protein OS=Triticum aestivum OX=4565 PE=3 SV=1	VarLoc	14908.7704*
prot1638	W5CPG2;A0A3B6FIX9	tr|W5CPG2|W5CPG2_WHEAT Uncharacterized protein OS=Triticum aestivum OX=4565 GN=TRAES_3BF096800110CFD_c1 PE=3 SV=1;tr|A0A3B6FIX9|A0A3B6FIX9_WHEAT Uncharacterized protein OS=Triticum aestivum OX=4565 PE=3 SV=1	VarR	34269.7
prot1641	A0A3B6FMY1;A0A3B6FJR0;W5CQP6	tr|A0A3B6FMY1|A0A3B6FMY1_WHEAT AAA domain-containing protein OS=Triticum aestivum OX=4565 PE=4 SV=1;tr|A0A3B6FJR0|A0A3B6FJR0_WHEAT AAA domain-containing protein OS=Triticum aestivum OX=4565 PE=4 SV=1;tr|W5CQP6|W5CQP6_WHEAT AAA domain-containing protein OS=	VarG	0.0045ns
prot1641	A0A3B6FMY1;A0A3B6FJR0;W5CQP6	tr|A0A3B6FMY1|A0A3B6FMY1_WHEAT AAA domain-containing protein OS=Triticum aestivum OX=4565 PE=4 SV=1;tr|A0A3B6FJR0|A0A3B6FJR0_WHEAT AAA domain-containing protein OS=Triticum aestivum OX=4565 PE=4 SV=1;tr|W5CQP6|W5CQP6_WHEAT AAA domain-containing protein OS=	VarLoc	3767.235*
prot1641	A0A3B6FMY1;A0A3B6FJR0;W5CQP6	tr|A0A3B6FMY1|A0A3B6FMY1_WHEAT AAA domain-containing protein OS=Triticum aestivum OX=4565 PE=4 SV=1;tr|A0A3B6FJR0|A0A3B6FJR0_WHEAT AAA domain-containing protein OS=Triticum aestivum OX=4565 PE=4 SV=1;tr|W5CQP6|W5CQP6_WHEAT AAA domain-containing protein OS=	VarR	5314.33
prot1642	A0A3B6FJS9;A0A3B6FKP0	tr|A0A3B6FJS9|A0A3B6FJS9_WHEAT Uncharacterized protein OS=Triticum aestivum OX=4565 PE=4 SV=1;tr|A0A3B6FKP0|A0A3B6FKP0_WHEAT Uncharacterized protein OS=Triticum aestivum OX=4565 PE=4 SV=1	VarG	1156.7283ns
prot1642	A0A3B6FJS9;A0A3B6FKP0	tr|A0A3B6FJS9|A0A3B6FJS9_WHEAT Uncharacterized protein OS=Triticum aestivum OX=4565 PE=4 SV=1;tr|A0A3B6FKP0|A0A3B6FKP0_WHEAT Uncharacterized protein OS=Triticum aestivum OX=4565 PE=4 SV=1	VarLoc	1536.921ns
prot1642	A0A3B6FJS9;A0A3B6FKP0	tr|A0A3B6FJS9|A0A3B6FJS9_WHEAT Uncharacterized protein OS=Triticum aestivum OX=4565 PE=4 SV=1;tr|A0A3B6FKP0|A0A3B6FKP0_WHEAT Uncharacterized protein OS=Triticum aestivum OX=4565 PE=4 SV=1	VarR	12655.8
prot1644	A0A3B6FJV3	tr|A0A3B6FJV3|A0A3B6FJV3_WHEAT 14_3_3 domain-containing protein OS=Triticum aestivum OX=4565 PE=3 SV=1	VarG	32300.3005ns
prot1644	A0A3B6FJV3	tr|A0A3B6FJV3|A0A3B6FJV3_WHEAT 14_3_3 domain-containing protein OS=Triticum aestivum OX=4565 PE=3 SV=1	VarLoc	442256.1409ns
prot1644	A0A3B6FJV3	tr|A0A3B6FJV3|A0A3B6FJV3_WHEAT 14_3_3 domain-containing protein OS=Triticum aestivum OX=4565 PE=3 SV=1	VarR	1.14575e+06
prot1650	W5D2J1;A0A3B6FL79;A0A3B6FPB4;A0A3B6FJW2;A0A341RXF1	tr|W5D2J1|W5D2J1_WHEAT Importin subunit alpha OS=Triticum aestivum OX=4565 GN=TRAES_3BF077900050CFD_c1 PE=3 SV=1;tr|A0A3B6FL79|A0A3B6FL79_WHEAT Importin subunit alpha OS=Triticum aestivum OX=4565 PE=3 SV=1;tr|A0A3B6FPB4|A0A3B6FPB4_WHEAT Importin subunit al	VarG	2775.7ns
prot1650	W5D2J1;A0A3B6FL79;A0A3B6FPB4;A0A3B6FJW2;A0A341RXF1	tr|W5D2J1|W5D2J1_WHEAT Importin subunit alpha OS=Triticum aestivum OX=4565 GN=TRAES_3BF077900050CFD_c1 PE=3 SV=1;tr|A0A3B6FL79|A0A3B6FL79_WHEAT Importin subunit alpha OS=Triticum aestivum OX=4565 PE=3 SV=1;tr|A0A3B6FPB4|A0A3B6FPB4_WHEAT Importin subunit al	VarLoc	3953.2546**
prot1650	W5D2J1;A0A3B6FL79;A0A3B6FPB4;A0A3B6FJW2;A0A341RXF1	tr|W5D2J1|W5D2J1_WHEAT Importin subunit alpha OS=Triticum aestivum OX=4565 GN=TRAES_3BF077900050CFD_c1 PE=3 SV=1;tr|A0A3B6FL79|A0A3B6FL79_WHEAT Importin subunit alpha OS=Triticum aestivum OX=4565 PE=3 SV=1;tr|A0A3B6FPB4|A0A3B6FPB4_WHEAT Importin subunit al	VarR	7829.42
prot1651	A0A3B6FLB3	tr|A0A3B6FLB3|A0A3B6FLB3_WHEAT DLH domain-containing protein OS=Triticum aestivum OX=4565 PE=4 SV=1	VarG	4382.3601ns
prot1651	A0A3B6FLB3	tr|A0A3B6FLB3|A0A3B6FLB3_WHEAT DLH domain-containing protein OS=Triticum aestivum OX=4565 PE=4 SV=1	VarLoc	3013.668ns
prot1651	A0A3B6FLB3	tr|A0A3B6FLB3|A0A3B6FLB3_WHEAT DLH domain-containing protein OS=Triticum aestivum OX=4565 PE=4 SV=1	VarR	25396.1
[truncated: 2,844 more rows]
