# Supplementary material for: High-resolution proteomics reveals differences in the proteome of spelt and bread wheat flour representing targets for research on wheat sensitivities
Source: Sci Rep. 2020 Sep 7;10:14677. doi: 10.1038/s41598-020-71712-5 (PMC7477207; doi:10.1038/s41598-020-71712-5)
Supplement: Supplementary file 5 — Supplementary Table S5. [file 41598_2020_71712_MOESM5_ESM.xlsx]

## Sheet: S5. 1604 proteins - bread wheat
High-resolution proteomics reveals differences in the proteome of spelt and bread wheat flour representing targets for research on wheat sensitivities M. Afzal, J. Pfannstiel, J. Zimmermann, S. C. Bischoff, T. Würschum and C. F. H. Longin* Supplementary Table S5: Variance components of 1604 proteins of bread wheat. VarG = Genotypic variance, VarLoc = Environmental (location) variance, VarR = Resi…
Protein No.	Majority protein IDs	Annotations (UniProt)	Parameter	Estimate
prot0003	A0A060AFB6	tr|A0A060AFB6|A0A060AFB6_WHEAT Defensin OS=Triticum aestivum OX=4565 GN=PDF3 PE=2 SV=1	VarG	4024.9312ns
prot0003	A0A060AFB6	tr|A0A060AFB6|A0A060AFB6_WHEAT Defensin OS=Triticum aestivum OX=4565 GN=PDF3 PE=2 SV=1	VarLoc	29598.6687ns
prot0003	A0A060AFB6	tr|A0A060AFB6|A0A060AFB6_WHEAT Defensin OS=Triticum aestivum OX=4565 GN=PDF3 PE=2 SV=1	VarR	76380.6
prot0006	A0A060APV2	tr|A0A060APV2|A0A060APV2_WHEAT Defensin OS=Triticum aestivum OX=4565 GN=PDF20 PE=2 SV=1	VarG	19643.079ns
prot0006	A0A060APV2	tr|A0A060APV2|A0A060APV2_WHEAT Defensin OS=Triticum aestivum OX=4565 GN=PDF20 PE=2 SV=1	VarLoc	163066.2836ns
prot0006	A0A060APV2	tr|A0A060APV2|A0A060APV2_WHEAT Defensin OS=Triticum aestivum OX=4565 GN=PDF20 PE=2 SV=1	VarR	736976
prot0007	A0A060AQ78	tr|A0A060AQ78|A0A060AQ78_WHEAT Defensin OS=Triticum aestivum OX=4565 GN=PDF16 PE=2 SV=1	VarG	7153.8633ns
prot0007	A0A060AQ78	tr|A0A060AQ78|A0A060AQ78_WHEAT Defensin OS=Triticum aestivum OX=4565 GN=PDF16 PE=2 SV=1	VarLoc	19567.5878ns
prot0007	A0A060AQ78	tr|A0A060AQ78|A0A060AQ78_WHEAT Defensin OS=Triticum aestivum OX=4565 GN=PDF16 PE=2 SV=1	VarR	129715
prot0008	A0A068B052;A0A3B6EJ95;A0A3B6EH94	tr|A0A068B052|A0A068B052_WHEAT FVE OS=Triticum aestivum OX=4565 GN=FVE PE=4 SV=1;tr|A0A3B6EJ95|A0A3B6EJ95_WHEAT WD_REPEATS_REGION domain-containing protein OS=Triticum aestivum OX=4565 PE=4 SV=1;tr|A0A3B6EH94|A0A3B6EH94_WHEAT WD_REPEATS_REGION domain-conta	VarG	3574.2462*
prot0008	A0A068B052;A0A3B6EJ95;A0A3B6EH94	tr|A0A068B052|A0A068B052_WHEAT FVE OS=Triticum aestivum OX=4565 GN=FVE PE=4 SV=1;tr|A0A3B6EJ95|A0A3B6EJ95_WHEAT WD_REPEATS_REGION domain-containing protein OS=Triticum aestivum OX=4565 PE=4 SV=1;tr|A0A3B6EH94|A0A3B6EH94_WHEAT WD_REPEATS_REGION domain-conta	VarLoc	0.0017ns
prot0008	A0A068B052;A0A3B6EJ95;A0A3B6EH94	tr|A0A068B052|A0A068B052_WHEAT FVE OS=Triticum aestivum OX=4565 GN=FVE PE=4 SV=1;tr|A0A3B6EJ95|A0A3B6EJ95_WHEAT WD_REPEATS_REGION domain-containing protein OS=Triticum aestivum OX=4565 PE=4 SV=1;tr|A0A3B6EH94|A0A3B6EH94_WHEAT WD_REPEATS_REGION domain-conta	VarR	4260.03
prot0012	A0A077RPI9;A0A077RA97	tr|A0A077RPI9|A0A077RPI9_WHEAT SHSP domain-containing protein OS=Triticum aestivum OX=4565 GN=TRAES_3BF010400150CFD_c1 PE=3 SV=1;tr|A0A077RA97|A0A077RA97_WHEAT SHSP domain-containing protein OS=Triticum aestivum OX=4565 GN=TRAES_3BF085800030CFD_c1 PE=3 SV=	VarG	1637043.0016ns
prot0012	A0A077RPI9;A0A077RA97	tr|A0A077RPI9|A0A077RPI9_WHEAT SHSP domain-containing protein OS=Triticum aestivum OX=4565 GN=TRAES_3BF010400150CFD_c1 PE=3 SV=1;tr|A0A077RA97|A0A077RA97_WHEAT SHSP domain-containing protein OS=Triticum aestivum OX=4565 GN=TRAES_3BF085800030CFD_c1 PE=3 SV=	VarLoc	0.4407ns
prot0012	A0A077RPI9;A0A077RA97	tr|A0A077RPI9|A0A077RPI9_WHEAT SHSP domain-containing protein OS=Triticum aestivum OX=4565 GN=TRAES_3BF010400150CFD_c1 PE=3 SV=1;tr|A0A077RA97|A0A077RA97_WHEAT SHSP domain-containing protein OS=Triticum aestivum OX=4565 GN=TRAES_3BF085800030CFD_c1 PE=3 SV=	VarR	4.35495e+06
prot0023	A0A077RSI3;A0A3B6FGM9	tr|A0A077RSI3|A0A077RSI3_WHEAT Uncharacterized protein OS=Triticum aestivum OX=4565 GN=TRAES_3BF079100070CFD_c1 PE=3 SV=1;tr|A0A3B6FGM9|A0A3B6FGM9_WHEAT Uncharacterized protein OS=Triticum aestivum OX=4565 PE=3 SV=1	VarG	0.0083ns
prot0023	A0A077RSI3;A0A3B6FGM9	tr|A0A077RSI3|A0A077RSI3_WHEAT Uncharacterized protein OS=Triticum aestivum OX=4565 GN=TRAES_3BF079100070CFD_c1 PE=3 SV=1;tr|A0A3B6FGM9|A0A3B6FGM9_WHEAT Uncharacterized protein OS=Triticum aestivum OX=4565 PE=3 SV=1	VarLoc	0.0119ns
prot0023	A0A077RSI3;A0A3B6FGM9	tr|A0A077RSI3|A0A077RSI3_WHEAT Uncharacterized protein OS=Triticum aestivum OX=4565 GN=TRAES_3BF079100070CFD_c1 PE=3 SV=1;tr|A0A3B6FGM9|A0A3B6FGM9_WHEAT Uncharacterized protein OS=Triticum aestivum OX=4565 PE=3 SV=1	VarR	15979.4
prot0025	A0A3B6GVK7;A0A3B6EG68;A0A077RSP3	tr|A0A3B6GVK7|A0A3B6GVK7_WHEAT PITH domain-containing protein OS=Triticum aestivum OX=4565 PE=4 SV=1;tr|A0A3B6EG68|A0A3B6EG68_WHEAT PITH domain-containing protein OS=Triticum aestivum OX=4565 PE=4 SV=1;tr|A0A077RSP3|A0A077RSP3_WHEAT PITH domain-containing	VarG	1155.8587ns
prot0025	A0A3B6GVK7;A0A3B6EG68;A0A077RSP3	tr|A0A3B6GVK7|A0A3B6GVK7_WHEAT PITH domain-containing protein OS=Triticum aestivum OX=4565 PE=4 SV=1;tr|A0A3B6EG68|A0A3B6EG68_WHEAT PITH domain-containing protein OS=Triticum aestivum OX=4565 PE=4 SV=1;tr|A0A077RSP3|A0A077RSP3_WHEAT PITH domain-containing	VarLoc	0.0044ns
prot0025	A0A3B6GVK7;A0A3B6EG68;A0A077RSP3	tr|A0A3B6GVK7|A0A3B6GVK7_WHEAT PITH domain-containing protein OS=Triticum aestivum OX=4565 PE=4 SV=1;tr|A0A3B6EG68|A0A3B6EG68_WHEAT PITH domain-containing protein OS=Triticum aestivum OX=4565 PE=4 SV=1;tr|A0A077RSP3|A0A077RSP3_WHEAT PITH domain-containing	VarR	2772.93
prot0029	A0A077RTG8;A0A3B6EGE6;A0A3B6EGP6;A0A3B6EHD7	tr|A0A077RTG8|A0A077RTG8_WHEAT Malate dehydrogenase OS=Triticum aestivum OX=4565 GN=TRAES_3BF087800010CFD_c1 PE=3 SV=1;tr|A0A3B6EGE6|A0A3B6EGE6_WHEAT Malate dehydrogenase OS=Triticum aestivum OX=4565 PE=3 SV=1;tr|A0A3B6EGP6|A0A3B6EGP6_WHEAT Malate dehydrog	VarG	0.1097ns
prot0029	A0A077RTG8;A0A3B6EGE6;A0A3B6EGP6;A0A3B6EHD7	tr|A0A077RTG8|A0A077RTG8_WHEAT Malate dehydrogenase OS=Triticum aestivum OX=4565 GN=TRAES_3BF087800010CFD_c1 PE=3 SV=1;tr|A0A3B6EGE6|A0A3B6EGE6_WHEAT Malate dehydrogenase OS=Triticum aestivum OX=4565 PE=3 SV=1;tr|A0A3B6EGP6|A0A3B6EGP6_WHEAT Malate dehydrog	VarLoc	38609.0865**
prot0029	A0A077RTG8;A0A3B6EGE6;A0A3B6EGP6;A0A3B6EHD7	tr|A0A077RTG8|A0A077RTG8_WHEAT Malate dehydrogenase OS=Triticum aestivum OX=4565 GN=TRAES_3BF087800010CFD_c1 PE=3 SV=1;tr|A0A3B6EGE6|A0A3B6EGE6_WHEAT Malate dehydrogenase OS=Triticum aestivum OX=4565 PE=3 SV=1;tr|A0A3B6EGP6|A0A3B6EGP6_WHEAT Malate dehydrog	VarR	68558
prot0033	A0A3B6FHU0;A0A077RU45	tr|A0A3B6FHU0|A0A3B6FHU0_WHEAT Ubiquitin carboxyl-terminal hydrolase OS=Triticum aestivum OX=4565 PE=3 SV=1;tr|A0A077RU45|A0A077RU45_WHEAT Ubiquitin carboxyl-terminal hydrolase OS=Triticum aestivum OX=4565 GN=TRAES_3BF085400040CFD_c1 PE=3 SV=1	VarG	0.0021ns
prot0033	A0A3B6FHU0;A0A077RU45	tr|A0A3B6FHU0|A0A3B6FHU0_WHEAT Ubiquitin carboxyl-terminal hydrolase OS=Triticum aestivum OX=4565 PE=3 SV=1;tr|A0A077RU45|A0A077RU45_WHEAT Ubiquitin carboxyl-terminal hydrolase OS=Triticum aestivum OX=4565 GN=TRAES_3BF085400040CFD_c1 PE=3 SV=1	VarLoc	366.2668ns
prot0033	A0A3B6FHU0;A0A077RU45	tr|A0A3B6FHU0|A0A3B6FHU0_WHEAT Ubiquitin carboxyl-terminal hydrolase OS=Triticum aestivum OX=4565 PE=3 SV=1;tr|A0A077RU45|A0A077RU45_WHEAT Ubiquitin carboxyl-terminal hydrolase OS=Triticum aestivum OX=4565 GN=TRAES_3BF085400040CFD_c1 PE=3 SV=1	VarR	2200.79
prot0034	A0A077RU59;A0A3B6EIL8;A0A3B6FQ64	tr|A0A077RU59|A0A077RU59_WHEAT Glyco_transf_20 domain-containing protein OS=Triticum aestivum OX=4565 GN=TRAES_3BF029100020CFD_c1 PE=4 SV=1;tr|A0A3B6EIL8|A0A3B6EIL8_WHEAT Glyco_transf_20 domain-containing protein OS=Triticum aestivum OX=4565 PE=4 SV=1;tr|A	VarG	16.1947ns
prot0034	A0A077RU59;A0A3B6EIL8;A0A3B6FQ64	tr|A0A077RU59|A0A077RU59_WHEAT Glyco_transf_20 domain-containing protein OS=Triticum aestivum OX=4565 GN=TRAES_3BF029100020CFD_c1 PE=4 SV=1;tr|A0A3B6EIL8|A0A3B6EIL8_WHEAT Glyco_transf_20 domain-containing protein OS=Triticum aestivum OX=4565 PE=4 SV=1;tr|A	VarLoc	884.2293*
prot0034	A0A077RU59;A0A3B6EIL8;A0A3B6FQ64	tr|A0A077RU59|A0A077RU59_WHEAT Glyco_transf_20 domain-containing protein OS=Triticum aestivum OX=4565 GN=TRAES_3BF029100020CFD_c1 PE=4 SV=1;tr|A0A3B6EIL8|A0A3B6EIL8_WHEAT Glyco_transf_20 domain-containing protein OS=Triticum aestivum OX=4565 PE=4 SV=1;tr|A	VarR	2047.97
prot0036	A0A3B6GV05;A0A077RUM9;A0A3B6EHV6	tr|A0A3B6GV05|A0A3B6GV05_WHEAT Phytocyanin domain-containing protein OS=Triticum aestivum OX=4565 PE=4 SV=1;tr|A0A077RUM9|A0A077RUM9_WHEAT Phytocyanin domain-containing protein OS=Triticum aestivum OX=4565 GN=TRAES_3BF012600100CFD_c1 PE=4 SV=1;tr|A0A3B6EHV	VarG	14334.5982ns
prot0036	A0A3B6GV05;A0A077RUM9;A0A3B6EHV6	tr|A0A3B6GV05|A0A3B6GV05_WHEAT Phytocyanin domain-containing protein OS=Triticum aestivum OX=4565 PE=4 SV=1;tr|A0A077RUM9|A0A077RUM9_WHEAT Phytocyanin domain-containing protein OS=Triticum aestivum OX=4565 GN=TRAES_3BF012600100CFD_c1 PE=4 SV=1;tr|A0A3B6EHV	VarLoc	6341.1414ns
prot0036	A0A3B6GV05;A0A077RUM9;A0A3B6EHV6	tr|A0A3B6GV05|A0A3B6GV05_WHEAT Phytocyanin domain-containing protein OS=Triticum aestivum OX=4565 PE=4 SV=1;tr|A0A077RUM9|A0A077RUM9_WHEAT Phytocyanin domain-containing protein OS=Triticum aestivum OX=4565 GN=TRAES_3BF012600100CFD_c1 PE=4 SV=1;tr|A0A3B6EHV	VarR	40789
prot0039	A0A077RVD7	tr|A0A077RVD7|A0A077RVD7_WHEAT Uncharacterized protein OS=Triticum aestivum OX=4565 GN=TRAES_3BF062500090CFD_c1 PE=4 SV=1	VarG	1554.6484ns
prot0039	A0A077RVD7	tr|A0A077RVD7|A0A077RVD7_WHEAT Uncharacterized protein OS=Triticum aestivum OX=4565 GN=TRAES_3BF062500090CFD_c1 PE=4 SV=1	VarLoc	37.9566ns
prot0039	A0A077RVD7	tr|A0A077RVD7|A0A077RVD7_WHEAT Uncharacterized protein OS=Triticum aestivum OX=4565 GN=TRAES_3BF062500090CFD_c1 PE=4 SV=1	VarR	6090.66
prot0042	A0A3B6EB15;A0A3B6GLQ9;A0A077RW30	tr|A0A3B6EB15|A0A3B6EB15_WHEAT Cysteine synthase OS=Triticum aestivum OX=4565 PE=3 SV=1;tr|A0A3B6GLQ9|A0A3B6GLQ9_WHEAT Cysteine synthase OS=Triticum aestivum OX=4565 PE=3 SV=1;tr|A0A077RW30|A0A077RW30_WHEAT Cysteine synthase OS=Triticum aestivum OX=4565 GN	VarG	0.0006ns
prot0042	A0A3B6EB15;A0A3B6GLQ9;A0A077RW30	tr|A0A3B6EB15|A0A3B6EB15_WHEAT Cysteine synthase OS=Triticum aestivum OX=4565 PE=3 SV=1;tr|A0A3B6GLQ9|A0A3B6GLQ9_WHEAT Cysteine synthase OS=Triticum aestivum OX=4565 PE=3 SV=1;tr|A0A077RW30|A0A077RW30_WHEAT Cysteine synthase OS=Triticum aestivum OX=4565 GN	VarLoc	0.0006ns
prot0042	A0A3B6EB15;A0A3B6GLQ9;A0A077RW30	tr|A0A3B6EB15|A0A3B6EB15_WHEAT Cysteine synthase OS=Triticum aestivum OX=4565 PE=3 SV=1;tr|A0A3B6GLQ9|A0A3B6GLQ9_WHEAT Cysteine synthase OS=Triticum aestivum OX=4565 PE=3 SV=1;tr|A0A077RW30|A0A077RW30_WHEAT Cysteine synthase OS=Triticum aestivum OX=4565 GN	VarR	363.286
prot0043	A0A077RWB4;A0A3B6GQ06;A0A077RUF0	tr|A0A077RWB4|A0A077RWB4_WHEAT Aldo_ket_red domain-containing protein OS=Triticum aestivum OX=4565 GN=TRAES_3BF065800050CFD_c1 PE=4 SV=1;tr|A0A3B6GQ06|A0A3B6GQ06_WHEAT Aldo_ket_red domain-containing protein OS=Triticum aestivum OX=4565 PE=4 SV=1;tr|A0A077R	VarG	0.0012ns
prot0043	A0A077RWB4;A0A3B6GQ06;A0A077RUF0	tr|A0A077RWB4|A0A077RWB4_WHEAT Aldo_ket_red domain-containing protein OS=Triticum aestivum OX=4565 GN=TRAES_3BF065800050CFD_c1 PE=4 SV=1;tr|A0A3B6GQ06|A0A3B6GQ06_WHEAT Aldo_ket_red domain-containing protein OS=Triticum aestivum OX=4565 PE=4 SV=1;tr|A0A077R	VarLoc	349.7261ns
prot0043	A0A077RWB4;A0A3B6GQ06;A0A077RUF0	tr|A0A077RWB4|A0A077RWB4_WHEAT Aldo_ket_red domain-containing protein OS=Triticum aestivum OX=4565 GN=TRAES_3BF065800050CFD_c1 PE=4 SV=1;tr|A0A3B6GQ06|A0A3B6GQ06_WHEAT Aldo_ket_red domain-containing protein OS=Triticum aestivum OX=4565 PE=4 SV=1;tr|A0A077R	VarR	735.825
prot0044	A0A077RWG8	tr|A0A077RWG8|A0A077RWG8_WHEAT Uricase OS=Triticum aestivum OX=4565 GN=TRAES_3BF019300180CFD_c1 PE=3 SV=1	VarG	521.938ns
prot0044	A0A077RWG8	tr|A0A077RWG8|A0A077RWG8_WHEAT Uricase OS=Triticum aestivum OX=4565 GN=TRAES_3BF019300180CFD_c1 PE=3 SV=1	VarLoc	0.0025ns
prot0044	A0A077RWG8	tr|A0A077RWG8|A0A077RWG8_WHEAT Uricase OS=Triticum aestivum OX=4565 GN=TRAES_3BF019300180CFD_c1 PE=3 SV=1	VarR	1582.73
prot0050	A0A3B6GPG6;A0A077RXF0	tr|A0A3B6GPG6|A0A3B6GPG6_WHEAT NADH-cytochrome b5 reductase OS=Triticum aestivum OX=4565 PE=3 SV=1;tr|A0A077RXF0|A0A077RXF0_WHEAT NADH-cytochrome b5 reductase OS=Triticum aestivum OX=4565 GN=TRAES_3BF066100010CFD_c1 PE=3 SV=1	VarG	0.0287ns
prot0050	A0A3B6GPG6;A0A077RXF0	tr|A0A3B6GPG6|A0A3B6GPG6_WHEAT NADH-cytochrome b5 reductase OS=Triticum aestivum OX=4565 PE=3 SV=1;tr|A0A077RXF0|A0A077RXF0_WHEAT NADH-cytochrome b5 reductase OS=Triticum aestivum OX=4565 GN=TRAES_3BF066100010CFD_c1 PE=3 SV=1	VarLoc	471.9458ns
prot0050	A0A3B6GPG6;A0A077RXF0	tr|A0A3B6GPG6|A0A3B6GPG6_WHEAT NADH-cytochrome b5 reductase OS=Triticum aestivum OX=4565 PE=3 SV=1;tr|A0A077RXF0|A0A077RXF0_WHEAT NADH-cytochrome b5 reductase OS=Triticum aestivum OX=4565 GN=TRAES_3BF066100010CFD_c1 PE=3 SV=1	VarR	17957.2
prot0052	A0A077RXS4;A0A3B6GZ83;A0A3B6H3K6	tr|A0A077RXS4|A0A077RXS4_WHEAT AAA domain-containing protein OS=Triticum aestivum OX=4565 GN=TRAES_3BF045700010CFD_c1 PE=3 SV=1;tr|A0A3B6GZ83|A0A3B6GZ83_WHEAT AAA domain-containing protein OS=Triticum aestivum OX=4565 PE=3 SV=1;tr|A0A3B6H3K6|A0A3B6H3K6_WHE	VarG	6730.7166ns
prot0052	A0A077RXS4;A0A3B6GZ83;A0A3B6H3K6	tr|A0A077RXS4|A0A077RXS4_WHEAT AAA domain-containing protein OS=Triticum aestivum OX=4565 GN=TRAES_3BF045700010CFD_c1 PE=3 SV=1;tr|A0A3B6GZ83|A0A3B6GZ83_WHEAT AAA domain-containing protein OS=Triticum aestivum OX=4565 PE=3 SV=1;tr|A0A3B6H3K6|A0A3B6H3K6_WHE	VarLoc	0.0136ns
prot0052	A0A077RXS4;A0A3B6GZ83;A0A3B6H3K6	tr|A0A077RXS4|A0A077RXS4_WHEAT AAA domain-containing protein OS=Triticum aestivum OX=4565 GN=TRAES_3BF045700010CFD_c1 PE=3 SV=1;tr|A0A3B6GZ83|A0A3B6GZ83_WHEAT AAA domain-containing protein OS=Triticum aestivum OX=4565 PE=3 SV=1;tr|A0A3B6H3K6|A0A3B6H3K6_WHE	VarR	16117.5
prot0055	A0A077RY90	tr|A0A077RY90|A0A077RY90_WHEAT Uncharacterized protein OS=Triticum aestivum OX=4565 GN=TRAES_3BF087900030CFD_c1 PE=4 SV=1	VarG	184237.195ns
prot0055	A0A077RY90	tr|A0A077RY90|A0A077RY90_WHEAT Uncharacterized protein OS=Triticum aestivum OX=4565 GN=TRAES_3BF087900030CFD_c1 PE=4 SV=1	VarLoc	201023.3991**
prot0055	A0A077RY90	tr|A0A077RY90|A0A077RY90_WHEAT Uncharacterized protein OS=Triticum aestivum OX=4565 GN=TRAES_3BF087900030CFD_c1 PE=4 SV=1	VarR	310113
prot0057	A0A077RYD6	tr|A0A077RYD6|A0A077RYD6_WHEAT Eukaryotic translation initiation factor 3 subunit L OS=Triticum aestivum OX=4565 GN=TRAES_3BF049800050CFD_c1 PE=3 SV=1	VarG	151.7089ns
prot0057	A0A077RYD6	tr|A0A077RYD6|A0A077RYD6_WHEAT Eukaryotic translation initiation factor 3 subunit L OS=Triticum aestivum OX=4565 GN=TRAES_3BF049800050CFD_c1 PE=3 SV=1	VarLoc	0.0001ns
prot0057	A0A077RYD6	tr|A0A077RYD6|A0A077RYD6_WHEAT Eukaryotic translation initiation factor 3 subunit L OS=Triticum aestivum OX=4565 GN=TRAES_3BF049800050CFD_c1 PE=3 SV=1	VarR	61.6056
prot0058	A0A3B6GNP4;A0A077RYK9	tr|A0A3B6GNP4|A0A3B6GNP4_WHEAT SGNH_hydro domain-containing protein OS=Triticum aestivum OX=4565 PE=4 SV=1;tr|A0A077RYK9|A0A077RYK9_WHEAT SGNH_hydro domain-containing protein OS=Triticum aestivum OX=4565 GN=TRAES_3BF020300100CFD_c1 PE=4 SV=1	VarG	510.4773ns
prot0058	A0A3B6GNP4;A0A077RYK9	tr|A0A3B6GNP4|A0A3B6GNP4_WHEAT SGNH_hydro domain-containing protein OS=Triticum aestivum OX=4565 PE=4 SV=1;tr|A0A077RYK9|A0A077RYK9_WHEAT SGNH_hydro domain-containing protein OS=Triticum aestivum OX=4565 GN=TRAES_3BF020300100CFD_c1 PE=4 SV=1	VarLoc	2356.3885ns
prot0058	A0A3B6GNP4;A0A077RYK9	tr|A0A3B6GNP4|A0A3B6GNP4_WHEAT SGNH_hydro domain-containing protein OS=Triticum aestivum OX=4565 PE=4 SV=1;tr|A0A077RYK9|A0A077RYK9_WHEAT SGNH_hydro domain-containing protein OS=Triticum aestivum OX=4565 GN=TRAES_3BF020300100CFD_c1 PE=4 SV=1	VarR	6981.8
prot0059	A0A077RYX7	tr|A0A077RYX7|A0A077RYX7_WHEAT AA_TRNA_LIGASE_II domain-containing protein OS=Triticum aestivum OX=4565 GN=TRAES_3BF077200030CFD_c1 PE=3 SV=1	VarG	80080.3874ns
prot0059	A0A077RYX7	tr|A0A077RYX7|A0A077RYX7_WHEAT AA_TRNA_LIGASE_II domain-containing protein OS=Triticum aestivum OX=4565 GN=TRAES_3BF077200030CFD_c1 PE=3 SV=1	VarLoc	0.1121ns
prot0059	A0A077RYX7	tr|A0A077RYX7|A0A077RYX7_WHEAT AA_TRNA_LIGASE_II domain-containing protein OS=Triticum aestivum OX=4565 GN=TRAES_3BF077200030CFD_c1 PE=3 SV=1	VarR	248796
prot0061	A0A077RZ13;A0A3B6GRT1	tr|A0A077RZ13|A0A077RZ13_WHEAT Uncharacterized protein OS=Triticum aestivum OX=4565 GN=TRAES_3BF077600090CFD_c1 PE=3 SV=1;tr|A0A3B6GRT1|A0A3B6GRT1_WHEAT Uncharacterized protein OS=Triticum aestivum OX=4565 PE=3 SV=1	VarG	250.0747ns
prot0061	A0A077RZ13;A0A3B6GRT1	tr|A0A077RZ13|A0A077RZ13_WHEAT Uncharacterized protein OS=Triticum aestivum OX=4565 GN=TRAES_3BF077600090CFD_c1 PE=3 SV=1;tr|A0A3B6GRT1|A0A3B6GRT1_WHEAT Uncharacterized protein OS=Triticum aestivum OX=4565 PE=3 SV=1	VarLoc	657.7108ns
prot0061	A0A077RZ13;A0A3B6GRT1	tr|A0A077RZ13|A0A077RZ13_WHEAT Uncharacterized protein OS=Triticum aestivum OX=4565 GN=TRAES_3BF077600090CFD_c1 PE=3 SV=1;tr|A0A3B6GRT1|A0A3B6GRT1_WHEAT Uncharacterized protein OS=Triticum aestivum OX=4565 PE=3 SV=1	VarR	3169.17
prot0066	A0A3B6GVQ9;A0A3B6GW85;A0A077S025;A0A3B6EHG4	tr|A0A3B6GVQ9|A0A3B6GVQ9_WHEAT Protein ROOT HAIR DEFECTIVE 3 homolog OS=Triticum aestivum OX=4565 PE=3 SV=1;tr|A0A3B6GW85|A0A3B6GW85_WHEAT Protein ROOT HAIR DEFECTIVE 3 homolog OS=Triticum aestivum OX=4565 PE=3 SV=1;tr|A0A077S025|A0A077S025_WHEAT Protein R	VarG	175.9358ns
prot0066	A0A3B6GVQ9;A0A3B6GW85;A0A077S025;A0A3B6EHG4	tr|A0A3B6GVQ9|A0A3B6GVQ9_WHEAT Protein ROOT HAIR DEFECTIVE 3 homolog OS=Triticum aestivum OX=4565 PE=3 SV=1;tr|A0A3B6GW85|A0A3B6GW85_WHEAT Protein ROOT HAIR DEFECTIVE 3 homolog OS=Triticum aestivum OX=4565 PE=3 SV=1;tr|A0A077S025|A0A077S025_WHEAT Protein R	VarLoc	99.1979ns
prot0066	A0A3B6GVQ9;A0A3B6GW85;A0A077S025;A0A3B6EHG4	tr|A0A3B6GVQ9|A0A3B6GVQ9_WHEAT Protein ROOT HAIR DEFECTIVE 3 homolog OS=Triticum aestivum OX=4565 PE=3 SV=1;tr|A0A3B6GW85|A0A3B6GW85_WHEAT Protein ROOT HAIR DEFECTIVE 3 homolog OS=Triticum aestivum OX=4565 PE=3 SV=1;tr|A0A077S025|A0A077S025_WHEAT Protein R	VarR	554.262
prot0070	A0A3B6GU25;A0A3B6EFV0;A0A077S144	tr|A0A3B6GU25|A0A3B6GU25_WHEAT Uncharacterized protein OS=Triticum aestivum OX=4565 PE=4 SV=1;tr|A0A3B6EFV0|A0A3B6EFV0_WHEAT Uncharacterized protein OS=Triticum aestivum OX=4565 PE=4 SV=1;tr|A0A077S144|A0A077S144_WHEAT Uncharacterized protein OS=Triticum a	VarG	689.2724ns
prot0070	A0A3B6GU25;A0A3B6EFV0;A0A077S144	tr|A0A3B6GU25|A0A3B6GU25_WHEAT Uncharacterized protein OS=Triticum aestivum OX=4565 PE=4 SV=1;tr|A0A3B6EFV0|A0A3B6EFV0_WHEAT Uncharacterized protein OS=Triticum aestivum OX=4565 PE=4 SV=1;tr|A0A077S144|A0A077S144_WHEAT Uncharacterized protein OS=Triticum a	VarLoc	27.3527ns
prot0070	A0A3B6GU25;A0A3B6EFV0;A0A077S144	tr|A0A3B6GU25|A0A3B6GU25_WHEAT Uncharacterized protein OS=Triticum aestivum OX=4565 PE=4 SV=1;tr|A0A3B6EFV0|A0A3B6EFV0_WHEAT Uncharacterized protein OS=Triticum aestivum OX=4565 PE=4 SV=1;tr|A0A077S144|A0A077S144_WHEAT Uncharacterized protein OS=Triticum a	VarR	820.823
prot0076	A0A077S1K0	tr|A0A077S1K0|A0A077S1K0_WHEAT UBIQUITIN_CONJUGAT_2 domain-containing protein OS=Triticum aestivum OX=4565 GN=TRAES_3BF112600010CFD_c1 PE=3 SV=1	VarG	1851.6967ns
prot0076	A0A077S1K0	tr|A0A077S1K0|A0A077S1K0_WHEAT UBIQUITIN_CONJUGAT_2 domain-containing protein OS=Triticum aestivum OX=4565 GN=TRAES_3BF112600010CFD_c1 PE=3 SV=1	VarLoc	682.8596ns
prot0076	A0A077S1K0	tr|A0A077S1K0|A0A077S1K0_WHEAT UBIQUITIN_CONJUGAT_2 domain-containing protein OS=Triticum aestivum OX=4565 GN=TRAES_3BF112600010CFD_c1 PE=3 SV=1	VarR	3737.97
prot0079	A0A077S2A9	tr|A0A077S2A9|A0A077S2A9_WHEAT Uncharacterized protein OS=Triticum aestivum OX=4565 GN=TRAES_3BF043700170CFD_c1 PE=4 SV=1	VarG	0.0017ns
prot0079	A0A077S2A9	tr|A0A077S2A9|A0A077S2A9_WHEAT Uncharacterized protein OS=Triticum aestivum OX=4565 GN=TRAES_3BF043700170CFD_c1 PE=4 SV=1	VarLoc	298.3122ns
prot0079	A0A077S2A9	tr|A0A077S2A9|A0A077S2A9_WHEAT Uncharacterized protein OS=Triticum aestivum OX=4565 GN=TRAES_3BF043700170CFD_c1 PE=4 SV=1	VarR	1042.67
prot0081	A0A3B6FT97;A0A077S2Z7	tr|A0A3B6FT97|A0A3B6FT97_WHEAT HABP4_PAI-RBP1 domain-containing protein OS=Triticum aestivum OX=4565 PE=4 SV=1;tr|A0A077S2Z7|A0A077S2Z7_WHEAT HABP4_PAI-RBP1 domain-containing protein OS=Triticum aestivum OX=4565 GN=TRAES_3BF016200170CFD_c1 PE=4 SV=1	VarG	6076.2481*
prot0081	A0A3B6FT97;A0A077S2Z7	tr|A0A3B6FT97|A0A3B6FT97_WHEAT HABP4_PAI-RBP1 domain-containing protein OS=Triticum aestivum OX=4565 PE=4 SV=1;tr|A0A077S2Z7|A0A077S2Z7_WHEAT HABP4_PAI-RBP1 domain-containing protein OS=Triticum aestivum OX=4565 GN=TRAES_3BF016200170CFD_c1 PE=4 SV=1	VarLoc	0ns
prot0081	A0A3B6FT97;A0A077S2Z7	tr|A0A3B6FT97|A0A3B6FT97_WHEAT HABP4_PAI-RBP1 domain-containing protein OS=Triticum aestivum OX=4565 PE=4 SV=1;tr|A0A077S2Z7|A0A077S2Z7_WHEAT HABP4_PAI-RBP1 domain-containing protein OS=Triticum aestivum OX=4565 GN=TRAES_3BF016200170CFD_c1 PE=4 SV=1	VarR	2.4645
prot0082	A0A077S347	tr|A0A077S347|A0A077S347_WHEAT Uncharacterized protein OS=Triticum aestivum OX=4565 GN=TRAES_3BF048500040CFD_c1 PE=4 SV=1	VarG	1068489.5187*
prot0082	A0A077S347	tr|A0A077S347|A0A077S347_WHEAT Uncharacterized protein OS=Triticum aestivum OX=4565 GN=TRAES_3BF048500040CFD_c1 PE=4 SV=1	VarLoc	418145.0928ns
prot0082	A0A077S347	tr|A0A077S347|A0A077S347_WHEAT Uncharacterized protein OS=Triticum aestivum OX=4565 GN=TRAES_3BF048500040CFD_c1 PE=4 SV=1	VarR	922448
prot0084	A0A077S3V2;A0A3B6FQY4	tr|A0A077S3V2|A0A077S3V2_WHEAT Aspartate aminotransferase OS=Triticum aestivum OX=4565 GN=TRAES_3BF023000050CFD_c1 PE=4 SV=1;tr|A0A3B6FQY4|A0A3B6FQY4_WHEAT Aspartate aminotransferase OS=Triticum aestivum OX=4565 PE=4 SV=1	VarG	662.7693ns
prot0084	A0A077S3V2;A0A3B6FQY4	tr|A0A077S3V2|A0A077S3V2_WHEAT Aspartate aminotransferase OS=Triticum aestivum OX=4565 GN=TRAES_3BF023000050CFD_c1 PE=4 SV=1;tr|A0A3B6FQY4|A0A3B6FQY4_WHEAT Aspartate aminotransferase OS=Triticum aestivum OX=4565 PE=4 SV=1	VarLoc	1854.9394ns
prot0084	A0A077S3V2;A0A3B6FQY4	tr|A0A077S3V2|A0A077S3V2_WHEAT Aspartate aminotransferase OS=Triticum aestivum OX=4565 GN=TRAES_3BF023000050CFD_c1 PE=4 SV=1;tr|A0A3B6FQY4|A0A3B6FQY4_WHEAT Aspartate aminotransferase OS=Triticum aestivum OX=4565 PE=4 SV=1	VarR	6918.84
prot0087	A0A077S4G0	tr|A0A077S4G0|A0A077S4G0_WHEAT S5 DRBM domain-containing protein OS=Triticum aestivum OX=4565 GN=TRAES_3BF004400020CFD_c1 PE=3 SV=1	VarG	0.0152ns
prot0087	A0A077S4G0	tr|A0A077S4G0|A0A077S4G0_WHEAT S5 DRBM domain-containing protein OS=Triticum aestivum OX=4565 GN=TRAES_3BF004400020CFD_c1 PE=3 SV=1	VarLoc	27524.0398***
prot0087	A0A077S4G0	tr|A0A077S4G0|A0A077S4G0_WHEAT S5 DRBM domain-containing protein OS=Triticum aestivum OX=4565 GN=TRAES_3BF004400020CFD_c1 PE=3 SV=1	VarR	9525.6
prot0089	A0A077S7C3	tr|A0A077S7C3|A0A077S7C3_WHEAT Peroxidase OS=Triticum aestivum OX=4565 GN=TRAES_3BF072300070CFD_c1 PE=3 SV=1	VarG	3725.0206ns
prot0089	A0A077S7C3	tr|A0A077S7C3|A0A077S7C3_WHEAT Peroxidase OS=Triticum aestivum OX=4565 GN=TRAES_3BF072300070CFD_c1 PE=3 SV=1	VarLoc	421.5852ns
prot0089	A0A077S7C3	tr|A0A077S7C3|A0A077S7C3_WHEAT Peroxidase OS=Triticum aestivum OX=4565 GN=TRAES_3BF072300070CFD_c1 PE=3 SV=1	VarR	12853
prot0094	A0A080YUG0;A0A3B6ER29	tr|A0A080YUG0|A0A080YUG0_WHEAT Epimerase domain-containing protein OS=Triticum aestivum OX=4565 GN=TRAES_3BF156000030CFD_c1 PE=4 SV=1;tr|A0A3B6ER29|A0A3B6ER29_WHEAT Epimerase domain-containing protein OS=Triticum aestivum OX=4565 PE=4 SV=1	VarG	1728.427ns
prot0094	A0A080YUG0;A0A3B6ER29	tr|A0A080YUG0|A0A080YUG0_WHEAT Epimerase domain-containing protein OS=Triticum aestivum OX=4565 GN=TRAES_3BF156000030CFD_c1 PE=4 SV=1;tr|A0A3B6ER29|A0A3B6ER29_WHEAT Epimerase domain-containing protein OS=Triticum aestivum OX=4565 PE=4 SV=1	VarLoc	0.0007ns
prot0094	A0A080YUG0;A0A3B6ER29	tr|A0A080YUG0|A0A080YUG0_WHEAT Epimerase domain-containing protein OS=Triticum aestivum OX=4565 GN=TRAES_3BF156000030CFD_c1 PE=4 SV=1;tr|A0A3B6ER29|A0A3B6ER29_WHEAT Epimerase domain-containing protein OS=Triticum aestivum OX=4565 PE=4 SV=1	VarR	7280.13
prot0096	A0A080YUW6;A0A3B6G2X7	tr|A0A080YUW6|A0A080YUW6_WHEAT Pectin acetylesterase OS=Triticum aestivum OX=4565 GN=TRAES_3BF065400210CFD_c1 PE=3 SV=1;tr|A0A3B6G2X7|A0A3B6G2X7_WHEAT Pectin acetylesterase OS=Triticum aestivum OX=4565 PE=3 SV=1	VarG	2366.2304ns
prot0096	A0A080YUW6;A0A3B6G2X7	tr|A0A080YUW6|A0A080YUW6_WHEAT Pectin acetylesterase OS=Triticum aestivum OX=4565 GN=TRAES_3BF065400210CFD_c1 PE=3 SV=1;tr|A0A3B6G2X7|A0A3B6G2X7_WHEAT Pectin acetylesterase OS=Triticum aestivum OX=4565 PE=3 SV=1	VarLoc	0.005ns
prot0096	A0A080YUW6;A0A3B6G2X7	tr|A0A080YUW6|A0A080YUW6_WHEAT Pectin acetylesterase OS=Triticum aestivum OX=4565 GN=TRAES_3BF065400210CFD_c1 PE=3 SV=1;tr|A0A3B6G2X7|A0A3B6G2X7_WHEAT Pectin acetylesterase OS=Triticum aestivum OX=4565 PE=3 SV=1	VarR	3115.43
prot0098	G5DFC5;A0A096UL77;A0A3B6C851;A0A341RM62	tr|G5DFC5|G5DFC5_WHEAT 14-3-3 protein OS=Triticum aestivum OX=4565 PE=2 SV=1;tr|A0A096UL77|A0A096UL77_WHEAT 14_3_3 domain-containing protein OS=Triticum aestivum OX=4565 GN=CAMPLR22A2D_LOCUS3277 PE=3 SV=1;tr|A0A3B6C851|A0A3B6C851_WHEAT 14-3-3 protein OS=Tr	VarG	0.0656ns
prot0098	G5DFC5;A0A096UL77;A0A3B6C851;A0A341RM62	tr|G5DFC5|G5DFC5_WHEAT 14-3-3 protein OS=Triticum aestivum OX=4565 PE=2 SV=1;tr|A0A096UL77|A0A096UL77_WHEAT 14_3_3 domain-containing protein OS=Triticum aestivum OX=4565 GN=CAMPLR22A2D_LOCUS3277 PE=3 SV=1;tr|A0A3B6C851|A0A3B6C851_WHEAT 14-3-3 protein OS=Tr	VarLoc	24497.0579**
prot0098	G5DFC5;A0A096UL77;A0A3B6C851;A0A341RM62	tr|G5DFC5|G5DFC5_WHEAT 14-3-3 protein OS=Triticum aestivum OX=4565 PE=2 SV=1;tr|A0A096UL77|A0A096UL77_WHEAT 14_3_3 domain-containing protein OS=Triticum aestivum OX=4565 GN=CAMPLR22A2D_LOCUS3277 PE=3 SV=1;tr|A0A3B6C851|A0A3B6C851_WHEAT 14-3-3 protein OS=Tr	VarR	40974.7
prot0099	A0A3B6PL02;W5GTW2;A0A096ULG3	tr|A0A3B6PL02|A0A3B6PL02_WHEAT Ribosomal_L14e domain-containing protein OS=Triticum aestivum OX=4565 PE=4 SV=1;tr|W5GTW2|W5GTW2_WHEAT Ribosomal_L14e domain-containing protein OS=Triticum aestivum OX=4565 PE=4 SV=1;tr|A0A096ULG3|A0A096ULG3_WHEAT Ribosomal_L	VarG	4445.7919ns
prot0099	A0A3B6PL02;W5GTW2;A0A096ULG3	tr|A0A3B6PL02|A0A3B6PL02_WHEAT Ribosomal_L14e domain-containing protein OS=Triticum aestivum OX=4565 PE=4 SV=1;tr|W5GTW2|W5GTW2_WHEAT Ribosomal_L14e domain-containing protein OS=Triticum aestivum OX=4565 PE=4 SV=1;tr|A0A096ULG3|A0A096ULG3_WHEAT Ribosomal_L	VarLoc	14736.0754**
prot0099	A0A3B6PL02;W5GTW2;A0A096ULG3	tr|A0A3B6PL02|A0A3B6PL02_WHEAT Ribosomal_L14e domain-containing protein OS=Triticum aestivum OX=4565 PE=4 SV=1;tr|W5GTW2|W5GTW2_WHEAT Ribosomal_L14e domain-containing protein OS=Triticum aestivum OX=4565 PE=4 SV=1;tr|A0A096ULG3|A0A096ULG3_WHEAT Ribosomal_L	VarR	21471.6
prot0101	A0A3B6H174;A0A1D5S805;W5CY36;Q5I7L5;A0A096UNN1;W5FLH0;A0A3B5Y2K5	tr|A0A3B6H174|A0A3B6H174_WHEAT 60S ribosomal protein L36 OS=Triticum aestivum OX=4565 PE=3 SV=1;tr|A0A1D5S805|A0A1D5S805_WHEAT 60S ribosomal protein L36 OS=Triticum aestivum OX=4565 PE=3 SV=1;tr|W5CY36|W5CY36_WHEAT 60S ribosomal protein L36 OS=Triticum aes	VarG	0.0654ns
prot0101	A0A3B6H174;A0A1D5S805;W5CY36;Q5I7L5;A0A096UNN1;W5FLH0;A0A3B5Y2K5	tr|A0A3B6H174|A0A3B6H174_WHEAT 60S ribosomal protein L36 OS=Triticum aestivum OX=4565 PE=3 SV=1;tr|A0A1D5S805|A0A1D5S805_WHEAT 60S ribosomal protein L36 OS=Triticum aestivum OX=4565 PE=3 SV=1;tr|W5CY36|W5CY36_WHEAT 60S ribosomal protein L36 OS=Triticum aes	VarLoc	6529.8749ns
prot0101	A0A3B6H174;A0A1D5S805;W5CY36;Q5I7L5;A0A096UNN1;W5FLH0;A0A3B5Y2K5	tr|A0A3B6H174|A0A3B6H174_WHEAT 60S ribosomal protein L36 OS=Triticum aestivum OX=4565 PE=3 SV=1;tr|A0A1D5S805|A0A1D5S805_WHEAT 60S ribosomal protein L36 OS=Triticum aestivum OX=4565 PE=3 SV=1;tr|W5CY36|W5CY36_WHEAT 60S ribosomal protein L36 OS=Triticum aes	VarR	40894.6
prot0103	A0A096USR9;A0A3B6N018;A0A3B6LVU7	tr|A0A096USR9|A0A096USR9_WHEAT RNA helicase OS=Triticum aestivum OX=4565 GN=DEAD1-B PE=2 SV=1;tr|A0A3B6N018|A0A3B6N018_WHEAT Uncharacterized protein OS=Triticum aestivum OX=4565 PE=4 SV=1;tr|A0A3B6LVU7|A0A3B6LVU7_WHEAT RNA helicase OS=Triticum aestivum OX=	VarG	4260.2673ns
prot0103	A0A096USR9;A0A3B6N018;A0A3B6LVU7	tr|A0A096USR9|A0A096USR9_WHEAT RNA helicase OS=Triticum aestivum OX=4565 GN=DEAD1-B PE=2 SV=1;tr|A0A3B6N018|A0A3B6N018_WHEAT Uncharacterized protein OS=Triticum aestivum OX=4565 PE=4 SV=1;tr|A0A3B6LVU7|A0A3B6LVU7_WHEAT RNA helicase OS=Triticum aestivum OX=	VarLoc	7228.1457*
prot0103	A0A096USR9;A0A3B6N018;A0A3B6LVU7	tr|A0A096USR9|A0A096USR9_WHEAT RNA helicase OS=Triticum aestivum OX=4565 GN=DEAD1-B PE=2 SV=1;tr|A0A3B6N018|A0A3B6N018_WHEAT Uncharacterized protein OS=Triticum aestivum OX=4565 PE=4 SV=1;tr|A0A3B6LVU7|A0A3B6LVU7_WHEAT RNA helicase OS=Triticum aestivum OX=	VarR	14873.8
prot0107	A0A0C4BIR6	tr|A0A0C4BIR6|A0A0C4BIR6_WHEAT Ribosomal_L16 domain-containing protein OS=Triticum aestivum OX=4565 PE=4 SV=1	VarG	0.5086ns
prot0107	A0A0C4BIR6	tr|A0A0C4BIR6|A0A0C4BIR6_WHEAT Ribosomal_L16 domain-containing protein OS=Triticum aestivum OX=4565 PE=4 SV=1	VarLoc	154287.7558**
prot0107	A0A0C4BIR6	tr|A0A0C4BIR6|A0A0C4BIR6_WHEAT Ribosomal_L16 domain-containing protein OS=Triticum aestivum OX=4565 PE=4 SV=1	VarR	317853
prot0108	A0A0C4BIW4	tr|A0A0C4BIW4|A0A0C4BIW4_WHEAT Uncharacterized protein OS=Triticum aestivum OX=4565 GN=CAMPLR22A2D_LOCUS2947 PE=3 SV=1	VarG	112.3215ns
prot0108	A0A0C4BIW4	tr|A0A0C4BIW4|A0A0C4BIW4_WHEAT Uncharacterized protein OS=Triticum aestivum OX=4565 GN=CAMPLR22A2D_LOCUS2947 PE=3 SV=1	VarLoc	12213.1891*
prot0108	A0A0C4BIW4	tr|A0A0C4BIW4|A0A0C4BIW4_WHEAT Uncharacterized protein OS=Triticum aestivum OX=4565 GN=CAMPLR22A2D_LOCUS2947 PE=3 SV=1	VarR	27791.7
prot0109	A0A0C4BIZ6;A0A3B6AVG1;A0A3B6C2A9;A0A3B6C2K2;A0A341RG58	tr|A0A0C4BIZ6|A0A0C4BIZ6_WHEAT UMP-CMP kinase OS=Triticum aestivum OX=4565 PE=3 SV=1;tr|A0A3B6AVG1|A0A3B6AVG1_WHEAT UMP-CMP kinase OS=Triticum aestivum OX=4565 PE=3 SV=1;tr|A0A3B6C2A9|A0A3B6C2A9_WHEAT UMP-CMP kinase OS=Triticum aestivum OX=4565 PE=3 SV=1;t	VarG	0.001ns
prot0109	A0A0C4BIZ6;A0A3B6AVG1;A0A3B6C2A9;A0A3B6C2K2;A0A341RG58	tr|A0A0C4BIZ6|A0A0C4BIZ6_WHEAT UMP-CMP kinase OS=Triticum aestivum OX=4565 PE=3 SV=1;tr|A0A3B6AVG1|A0A3B6AVG1_WHEAT UMP-CMP kinase OS=Triticum aestivum OX=4565 PE=3 SV=1;tr|A0A3B6C2A9|A0A3B6C2A9_WHEAT UMP-CMP kinase OS=Triticum aestivum OX=4565 PE=3 SV=1;t	VarLoc	3308.0275**
prot0109	A0A0C4BIZ6;A0A3B6AVG1;A0A3B6C2A9;A0A3B6C2K2;A0A341RG58	tr|A0A0C4BIZ6|A0A0C4BIZ6_WHEAT UMP-CMP kinase OS=Triticum aestivum OX=4565 PE=3 SV=1;tr|A0A3B6AVG1|A0A3B6AVG1_WHEAT UMP-CMP kinase OS=Triticum aestivum OX=4565 PE=3 SV=1;tr|A0A3B6C2A9|A0A3B6C2A9_WHEAT UMP-CMP kinase OS=Triticum aestivum OX=4565 PE=3 SV=1;t	VarR	621.204
prot0110	A0A3B6EN06;A0A0C4BJ10;A0A3B6U6X3;A0A3B6ENI8	tr|A0A3B6EN06|A0A3B6EN06_WHEAT Uncharacterized protein OS=Triticum aestivum OX=4565 PE=4 SV=1;tr|A0A0C4BJ10|A0A0C4BJ10_WHEAT Rab18s OS=Triticum aestivum OX=4565 GN=CAMPLR22A2D_LOCUS5586 PE=2 SV=1;tr|A0A3B6U6X3|A0A3B6U6X3_WHEAT Uncharacterized protein OS=Tr	VarG	1225.0152ns
prot0110	A0A3B6EN06;A0A0C4BJ10;A0A3B6U6X3;A0A3B6ENI8	tr|A0A3B6EN06|A0A3B6EN06_WHEAT Uncharacterized protein OS=Triticum aestivum OX=4565 PE=4 SV=1;tr|A0A0C4BJ10|A0A0C4BJ10_WHEAT Rab18s OS=Triticum aestivum OX=4565 GN=CAMPLR22A2D_LOCUS5586 PE=2 SV=1;tr|A0A3B6U6X3|A0A3B6U6X3_WHEAT Uncharacterized protein OS=Tr	VarLoc	0.0026ns
prot0110	A0A3B6EN06;A0A0C4BJ10;A0A3B6U6X3;A0A3B6ENI8	tr|A0A3B6EN06|A0A3B6EN06_WHEAT Uncharacterized protein OS=Triticum aestivum OX=4565 PE=4 SV=1;tr|A0A0C4BJ10|A0A0C4BJ10_WHEAT Rab18s OS=Triticum aestivum OX=4565 GN=CAMPLR22A2D_LOCUS5586 PE=2 SV=1;tr|A0A3B6U6X3|A0A3B6U6X3_WHEAT Uncharacterized protein OS=Tr	VarR	102.164
prot0111	A0A3B6B0I4;A0A0C4BJ55;P80602;A0A3B6DER7	tr|A0A3B6B0I4|A0A3B6B0I4_WHEAT Thioredoxin domain-containing protein OS=Triticum aestivum OX=4565 PE=4 SV=1;tr|A0A0C4BJ55|A0A0C4BJ55_WHEAT Thioredoxin domain-containing protein OS=Triticum aestivum OX=4565 GN=CAMPLR22A2D_LOCUS2968 PE=4 SV=1;sp|P80602|BAS1_	VarG	92226.1126ns
prot0111	A0A3B6B0I4;A0A0C4BJ55;P80602;A0A3B6DER7	tr|A0A3B6B0I4|A0A3B6B0I4_WHEAT Thioredoxin domain-containing protein OS=Triticum aestivum OX=4565 PE=4 SV=1;tr|A0A0C4BJ55|A0A0C4BJ55_WHEAT Thioredoxin domain-containing protein OS=Triticum aestivum OX=4565 GN=CAMPLR22A2D_LOCUS2968 PE=4 SV=1;sp|P80602|BAS1_	VarLoc	0.1086ns
prot0111	A0A3B6B0I4;A0A0C4BJ55;P80602;A0A3B6DER7	tr|A0A3B6B0I4|A0A3B6B0I4_WHEAT Thioredoxin domain-containing protein OS=Triticum aestivum OX=4565 PE=4 SV=1;tr|A0A0C4BJ55|A0A0C4BJ55_WHEAT Thioredoxin domain-containing protein OS=Triticum aestivum OX=4565 GN=CAMPLR22A2D_LOCUS2968 PE=4 SV=1;sp|P80602|BAS1_	VarR	319553
prot0113	A0A0C4BJE5	tr|A0A0C4BJE5|A0A0C4BJE5_WHEAT Serine hydroxymethyltransferase OS=Triticum aestivum OX=4565 PE=3 SV=1	VarG	365.8991ns
prot0113	A0A0C4BJE5	tr|A0A0C4BJE5|A0A0C4BJE5_WHEAT Serine hydroxymethyltransferase OS=Triticum aestivum OX=4565 PE=3 SV=1	VarLoc	746.1373ns
prot0113	A0A0C4BJE5	tr|A0A0C4BJE5|A0A0C4BJE5_WHEAT Serine hydroxymethyltransferase OS=Triticum aestivum OX=4565 PE=3 SV=1	VarR	0.0117
prot0114	A0A3B6HV32;A0A3B6JH94;A0A0C4BJJ8	tr|A0A3B6HV32|A0A3B6HV32_WHEAT Uncharacterized protein OS=Triticum aestivum OX=4565 PE=3 SV=1;tr|A0A3B6JH94|A0A3B6JH94_WHEAT Uncharacterized protein OS=Triticum aestivum OX=4565 PE=3 SV=1;tr|A0A0C4BJJ8|A0A0C4BJJ8_WHEAT Uncharacterized protein OS=Triticum a	VarG	445.4725ns
prot0114	A0A3B6HV32;A0A3B6JH94;A0A0C4BJJ8	tr|A0A3B6HV32|A0A3B6HV32_WHEAT Uncharacterized protein OS=Triticum aestivum OX=4565 PE=3 SV=1;tr|A0A3B6JH94|A0A3B6JH94_WHEAT Uncharacterized protein OS=Triticum aestivum OX=4565 PE=3 SV=1;tr|A0A0C4BJJ8|A0A0C4BJJ8_WHEAT Uncharacterized protein OS=Triticum a	VarLoc	511.7192ns
prot0114	A0A3B6HV32;A0A3B6JH94;A0A0C4BJJ8	tr|A0A3B6HV32|A0A3B6HV32_WHEAT Uncharacterized protein OS=Triticum aestivum OX=4565 PE=3 SV=1;tr|A0A3B6JH94|A0A3B6JH94_WHEAT Uncharacterized protein OS=Triticum aestivum OX=4565 PE=3 SV=1;tr|A0A0C4BJJ8|A0A0C4BJJ8_WHEAT Uncharacterized protein OS=Triticum a	VarR	1886.05
prot0115	A0A0C4BK41;A0A3B6PR68;A0A3B6U569	tr|A0A0C4BK41|A0A0C4BK41_WHEAT AAA domain-containing protein OS=Triticum aestivum OX=4565 PE=3 SV=1;tr|A0A3B6PR68|A0A3B6PR68_WHEAT AAA domain-containing protein OS=Triticum aestivum OX=4565 PE=3 SV=1;tr|A0A3B6U569|A0A3B6U569_WHEAT AAA domain-containing pro	VarG	88.7111ns
prot0115	A0A0C4BK41;A0A3B6PR68;A0A3B6U569	tr|A0A0C4BK41|A0A0C4BK41_WHEAT AAA domain-containing protein OS=Triticum aestivum OX=4565 PE=3 SV=1;tr|A0A3B6PR68|A0A3B6PR68_WHEAT AAA domain-containing protein OS=Triticum aestivum OX=4565 PE=3 SV=1;tr|A0A3B6U569|A0A3B6U569_WHEAT AAA domain-containing pro	VarLoc	0.0017ns
prot0115	A0A0C4BK41;A0A3B6PR68;A0A3B6U569	tr|A0A0C4BK41|A0A0C4BK41_WHEAT AAA domain-containing protein OS=Triticum aestivum OX=4565 PE=3 SV=1;tr|A0A3B6PR68|A0A3B6PR68_WHEAT AAA domain-containing protein OS=Triticum aestivum OX=4565 PE=3 SV=1;tr|A0A3B6U569|A0A3B6U569_WHEAT AAA domain-containing pro	VarR	2457.48
prot0116	A0A1D6BC85;A0A0C4BK42	tr|A0A1D6BC85|A0A1D6BC85_WHEAT Ribosomal protein L37 OS=Triticum aestivum OX=4565 PE=3 SV=1;tr|A0A0C4BK42|A0A0C4BK42_WHEAT Ribosomal protein L37 OS=Triticum aestivum OX=4565 PE=3 SV=1	VarG	7839.6564ns
prot0116	A0A1D6BC85;A0A0C4BK42	tr|A0A1D6BC85|A0A1D6BC85_WHEAT Ribosomal protein L37 OS=Triticum aestivum OX=4565 PE=3 SV=1;tr|A0A0C4BK42|A0A0C4BK42_WHEAT Ribosomal protein L37 OS=Triticum aestivum OX=4565 PE=3 SV=1	VarLoc	2524.7609ns
prot0116	A0A1D6BC85;A0A0C4BK42	tr|A0A1D6BC85|A0A1D6BC85_WHEAT Ribosomal protein L37 OS=Triticum aestivum OX=4565 PE=3 SV=1;tr|A0A0C4BK42|A0A0C4BK42_WHEAT Ribosomal protein L37 OS=Triticum aestivum OX=4565 PE=3 SV=1	VarR	39003.4
prot0117	A0A0C4BK54;A0A3B6SS17;A0A3B6PIY7	tr|A0A0C4BK54|A0A0C4BK54_WHEAT Uncharacterized protein OS=Triticum aestivum OX=4565 PE=3 SV=1;tr|A0A3B6SS17|A0A3B6SS17_WHEAT Uncharacterized protein OS=Triticum aestivum OX=4565 PE=3 SV=1;tr|A0A3B6PIY7|A0A3B6PIY7_WHEAT Uncharacterized protein OS=Triticum a	VarG	75.7309ns
prot0117	A0A0C4BK54;A0A3B6SS17;A0A3B6PIY7	tr|A0A0C4BK54|A0A0C4BK54_WHEAT Uncharacterized protein OS=Triticum aestivum OX=4565 PE=3 SV=1;tr|A0A3B6SS17|A0A3B6SS17_WHEAT Uncharacterized protein OS=Triticum aestivum OX=4565 PE=3 SV=1;tr|A0A3B6PIY7|A0A3B6PIY7_WHEAT Uncharacterized protein OS=Triticum a	VarLoc	103.6482ns
prot0117	A0A0C4BK54;A0A3B6SS17;A0A3B6PIY7	tr|A0A0C4BK54|A0A0C4BK54_WHEAT Uncharacterized protein OS=Triticum aestivum OX=4565 PE=3 SV=1;tr|A0A3B6SS17|A0A3B6SS17_WHEAT Uncharacterized protein OS=Triticum aestivum OX=4565 PE=3 SV=1;tr|A0A3B6PIY7|A0A3B6PIY7_WHEAT Uncharacterized protein OS=Triticum a	VarR	42.4141
prot0118	A0A0C4BK99	tr|A0A0C4BK99|A0A0C4BK99_WHEAT Uncharacterized protein OS=Triticum aestivum OX=4565 PE=3 SV=1	VarG	1937.0133ns
prot0118	A0A0C4BK99	tr|A0A0C4BK99|A0A0C4BK99_WHEAT Uncharacterized protein OS=Triticum aestivum OX=4565 PE=3 SV=1	VarLoc	1335.8556ns
prot0118	A0A0C4BK99	tr|A0A0C4BK99|A0A0C4BK99_WHEAT Uncharacterized protein OS=Triticum aestivum OX=4565 PE=3 SV=1	VarR	13532.9
prot0119	A0A0C4BKB7	tr|A0A0C4BKB7|A0A0C4BKB7_WHEAT Glycine cleavage system H protein OS=Triticum aestivum OX=4565 PE=3 SV=1	VarG	0.0034ns
prot0119	A0A0C4BKB7	tr|A0A0C4BKB7|A0A0C4BKB7_WHEAT Glycine cleavage system H protein OS=Triticum aestivum OX=4565 PE=3 SV=1	VarLoc	0.0537ns
prot0119	A0A0C4BKB7	tr|A0A0C4BKB7|A0A0C4BKB7_WHEAT Glycine cleavage system H protein OS=Triticum aestivum OX=4565 PE=3 SV=1	VarR	2121.32
prot0120	A0A3B6TVN9;A0A0C4BKH5;P41378	tr|A0A3B6TVN9|A0A3B6TVN9_WHEAT Uncharacterized protein OS=Triticum aestivum OX=4565 PE=3 SV=1;tr|A0A0C4BKH5|A0A0C4BKH5_WHEAT Eukaryotic initiation factor eIF4A OS=Triticum aestivum OX=4565 PE=2 SV=1;sp|P41378|IF4A_WHEAT Eukaryotic initiation factor 4A OS=T	VarG	312909.5657ns
prot0120	A0A3B6TVN9;A0A0C4BKH5;P41378	tr|A0A3B6TVN9|A0A3B6TVN9_WHEAT Uncharacterized protein OS=Triticum aestivum OX=4565 PE=3 SV=1;tr|A0A0C4BKH5|A0A0C4BKH5_WHEAT Eukaryotic initiation factor eIF4A OS=Triticum aestivum OX=4565 PE=2 SV=1;sp|P41378|IF4A_WHEAT Eukaryotic initiation factor 4A OS=T	VarLoc	1323247.4143***
prot0120	A0A3B6TVN9;A0A0C4BKH5;P41378	tr|A0A3B6TVN9|A0A3B6TVN9_WHEAT Uncharacterized protein OS=Triticum aestivum OX=4565 PE=3 SV=1;tr|A0A0C4BKH5|A0A0C4BKH5_WHEAT Eukaryotic initiation factor eIF4A OS=Triticum aestivum OX=4565 PE=2 SV=1;sp|P41378|IF4A_WHEAT Eukaryotic initiation factor 4A OS=T	VarR	1.29098e+06
prot0121	A0A0C4BKI1	tr|A0A0C4BKI1|A0A0C4BKI1_WHEAT Uncharacterized protein OS=Triticum aestivum OX=4565 PE=3 SV=1	VarG	0.0002ns
prot0121	A0A0C4BKI1	tr|A0A0C4BKI1|A0A0C4BKI1_WHEAT Uncharacterized protein OS=Triticum aestivum OX=4565 PE=3 SV=1	VarLoc	4497.6911***
prot0121	A0A0C4BKI1	tr|A0A0C4BKI1|A0A0C4BKI1_WHEAT Uncharacterized protein OS=Triticum aestivum OX=4565 PE=3 SV=1	VarR	648.971
prot0122	A0A0C4BKL3;A0A3B6RMS3;A0A3B6RMK7;A0A3B6QFQ1;A0A3B6QFS2;A0A3B6PK24;A0A3B6NNS8;A0A3B6PJR8;A0A3B6PLM3;A0A3B6NPB2	tr|A0A0C4BKL3|A0A0C4BKL3_WHEAT AAA domain-containing protein OS=Triticum aestivum OX=4565 PE=3 SV=1;tr|A0A3B6RMS3|A0A3B6RMS3_WHEAT AAA domain-containing protein OS=Triticum aestivum OX=4565 PE=3 SV=1;tr|A0A3B6RMK7|A0A3B6RMK7_WHEAT AAA domain-containing pro	VarG	658.3882ns
prot0122	A0A0C4BKL3;A0A3B6RMS3;A0A3B6RMK7;A0A3B6QFQ1;A0A3B6QFS2;A0A3B6PK24;A0A3B6NNS8;A0A3B6PJR8;A0A3B6PLM3;A0A3B6NPB2	tr|A0A0C4BKL3|A0A0C4BKL3_WHEAT AAA domain-containing protein OS=Triticum aestivum OX=4565 PE=3 SV=1;tr|A0A3B6RMS3|A0A3B6RMS3_WHEAT AAA domain-containing protein OS=Triticum aestivum OX=4565 PE=3 SV=1;tr|A0A3B6RMK7|A0A3B6RMK7_WHEAT AAA domain-containing pro	VarLoc	0.0035ns
prot0122	A0A0C4BKL3;A0A3B6RMS3;A0A3B6RMK7;A0A3B6QFQ1;A0A3B6QFS2;A0A3B6PK24;A0A3B6NNS8;A0A3B6PJR8;A0A3B6PLM3;A0A3B6NPB2	tr|A0A0C4BKL3|A0A0C4BKL3_WHEAT AAA domain-containing protein OS=Triticum aestivum OX=4565 PE=3 SV=1;tr|A0A3B6RMS3|A0A3B6RMS3_WHEAT AAA domain-containing protein OS=Triticum aestivum OX=4565 PE=3 SV=1;tr|A0A3B6RMK7|A0A3B6RMK7_WHEAT AAA domain-containing pro	VarR	5752.94
prot0123	A0A0E3Z7G8	tr|A0A0E3Z7G8|A0A0E3Z7G8_WHEAT Alpha-gliadin (Fragment) OS=Triticum aestivum OX=4565 GN=Gli-2 PE=4 SV=1	VarG	103613.5744ns
prot0123	A0A0E3Z7G8	tr|A0A0E3Z7G8|A0A0E3Z7G8_WHEAT Alpha-gliadin (Fragment) OS=Triticum aestivum OX=4565 GN=Gli-2 PE=4 SV=1	VarLoc	194349.8041ns
prot0123	A0A0E3Z7G8	tr|A0A0E3Z7G8|A0A0E3Z7G8_WHEAT Alpha-gliadin (Fragment) OS=Triticum aestivum OX=4565 GN=Gli-2 PE=4 SV=1	VarR	437183
prot0124	A0A0F7GA49	tr|A0A0F7GA49|A0A0F7GA49_WHEAT WSI18 protein OS=Triticum aestivum OX=4565 PE=2 SV=1	VarG	0.0382ns
prot0124	A0A0F7GA49	tr|A0A0F7GA49|A0A0F7GA49_WHEAT WSI18 protein OS=Triticum aestivum OX=4565 PE=2 SV=1	VarLoc	40281.7048ns
prot0124	A0A0F7GA49	tr|A0A0F7GA49|A0A0F7GA49_WHEAT WSI18 protein OS=Triticum aestivum OX=4565 PE=2 SV=1	VarR	377349
prot0125	A0A0H4MAT1;A0A3B6KNY8	tr|A0A0H4MAT1|A0A0H4MAT1_WHEAT Dehydrin OS=Triticum aestivum OX=4565 GN=Wdhn1 PE=2 SV=1;tr|A0A3B6KNY8|A0A3B6KNY8_WHEAT Uncharacterized protein OS=Triticum aestivum OX=4565 PE=3 SV=1	VarG	0.3241ns
prot0125	A0A0H4MAT1;A0A3B6KNY8	tr|A0A0H4MAT1|A0A0H4MAT1_WHEAT Dehydrin OS=Triticum aestivum OX=4565 GN=Wdhn1 PE=2 SV=1;tr|A0A3B6KNY8|A0A3B6KNY8_WHEAT Uncharacterized protein OS=Triticum aestivum OX=4565 PE=3 SV=1	VarLoc	0.3241ns
prot0125	A0A0H4MAT1;A0A3B6KNY8	tr|A0A0H4MAT1|A0A0H4MAT1_WHEAT Dehydrin OS=Triticum aestivum OX=4565 GN=Wdhn1 PE=2 SV=1;tr|A0A3B6KNY8|A0A3B6KNY8_WHEAT Uncharacterized protein OS=Triticum aestivum OX=4565 PE=3 SV=1	VarR	202536
prot0127	A0A0K2QJB4	tr|A0A0K2QJB4|A0A0K2QJB4_WHEAT Alpha/beta-gliadin OS=Triticum aestivum OX=4565 PE=4 SV=1	VarG	140266.5931ns
prot0127	A0A0K2QJB4	tr|A0A0K2QJB4|A0A0K2QJB4_WHEAT Alpha/beta-gliadin OS=Triticum aestivum OX=4565 PE=4 SV=1	VarLoc	1599388.8741***
prot0127	A0A0K2QJB4	tr|A0A0K2QJB4|A0A0K2QJB4_WHEAT Alpha/beta-gliadin OS=Triticum aestivum OX=4565 PE=4 SV=1	VarR	1.81359e+06
prot0129	A0A0K2QJX7	tr|A0A0K2QJX7|A0A0K2QJX7_WHEAT Alpha/beta-gliadin OS=Triticum aestivum OX=4565 GN=Gli-2 PE=4 SV=1	VarG	1717.267ns
prot0129	A0A0K2QJX7	tr|A0A0K2QJX7|A0A0K2QJX7_WHEAT Alpha/beta-gliadin OS=Triticum aestivum OX=4565 GN=Gli-2 PE=4 SV=1	VarLoc	0.2698ns
prot0129	A0A0K2QJX7	tr|A0A0K2QJX7|A0A0K2QJX7_WHEAT Alpha/beta-gliadin OS=Triticum aestivum OX=4565 GN=Gli-2 PE=4 SV=1	VarR	168648
prot0130	A0A0K2QJY6	tr|A0A0K2QJY6|A0A0K2QJY6_WHEAT Alpha/beta-gliadin OS=Triticum aestivum OX=4565 GN=Gli-2 PE=4 SV=1	VarG	25978.4967ns
prot0130	A0A0K2QJY6	tr|A0A0K2QJY6|A0A0K2QJY6_WHEAT Alpha/beta-gliadin OS=Triticum aestivum OX=4565 GN=Gli-2 PE=4 SV=1	VarLoc	25978.4967ns
prot0130	A0A0K2QJY6	tr|A0A0K2QJY6|A0A0K2QJY6_WHEAT Alpha/beta-gliadin OS=Triticum aestivum OX=4565 GN=Gli-2 PE=4 SV=1	VarR	259785
prot0131	A0A0M3LQU0	tr|A0A0M3LQU0|A0A0M3LQU0_WHEAT Auxin-repressed protein OS=Triticum aestivum OX=4565 GN=ARP1 PE=2 SV=1	VarG	1518.8287ns
prot0131	A0A0M3LQU0	tr|A0A0M3LQU0|A0A0M3LQU0_WHEAT Auxin-repressed protein OS=Triticum aestivum OX=4565 GN=ARP1 PE=2 SV=1	VarLoc	3116.3192ns
prot0131	A0A0M3LQU0	tr|A0A0M3LQU0|A0A0M3LQU0_WHEAT Auxin-repressed protein OS=Triticum aestivum OX=4565 GN=ARP1 PE=2 SV=1	VarR	2929.61
prot0133	A0A140KPV0	tr|A0A140KPV0|A0A140KPV0_WHEAT GA3ox-B3 protein OS=Triticum aestivum OX=4565 GN=GA3ox-B3 PE=3 SV=1	VarG	0.0014ns
prot0133	A0A140KPV0	tr|A0A140KPV0|A0A140KPV0_WHEAT GA3ox-B3 protein OS=Triticum aestivum OX=4565 GN=GA3ox-B3 PE=3 SV=1	VarLoc	0.0014ns
prot0133	A0A140KPV0	tr|A0A140KPV0|A0A140KPV0_WHEAT GA3ox-B3 protein OS=Triticum aestivum OX=4565 GN=GA3ox-B3 PE=3 SV=1	VarR	864.846
prot0135	A0A1B5GE57	tr|A0A1B5GE57|A0A1B5GE57_WHEAT Caleosin OS=Triticum aestivum OX=4565 GN=Clo2 PE=2 SV=1	VarG	53300.8806ns
prot0135	A0A1B5GE57	tr|A0A1B5GE57|A0A1B5GE57_WHEAT Caleosin OS=Triticum aestivum OX=4565 GN=Clo2 PE=2 SV=1	VarLoc	48509.4454ns
prot0135	A0A1B5GE57	tr|A0A1B5GE57|A0A1B5GE57_WHEAT Caleosin OS=Triticum aestivum OX=4565 GN=Clo2 PE=2 SV=1	VarR	87007.1
prot0140	A0A1D5RU47;A0A3B5Y5G6	tr|A0A1D5RU47|A0A1D5RU47_WHEAT Uncharacterized protein OS=Triticum aestivum OX=4565 PE=3 SV=1;tr|A0A3B5Y5G6|A0A3B5Y5G6_WHEAT Uncharacterized protein OS=Triticum aestivum OX=4565 PE=3 SV=1	VarG	8560.1065ns
prot0140	A0A1D5RU47;A0A3B5Y5G6	tr|A0A1D5RU47|A0A1D5RU47_WHEAT Uncharacterized protein OS=Triticum aestivum OX=4565 PE=3 SV=1;tr|A0A3B5Y5G6|A0A3B5Y5G6_WHEAT Uncharacterized protein OS=Triticum aestivum OX=4565 PE=3 SV=1	VarLoc	28893.6324*
prot0140	A0A1D5RU47;A0A3B5Y5G6	tr|A0A1D5RU47|A0A1D5RU47_WHEAT Uncharacterized protein OS=Triticum aestivum OX=4565 PE=3 SV=1;tr|A0A3B5Y5G6|A0A3B5Y5G6_WHEAT Uncharacterized protein OS=Triticum aestivum OX=4565 PE=3 SV=1	VarR	33280.4
prot0146	A0A1D5SGL2;A0A3B5Y460	tr|A0A1D5SGL2|A0A1D5SGL2_WHEAT Flavodoxin-like domain-containing protein OS=Triticum aestivum OX=4565 PE=4 SV=1;tr|A0A3B5Y460|A0A3B5Y460_WHEAT Flavodoxin-like domain-containing protein OS=Triticum aestivum OX=4565 PE=4 SV=1	VarG	817.4821ns
prot0146	A0A1D5SGL2;A0A3B5Y460	tr|A0A1D5SGL2|A0A1D5SGL2_WHEAT Flavodoxin-like domain-containing protein OS=Triticum aestivum OX=4565 PE=4 SV=1;tr|A0A3B5Y460|A0A3B5Y460_WHEAT Flavodoxin-like domain-containing protein OS=Triticum aestivum OX=4565 PE=4 SV=1	VarLoc	0.0002ns
prot0146	A0A1D5SGL2;A0A3B5Y460	tr|A0A1D5SGL2|A0A1D5SGL2_WHEAT Flavodoxin-like domain-containing protein OS=Triticum aestivum OX=4565 PE=4 SV=1;tr|A0A3B5Y460|A0A3B5Y460_WHEAT Flavodoxin-like domain-containing protein OS=Triticum aestivum OX=4565 PE=4 SV=1	VarR	1801.64
prot0147	A0A1D5SLF7;A0A3B5ZNE1	tr|A0A1D5SLF7|A0A1D5SLF7_WHEAT Uncharacterized protein OS=Triticum aestivum OX=4565 PE=4 SV=1;tr|A0A3B5ZNE1|A0A3B5ZNE1_WHEAT Uncharacterized protein OS=Triticum aestivum OX=4565 PE=4 SV=1	VarG	1019.7328ns
prot0147	A0A1D5SLF7;A0A3B5ZNE1	tr|A0A1D5SLF7|A0A1D5SLF7_WHEAT Uncharacterized protein OS=Triticum aestivum OX=4565 PE=4 SV=1;tr|A0A3B5ZNE1|A0A3B5ZNE1_WHEAT Uncharacterized protein OS=Triticum aestivum OX=4565 PE=4 SV=1	VarLoc	0.0005ns
prot0147	A0A1D5SLF7;A0A3B5ZNE1	tr|A0A1D5SLF7|A0A1D5SLF7_WHEAT Uncharacterized protein OS=Triticum aestivum OX=4565 PE=4 SV=1;tr|A0A3B5ZNE1|A0A3B5ZNE1_WHEAT Uncharacterized protein OS=Triticum aestivum OX=4565 PE=4 SV=1	VarR	3949.07
prot0148	A0A1D5SLI4	tr|A0A1D5SLI4|A0A1D5SLI4_WHEAT 40S ribosomal protein S4 OS=Triticum aestivum OX=4565 PE=3 SV=1	VarG	83568.247ns
prot0148	A0A1D5SLI4	tr|A0A1D5SLI4|A0A1D5SLI4_WHEAT 40S ribosomal protein S4 OS=Triticum aestivum OX=4565 PE=3 SV=1	VarLoc	0.1215ns
prot0148	A0A1D5SLI4	tr|A0A1D5SLI4|A0A1D5SLI4_WHEAT 40S ribosomal protein S4 OS=Triticum aestivum OX=4565 PE=3 SV=1	VarR	1.2011e+06
prot0149	A0A1D5SRA5;A0A3B5XY59	tr|A0A1D5SRA5|A0A1D5SRA5_WHEAT Coatomer subunit gamma OS=Triticum aestivum OX=4565 PE=3 SV=1;tr|A0A3B5XY59|A0A3B5XY59_WHEAT Coatomer subunit gamma OS=Triticum aestivum OX=4565 PE=3 SV=1	VarG	0.0024ns
prot0149	A0A1D5SRA5;A0A3B5XY59	tr|A0A1D5SRA5|A0A1D5SRA5_WHEAT Coatomer subunit gamma OS=Triticum aestivum OX=4565 PE=3 SV=1;tr|A0A3B5XY59|A0A3B5XY59_WHEAT Coatomer subunit gamma OS=Triticum aestivum OX=4565 PE=3 SV=1	VarLoc	0.0024ns
prot0149	A0A1D5SRA5;A0A3B5XY59	tr|A0A1D5SRA5|A0A1D5SRA5_WHEAT Coatomer subunit gamma OS=Triticum aestivum OX=4565 PE=3 SV=1;tr|A0A3B5XY59|A0A3B5XY59_WHEAT Coatomer subunit gamma OS=Triticum aestivum OX=4565 PE=3 SV=1	VarR	1525.33
prot0151	A0A1D5SRX8	tr|A0A1D5SRX8|A0A1D5SRX8_WHEAT 60S ribosomal protein L18a OS=Triticum aestivum OX=4565 PE=3 SV=1	VarG	28285.096ns
prot0151	A0A1D5SRX8	tr|A0A1D5SRX8|A0A1D5SRX8_WHEAT 60S ribosomal protein L18a OS=Triticum aestivum OX=4565 PE=3 SV=1	VarLoc	10293.697ns
prot0151	A0A1D5SRX8	tr|A0A1D5SRX8|A0A1D5SRX8_WHEAT 60S ribosomal protein L18a OS=Triticum aestivum OX=4565 PE=3 SV=1	VarR	161355
prot0152	A0A1D5SSE7;A0A1D5SSE6	tr|A0A1D5SSE7|A0A1D5SSE7_WHEAT Guanosine nucleotide diphosphate dissociation inhibitor OS=Triticum aestivum OX=4565 PE=3 SV=1;tr|A0A1D5SSE6|A0A1D5SSE6_WHEAT Guanosine nucleotide diphosphate dissociation inhibitor OS=Triticum aestivum OX=4565 PE=3 SV=1	VarG	640.8799ns
prot0152	A0A1D5SSE7;A0A1D5SSE6	tr|A0A1D5SSE7|A0A1D5SSE7_WHEAT Guanosine nucleotide diphosphate dissociation inhibitor OS=Triticum aestivum OX=4565 PE=3 SV=1;tr|A0A1D5SSE6|A0A1D5SSE6_WHEAT Guanosine nucleotide diphosphate dissociation inhibitor OS=Triticum aestivum OX=4565 PE=3 SV=1	VarLoc	8872.3522ns
prot0152	A0A1D5SSE7;A0A1D5SSE6	tr|A0A1D5SSE7|A0A1D5SSE7_WHEAT Guanosine nucleotide diphosphate dissociation inhibitor OS=Triticum aestivum OX=4565 PE=3 SV=1;tr|A0A1D5SSE6|A0A1D5SSE6_WHEAT Guanosine nucleotide diphosphate dissociation inhibitor OS=Triticum aestivum OX=4565 PE=3 SV=1	VarR	12320.4
prot0159	A0A1D5TKM2;A0A3B6AUX7;A0A3B6AUB6	tr|A0A1D5TKM2|A0A1D5TKM2_WHEAT Eukaryotic translation initiation factor 5A OS=Triticum aestivum OX=4565 GN=CAMPLR22A2D_LOCUS1713 PE=3 SV=1;tr|A0A3B6AUX7|A0A3B6AUX7_WHEAT Eukaryotic translation initiation factor 5A OS=Triticum aestivum OX=4565 PE=3 SV=1;tr|	VarG	0.0097ns
prot0159	A0A1D5TKM2;A0A3B6AUX7;A0A3B6AUB6	tr|A0A1D5TKM2|A0A1D5TKM2_WHEAT Eukaryotic translation initiation factor 5A OS=Triticum aestivum OX=4565 GN=CAMPLR22A2D_LOCUS1713 PE=3 SV=1;tr|A0A3B6AUX7|A0A3B6AUX7_WHEAT Eukaryotic translation initiation factor 5A OS=Triticum aestivum OX=4565 PE=3 SV=1;tr|	VarLoc	1968.0039ns
prot0159	A0A1D5TKM2;A0A3B6AUX7;A0A3B6AUB6	tr|A0A1D5TKM2|A0A1D5TKM2_WHEAT Eukaryotic translation initiation factor 5A OS=Triticum aestivum OX=4565 GN=CAMPLR22A2D_LOCUS1713 PE=3 SV=1;tr|A0A3B6AUX7|A0A3B6AUX7_WHEAT Eukaryotic translation initiation factor 5A OS=Triticum aestivum OX=4565 PE=3 SV=1;tr|	VarR	6088.17
prot0160	A0A1D5TPB6;A0A3B6JIY1;A0A3B6JI59;A0A3B6HVW5	tr|A0A1D5TPB6|A0A1D5TPB6_WHEAT Ribosomal protein L19 OS=Triticum aestivum OX=4565 PE=3 SV=1;tr|A0A3B6JIY1|A0A3B6JIY1_WHEAT Ribosomal protein L19 OS=Triticum aestivum OX=4565 PE=3 SV=1;tr|A0A3B6JI59|A0A3B6JI59_WHEAT Ribosomal protein L19 OS=Triticum aestivu	VarG	15546.3264*
prot0160	A0A1D5TPB6;A0A3B6JIY1;A0A3B6JI59;A0A3B6HVW5	tr|A0A1D5TPB6|A0A1D5TPB6_WHEAT Ribosomal protein L19 OS=Triticum aestivum OX=4565 PE=3 SV=1;tr|A0A3B6JIY1|A0A3B6JIY1_WHEAT Ribosomal protein L19 OS=Triticum aestivum OX=4565 PE=3 SV=1;tr|A0A3B6JI59|A0A3B6JI59_WHEAT Ribosomal protein L19 OS=Triticum aestivu	VarLoc	1930.5298ns
prot0160	A0A1D5TPB6;A0A3B6JIY1;A0A3B6JI59;A0A3B6HVW5	tr|A0A1D5TPB6|A0A1D5TPB6_WHEAT Ribosomal protein L19 OS=Triticum aestivum OX=4565 PE=3 SV=1;tr|A0A3B6JIY1|A0A3B6JIY1_WHEAT Ribosomal protein L19 OS=Triticum aestivum OX=4565 PE=3 SV=1;tr|A0A3B6JI59|A0A3B6JI59_WHEAT Ribosomal protein L19 OS=Triticum aestivu	VarR	22949.1
prot0161	A0A2X0SNW8;A0A1D5U0A3	tr|A0A2X0SNW8|A0A2X0SNW8_WHEAT Uncharacterized protein OS=Triticum aestivum OX=4565 GN=CAMPLR22A2D_LOCUS2451 PE=4 SV=1;tr|A0A1D5U0A3|A0A1D5U0A3_WHEAT Uncharacterized protein OS=Triticum aestivum OX=4565 PE=4 SV=1	VarG	6258.292ns
prot0161	A0A2X0SNW8;A0A1D5U0A3	tr|A0A2X0SNW8|A0A2X0SNW8_WHEAT Uncharacterized protein OS=Triticum aestivum OX=4565 GN=CAMPLR22A2D_LOCUS2451 PE=4 SV=1;tr|A0A1D5U0A3|A0A1D5U0A3_WHEAT Uncharacterized protein OS=Triticum aestivum OX=4565 PE=4 SV=1	VarLoc	2801.0953ns
prot0161	A0A2X0SNW8;A0A1D5U0A3	tr|A0A2X0SNW8|A0A2X0SNW8_WHEAT Uncharacterized protein OS=Triticum aestivum OX=4565 GN=CAMPLR22A2D_LOCUS2451 PE=4 SV=1;tr|A0A1D5U0A3|A0A1D5U0A3_WHEAT Uncharacterized protein OS=Triticum aestivum OX=4565 PE=4 SV=1	VarR	518.914
prot0163	A0A3B6ASP4;A0A1D5U7G3	tr|A0A3B6ASP4|A0A3B6ASP4_WHEAT AAA domain-containing protein OS=Triticum aestivum OX=4565 PE=3 SV=1;tr|A0A1D5U7G3|A0A1D5U7G3_WHEAT AAA domain-containing protein OS=Triticum aestivum OX=4565 GN=CAMPLR22A2D_LOCUS742 PE=3 SV=1	VarG	2161.0676ns
prot0163	A0A3B6ASP4;A0A1D5U7G3	tr|A0A3B6ASP4|A0A3B6ASP4_WHEAT AAA domain-containing protein OS=Triticum aestivum OX=4565 PE=3 SV=1;tr|A0A1D5U7G3|A0A1D5U7G3_WHEAT AAA domain-containing protein OS=Triticum aestivum OX=4565 GN=CAMPLR22A2D_LOCUS742 PE=3 SV=1	VarLoc	0.0004ns
prot0163	A0A3B6ASP4;A0A1D5U7G3	tr|A0A3B6ASP4|A0A3B6ASP4_WHEAT AAA domain-containing protein OS=Triticum aestivum OX=4565 PE=3 SV=1;tr|A0A1D5U7G3|A0A1D5U7G3_WHEAT AAA domain-containing protein OS=Triticum aestivum OX=4565 GN=CAMPLR22A2D_LOCUS742 PE=3 SV=1	VarR	3041.21
prot0164	A0A1D5U807	tr|A0A1D5U807|A0A1D5U807_WHEAT Ribosomal protein L19 OS=Triticum aestivum OX=4565 PE=3 SV=1	VarG	377.9229ns
prot0164	A0A1D5U807	tr|A0A1D5U807|A0A1D5U807_WHEAT Ribosomal protein L19 OS=Triticum aestivum OX=4565 PE=3 SV=1	VarLoc	1364.5584ns
prot0164	A0A1D5U807	tr|A0A1D5U807|A0A1D5U807_WHEAT Ribosomal protein L19 OS=Triticum aestivum OX=4565 PE=3 SV=1	VarR	53.393
prot0165	A0A1D5UB33	tr|A0A1D5UB33|A0A1D5UB33_WHEAT AAI domain-containing protein OS=Triticum aestivum OX=4565 PE=4 SV=1	VarG	2128382.5663ns
prot0165	A0A1D5UB33	tr|A0A1D5UB33|A0A1D5UB33_WHEAT AAI domain-containing protein OS=Triticum aestivum OX=4565 PE=4 SV=1	VarLoc	581595.4518ns
prot0165	A0A1D5UB33	tr|A0A1D5UB33|A0A1D5UB33_WHEAT AAI domain-containing protein OS=Triticum aestivum OX=4565 PE=4 SV=1	VarR	3.69583e+06
prot0168	A0A1D5UGB6	tr|A0A1D5UGB6|A0A1D5UGB6_WHEAT Glutathione peroxidase OS=Triticum aestivum OX=4565 GN=PHGPX6 PE=2 SV=1	VarG	13916.9497ns
prot0168	A0A1D5UGB6	tr|A0A1D5UGB6|A0A1D5UGB6_WHEAT Glutathione peroxidase OS=Triticum aestivum OX=4565 GN=PHGPX6 PE=2 SV=1	VarLoc	11683.6895ns
prot0168	A0A1D5UGB6	tr|A0A1D5UGB6|A0A1D5UGB6_WHEAT Glutathione peroxidase OS=Triticum aestivum OX=4565 GN=PHGPX6 PE=2 SV=1	VarR	88773.9
prot0169	A0A1D5UGF0;A0A3B6DDB4	tr|A0A1D5UGF0|A0A1D5UGF0_WHEAT Uncharacterized protein OS=Triticum aestivum OX=4565 GN=CAMPLR22A2D_LOCUS2836 PE=3 SV=1;tr|A0A3B6DDB4|A0A3B6DDB4_WHEAT Uncharacterized protein OS=Triticum aestivum OX=4565 PE=3 SV=1	VarG	0.0022ns
prot0169	A0A1D5UGF0;A0A3B6DDB4	tr|A0A1D5UGF0|A0A1D5UGF0_WHEAT Uncharacterized protein OS=Triticum aestivum OX=4565 GN=CAMPLR22A2D_LOCUS2836 PE=3 SV=1;tr|A0A3B6DDB4|A0A3B6DDB4_WHEAT Uncharacterized protein OS=Triticum aestivum OX=4565 PE=3 SV=1	VarLoc	1058.9874ns
prot0169	A0A1D5UGF0;A0A3B6DDB4	tr|A0A1D5UGF0|A0A1D5UGF0_WHEAT Uncharacterized protein OS=Triticum aestivum OX=4565 GN=CAMPLR22A2D_LOCUS2836 PE=3 SV=1;tr|A0A3B6DDB4|A0A3B6DDB4_WHEAT Uncharacterized protein OS=Triticum aestivum OX=4565 PE=3 SV=1	VarR	22166.8
prot0170	A0A3B6C990;A0A1D5UGR3;A0A3B6B2H0	tr|A0A3B6C990|A0A3B6C990_WHEAT 6,7-dimethyl-8-ribityllumazine synthase OS=Triticum aestivum OX=4565 PE=3 SV=1;tr|A0A1D5UGR3|A0A1D5UGR3_WHEAT 6,7-dimethyl-8-ribityllumazine synthase OS=Triticum aestivum OX=4565 GN=CAMPLR22A2D_LOCUS3529 PE=3 SV=1;tr|A0A3B6B2	VarG	279.5005ns
prot0170	A0A3B6C990;A0A1D5UGR3;A0A3B6B2H0	tr|A0A3B6C990|A0A3B6C990_WHEAT 6,7-dimethyl-8-ribityllumazine synthase OS=Triticum aestivum OX=4565 PE=3 SV=1;tr|A0A1D5UGR3|A0A1D5UGR3_WHEAT 6,7-dimethyl-8-ribityllumazine synthase OS=Triticum aestivum OX=4565 GN=CAMPLR22A2D_LOCUS3529 PE=3 SV=1;tr|A0A3B6B2	VarLoc	2031.2346***
prot0170	A0A3B6C990;A0A1D5UGR3;A0A3B6B2H0	tr|A0A3B6C990|A0A3B6C990_WHEAT 6,7-dimethyl-8-ribityllumazine synthase OS=Triticum aestivum OX=4565 PE=3 SV=1;tr|A0A1D5UGR3|A0A1D5UGR3_WHEAT 6,7-dimethyl-8-ribityllumazine synthase OS=Triticum aestivum OX=4565 GN=CAMPLR22A2D_LOCUS3529 PE=3 SV=1;tr|A0A3B6B2	VarR	536.736
prot0173	A0A3B6AZ70;A0A3B6C6J9;A0A1D5UH61;A0A3B6B051;A0A3B6QH26;A0A3B6QGE9;A0A3B6NQY2;A0A3B6PLX2	tr|A0A3B6AZ70|A0A3B6AZ70_WHEAT UVR domain-containing protein OS=Triticum aestivum OX=4565 PE=3 SV=1;tr|A0A3B6C6J9|A0A3B6C6J9_WHEAT UVR domain-containing protein OS=Triticum aestivum OX=4565 PE=3 SV=1;tr|A0A1D5UH61|A0A1D5UH61_WHEAT UVR domain-containing pro	VarG	227.6198ns
prot0173	A0A3B6AZ70;A0A3B6C6J9;A0A1D5UH61;A0A3B6B051;A0A3B6QH26;A0A3B6QGE9;A0A3B6NQY2;A0A3B6PLX2	tr|A0A3B6AZ70|A0A3B6AZ70_WHEAT UVR domain-containing protein OS=Triticum aestivum OX=4565 PE=3 SV=1;tr|A0A3B6C6J9|A0A3B6C6J9_WHEAT UVR domain-containing protein OS=Triticum aestivum OX=4565 PE=3 SV=1;tr|A0A1D5UH61|A0A1D5UH61_WHEAT UVR domain-containing pro	VarLoc	0.0017ns
prot0173	A0A3B6AZ70;A0A3B6C6J9;A0A1D5UH61;A0A3B6B051;A0A3B6QH26;A0A3B6QGE9;A0A3B6NQY2;A0A3B6PLX2	tr|A0A3B6AZ70|A0A3B6AZ70_WHEAT UVR domain-containing protein OS=Triticum aestivum OX=4565 PE=3 SV=1;tr|A0A3B6C6J9|A0A3B6C6J9_WHEAT UVR domain-containing protein OS=Triticum aestivum OX=4565 PE=3 SV=1;tr|A0A1D5UH61|A0A1D5UH61_WHEAT UVR domain-containing pro	VarR	16798.5
prot0174	A0A1D5UH99	tr|A0A1D5UH99|A0A1D5UH99_WHEAT Chitin-binding type-1 domain-containing protein OS=Triticum aestivum OX=4565 GN=CAMPLR22A2D_LOCUS3502 PE=4 SV=1	VarG	0.0836ns
prot0174	A0A1D5UH99	tr|A0A1D5UH99|A0A1D5UH99_WHEAT Chitin-binding type-1 domain-containing protein OS=Triticum aestivum OX=4565 GN=CAMPLR22A2D_LOCUS3502 PE=4 SV=1	VarLoc	79609.4347ns
prot0174	A0A1D5UH99	tr|A0A1D5UH99|A0A1D5UH99_WHEAT Chitin-binding type-1 domain-containing protein OS=Triticum aestivum OX=4565 GN=CAMPLR22A2D_LOCUS3502 PE=4 SV=1	VarR	129769
prot0176	A0A3B6DDM1;A0A1D5UII2;A0A3B6DE04;A0A3B6DD56	tr|A0A3B6DDM1|A0A3B6DDM1_WHEAT Aamy domain-containing protein OS=Triticum aestivum OX=4565 PE=4 SV=1;tr|A0A1D5UII2|A0A1D5UII2_WHEAT Aamy domain-containing protein OS=Triticum aestivum OX=4565 GN=CAMPLR22A2D_LOCUS2922 PE=4 SV=1;tr|A0A3B6DE04|A0A3B6DE04_WHEA	VarG	0.0005ns
prot0176	A0A3B6DDM1;A0A1D5UII2;A0A3B6DE04;A0A3B6DD56	tr|A0A3B6DDM1|A0A3B6DDM1_WHEAT Aamy domain-containing protein OS=Triticum aestivum OX=4565 PE=4 SV=1;tr|A0A1D5UII2|A0A1D5UII2_WHEAT Aamy domain-containing protein OS=Triticum aestivum OX=4565 GN=CAMPLR22A2D_LOCUS2922 PE=4 SV=1;tr|A0A3B6DE04|A0A3B6DE04_WHEA	VarLoc	331.6109ns
prot0176	A0A3B6DDM1;A0A1D5UII2;A0A3B6DE04;A0A3B6DD56	tr|A0A3B6DDM1|A0A3B6DDM1_WHEAT Aamy domain-containing protein OS=Triticum aestivum OX=4565 PE=4 SV=1;tr|A0A1D5UII2|A0A1D5UII2_WHEAT Aamy domain-containing protein OS=Triticum aestivum OX=4565 GN=CAMPLR22A2D_LOCUS2922 PE=4 SV=1;tr|A0A3B6DE04|A0A3B6DE04_WHEA	VarR	321.561
prot0177	A0A1D5UIJ5	tr|A0A1D5UIJ5|A0A1D5UIJ5_WHEAT Aldedh domain-containing protein OS=Triticum aestivum OX=4565 GN=CAMPLR22A2D_LOCUS3288 PE=3 SV=1	VarG	66.3347ns
prot0177	A0A1D5UIJ5	tr|A0A1D5UIJ5|A0A1D5UIJ5_WHEAT Aldedh domain-containing protein OS=Triticum aestivum OX=4565 GN=CAMPLR22A2D_LOCUS3288 PE=3 SV=1	VarLoc	0.001ns
prot0177	A0A1D5UIJ5	tr|A0A1D5UIJ5|A0A1D5UIJ5_WHEAT Aldedh domain-containing protein OS=Triticum aestivum OX=4565 GN=CAMPLR22A2D_LOCUS3288 PE=3 SV=1	VarR	3256.11
prot0180	A0A3B6DCM1;A0A3B6C6F9;A0A3B6C8T6;A0A1D5UIV5;A0A3B6C6A5;A0A3B6AZU1;A0A3B6AYW5;A0A3B6AYE9;A0A3B6C691	tr|A0A3B6DCM1|A0A3B6DCM1_WHEAT Uncharacterized protein OS=Triticum aestivum OX=4565 PE=4 SV=1;tr|A0A3B6C6F9|A0A3B6C6F9_WHEAT Uncharacterized protein OS=Triticum aestivum OX=4565 PE=4 SV=1;tr|A0A3B6C8T6|A0A3B6C8T6_WHEAT Uncharacterized protein OS=Triticum a	VarG	0.0022ns
prot0180	A0A3B6DCM1;A0A3B6C6F9;A0A3B6C8T6;A0A1D5UIV5;A0A3B6C6A5;A0A3B6AZU1;A0A3B6AYW5;A0A3B6AYE9;A0A3B6C691	tr|A0A3B6DCM1|A0A3B6DCM1_WHEAT Uncharacterized protein OS=Triticum aestivum OX=4565 PE=4 SV=1;tr|A0A3B6C6F9|A0A3B6C6F9_WHEAT Uncharacterized protein OS=Triticum aestivum OX=4565 PE=4 SV=1;tr|A0A3B6C8T6|A0A3B6C8T6_WHEAT Uncharacterized protein OS=Triticum a	VarLoc	0.0005ns
prot0180	A0A3B6DCM1;A0A3B6C6F9;A0A3B6C8T6;A0A1D5UIV5;A0A3B6C6A5;A0A3B6AZU1;A0A3B6AYW5;A0A3B6AYE9;A0A3B6C691	tr|A0A3B6DCM1|A0A3B6DCM1_WHEAT Uncharacterized protein OS=Triticum aestivum OX=4565 PE=4 SV=1;tr|A0A3B6C6F9|A0A3B6C6F9_WHEAT Uncharacterized protein OS=Triticum aestivum OX=4565 PE=4 SV=1;tr|A0A3B6C8T6|A0A3B6C8T6_WHEAT Uncharacterized protein OS=Triticum a	VarR	5434.78
prot0185	A0A3B6CBS1;A0A3B6B3A4;A0A1D5UJW2	tr|A0A3B6CBS1|A0A3B6CBS1_WHEAT Uncharacterized protein OS=Triticum aestivum OX=4565 PE=4 SV=1;tr|A0A3B6B3A4|A0A3B6B3A4_WHEAT Uncharacterized protein OS=Triticum aestivum OX=4565 PE=4 SV=1;tr|A0A1D5UJW2|A0A1D5UJW2_WHEAT Uncharacterized protein OS=Triticum a	VarG	1694.8191ns
prot0185	A0A3B6CBS1;A0A3B6B3A4;A0A1D5UJW2	tr|A0A3B6CBS1|A0A3B6CBS1_WHEAT Uncharacterized protein OS=Triticum aestivum OX=4565 PE=4 SV=1;tr|A0A3B6B3A4|A0A3B6B3A4_WHEAT Uncharacterized protein OS=Triticum aestivum OX=4565 PE=4 SV=1;tr|A0A1D5UJW2|A0A1D5UJW2_WHEAT Uncharacterized protein OS=Triticum a	VarLoc	0.0011ns
prot0185	A0A3B6CBS1;A0A3B6B3A4;A0A1D5UJW2	tr|A0A3B6CBS1|A0A3B6CBS1_WHEAT Uncharacterized protein OS=Triticum aestivum OX=4565 PE=4 SV=1;tr|A0A3B6B3A4|A0A3B6B3A4_WHEAT Uncharacterized protein OS=Triticum aestivum OX=4565 PE=4 SV=1;tr|A0A1D5UJW2|A0A1D5UJW2_WHEAT Uncharacterized protein OS=Triticum a	VarR	684.424
prot0190	A0A1D5UKU8;A0A3B6B460;A0A3B6CF06	tr|A0A1D5UKU8|A0A1D5UKU8_WHEAT PMEI domain-containing protein OS=Triticum aestivum OX=4565 GN=CAMPLR22A2D_LOCUS4529 PE=4 SV=1;tr|A0A3B6B460|A0A3B6B460_WHEAT PMEI domain-containing protein OS=Triticum aestivum OX=4565 PE=4 SV=1;tr|A0A3B6CF06|A0A3B6CF06_WHEA	VarG	498.8928ns
prot0190	A0A1D5UKU8;A0A3B6B460;A0A3B6CF06	tr|A0A1D5UKU8|A0A1D5UKU8_WHEAT PMEI domain-containing protein OS=Triticum aestivum OX=4565 GN=CAMPLR22A2D_LOCUS4529 PE=4 SV=1;tr|A0A3B6B460|A0A3B6B460_WHEAT PMEI domain-containing protein OS=Triticum aestivum OX=4565 PE=4 SV=1;tr|A0A3B6CF06|A0A3B6CF06_WHEA	VarLoc	0.0005ns
prot0190	A0A1D5UKU8;A0A3B6B460;A0A3B6CF06	tr|A0A1D5UKU8|A0A1D5UKU8_WHEAT PMEI domain-containing protein OS=Triticum aestivum OX=4565 GN=CAMPLR22A2D_LOCUS4529 PE=4 SV=1;tr|A0A3B6B460|A0A3B6B460_WHEAT PMEI domain-containing protein OS=Triticum aestivum OX=4565 PE=4 SV=1;tr|A0A3B6CF06|A0A3B6CF06_WHEA	VarR	299.774
prot0198	A0A3B6CBV9;A0A1D5UM70;A0A3B6C9I3;A0A3B6B1I8;A0A3B6DJP2	tr|A0A3B6CBV9|A0A3B6CBV9_WHEAT Isocitrate dehydrogenase [NADP] OS=Triticum aestivum OX=4565 PE=3 SV=1;tr|A0A1D5UM70|A0A1D5UM70_WHEAT Isocitrate dehydrogenase [NADP] OS=Triticum aestivum OX=4565 GN=CAMPLR22A2D_LOCUS3635 PE=3 SV=1;tr|A0A3B6C9I3|A0A3B6C9I3_WH	VarG	3958.2804ns
prot0198	A0A3B6CBV9;A0A1D5UM70;A0A3B6C9I3;A0A3B6B1I8;A0A3B6DJP2	tr|A0A3B6CBV9|A0A3B6CBV9_WHEAT Isocitrate dehydrogenase [NADP] OS=Triticum aestivum OX=4565 PE=3 SV=1;tr|A0A1D5UM70|A0A1D5UM70_WHEAT Isocitrate dehydrogenase [NADP] OS=Triticum aestivum OX=4565 GN=CAMPLR22A2D_LOCUS3635 PE=3 SV=1;tr|A0A3B6C9I3|A0A3B6C9I3_WH	VarLoc	1032.1907ns
prot0198	A0A3B6CBV9;A0A1D5UM70;A0A3B6C9I3;A0A3B6B1I8;A0A3B6DJP2	tr|A0A3B6CBV9|A0A3B6CBV9_WHEAT Isocitrate dehydrogenase [NADP] OS=Triticum aestivum OX=4565 PE=3 SV=1;tr|A0A1D5UM70|A0A1D5UM70_WHEAT Isocitrate dehydrogenase [NADP] OS=Triticum aestivum OX=4565 GN=CAMPLR22A2D_LOCUS3635 PE=3 SV=1;tr|A0A3B6C9I3|A0A3B6C9I3_WH	VarR	13110.1
prot0200	A0A1D5UNY7;A0A3B6B3P3	tr|A0A1D5UNY7|A0A1D5UNY7_WHEAT Uncharacterized protein OS=Triticum aestivum OX=4565 GN=CAMPLR22A2D_LOCUS3843 PE=4 SV=1;tr|A0A3B6B3P3|A0A3B6B3P3_WHEAT Uncharacterized protein OS=Triticum aestivum OX=4565 PE=4 SV=1	VarG	0.0026ns
prot0200	A0A1D5UNY7;A0A3B6B3P3	tr|A0A1D5UNY7|A0A1D5UNY7_WHEAT Uncharacterized protein OS=Triticum aestivum OX=4565 GN=CAMPLR22A2D_LOCUS3843 PE=4 SV=1;tr|A0A3B6B3P3|A0A3B6B3P3_WHEAT Uncharacterized protein OS=Triticum aestivum OX=4565 PE=4 SV=1	VarLoc	627.3895ns
prot0200	A0A1D5UNY7;A0A3B6B3P3	tr|A0A1D5UNY7|A0A1D5UNY7_WHEAT Uncharacterized protein OS=Triticum aestivum OX=4565 GN=CAMPLR22A2D_LOCUS3843 PE=4 SV=1;tr|A0A3B6B3P3|A0A3B6B3P3_WHEAT Uncharacterized protein OS=Triticum aestivum OX=4565 PE=4 SV=1	VarR	1644.95
prot0202	A0A3B6DD73;A0A3B6C731;A0A3B6C6W1;A0A3B6AYJ6;A0A1D5UPC7	tr|A0A3B6DD73|A0A3B6DD73_WHEAT Uncharacterized protein OS=Triticum aestivum OX=4565 PE=3 SV=1;tr|A0A3B6C731|A0A3B6C731_WHEAT Uncharacterized protein OS=Triticum aestivum OX=4565 PE=3 SV=1;tr|A0A3B6C6W1|A0A3B6C6W1_WHEAT Uncharacterized protein OS=Triticum a	VarG	9083.5767*
prot0202	A0A3B6DD73;A0A3B6C731;A0A3B6C6W1;A0A3B6AYJ6;A0A1D5UPC7	tr|A0A3B6DD73|A0A3B6DD73_WHEAT Uncharacterized protein OS=Triticum aestivum OX=4565 PE=3 SV=1;tr|A0A3B6C731|A0A3B6C731_WHEAT Uncharacterized protein OS=Triticum aestivum OX=4565 PE=3 SV=1;tr|A0A3B6C6W1|A0A3B6C6W1_WHEAT Uncharacterized protein OS=Triticum a	VarLoc	711.8814ns
prot0202	A0A3B6DD73;A0A3B6C731;A0A3B6C6W1;A0A3B6AYJ6;A0A1D5UPC7	tr|A0A3B6DD73|A0A3B6DD73_WHEAT Uncharacterized protein OS=Triticum aestivum OX=4565 PE=3 SV=1;tr|A0A3B6C731|A0A3B6C731_WHEAT Uncharacterized protein OS=Triticum aestivum OX=4565 PE=3 SV=1;tr|A0A3B6C6W1|A0A3B6C6W1_WHEAT Uncharacterized protein OS=Triticum a	VarR	8418.39
prot0204	A0A1D5UPJ6	tr|A0A1D5UPJ6|A0A1D5UPJ6_WHEAT Pyruvate kinase OS=Triticum aestivum OX=4565 GN=CAMPLR22A2D_LOCUS5537 PE=3 SV=1	VarG	3559.4995ns
prot0204	A0A1D5UPJ6	tr|A0A1D5UPJ6|A0A1D5UPJ6_WHEAT Pyruvate kinase OS=Triticum aestivum OX=4565 GN=CAMPLR22A2D_LOCUS5537 PE=3 SV=1	VarLoc	4786.8252ns
prot0204	A0A1D5UPJ6	tr|A0A1D5UPJ6|A0A1D5UPJ6_WHEAT Pyruvate kinase OS=Triticum aestivum OX=4565 GN=CAMPLR22A2D_LOCUS5537 PE=3 SV=1	VarR	49024.5
prot0206	A0A3B6CE87;A0A1D5UPW5	tr|A0A3B6CE87|A0A3B6CE87_WHEAT Serine hydroxymethyltransferase OS=Triticum aestivum OX=4565 PE=3 SV=1;tr|A0A1D5UPW5|A0A1D5UPW5_WHEAT Serine hydroxymethyltransferase OS=Triticum aestivum OX=4565 GN=CAMPLR22A2D_LOCUS4912 PE=3 SV=1	VarG	880.8254ns
prot0206	A0A3B6CE87;A0A1D5UPW5	tr|A0A3B6CE87|A0A3B6CE87_WHEAT Serine hydroxymethyltransferase OS=Triticum aestivum OX=4565 PE=3 SV=1;tr|A0A1D5UPW5|A0A1D5UPW5_WHEAT Serine hydroxymethyltransferase OS=Triticum aestivum OX=4565 GN=CAMPLR22A2D_LOCUS4912 PE=3 SV=1	VarLoc	188.8336ns
prot0206	A0A3B6CE87;A0A1D5UPW5	tr|A0A3B6CE87|A0A3B6CE87_WHEAT Serine hydroxymethyltransferase OS=Triticum aestivum OX=4565 PE=3 SV=1;tr|A0A1D5UPW5|A0A1D5UPW5_WHEAT Serine hydroxymethyltransferase OS=Triticum aestivum OX=4565 GN=CAMPLR22A2D_LOCUS4912 PE=3 SV=1	VarR	3847.09
prot0211	A0A1D5UQZ5;A0A3B6DFZ1;A0A3B6B204	tr|A0A1D5UQZ5|A0A1D5UQZ5_WHEAT Ribosomal_L23eN domain-containing protein OS=Triticum aestivum OX=4565 GN=CAMPLR22A2D_LOCUS3567 PE=3 SV=1;tr|A0A3B6DFZ1|A0A3B6DFZ1_WHEAT Ribosomal_L23eN domain-containing protein OS=Triticum aestivum OX=4565 PE=3 SV=1;tr|A0A3	VarG	15453.7864ns
prot0211	A0A1D5UQZ5;A0A3B6DFZ1;A0A3B6B204	tr|A0A1D5UQZ5|A0A1D5UQZ5_WHEAT Ribosomal_L23eN domain-containing protein OS=Triticum aestivum OX=4565 GN=CAMPLR22A2D_LOCUS3567 PE=3 SV=1;tr|A0A3B6DFZ1|A0A3B6DFZ1_WHEAT Ribosomal_L23eN domain-containing protein OS=Triticum aestivum OX=4565 PE=3 SV=1;tr|A0A3	VarLoc	0.0101ns
prot0211	A0A1D5UQZ5;A0A3B6DFZ1;A0A3B6B204	tr|A0A1D5UQZ5|A0A1D5UQZ5_WHEAT Ribosomal_L23eN domain-containing protein OS=Triticum aestivum OX=4565 GN=CAMPLR22A2D_LOCUS3567 PE=3 SV=1;tr|A0A3B6DFZ1|A0A3B6DFZ1_WHEAT Ribosomal_L23eN domain-containing protein OS=Triticum aestivum OX=4565 PE=3 SV=1;tr|A0A3	VarR	32194.8
prot0223	A0A1D5UUP9	tr|A0A1D5UUP9|A0A1D5UUP9_WHEAT Uncharacterized protein OS=Triticum aestivum OX=4565 GN=CAMPLR22A2D_LOCUS1333 PE=3 SV=1	VarG	59254.6933ns
prot0223	A0A1D5UUP9	tr|A0A1D5UUP9|A0A1D5UUP9_WHEAT Uncharacterized protein OS=Triticum aestivum OX=4565 GN=CAMPLR22A2D_LOCUS1333 PE=3 SV=1	VarLoc	0.0185ns
prot0223	A0A1D5UUP9	tr|A0A1D5UUP9|A0A1D5UUP9_WHEAT Uncharacterized protein OS=Triticum aestivum OX=4565 GN=CAMPLR22A2D_LOCUS1333 PE=3 SV=1	VarR	182473
prot0225	A0A3B6C650;A0A3B6AUV6;A0A1D5UV55	tr|A0A3B6C650|A0A3B6C650_WHEAT Uncharacterized protein OS=Triticum aestivum OX=4565 PE=3 SV=1;tr|A0A3B6AUV6|A0A3B6AUV6_WHEAT Uncharacterized protein OS=Triticum aestivum OX=4565 PE=3 SV=1;tr|A0A1D5UV55|A0A1D5UV55_WHEAT Uncharacterized protein OS=Triticum a	VarG	57.4779ns
prot0225	A0A3B6C650;A0A3B6AUV6;A0A1D5UV55	tr|A0A3B6C650|A0A3B6C650_WHEAT Uncharacterized protein OS=Triticum aestivum OX=4565 PE=3 SV=1;tr|A0A3B6AUV6|A0A3B6AUV6_WHEAT Uncharacterized protein OS=Triticum aestivum OX=4565 PE=3 SV=1;tr|A0A1D5UV55|A0A1D5UV55_WHEAT Uncharacterized protein OS=Triticum a	VarLoc	57.4779ns
prot0225	A0A3B6C650;A0A3B6AUV6;A0A1D5UV55	tr|A0A3B6C650|A0A3B6C650_WHEAT Uncharacterized protein OS=Triticum aestivum OX=4565 PE=3 SV=1;tr|A0A3B6AUV6|A0A3B6AUV6_WHEAT Uncharacterized protein OS=Triticum aestivum OX=4565 PE=3 SV=1;tr|A0A1D5UV55|A0A1D5UV55_WHEAT Uncharacterized protein OS=Triticum a	VarR	574.779
prot0226	A0A1D5UV66;P08823;A0A3B6U2Z7	tr|A0A1D5UV66|A0A1D5UV66_WHEAT Uncharacterized protein OS=Triticum aestivum OX=4565 GN=CAMPLR22A2D_LOCUS410 PE=3 SV=1;sp|P08823|RUBA_WHEAT RuBisCO large subunit-binding protein subunit alpha, chloroplastic (Fragment) OS=Triticum aestivum OX=4565 PE=1 SV=1;	VarG	0.0046ns
prot0226	A0A1D5UV66;P08823;A0A3B6U2Z7	tr|A0A1D5UV66|A0A1D5UV66_WHEAT Uncharacterized protein OS=Triticum aestivum OX=4565 GN=CAMPLR22A2D_LOCUS410 PE=3 SV=1;sp|P08823|RUBA_WHEAT RuBisCO large subunit-binding protein subunit alpha, chloroplastic (Fragment) OS=Triticum aestivum OX=4565 PE=1 SV=1;	VarLoc	0.0046ns
prot0226	A0A1D5UV66;P08823;A0A3B6U2Z7	tr|A0A1D5UV66|A0A1D5UV66_WHEAT Uncharacterized protein OS=Triticum aestivum OX=4565 GN=CAMPLR22A2D_LOCUS410 PE=3 SV=1;sp|P08823|RUBA_WHEAT RuBisCO large subunit-binding protein subunit alpha, chloroplastic (Fragment) OS=Triticum aestivum OX=4565 PE=1 SV=1;	VarR	182.086
prot0228	A0A3B6D590;A0A3B6APR1;A0A3B6D5H6;A0A3B6AR43;A0A1D5UVY4;A0A3B6BY66	tr|A0A3B6D590|A0A3B6D590_WHEAT Lipoyl-binding domain-containing protein OS=Triticum aestivum OX=4565 PE=4 SV=1;tr|A0A3B6APR1|A0A3B6APR1_WHEAT Lipoyl-binding domain-containing protein OS=Triticum aestivum OX=4565 PE=4 SV=1;tr|A0A3B6D5H6|A0A3B6D5H6_WHEAT Lip	VarG	0.0146ns
prot0228	A0A3B6D590;A0A3B6APR1;A0A3B6D5H6;A0A3B6AR43;A0A1D5UVY4;A0A3B6BY66	tr|A0A3B6D590|A0A3B6D590_WHEAT Lipoyl-binding domain-containing protein OS=Triticum aestivum OX=4565 PE=4 SV=1;tr|A0A3B6APR1|A0A3B6APR1_WHEAT Lipoyl-binding domain-containing protein OS=Triticum aestivum OX=4565 PE=4 SV=1;tr|A0A3B6D5H6|A0A3B6D5H6_WHEAT Lip	VarLoc	2322.8066ns
prot0228	A0A3B6D590;A0A3B6APR1;A0A3B6D5H6;A0A3B6AR43;A0A1D5UVY4;A0A3B6BY66	tr|A0A3B6D590|A0A3B6D590_WHEAT Lipoyl-binding domain-containing protein OS=Triticum aestivum OX=4565 PE=4 SV=1;tr|A0A3B6APR1|A0A3B6APR1_WHEAT Lipoyl-binding domain-containing protein OS=Triticum aestivum OX=4565 PE=4 SV=1;tr|A0A3B6D5H6|A0A3B6D5H6_WHEAT Lip	VarR	24553.6
prot0232	A0A3B6AVJ0;A0A1D5UWN7	tr|A0A3B6AVJ0|A0A3B6AVJ0_WHEAT Phospho-2-dehydro-3-deoxyheptonate aldolase OS=Triticum aestivum OX=4565 PE=3 SV=1;tr|A0A1D5UWN7|A0A1D5UWN7_WHEAT Phospho-2-dehydro-3-deoxyheptonate aldolase OS=Triticum aestivum OX=4565 GN=CAMPLR22A2D_LOCUS1520 PE=3 SV=1	VarG	1334.5897ns
prot0232	A0A3B6AVJ0;A0A1D5UWN7	tr|A0A3B6AVJ0|A0A3B6AVJ0_WHEAT Phospho-2-dehydro-3-deoxyheptonate aldolase OS=Triticum aestivum OX=4565 PE=3 SV=1;tr|A0A1D5UWN7|A0A1D5UWN7_WHEAT Phospho-2-dehydro-3-deoxyheptonate aldolase OS=Triticum aestivum OX=4565 GN=CAMPLR22A2D_LOCUS1520 PE=3 SV=1	VarLoc	359.7492ns
prot0232	A0A3B6AVJ0;A0A1D5UWN7	tr|A0A3B6AVJ0|A0A3B6AVJ0_WHEAT Phospho-2-dehydro-3-deoxyheptonate aldolase OS=Triticum aestivum OX=4565 PE=3 SV=1;tr|A0A1D5UWN7|A0A1D5UWN7_WHEAT Phospho-2-dehydro-3-deoxyheptonate aldolase OS=Triticum aestivum OX=4565 GN=CAMPLR22A2D_LOCUS1520 PE=3 SV=1	VarR	7354.15
prot0236	A0A1D5UXT7	tr|A0A1D5UXT7|A0A1D5UXT7_WHEAT Cysteine proteinase inhibitor OS=Triticum aestivum OX=4565 GN=CAMPLR22A2D_LOCUS1134 PE=3 SV=1	VarG	8188.8439ns
prot0236	A0A1D5UXT7	tr|A0A1D5UXT7|A0A1D5UXT7_WHEAT Cysteine proteinase inhibitor OS=Triticum aestivum OX=4565 GN=CAMPLR22A2D_LOCUS1134 PE=3 SV=1	VarLoc	32725.0137ns
prot0236	A0A1D5UXT7	tr|A0A1D5UXT7|A0A1D5UXT7_WHEAT Cysteine proteinase inhibitor OS=Triticum aestivum OX=4565 GN=CAMPLR22A2D_LOCUS1134 PE=3 SV=1	VarR	267586
prot0237	A0A3B6D421;A0A3B6D7E9;A0A1D5UZ29;A0A3B6AQI1;A0A3B6APR5;A0A3B6ANY1;A0A3B6AQ60;A0A3B6APC9;A0A3B6BWN7;A0A3B6BZ44	tr|A0A3B6D421|A0A3B6D421_WHEAT Uncharacterized protein OS=Triticum aestivum OX=4565 PE=4 SV=1;tr|A0A3B6D7E9|A0A3B6D7E9_WHEAT Uncharacterized protein OS=Triticum aestivum OX=4565 PE=4 SV=1;tr|A0A1D5UZ29|A0A1D5UZ29_WHEAT Uncharacterized protein OS=Triticum a	VarG	0.002ns
prot0237	A0A3B6D421;A0A3B6D7E9;A0A1D5UZ29;A0A3B6AQI1;A0A3B6APR5;A0A3B6ANY1;A0A3B6AQ60;A0A3B6APC9;A0A3B6BWN7;A0A3B6BZ44	tr|A0A3B6D421|A0A3B6D421_WHEAT Uncharacterized protein OS=Triticum aestivum OX=4565 PE=4 SV=1;tr|A0A3B6D7E9|A0A3B6D7E9_WHEAT Uncharacterized protein OS=Triticum aestivum OX=4565 PE=4 SV=1;tr|A0A1D5UZ29|A0A1D5UZ29_WHEAT Uncharacterized protein OS=Triticum a	VarLoc	0.0031ns
prot0237	A0A3B6D421;A0A3B6D7E9;A0A1D5UZ29;A0A3B6AQI1;A0A3B6APR5;A0A3B6ANY1;A0A3B6AQ60;A0A3B6APC9;A0A3B6BWN7;A0A3B6BZ44	tr|A0A3B6D421|A0A3B6D421_WHEAT Uncharacterized protein OS=Triticum aestivum OX=4565 PE=4 SV=1;tr|A0A3B6D7E9|A0A3B6D7E9_WHEAT Uncharacterized protein OS=Triticum aestivum OX=4565 PE=4 SV=1;tr|A0A1D5UZ29|A0A1D5UZ29_WHEAT Uncharacterized protein OS=Triticum a	VarR	6603.07
prot0240	A0A1D5UZW7	tr|A0A1D5UZW7|A0A1D5UZW7_WHEAT Elongation factor 1-alpha OS=Triticum aestivum OX=4565 PE=3 SV=1	VarG	15284.199ns
prot0240	A0A1D5UZW7	tr|A0A1D5UZW7|A0A1D5UZW7_WHEAT Elongation factor 1-alpha OS=Triticum aestivum OX=4565 PE=3 SV=1	VarLoc	35218.6821*
prot0240	A0A1D5UZW7	tr|A0A1D5UZW7|A0A1D5UZW7_WHEAT Elongation factor 1-alpha OS=Triticum aestivum OX=4565 PE=3 SV=1	VarR	97550.1
prot0242	A0A1D5V0B3;A0A3B6DCS2	tr|A0A1D5V0B3|A0A1D5V0B3_WHEAT Str_synth domain-containing protein OS=Triticum aestivum OX=4565 GN=CAMPLR22A2D_LOCUS1603 PE=4 SV=1;tr|A0A3B6DCS2|A0A3B6DCS2_WHEAT Str_synth domain-containing protein OS=Triticum aestivum OX=4565 PE=4 SV=1	VarG	92.2576ns
prot0242	A0A1D5V0B3;A0A3B6DCS2	tr|A0A1D5V0B3|A0A1D5V0B3_WHEAT Str_synth domain-containing protein OS=Triticum aestivum OX=4565 GN=CAMPLR22A2D_LOCUS1603 PE=4 SV=1;tr|A0A3B6DCS2|A0A3B6DCS2_WHEAT Str_synth domain-containing protein OS=Triticum aestivum OX=4565 PE=4 SV=1	VarLoc	0.0001ns
prot0242	A0A1D5V0B3;A0A3B6DCS2	tr|A0A1D5V0B3|A0A1D5V0B3_WHEAT Str_synth domain-containing protein OS=Triticum aestivum OX=4565 GN=CAMPLR22A2D_LOCUS1603 PE=4 SV=1;tr|A0A3B6DCS2|A0A3B6DCS2_WHEAT Str_synth domain-containing protein OS=Triticum aestivum OX=4565 PE=4 SV=1	VarR	1409.85
prot0245	A0A1D5V0T8	tr|A0A1D5V0T8|A0A1D5V0T8_WHEAT Uncharacterized protein OS=Triticum aestivum OX=4565 GN=CAMPLR22A2D_LOCUS1202 PE=3 SV=1	VarG	375897.572ns
prot0245	A0A1D5V0T8	tr|A0A1D5V0T8|A0A1D5V0T8_WHEAT Uncharacterized protein OS=Triticum aestivum OX=4565 GN=CAMPLR22A2D_LOCUS1202 PE=3 SV=1	VarLoc	85961.0561ns
prot0245	A0A1D5V0T8	tr|A0A1D5V0T8|A0A1D5V0T8_WHEAT Uncharacterized protein OS=Triticum aestivum OX=4565 GN=CAMPLR22A2D_LOCUS1202 PE=3 SV=1	VarR	1.40805e+06
prot0248	A0A3B6BZH1;A0A1D5V177;A0A3B6B5U5	tr|A0A3B6BZH1|A0A3B6BZH1_WHEAT AAA domain-containing protein OS=Triticum aestivum OX=4565 PE=3 SV=1;tr|A0A1D5V177|A0A1D5V177_WHEAT AAA domain-containing protein OS=Triticum aestivum OX=4565 GN=CAMPLR22A2D_LOCUS710 PE=3 SV=1;tr|A0A3B6B5U5|A0A3B6B5U5_WHEAT A	VarG	330.5795ns
prot0248	A0A3B6BZH1;A0A1D5V177;A0A3B6B5U5	tr|A0A3B6BZH1|A0A3B6BZH1_WHEAT AAA domain-containing protein OS=Triticum aestivum OX=4565 PE=3 SV=1;tr|A0A1D5V177|A0A1D5V177_WHEAT AAA domain-containing protein OS=Triticum aestivum OX=4565 GN=CAMPLR22A2D_LOCUS710 PE=3 SV=1;tr|A0A3B6B5U5|A0A3B6B5U5_WHEAT A	VarLoc	560.7933ns
prot0248	A0A3B6BZH1;A0A1D5V177;A0A3B6B5U5	tr|A0A3B6BZH1|A0A3B6BZH1_WHEAT AAA domain-containing protein OS=Triticum aestivum OX=4565 PE=3 SV=1;tr|A0A1D5V177|A0A1D5V177_WHEAT AAA domain-containing protein OS=Triticum aestivum OX=4565 GN=CAMPLR22A2D_LOCUS710 PE=3 SV=1;tr|A0A3B6B5U5|A0A3B6B5U5_WHEAT A	VarR	5308.99
prot0250	A0A3B6D5W5;A4ZCD1;A0A3B6BZ20;A0A1D5V1L1	tr|A0A3B6D5W5|A0A3B6D5W5_WHEAT Tr-type G domain-containing protein OS=Triticum aestivum OX=4565 PE=4 SV=1;tr|A4ZCD1|A4ZCD1_WHEAT GTP-binding protein OS=Triticum aestivum OX=4565 GN=GBP-1 PE=2 SV=1;tr|A0A3B6BZ20|A0A3B6BZ20_WHEAT Tr-type G domain-containing	VarG	538.1755ns
prot0250	A0A3B6D5W5;A4ZCD1;A0A3B6BZ20;A0A1D5V1L1	tr|A0A3B6D5W5|A0A3B6D5W5_WHEAT Tr-type G domain-containing protein OS=Triticum aestivum OX=4565 PE=4 SV=1;tr|A4ZCD1|A4ZCD1_WHEAT GTP-binding protein OS=Triticum aestivum OX=4565 GN=GBP-1 PE=2 SV=1;tr|A0A3B6BZ20|A0A3B6BZ20_WHEAT Tr-type G domain-containing	VarLoc	11.3593ns
prot0250	A0A3B6D5W5;A4ZCD1;A0A3B6BZ20;A0A1D5V1L1	tr|A0A3B6D5W5|A0A3B6D5W5_WHEAT Tr-type G domain-containing protein OS=Triticum aestivum OX=4565 PE=4 SV=1;tr|A4ZCD1|A4ZCD1_WHEAT GTP-binding protein OS=Triticum aestivum OX=4565 GN=GBP-1 PE=2 SV=1;tr|A0A3B6BZ20|A0A3B6BZ20_WHEAT Tr-type G domain-containing	VarR	1126.71
prot0258	W5CXE7;A0A1D5V616	tr|W5CXE7|W5CXE7_WHEAT Uncharacterized protein OS=Triticum aestivum OX=4565 GN=TRAES_3BF086900030CFD_c1 PE=4 SV=1;tr|A0A1D5V616|A0A1D5V616_WHEAT Uncharacterized protein OS=Triticum aestivum OX=4565 PE=4 SV=1	VarG	0.0021ns
prot0258	W5CXE7;A0A1D5V616	tr|W5CXE7|W5CXE7_WHEAT Uncharacterized protein OS=Triticum aestivum OX=4565 GN=TRAES_3BF086900030CFD_c1 PE=4 SV=1;tr|A0A1D5V616|A0A1D5V616_WHEAT Uncharacterized protein OS=Triticum aestivum OX=4565 PE=4 SV=1	VarLoc	1436.169*
prot0258	W5CXE7;A0A1D5V616	tr|W5CXE7|W5CXE7_WHEAT Uncharacterized protein OS=Triticum aestivum OX=4565 GN=TRAES_3BF086900030CFD_c1 PE=4 SV=1;tr|A0A1D5V616|A0A1D5V616_WHEAT Uncharacterized protein OS=Triticum aestivum OX=4565 PE=4 SV=1	VarR	1284.89
prot0259	A0A1D5VD11	tr|A0A1D5VD11|A0A1D5VD11_WHEAT Fructose-bisphosphate aldolase OS=Triticum aestivum OX=4565 GN=FBA11 PE=3 SV=1	VarG	14754.8068ns
prot0259	A0A1D5VD11	tr|A0A1D5VD11|A0A1D5VD11_WHEAT Fructose-bisphosphate aldolase OS=Triticum aestivum OX=4565 GN=FBA11 PE=3 SV=1	VarLoc	67266.9635***
prot0259	A0A1D5VD11	tr|A0A1D5VD11|A0A1D5VD11_WHEAT Fructose-bisphosphate aldolase OS=Triticum aestivum OX=4565 GN=FBA11 PE=3 SV=1	VarR	32881
prot0260	A0A1D5VE13	tr|A0A1D5VE13|A0A1D5VE13_WHEAT Fructose-bisphosphate aldolase OS=Triticum aestivum OX=4565 GN=FBA10 PE=3 SV=1	VarG	6.3121ns
prot0260	A0A1D5VE13	tr|A0A1D5VE13|A0A1D5VE13_WHEAT Fructose-bisphosphate aldolase OS=Triticum aestivum OX=4565 GN=FBA10 PE=3 SV=1	VarLoc	2701673.6845**
prot0260	A0A1D5VE13	tr|A0A1D5VE13|A0A1D5VE13_WHEAT Fructose-bisphosphate aldolase OS=Triticum aestivum OX=4565 GN=FBA10 PE=3 SV=1	VarR	3.94505e+06
prot0261	A0A1D5VHV8;A0A3B6EEF7;A0A3B6GQL1;A0A3B6KGD9;A0A3B6KH42;A0A3B6MPP1;A0A3B6LIG5;A0A1D5YL35;A0A3B6KEX3;A0A3B6LK11	tr|A0A1D5VHV8|A0A1D5VHV8_WHEAT Asparagine synthetase [glutamine-hydrolyzing] OS=Triticum aestivum OX=4565 GN=ASN2 PE=2 SV=1;tr|A0A3B6EEF7|A0A3B6EEF7_WHEAT Asparagine synthetase-2 OS=Triticum aestivum OX=4565 PE=4 SV=1;tr|A0A3B6GQL1|A0A3B6GQL1_WHEAT Asparag	VarG	0.001ns
prot0261	A0A1D5VHV8;A0A3B6EEF7;A0A3B6GQL1;A0A3B6KGD9;A0A3B6KH42;A0A3B6MPP1;A0A3B6LIG5;A0A1D5YL35;A0A3B6KEX3;A0A3B6LK11	tr|A0A1D5VHV8|A0A1D5VHV8_WHEAT Asparagine synthetase [glutamine-hydrolyzing] OS=Triticum aestivum OX=4565 GN=ASN2 PE=2 SV=1;tr|A0A3B6EEF7|A0A3B6EEF7_WHEAT Asparagine synthetase-2 OS=Triticum aestivum OX=4565 PE=4 SV=1;tr|A0A3B6GQL1|A0A3B6GQL1_WHEAT Asparag	VarLoc	0.001ns
prot0261	A0A1D5VHV8;A0A3B6EEF7;A0A3B6GQL1;A0A3B6KGD9;A0A3B6KH42;A0A3B6MPP1;A0A3B6LIG5;A0A1D5YL35;A0A3B6KEX3;A0A3B6LK11	tr|A0A1D5VHV8|A0A1D5VHV8_WHEAT Asparagine synthetase [glutamine-hydrolyzing] OS=Triticum aestivum OX=4565 GN=ASN2 PE=2 SV=1;tr|A0A3B6EEF7|A0A3B6EEF7_WHEAT Asparagine synthetase-2 OS=Triticum aestivum OX=4565 PE=4 SV=1;tr|A0A3B6GQL1|A0A3B6GQL1_WHEAT Asparag	VarR	645.274
prot0266	A0A1D5W7M9;A0A1D5W7M8	tr|A0A1D5W7M9|A0A1D5W7M9_WHEAT Uncharacterized protein OS=Triticum aestivum OX=4565 PE=4 SV=1;tr|A0A1D5W7M8|A0A1D5W7M8_WHEAT Uncharacterized protein OS=Triticum aestivum OX=4565 PE=4 SV=1	VarG	0.0427ns
prot0266	A0A1D5W7M9;A0A1D5W7M8	tr|A0A1D5W7M9|A0A1D5W7M9_WHEAT Uncharacterized protein OS=Triticum aestivum OX=4565 PE=4 SV=1;tr|A0A1D5W7M8|A0A1D5W7M8_WHEAT Uncharacterized protein OS=Triticum aestivum OX=4565 PE=4 SV=1	VarLoc	21743.6998**
prot0266	A0A1D5W7M9;A0A1D5W7M8	tr|A0A1D5W7M9|A0A1D5W7M9_WHEAT Uncharacterized protein OS=Triticum aestivum OX=4565 PE=4 SV=1;tr|A0A1D5W7M8|A0A1D5W7M8_WHEAT Uncharacterized protein OS=Triticum aestivum OX=4565 PE=4 SV=1	VarR	26695.9
prot0267	A0A1D5W940	tr|A0A1D5W940|A0A1D5W940_WHEAT PUA domain-containing protein OS=Triticum aestivum OX=4565 PE=4 SV=1	VarG	148.1661ns
prot0267	A0A1D5W940	tr|A0A1D5W940|A0A1D5W940_WHEAT PUA domain-containing protein OS=Triticum aestivum OX=4565 PE=4 SV=1	VarLoc	231.5212*
prot0267	A0A1D5W940	tr|A0A1D5W940|A0A1D5W940_WHEAT PUA domain-containing protein OS=Triticum aestivum OX=4565 PE=4 SV=1	VarR	5.0362
prot0269	A0A1D5WIS4	tr|A0A1D5WIS4|A0A1D5WIS4_WHEAT Fructose-bisphosphate aldolase OS=Triticum aestivum OX=4565 GN=FBA15 PE=3 SV=1	VarG	0.0199ns
prot0269	A0A1D5WIS4	tr|A0A1D5WIS4|A0A1D5WIS4_WHEAT Fructose-bisphosphate aldolase OS=Triticum aestivum OX=4565 GN=FBA15 PE=3 SV=1	VarLoc	30589.6731*
prot0269	A0A1D5WIS4	tr|A0A1D5WIS4|A0A1D5WIS4_WHEAT Fructose-bisphosphate aldolase OS=Triticum aestivum OX=4565 GN=FBA15 PE=3 SV=1	VarR	54638
prot0271	A0A3B6GLT2;A0A1D5WW00;A0A3B6EAD9;Q41560	tr|A0A3B6GLT2|A0A3B6GLT2_WHEAT SHSP domain-containing protein OS=Triticum aestivum OX=4565 PE=3 SV=1;tr|A0A1D5WW00|A0A1D5WW00_WHEAT SHSP domain-containing protein OS=Triticum aestivum OX=4565 PE=3 SV=1;tr|A0A3B6EAD9|A0A3B6EAD9_WHEAT SHSP domain-containing	VarG	66962.4062*
prot0271	A0A3B6GLT2;A0A1D5WW00;A0A3B6EAD9;Q41560	tr|A0A3B6GLT2|A0A3B6GLT2_WHEAT SHSP domain-containing protein OS=Triticum aestivum OX=4565 PE=3 SV=1;tr|A0A1D5WW00|A0A1D5WW00_WHEAT SHSP domain-containing protein OS=Triticum aestivum OX=4565 PE=3 SV=1;tr|A0A3B6EAD9|A0A3B6EAD9_WHEAT SHSP domain-containing	VarLoc	0.0063ns
prot0271	A0A3B6GLT2;A0A1D5WW00;A0A3B6EAD9;Q41560	tr|A0A3B6GLT2|A0A3B6GLT2_WHEAT SHSP domain-containing protein OS=Triticum aestivum OX=4565 PE=3 SV=1;tr|A0A1D5WW00|A0A1D5WW00_WHEAT SHSP domain-containing protein OS=Triticum aestivum OX=4565 PE=3 SV=1;tr|A0A3B6EAD9|A0A3B6EAD9_WHEAT SHSP domain-containing	VarR	3939.31
prot0272	A0A3B6FHK1;A0A1D5WW19;A0A3B6E9X3	tr|A0A3B6FHK1|A0A3B6FHK1_WHEAT Fructose-bisphosphate aldolase OS=Triticum aestivum OX=4565 PE=3 SV=1;tr|A0A1D5WW19|A0A1D5WW19_WHEAT Fructose-bisphosphate aldolase OS=Triticum aestivum OX=4565 GN=FBA3 PE=3 SV=1;tr|A0A3B6E9X3|A0A3B6E9X3_WHEAT Fructose-bispho	VarG	0.0017ns
prot0272	A0A3B6FHK1;A0A1D5WW19;A0A3B6E9X3	tr|A0A3B6FHK1|A0A3B6FHK1_WHEAT Fructose-bisphosphate aldolase OS=Triticum aestivum OX=4565 PE=3 SV=1;tr|A0A1D5WW19|A0A1D5WW19_WHEAT Fructose-bisphosphate aldolase OS=Triticum aestivum OX=4565 GN=FBA3 PE=3 SV=1;tr|A0A3B6E9X3|A0A3B6E9X3_WHEAT Fructose-bispho	VarLoc	17.6272ns
prot0272	A0A3B6FHK1;A0A1D5WW19;A0A3B6E9X3	tr|A0A3B6FHK1|A0A3B6FHK1_WHEAT Fructose-bisphosphate aldolase OS=Triticum aestivum OX=4565 PE=3 SV=1;tr|A0A1D5WW19|A0A1D5WW19_WHEAT Fructose-bisphosphate aldolase OS=Triticum aestivum OX=4565 GN=FBA3 PE=3 SV=1;tr|A0A3B6E9X3|A0A3B6E9X3_WHEAT Fructose-bispho	VarR	4332.56
prot0273	A0A1D5WXA1	tr|A0A1D5WXA1|A0A1D5WXA1_WHEAT SHSP domain-containing protein OS=Triticum aestivum OX=4565 PE=3 SV=1	VarG	2345312.304ns
prot0273	A0A1D5WXA1	tr|A0A1D5WXA1|A0A1D5WXA1_WHEAT SHSP domain-containing protein OS=Triticum aestivum OX=4565 PE=3 SV=1	VarLoc	3.5603ns
prot0273	A0A1D5WXA1	tr|A0A1D5WXA1|A0A1D5WXA1_WHEAT SHSP domain-containing protein OS=Triticum aestivum OX=4565 PE=3 SV=1	VarR	4.64448e+06
prot0274	A0A1D5X2E0	tr|A0A1D5X2E0|A0A1D5X2E0_WHEAT Protein transport protein Sec61 subunit beta OS=Triticum aestivum OX=4565 PE=3 SV=1	VarG	6.3461ns
prot0274	A0A1D5X2E0	tr|A0A1D5X2E0|A0A1D5X2E0_WHEAT Protein transport protein Sec61 subunit beta OS=Triticum aestivum OX=4565 PE=3 SV=1	VarLoc	177.9359ns
prot0274	A0A1D5X2E0	tr|A0A1D5X2E0|A0A1D5X2E0_WHEAT Protein transport protein Sec61 subunit beta OS=Triticum aestivum OX=4565 PE=3 SV=1	VarR	169.743
prot0275	A0A1D5X5C6;A0A3B6HZ58	tr|A0A1D5X5C6|A0A1D5X5C6_WHEAT Uncharacterized protein OS=Triticum aestivum OX=4565 PE=3 SV=1;tr|A0A3B6HZ58|A0A3B6HZ58_WHEAT Uncharacterized protein OS=Triticum aestivum OX=4565 PE=3 SV=1	VarG	0.0006ns
prot0275	A0A1D5X5C6;A0A3B6HZ58	tr|A0A1D5X5C6|A0A1D5X5C6_WHEAT Uncharacterized protein OS=Triticum aestivum OX=4565 PE=3 SV=1;tr|A0A3B6HZ58|A0A3B6HZ58_WHEAT Uncharacterized protein OS=Triticum aestivum OX=4565 PE=3 SV=1	VarLoc	0.0006ns
prot0275	A0A1D5X5C6;A0A3B6HZ58	tr|A0A1D5X5C6|A0A1D5X5C6_WHEAT Uncharacterized protein OS=Triticum aestivum OX=4565 PE=3 SV=1;tr|A0A3B6HZ58|A0A3B6HZ58_WHEAT Uncharacterized protein OS=Triticum aestivum OX=4565 PE=3 SV=1	VarR	349.464
prot0278	Q03033;A0A1D5XDB6;A0A3B6IRY7;A0A3B6MXF1;A0A3B6MYP4;A0A3B6LU42;A0A3B6IQD9	sp|Q03033|EF1A_WHEAT Elongation factor 1-alpha OS=Triticum aestivum OX=4565 GN=TEF1 PE=2 SV=1;tr|A0A1D5XDB6|A0A1D5XDB6_WHEAT Elongation factor 1-alpha OS=Triticum aestivum OX=4565 PE=3 SV=1;tr|A0A3B6IRY7|A0A3B6IRY7_WHEAT Elongation factor 1-alpha OS=Tritic	VarG	2962972.5034ns
prot0278	Q03033;A0A1D5XDB6;A0A3B6IRY7;A0A3B6MXF1;A0A3B6MYP4;A0A3B6LU42;A0A3B6IQD9	sp|Q03033|EF1A_WHEAT Elongation factor 1-alpha OS=Triticum aestivum OX=4565 GN=TEF1 PE=2 SV=1;tr|A0A1D5XDB6|A0A1D5XDB6_WHEAT Elongation factor 1-alpha OS=Triticum aestivum OX=4565 PE=3 SV=1;tr|A0A3B6IRY7|A0A3B6IRY7_WHEAT Elongation factor 1-alpha OS=Tritic	VarLoc	1607691.7448ns
prot0278	Q03033;A0A1D5XDB6;A0A3B6IRY7;A0A3B6MXF1;A0A3B6MYP4;A0A3B6LU42;A0A3B6IQD9	sp|Q03033|EF1A_WHEAT Elongation factor 1-alpha OS=Triticum aestivum OX=4565 GN=TEF1 PE=2 SV=1;tr|A0A1D5XDB6|A0A1D5XDB6_WHEAT Elongation factor 1-alpha OS=Triticum aestivum OX=4565 PE=3 SV=1;tr|A0A3B6IRY7|A0A3B6IRY7_WHEAT Elongation factor 1-alpha OS=Tritic	VarR	7.9942e+06
prot0284	A0A1D5Y7B6;A0A3B6JEG9	tr|A0A1D5Y7B6|A0A1D5Y7B6_WHEAT Formate dehydrogenase, mitochondrial OS=Triticum aestivum OX=4565 PE=3 SV=1;tr|A0A3B6JEG9|A0A3B6JEG9_WHEAT Formate dehydrogenase, mitochondrial OS=Triticum aestivum OX=4565 PE=3 SV=1	VarG	5007.4751ns
prot0284	A0A1D5Y7B6;A0A3B6JEG9	tr|A0A1D5Y7B6|A0A1D5Y7B6_WHEAT Formate dehydrogenase, mitochondrial OS=Triticum aestivum OX=4565 PE=3 SV=1;tr|A0A3B6JEG9|A0A3B6JEG9_WHEAT Formate dehydrogenase, mitochondrial OS=Triticum aestivum OX=4565 PE=3 SV=1	VarLoc	0.0305ns
prot0284	A0A1D5Y7B6;A0A3B6JEG9	tr|A0A1D5Y7B6|A0A1D5Y7B6_WHEAT Formate dehydrogenase, mitochondrial OS=Triticum aestivum OX=4565 PE=3 SV=1;tr|A0A3B6JEG9|A0A3B6JEG9_WHEAT Formate dehydrogenase, mitochondrial OS=Triticum aestivum OX=4565 PE=3 SV=1	VarR	59084.8
prot0285	A0A1D5YA13;A0A3B6JI67;A0A3B6HUA8;A0A3B6FUU8;A0A3B6EJH4	tr|A0A1D5YA13|A0A1D5YA13_WHEAT H/ACA ribonucleoprotein complex subunit OS=Triticum aestivum OX=4565 PE=3 SV=1;tr|A0A3B6JI67|A0A3B6JI67_WHEAT H/ACA ribonucleoprotein complex subunit OS=Triticum aestivum OX=4565 PE=3 SV=1;tr|A0A3B6HUA8|A0A3B6HUA8_WHEAT H/ACA	VarG	3968.3133ns
prot0285	A0A1D5YA13;A0A3B6JI67;A0A3B6HUA8;A0A3B6FUU8;A0A3B6EJH4	tr|A0A1D5YA13|A0A1D5YA13_WHEAT H/ACA ribonucleoprotein complex subunit OS=Triticum aestivum OX=4565 PE=3 SV=1;tr|A0A3B6JI67|A0A3B6JI67_WHEAT H/ACA ribonucleoprotein complex subunit OS=Triticum aestivum OX=4565 PE=3 SV=1;tr|A0A3B6HUA8|A0A3B6HUA8_WHEAT H/ACA	VarLoc	5241.6706**
prot0285	A0A1D5YA13;A0A3B6JI67;A0A3B6HUA8;A0A3B6FUU8;A0A3B6EJH4	tr|A0A1D5YA13|A0A1D5YA13_WHEAT H/ACA ribonucleoprotein complex subunit OS=Triticum aestivum OX=4565 PE=3 SV=1;tr|A0A3B6JI67|A0A3B6JI67_WHEAT H/ACA ribonucleoprotein complex subunit OS=Triticum aestivum OX=4565 PE=3 SV=1;tr|A0A3B6HUA8|A0A3B6HUA8_WHEAT H/ACA	VarR	1327.84
prot0288	A0A3B6LQU5;A0A1D5YJK2	tr|A0A3B6LQU5|A0A3B6LQU5_WHEAT Signal peptidase complex subunit 3 OS=Triticum aestivum OX=4565 PE=3 SV=1;tr|A0A1D5YJK2|A0A1D5YJK2_WHEAT Signal peptidase complex subunit 3 OS=Triticum aestivum OX=4565 PE=3 SV=1	VarG	1590.7854ns
prot0288	A0A3B6LQU5;A0A1D5YJK2	tr|A0A3B6LQU5|A0A3B6LQU5_WHEAT Signal peptidase complex subunit 3 OS=Triticum aestivum OX=4565 PE=3 SV=1;tr|A0A1D5YJK2|A0A1D5YJK2_WHEAT Signal peptidase complex subunit 3 OS=Triticum aestivum OX=4565 PE=3 SV=1	VarLoc	195.9635ns
prot0288	A0A3B6LQU5;A0A1D5YJK2	tr|A0A3B6LQU5|A0A3B6LQU5_WHEAT Signal peptidase complex subunit 3 OS=Triticum aestivum OX=4565 PE=3 SV=1;tr|A0A1D5YJK2|A0A1D5YJK2_WHEAT Signal peptidase complex subunit 3 OS=Triticum aestivum OX=4565 PE=3 SV=1	VarR	1931.08
prot0289	A0A1D5YKH2;A0A0C4BKM5	tr|A0A1D5YKH2|A0A1D5YKH2_WHEAT Histone H2A OS=Triticum aestivum OX=4565 PE=3 SV=1;tr|A0A0C4BKM5|A0A0C4BKM5_WHEAT Histone H2A OS=Triticum aestivum OX=4565 PE=3 SV=1	VarG	8296.3494*
prot0289	A0A1D5YKH2;A0A0C4BKM5	tr|A0A1D5YKH2|A0A1D5YKH2_WHEAT Histone H2A OS=Triticum aestivum OX=4565 PE=3 SV=1;tr|A0A0C4BKM5|A0A0C4BKM5_WHEAT Histone H2A OS=Triticum aestivum OX=4565 PE=3 SV=1	VarLoc	0ns
prot0289	A0A1D5YKH2;A0A0C4BKM5	tr|A0A1D5YKH2|A0A1D5YKH2_WHEAT Histone H2A OS=Triticum aestivum OX=4565 PE=3 SV=1;tr|A0A0C4BKM5|A0A0C4BKM5_WHEAT Histone H2A OS=Triticum aestivum OX=4565 PE=3 SV=1	VarR	11.8646
prot0295	A0A1D5Z340	tr|A0A1D5Z340|A0A1D5Z340_WHEAT Ribosomal_L7Ae domain-containing protein OS=Triticum aestivum OX=4565 PE=4 SV=1	VarG	77707.2586ns
prot0295	A0A1D5Z340	tr|A0A1D5Z340|A0A1D5Z340_WHEAT Ribosomal_L7Ae domain-containing protein OS=Triticum aestivum OX=4565 PE=4 SV=1	VarLoc	1157.1553ns
prot0295	A0A1D5Z340	tr|A0A1D5Z340|A0A1D5Z340_WHEAT Ribosomal_L7Ae domain-containing protein OS=Triticum aestivum OX=4565 PE=4 SV=1	VarR	95108.8
prot0296	A0A3B6JH57;A0A1D5Z3E7;A0A3B6MTJ9;A0A3B6IN84;A0A3B6HZ42;A0A3B6HY46	tr|A0A3B6JH57|A0A3B6JH57_WHEAT Proteasome subunit beta OS=Triticum aestivum OX=4565 PE=3 SV=1;tr|A0A1D5Z3E7|A0A1D5Z3E7_WHEAT Proteasome subunit beta OS=Triticum aestivum OX=4565 PE=3 SV=1;tr|A0A3B6MTJ9|A0A3B6MTJ9_WHEAT Proteasome subunit beta OS=Triticum a	VarG	2287.6767ns
prot0296	A0A3B6JH57;A0A1D5Z3E7;A0A3B6MTJ9;A0A3B6IN84;A0A3B6HZ42;A0A3B6HY46	tr|A0A3B6JH57|A0A3B6JH57_WHEAT Proteasome subunit beta OS=Triticum aestivum OX=4565 PE=3 SV=1;tr|A0A1D5Z3E7|A0A1D5Z3E7_WHEAT Proteasome subunit beta OS=Triticum aestivum OX=4565 PE=3 SV=1;tr|A0A3B6MTJ9|A0A3B6MTJ9_WHEAT Proteasome subunit beta OS=Triticum a	VarLoc	2083.3068ns
prot0296	A0A3B6JH57;A0A1D5Z3E7;A0A3B6MTJ9;A0A3B6IN84;A0A3B6HZ42;A0A3B6HY46	tr|A0A3B6JH57|A0A3B6JH57_WHEAT Proteasome subunit beta OS=Triticum aestivum OX=4565 PE=3 SV=1;tr|A0A1D5Z3E7|A0A1D5Z3E7_WHEAT Proteasome subunit beta OS=Triticum aestivum OX=4565 PE=3 SV=1;tr|A0A3B6MTJ9|A0A3B6MTJ9_WHEAT Proteasome subunit beta OS=Triticum a	VarR	4913.72
prot0299	A0A1D5ZBB4;A0A3B6KPP7;A0A077RZ55	tr|A0A1D5ZBB4|A0A1D5ZBB4_WHEAT Uncharacterized protein OS=Triticum aestivum OX=4565 PE=3 SV=1;tr|A0A3B6KPP7|A0A3B6KPP7_WHEAT Uncharacterized protein OS=Triticum aestivum OX=4565 PE=3 SV=1;tr|A0A077RZ55|A0A077RZ55_WHEAT Uncharacterized protein OS=Triticum a	VarG	277.5824ns
prot0299	A0A1D5ZBB4;A0A3B6KPP7;A0A077RZ55	tr|A0A1D5ZBB4|A0A1D5ZBB4_WHEAT Uncharacterized protein OS=Triticum aestivum OX=4565 PE=3 SV=1;tr|A0A3B6KPP7|A0A3B6KPP7_WHEAT Uncharacterized protein OS=Triticum aestivum OX=4565 PE=3 SV=1;tr|A0A077RZ55|A0A077RZ55_WHEAT Uncharacterized protein OS=Triticum a	VarLoc	287.8362ns
prot0299	A0A1D5ZBB4;A0A3B6KPP7;A0A077RZ55	tr|A0A1D5ZBB4|A0A1D5ZBB4_WHEAT Uncharacterized protein OS=Triticum aestivum OX=4565 PE=3 SV=1;tr|A0A3B6KPP7|A0A3B6KPP7_WHEAT Uncharacterized protein OS=Triticum aestivum OX=4565 PE=3 SV=1;tr|A0A077RZ55|A0A077RZ55_WHEAT Uncharacterized protein OS=Triticum a	VarR	871.565
prot0301	A0A3B6LU46;A0A1D5ZKM9;Q5I7K3	tr|A0A3B6LU46|A0A3B6LU46_WHEAT Uncharacterized protein OS=Triticum aestivum OX=4565 PE=4 SV=1;tr|A0A1D5ZKM9|A0A1D5ZKM9_WHEAT Uncharacterized protein OS=Triticum aestivum OX=4565 PE=4 SV=1;sp|Q5I7K3|RS29_WHEAT 40S ribosomal protein S29 OS=Triticum aestivum	VarG	1172.3029ns
prot0301	A0A3B6LU46;A0A1D5ZKM9;Q5I7K3	tr|A0A3B6LU46|A0A3B6LU46_WHEAT Uncharacterized protein OS=Triticum aestivum OX=4565 PE=4 SV=1;tr|A0A1D5ZKM9|A0A1D5ZKM9_WHEAT Uncharacterized protein OS=Triticum aestivum OX=4565 PE=4 SV=1;sp|Q5I7K3|RS29_WHEAT 40S ribosomal protein S29 OS=Triticum aestivum	VarLoc	4915.9233*
prot0301	A0A3B6LU46;A0A1D5ZKM9;Q5I7K3	tr|A0A3B6LU46|A0A3B6LU46_WHEAT Uncharacterized protein OS=Triticum aestivum OX=4565 PE=4 SV=1;tr|A0A1D5ZKM9|A0A1D5ZKM9_WHEAT Uncharacterized protein OS=Triticum aestivum OX=4565 PE=4 SV=1;sp|Q5I7K3|RS29_WHEAT 40S ribosomal protein S29 OS=Triticum aestivum	VarR	8518.87
prot0302	A0A1D5ZL98	tr|A0A1D5ZL98|A0A1D5ZL98_WHEAT rRNA N-glycosidase OS=Triticum aestivum OX=4565 PE=3 SV=1	VarG	0.002ns
prot0302	A0A1D5ZL98	tr|A0A1D5ZL98|A0A1D5ZL98_WHEAT rRNA N-glycosidase OS=Triticum aestivum OX=4565 PE=3 SV=1	VarLoc	2646.9313ns
prot0302	A0A1D5ZL98	tr|A0A1D5ZL98|A0A1D5ZL98_WHEAT rRNA N-glycosidase OS=Triticum aestivum OX=4565 PE=3 SV=1	VarR	12579.3
prot0303	A0A1D5ZLT8	tr|A0A1D5ZLT8|A0A1D5ZLT8_WHEAT ADF-H domain-containing protein OS=Triticum aestivum OX=4565 PE=3 SV=1	VarG	7455.657ns
prot0303	A0A1D5ZLT8	tr|A0A1D5ZLT8|A0A1D5ZLT8_WHEAT ADF-H domain-containing protein OS=Triticum aestivum OX=4565 PE=3 SV=1	VarLoc	0.0413ns
prot0303	A0A1D5ZLT8	tr|A0A1D5ZLT8|A0A1D5ZLT8_WHEAT ADF-H domain-containing protein OS=Triticum aestivum OX=4565 PE=3 SV=1	VarR	25789.8
prot0304	A0A3B6KPJ2;A0A3B6KRZ8;A0A1D5ZUZ5;A0A3B6LV39;A0A3B6LV73	tr|A0A3B6KPJ2|A0A3B6KPJ2_WHEAT Uncharacterized protein OS=Triticum aestivum OX=4565 PE=4 SV=1;tr|A0A3B6KRZ8|A0A3B6KRZ8_WHEAT Uncharacterized protein OS=Triticum aestivum OX=4565 PE=4 SV=1;tr|A0A1D5ZUZ5|A0A1D5ZUZ5_WHEAT Uncharacterized protein OS=Triticum a	VarG	0.0006ns
prot0304	A0A3B6KPJ2;A0A3B6KRZ8;A0A1D5ZUZ5;A0A3B6LV39;A0A3B6LV73	tr|A0A3B6KPJ2|A0A3B6KPJ2_WHEAT Uncharacterized protein OS=Triticum aestivum OX=4565 PE=4 SV=1;tr|A0A3B6KRZ8|A0A3B6KRZ8_WHEAT Uncharacterized protein OS=Triticum aestivum OX=4565 PE=4 SV=1;tr|A0A1D5ZUZ5|A0A1D5ZUZ5_WHEAT Uncharacterized protein OS=Triticum a	VarLoc	0.0006ns
prot0304	A0A3B6KPJ2;A0A3B6KRZ8;A0A1D5ZUZ5;A0A3B6LV39;A0A3B6LV73	tr|A0A3B6KPJ2|A0A3B6KPJ2_WHEAT Uncharacterized protein OS=Triticum aestivum OX=4565 PE=4 SV=1;tr|A0A3B6KRZ8|A0A3B6KRZ8_WHEAT Uncharacterized protein OS=Triticum aestivum OX=4565 PE=4 SV=1;tr|A0A1D5ZUZ5|A0A1D5ZUZ5_WHEAT Uncharacterized protein OS=Triticum a	VarR	371.179
prot0305	A0A1D5ZVN9;A0A3B6KSN2	tr|A0A1D5ZVN9|A0A1D5ZVN9_WHEAT BOWMAN_BIRK domain-containing protein OS=Triticum aestivum OX=4565 PE=4 SV=1;tr|A0A3B6KSN2|A0A3B6KSN2_WHEAT BOWMAN_BIRK domain-containing protein OS=Triticum aestivum OX=4565 PE=4 SV=1	VarG	116438.1016ns
prot0305	A0A1D5ZVN9;A0A3B6KSN2	tr|A0A1D5ZVN9|A0A1D5ZVN9_WHEAT BOWMAN_BIRK domain-containing protein OS=Triticum aestivum OX=4565 PE=4 SV=1;tr|A0A3B6KSN2|A0A3B6KSN2_WHEAT BOWMAN_BIRK domain-containing protein OS=Triticum aestivum OX=4565 PE=4 SV=1	VarLoc	0.04ns
prot0305	A0A1D5ZVN9;A0A3B6KSN2	tr|A0A1D5ZVN9|A0A1D5ZVN9_WHEAT BOWMAN_BIRK domain-containing protein OS=Triticum aestivum OX=4565 PE=4 SV=1;tr|A0A3B6KSN2|A0A3B6KSN2_WHEAT BOWMAN_BIRK domain-containing protein OS=Triticum aestivum OX=4565 PE=4 SV=1	VarR	395038
prot0308	A0A3B6QIP5;A0A1D6ACE1	tr|A0A3B6QIP5|A0A3B6QIP5_WHEAT Usp domain-containing protein OS=Triticum aestivum OX=4565 PE=4 SV=1;tr|A0A1D6ACE1|A0A1D6ACE1_WHEAT Usp domain-containing protein OS=Triticum aestivum OX=4565 PE=4 SV=1	VarG	767.0258ns
prot0308	A0A3B6QIP5;A0A1D6ACE1	tr|A0A3B6QIP5|A0A3B6QIP5_WHEAT Usp domain-containing protein OS=Triticum aestivum OX=4565 PE=4 SV=1;tr|A0A1D6ACE1|A0A1D6ACE1_WHEAT Usp domain-containing protein OS=Triticum aestivum OX=4565 PE=4 SV=1	VarLoc	38.7205ns
prot0308	A0A3B6QIP5;A0A1D6ACE1	tr|A0A3B6QIP5|A0A3B6QIP5_WHEAT Usp domain-containing protein OS=Triticum aestivum OX=4565 PE=4 SV=1;tr|A0A1D6ACE1|A0A1D6ACE1_WHEAT Usp domain-containing protein OS=Triticum aestivum OX=4565 PE=4 SV=1	VarR	2678.27
prot0309	A0A3B6PRG0;A0A1D6AKJ1	tr|A0A3B6PRG0|A0A3B6PRG0_WHEAT Uncharacterized protein OS=Triticum aestivum OX=4565 PE=3 SV=1;tr|A0A1D6AKJ1|A0A1D6AKJ1_WHEAT Uncharacterized protein OS=Triticum aestivum OX=4565 PE=3 SV=1	VarG	0.0003ns
prot0309	A0A3B6PRG0;A0A1D6AKJ1	tr|A0A3B6PRG0|A0A3B6PRG0_WHEAT Uncharacterized protein OS=Triticum aestivum OX=4565 PE=3 SV=1;tr|A0A1D6AKJ1|A0A1D6AKJ1_WHEAT Uncharacterized protein OS=Triticum aestivum OX=4565 PE=3 SV=1	VarLoc	0.0003ns
prot0309	A0A3B6PRG0;A0A1D6AKJ1	tr|A0A3B6PRG0|A0A3B6PRG0_WHEAT Uncharacterized protein OS=Triticum aestivum OX=4565 PE=3 SV=1;tr|A0A1D6AKJ1|A0A1D6AKJ1_WHEAT Uncharacterized protein OS=Triticum aestivum OX=4565 PE=3 SV=1	VarR	207.338
prot0311	A0A3B6NQH2;A0A1D6AQW4;A0A3B6PLQ2	tr|A0A3B6NQH2|A0A3B6NQH2_WHEAT Uncharacterized protein OS=Triticum aestivum OX=4565 PE=4 SV=1;tr|A0A1D6AQW4|A0A1D6AQW4_WHEAT Uncharacterized protein OS=Triticum aestivum OX=4565 PE=4 SV=1;tr|A0A3B6PLQ2|A0A3B6PLQ2_WHEAT Uncharacterized protein OS=Triticum a	VarG	0.0007ns
prot0311	A0A3B6NQH2;A0A1D6AQW4;A0A3B6PLQ2	tr|A0A3B6NQH2|A0A3B6NQH2_WHEAT Uncharacterized protein OS=Triticum aestivum OX=4565 PE=4 SV=1;tr|A0A1D6AQW4|A0A1D6AQW4_WHEAT Uncharacterized protein OS=Triticum aestivum OX=4565 PE=4 SV=1;tr|A0A3B6PLQ2|A0A3B6PLQ2_WHEAT Uncharacterized protein OS=Triticum a	VarLoc	73.8456ns
prot0311	A0A3B6NQH2;A0A1D6AQW4;A0A3B6PLQ2	tr|A0A3B6NQH2|A0A3B6NQH2_WHEAT Uncharacterized protein OS=Triticum aestivum OX=4565 PE=4 SV=1;tr|A0A1D6AQW4|A0A1D6AQW4_WHEAT Uncharacterized protein OS=Triticum aestivum OX=4565 PE=4 SV=1;tr|A0A3B6PLQ2|A0A3B6PLQ2_WHEAT Uncharacterized protein OS=Triticum a	VarR	941.735
prot0317	A0A1D6B2M0;A0A3B6QFG6	tr|A0A1D6B2M0|A0A1D6B2M0_WHEAT Succinate--CoA ligase [ADP-forming] subunit beta, mitochondrial OS=Triticum aestivum OX=4565 PE=3 SV=1;tr|A0A3B6QFG6|A0A3B6QFG6_WHEAT Succinate--CoA ligase [ADP-forming] subunit beta, mitochondrial OS=Triticum aestivum OX=456	VarG	0.0065ns
prot0317	A0A1D6B2M0;A0A3B6QFG6	tr|A0A1D6B2M0|A0A1D6B2M0_WHEAT Succinate--CoA ligase [ADP-forming] subunit beta, mitochondrial OS=Triticum aestivum OX=4565 PE=3 SV=1;tr|A0A3B6QFG6|A0A3B6QFG6_WHEAT Succinate--CoA ligase [ADP-forming] subunit beta, mitochondrial OS=Triticum aestivum OX=456	VarLoc	0.002ns
prot0317	A0A1D6B2M0;A0A3B6QFG6	tr|A0A1D6B2M0|A0A1D6B2M0_WHEAT Succinate--CoA ligase [ADP-forming] subunit beta, mitochondrial OS=Triticum aestivum OX=4565 PE=3 SV=1;tr|A0A3B6QFG6|A0A3B6QFG6_WHEAT Succinate--CoA ligase [ADP-forming] subunit beta, mitochondrial OS=Triticum aestivum OX=456	VarR	19822.2
prot0320	A0A3B6STD0;A0A1D6BLB8	tr|A0A3B6STD0|A0A3B6STD0_WHEAT Glutaredoxin domain-containing protein OS=Triticum aestivum OX=4565 PE=4 SV=1;tr|A0A1D6BLB8|A0A1D6BLB8_WHEAT Glutaredoxin domain-containing protein OS=Triticum aestivum OX=4565 PE=4 SV=1	VarG	1011.841ns
prot0320	A0A3B6STD0;A0A1D6BLB8	tr|A0A3B6STD0|A0A3B6STD0_WHEAT Glutaredoxin domain-containing protein OS=Triticum aestivum OX=4565 PE=4 SV=1;tr|A0A1D6BLB8|A0A1D6BLB8_WHEAT Glutaredoxin domain-containing protein OS=Triticum aestivum OX=4565 PE=4 SV=1	VarLoc	334.4355ns
prot0320	A0A3B6STD0;A0A1D6BLB8	tr|A0A3B6STD0|A0A3B6STD0_WHEAT Glutaredoxin domain-containing protein OS=Triticum aestivum OX=4565 PE=4 SV=1;tr|A0A1D6BLB8|A0A1D6BLB8_WHEAT Glutaredoxin domain-containing protein OS=Triticum aestivum OX=4565 PE=4 SV=1	VarR	0.004
prot0324	A0A1D6BQY9	tr|A0A1D6BQY9|A0A1D6BQY9_WHEAT Tubulin beta chain OS=Triticum aestivum OX=4565 PE=3 SV=1	VarG	0.0356ns
prot0324	A0A1D6BQY9	tr|A0A1D6BQY9|A0A1D6BQY9_WHEAT Tubulin beta chain OS=Triticum aestivum OX=4565 PE=3 SV=1	VarLoc	90617.0548ns
prot0324	A0A1D6BQY9	tr|A0A1D6BQY9|A0A1D6BQY9_WHEAT Tubulin beta chain OS=Triticum aestivum OX=4565 PE=3 SV=1	VarR	352051
prot0328	A0A3B6TWP1;A0A3B6SLE2;A0A3B6RPP1;A0A3B6RPN7;A0A3B6RPH6;A0A1D6C7D4;A0A3B6TWN6;A0A3B6TPH1;A0A3B6SRH4;A0A1D6C3N7;A0A3B6LVF1	tr|A0A3B6TWP1|A0A3B6TWP1_WHEAT Histone H2A OS=Triticum aestivum OX=4565 PE=3 SV=1;tr|A0A3B6SLE2|A0A3B6SLE2_WHEAT Histone H2A OS=Triticum aestivum OX=4565 PE=3 SV=1;tr|A0A3B6RPP1|A0A3B6RPP1_WHEAT Histone H2A OS=Triticum aestivum OX=4565 PE=3 SV=1;tr|A0A3B6R	VarG	8944.9891ns
prot0328	A0A3B6TWP1;A0A3B6SLE2;A0A3B6RPP1;A0A3B6RPN7;A0A3B6RPH6;A0A1D6C7D4;A0A3B6TWN6;A0A3B6TPH1;A0A3B6SRH4;A0A1D6C3N7;A0A3B6LVF1	tr|A0A3B6TWP1|A0A3B6TWP1_WHEAT Histone H2A OS=Triticum aestivum OX=4565 PE=3 SV=1;tr|A0A3B6SLE2|A0A3B6SLE2_WHEAT Histone H2A OS=Triticum aestivum OX=4565 PE=3 SV=1;tr|A0A3B6RPP1|A0A3B6RPP1_WHEAT Histone H2A OS=Triticum aestivum OX=4565 PE=3 SV=1;tr|A0A3B6R	VarLoc	9807.4858ns
prot0328	A0A3B6TWP1;A0A3B6SLE2;A0A3B6RPP1;A0A3B6RPN7;A0A3B6RPH6;A0A1D6C7D4;A0A3B6TWN6;A0A3B6TPH1;A0A3B6SRH4;A0A1D6C3N7;A0A3B6LVF1	tr|A0A3B6TWP1|A0A3B6TWP1_WHEAT Histone H2A OS=Triticum aestivum OX=4565 PE=3 SV=1;tr|A0A3B6SLE2|A0A3B6SLE2_WHEAT Histone H2A OS=Triticum aestivum OX=4565 PE=3 SV=1;tr|A0A3B6RPP1|A0A3B6RPP1_WHEAT Histone H2A OS=Triticum aestivum OX=4565 PE=3 SV=1;tr|A0A3B6R	VarR	29028.2
prot0330	A0A1D6CB88;A0A3B6TTS1	tr|A0A1D6CB88|A0A1D6CB88_WHEAT Uncharacterized protein OS=Triticum aestivum OX=4565 PE=4 SV=1;tr|A0A3B6TTS1|A0A3B6TTS1_WHEAT Uncharacterized protein OS=Triticum aestivum OX=4565 PE=4 SV=1	VarG	2855807.4835*
prot0330	A0A1D6CB88;A0A3B6TTS1	tr|A0A1D6CB88|A0A1D6CB88_WHEAT Uncharacterized protein OS=Triticum aestivum OX=4565 PE=4 SV=1;tr|A0A3B6TTS1|A0A3B6TTS1_WHEAT Uncharacterized protein OS=Triticum aestivum OX=4565 PE=4 SV=1	VarLoc	4847040.2112***
prot0330	A0A1D6CB88;A0A3B6TTS1	tr|A0A1D6CB88|A0A1D6CB88_WHEAT Uncharacterized protein OS=Triticum aestivum OX=4565 PE=4 SV=1;tr|A0A3B6TTS1|A0A3B6TTS1_WHEAT Uncharacterized protein OS=Triticum aestivum OX=4565 PE=4 SV=1	VarR	1.52768e+06
prot0331	A0A1D6CBE4;A0A3B6SN54	tr|A0A1D6CBE4|A0A1D6CBE4_WHEAT Reticulon-like protein OS=Triticum aestivum OX=4565 PE=4 SV=1;tr|A0A3B6SN54|A0A3B6SN54_WHEAT Reticulon-like protein OS=Triticum aestivum OX=4565 PE=4 SV=1	VarG	2398.5259ns
prot0331	A0A1D6CBE4;A0A3B6SN54	tr|A0A1D6CBE4|A0A1D6CBE4_WHEAT Reticulon-like protein OS=Triticum aestivum OX=4565 PE=4 SV=1;tr|A0A3B6SN54|A0A3B6SN54_WHEAT Reticulon-like protein OS=Triticum aestivum OX=4565 PE=4 SV=1	VarLoc	1493.5269*
prot0331	A0A1D6CBE4;A0A3B6SN54	tr|A0A1D6CBE4|A0A1D6CBE4_WHEAT Reticulon-like protein OS=Triticum aestivum OX=4565 PE=4 SV=1;tr|A0A3B6SN54|A0A3B6SN54_WHEAT Reticulon-like protein OS=Triticum aestivum OX=4565 PE=4 SV=1	VarR	2077.85
prot0335	A0A1D6CXF2	tr|A0A1D6CXF2|A0A1D6CXF2_WHEAT Proteasome subunit alpha type OS=Triticum aestivum OX=4565 PE=3 SV=1	VarG	263.5708ns
prot0335	A0A1D6CXF2	tr|A0A1D6CXF2|A0A1D6CXF2_WHEAT Proteasome subunit alpha type OS=Triticum aestivum OX=4565 PE=3 SV=1	VarLoc	582.9002ns
prot0335	A0A1D6CXF2	tr|A0A1D6CXF2|A0A1D6CXF2_WHEAT Proteasome subunit alpha type OS=Triticum aestivum OX=4565 PE=3 SV=1	VarR	2703.46
prot0336	A0A1D6CXJ5;A0A3B6SF83	tr|A0A1D6CXJ5|A0A1D6CXJ5_WHEAT T-complex protein 1 subunit delta OS=Triticum aestivum OX=4565 PE=3 SV=1;tr|A0A3B6SF83|A0A3B6SF83_WHEAT T-complex protein 1 subunit delta OS=Triticum aestivum OX=4565 PE=3 SV=1	VarG	1235.9378ns
prot0336	A0A1D6CXJ5;A0A3B6SF83	tr|A0A1D6CXJ5|A0A1D6CXJ5_WHEAT T-complex protein 1 subunit delta OS=Triticum aestivum OX=4565 PE=3 SV=1;tr|A0A3B6SF83|A0A3B6SF83_WHEAT T-complex protein 1 subunit delta OS=Triticum aestivum OX=4565 PE=3 SV=1	VarLoc	946.0599ns
prot0336	A0A1D6CXJ5;A0A3B6SF83	tr|A0A1D6CXJ5|A0A1D6CXJ5_WHEAT T-complex protein 1 subunit delta OS=Triticum aestivum OX=4565 PE=3 SV=1;tr|A0A3B6SF83|A0A3B6SF83_WHEAT T-complex protein 1 subunit delta OS=Triticum aestivum OX=4565 PE=3 SV=1	VarR	2893.12
prot0337	A0A1D6CXT4;A0A3B6SDN7	tr|A0A1D6CXT4|A0A1D6CXT4_WHEAT Proteasome subunit alpha type OS=Triticum aestivum OX=4565 PE=3 SV=1;tr|A0A3B6SDN7|A0A3B6SDN7_WHEAT Proteasome subunit alpha type OS=Triticum aestivum OX=4565 PE=3 SV=1	VarG	0.0044ns
prot0337	A0A1D6CXT4;A0A3B6SDN7	tr|A0A1D6CXT4|A0A1D6CXT4_WHEAT Proteasome subunit alpha type OS=Triticum aestivum OX=4565 PE=3 SV=1;tr|A0A3B6SDN7|A0A3B6SDN7_WHEAT Proteasome subunit alpha type OS=Triticum aestivum OX=4565 PE=3 SV=1	VarLoc	1013.8853*
prot0337	A0A1D6CXT4;A0A3B6SDN7	tr|A0A1D6CXT4|A0A1D6CXT4_WHEAT Proteasome subunit alpha type OS=Triticum aestivum OX=4565 PE=3 SV=1;tr|A0A3B6SDN7|A0A3B6SDN7_WHEAT Proteasome subunit alpha type OS=Triticum aestivum OX=4565 PE=3 SV=1	VarR	2738.25
prot0338	A0A3B6SGQ9;A0A1D6CYN6;A0A3B6TR89;A0A3B6SJ61;A0A1D6CYN5	tr|A0A3B6SGQ9|A0A3B6SGQ9_WHEAT Defective in cullin neddylation protein OS=Triticum aestivum OX=4565 PE=4 SV=1;tr|A0A1D6CYN6|A0A1D6CYN6_WHEAT Defective in cullin neddylation protein OS=Triticum aestivum OX=4565 PE=4 SV=1;tr|A0A3B6TR89|A0A3B6TR89_WHEAT Defec	VarG	0.0008ns
prot0338	A0A3B6SGQ9;A0A1D6CYN6;A0A3B6TR89;A0A3B6SJ61;A0A1D6CYN5	tr|A0A3B6SGQ9|A0A3B6SGQ9_WHEAT Defective in cullin neddylation protein OS=Triticum aestivum OX=4565 PE=4 SV=1;tr|A0A1D6CYN6|A0A1D6CYN6_WHEAT Defective in cullin neddylation protein OS=Triticum aestivum OX=4565 PE=4 SV=1;tr|A0A3B6TR89|A0A3B6TR89_WHEAT Defec	VarLoc	121.1063ns
prot0338	A0A3B6SGQ9;A0A1D6CYN6;A0A3B6TR89;A0A3B6SJ61;A0A1D6CYN5	tr|A0A3B6SGQ9|A0A3B6SGQ9_WHEAT Defective in cullin neddylation protein OS=Triticum aestivum OX=4565 PE=4 SV=1;tr|A0A1D6CYN6|A0A1D6CYN6_WHEAT Defective in cullin neddylation protein OS=Triticum aestivum OX=4565 PE=4 SV=1;tr|A0A3B6TR89|A0A3B6TR89_WHEAT Defec	VarR	250.692
prot0340	A0A1D6D1N1;A0A3B6RAV4;A0A341Z653;A0A3B6REY6	tr|A0A1D6D1N1|A0A1D6D1N1_WHEAT Uncharacterized protein OS=Triticum aestivum OX=4565 PE=3 SV=1;tr|A0A3B6RAV4|A0A3B6RAV4_WHEAT Uncharacterized protein OS=Triticum aestivum OX=4565 PE=3 SV=1;tr|A0A341Z653|A0A341Z653_WHEAT Uncharacterized protein OS=Triticum a	VarG	1629.4847ns
prot0340	A0A1D6D1N1;A0A3B6RAV4;A0A341Z653;A0A3B6REY6	tr|A0A1D6D1N1|A0A1D6D1N1_WHEAT Uncharacterized protein OS=Triticum aestivum OX=4565 PE=3 SV=1;tr|A0A3B6RAV4|A0A3B6RAV4_WHEAT Uncharacterized protein OS=Triticum aestivum OX=4565 PE=3 SV=1;tr|A0A341Z653|A0A341Z653_WHEAT Uncharacterized protein OS=Triticum a	VarLoc	0.0003ns
prot0340	A0A1D6D1N1;A0A3B6RAV4;A0A341Z653;A0A3B6REY6	tr|A0A1D6D1N1|A0A1D6D1N1_WHEAT Uncharacterized protein OS=Triticum aestivum OX=4565 PE=3 SV=1;tr|A0A3B6RAV4|A0A3B6RAV4_WHEAT Uncharacterized protein OS=Triticum aestivum OX=4565 PE=3 SV=1;tr|A0A341Z653|A0A341Z653_WHEAT Uncharacterized protein OS=Triticum a	VarR	199.061
prot0341	A0A1D6D1Q3;A0A3B6RG90	tr|A0A1D6D1Q3|A0A1D6D1Q3_WHEAT Pyrophosphate--fructose 6-phosphate 1-phosphotransferase subunit beta OS=Triticum aestivum OX=4565 GN=PFP-BETA PE=3 SV=1;tr|A0A3B6RG90|A0A3B6RG90_WHEAT Pyrophosphate--fructose 6-phosphate 1-phosphotransferase subunit beta OS=	VarG	1631.6083ns
prot0341	A0A1D6D1Q3;A0A3B6RG90	tr|A0A1D6D1Q3|A0A1D6D1Q3_WHEAT Pyrophosphate--fructose 6-phosphate 1-phosphotransferase subunit beta OS=Triticum aestivum OX=4565 GN=PFP-BETA PE=3 SV=1;tr|A0A3B6RG90|A0A3B6RG90_WHEAT Pyrophosphate--fructose 6-phosphate 1-phosphotransferase subunit beta OS=	VarLoc	27380.6944***
prot0341	A0A1D6D1Q3;A0A3B6RG90	tr|A0A1D6D1Q3|A0A1D6D1Q3_WHEAT Pyrophosphate--fructose 6-phosphate 1-phosphotransferase subunit beta OS=Triticum aestivum OX=4565 GN=PFP-BETA PE=3 SV=1;tr|A0A3B6RG90|A0A3B6RG90_WHEAT Pyrophosphate--fructose 6-phosphate 1-phosphotransferase subunit beta OS=	VarR	135.526
prot0342	A0A3B6RBX2;A0A1D6D2F0;A0A3B6I1H4;A0A3B6I3H8;A0A3B5Y098	tr|A0A3B6RBX2|A0A3B6RBX2_WHEAT Uncharacterized protein OS=Triticum aestivum OX=4565 PE=3 SV=1;tr|A0A1D6D2F0|A0A1D6D2F0_WHEAT Uncharacterized protein OS=Triticum aestivum OX=4565 PE=3 SV=1;tr|A0A3B6I1H4|A0A3B6I1H4_WHEAT Uncharacterized protein OS=Triticum a	VarG	10308.6174ns
prot0342	A0A3B6RBX2;A0A1D6D2F0;A0A3B6I1H4;A0A3B6I3H8;A0A3B5Y098	tr|A0A3B6RBX2|A0A3B6RBX2_WHEAT Uncharacterized protein OS=Triticum aestivum OX=4565 PE=3 SV=1;tr|A0A1D6D2F0|A0A1D6D2F0_WHEAT Uncharacterized protein OS=Triticum aestivum OX=4565 PE=3 SV=1;tr|A0A3B6I1H4|A0A3B6I1H4_WHEAT Uncharacterized protein OS=Triticum a	VarLoc	13081.5423*
prot0342	A0A3B6RBX2;A0A1D6D2F0;A0A3B6I1H4;A0A3B6I3H8;A0A3B5Y098	tr|A0A3B6RBX2|A0A3B6RBX2_WHEAT Uncharacterized protein OS=Triticum aestivum OX=4565 PE=3 SV=1;tr|A0A1D6D2F0|A0A1D6D2F0_WHEAT Uncharacterized protein OS=Triticum aestivum OX=4565 PE=3 SV=1;tr|A0A3B6I1H4|A0A3B6I1H4_WHEAT Uncharacterized protein OS=Triticum a	VarR	26900
prot0343	A0A1D6D5I2	tr|A0A1D6D5I2|A0A1D6D5I2_WHEAT ACB domain-containing protein OS=Triticum aestivum OX=4565 PE=4 SV=1	VarG	4161.2823ns
prot0343	A0A1D6D5I2	tr|A0A1D6D5I2|A0A1D6D5I2_WHEAT ACB domain-containing protein OS=Triticum aestivum OX=4565 PE=4 SV=1	VarLoc	4222.772*
prot0343	A0A1D6D5I2	tr|A0A1D6D5I2|A0A1D6D5I2_WHEAT ACB domain-containing protein OS=Triticum aestivum OX=4565 PE=4 SV=1	VarR	1668.13
prot0345	A0A3B6CAL0;A0A1D6DB09	tr|A0A3B6CAL0|A0A3B6CAL0_WHEAT FAS1 domain-containing protein OS=Triticum aestivum OX=4565 PE=4 SV=1;tr|A0A1D6DB09|A0A1D6DB09_WHEAT FAS1 domain-containing protein OS=Triticum aestivum OX=4565 GN=CAMPLR22A2D_LOCUS3980 PE=4 SV=1	VarG	36261.0729ns
prot0345	A0A3B6CAL0;A0A1D6DB09	tr|A0A3B6CAL0|A0A3B6CAL0_WHEAT FAS1 domain-containing protein OS=Triticum aestivum OX=4565 PE=4 SV=1;tr|A0A1D6DB09|A0A1D6DB09_WHEAT FAS1 domain-containing protein OS=Triticum aestivum OX=4565 GN=CAMPLR22A2D_LOCUS3980 PE=4 SV=1	VarLoc	69705.293**
prot0345	A0A3B6CAL0;A0A1D6DB09	tr|A0A3B6CAL0|A0A3B6CAL0_WHEAT FAS1 domain-containing protein OS=Triticum aestivum OX=4565 PE=4 SV=1;tr|A0A1D6DB09|A0A1D6DB09_WHEAT FAS1 domain-containing protein OS=Triticum aestivum OX=4565 GN=CAMPLR22A2D_LOCUS3980 PE=4 SV=1	VarR	40166.9
prot0348	A0A3B6AVR1;A0A1D6DET1	tr|A0A3B6AVR1|A0A3B6AVR1_WHEAT Uncharacterized protein OS=Triticum aestivum OX=4565 PE=4 SV=1;tr|A0A1D6DET1|A0A1D6DET1_WHEAT Uncharacterized protein OS=Triticum aestivum OX=4565 GN=CAMPLR22A2D_LOCUS2138 PE=4 SV=1	VarG	430.348ns
prot0348	A0A3B6AVR1;A0A1D6DET1	tr|A0A3B6AVR1|A0A3B6AVR1_WHEAT Uncharacterized protein OS=Triticum aestivum OX=4565 PE=4 SV=1;tr|A0A1D6DET1|A0A1D6DET1_WHEAT Uncharacterized protein OS=Triticum aestivum OX=4565 GN=CAMPLR22A2D_LOCUS2138 PE=4 SV=1	VarLoc	0.0028ns
prot0348	A0A3B6AVR1;A0A1D6DET1	tr|A0A3B6AVR1|A0A3B6AVR1_WHEAT Uncharacterized protein OS=Triticum aestivum OX=4565 PE=4 SV=1;tr|A0A1D6DET1|A0A1D6DET1_WHEAT Uncharacterized protein OS=Triticum aestivum OX=4565 GN=CAMPLR22A2D_LOCUS2138 PE=4 SV=1	VarR	15101.6
prot0349	A0A3B6C4X9;A0A1D6DFP1;A0A3B6AXM6	tr|A0A3B6C4X9|A0A3B6C4X9_WHEAT ATP-synt_DE_N domain-containing protein OS=Triticum aestivum OX=4565 PE=3 SV=1;tr|A0A1D6DFP1|A0A1D6DFP1_WHEAT ATP-synt_DE_N domain-containing protein OS=Triticum aestivum OX=4565 GN=CAMPLR22A2D_LOCUS2370 PE=3 SV=1;tr|A0A3B6AX	VarG	1093.9293ns
prot0349	A0A3B6C4X9;A0A1D6DFP1;A0A3B6AXM6	tr|A0A3B6C4X9|A0A3B6C4X9_WHEAT ATP-synt_DE_N domain-containing protein OS=Triticum aestivum OX=4565 PE=3 SV=1;tr|A0A1D6DFP1|A0A1D6DFP1_WHEAT ATP-synt_DE_N domain-containing protein OS=Triticum aestivum OX=4565 GN=CAMPLR22A2D_LOCUS2370 PE=3 SV=1;tr|A0A3B6AX	VarLoc	4142.6577ns
prot0349	A0A3B6C4X9;A0A1D6DFP1;A0A3B6AXM6	tr|A0A3B6C4X9|A0A3B6C4X9_WHEAT ATP-synt_DE_N domain-containing protein OS=Triticum aestivum OX=4565 PE=3 SV=1;tr|A0A1D6DFP1|A0A1D6DFP1_WHEAT ATP-synt_DE_N domain-containing protein OS=Triticum aestivum OX=4565 GN=CAMPLR22A2D_LOCUS2370 PE=3 SV=1;tr|A0A3B6AX	VarR	68336.5
prot0351	A0A1D6DK86	tr|A0A1D6DK86|A0A1D6DK86_WHEAT 40S ribosomal protein S24 OS=Triticum aestivum OX=4565 PE=3 SV=1	VarG	0.036ns
prot0351	A0A1D6DK86	tr|A0A1D6DK86|A0A1D6DK86_WHEAT 40S ribosomal protein S24 OS=Triticum aestivum OX=4565 PE=3 SV=1	VarLoc	39547.265ns
prot0351	A0A1D6DK86	tr|A0A1D6DK86|A0A1D6DK86_WHEAT 40S ribosomal protein S24 OS=Triticum aestivum OX=4565 PE=3 SV=1	VarR	127007
prot0352	A0A1D6DKF8	tr|A0A1D6DKF8|A0A1D6DKF8_WHEAT Uncharacterized protein OS=Triticum aestivum OX=4565 PE=4 SV=1	VarG	77567.4021**
prot0352	A0A1D6DKF8	tr|A0A1D6DKF8|A0A1D6DKF8_WHEAT Uncharacterized protein OS=Triticum aestivum OX=4565 PE=4 SV=1	VarLoc	34403.5996*
prot0352	A0A1D6DKF8	tr|A0A1D6DKF8|A0A1D6DKF8_WHEAT Uncharacterized protein OS=Triticum aestivum OX=4565 PE=4 SV=1	VarR	42491.5
prot0354	A0A1D6RE03	tr|A0A1D6RE03|A0A1D6RE03_WHEAT Usp domain-containing protein OS=Triticum aestivum OX=4565 PE=4 SV=1	VarG	24243.4698ns
prot0354	A0A1D6RE03	tr|A0A1D6RE03|A0A1D6RE03_WHEAT Usp domain-containing protein OS=Triticum aestivum OX=4565 PE=4 SV=1	VarLoc	21502.7491**
prot0354	A0A1D6RE03	tr|A0A1D6RE03|A0A1D6RE03_WHEAT Usp domain-containing protein OS=Triticum aestivum OX=4565 PE=4 SV=1	VarR	43900.1
prot0364	A0A1D6RPZ0;A0A3B6C285	tr|A0A1D6RPZ0|A0A1D6RPZ0_WHEAT S1 motif domain-containing protein OS=Triticum aestivum OX=4565 GN=CAMPLR22A2D_LOCUS735 PE=4 SV=1;tr|A0A3B6C285|A0A3B6C285_WHEAT S1 motif domain-containing protein OS=Triticum aestivum OX=4565 PE=4 SV=1	VarG	452.2509ns
prot0364	A0A1D6RPZ0;A0A3B6C285	tr|A0A1D6RPZ0|A0A1D6RPZ0_WHEAT S1 motif domain-containing protein OS=Triticum aestivum OX=4565 GN=CAMPLR22A2D_LOCUS735 PE=4 SV=1;tr|A0A3B6C285|A0A3B6C285_WHEAT S1 motif domain-containing protein OS=Triticum aestivum OX=4565 PE=4 SV=1	VarLoc	0.0002ns
prot0364	A0A1D6RPZ0;A0A3B6C285	tr|A0A1D6RPZ0|A0A1D6RPZ0_WHEAT S1 motif domain-containing protein OS=Triticum aestivum OX=4565 GN=CAMPLR22A2D_LOCUS735 PE=4 SV=1;tr|A0A3B6C285|A0A3B6C285_WHEAT S1 motif domain-containing protein OS=Triticum aestivum OX=4565 PE=4 SV=1	VarR	1770.42
prot0365	A0A3B6FLV0;A0A1D6RQA5	tr|A0A3B6FLV0|A0A3B6FLV0_WHEAT PCI domain-containing protein OS=Triticum aestivum OX=4565 PE=4 SV=1;tr|A0A1D6RQA5|A0A1D6RQA5_WHEAT PCI domain-containing protein OS=Triticum aestivum OX=4565 PE=4 SV=1	VarG	182.6807ns
prot0365	A0A3B6FLV0;A0A1D6RQA5	tr|A0A3B6FLV0|A0A3B6FLV0_WHEAT PCI domain-containing protein OS=Triticum aestivum OX=4565 PE=4 SV=1;tr|A0A1D6RQA5|A0A1D6RQA5_WHEAT PCI domain-containing protein OS=Triticum aestivum OX=4565 PE=4 SV=1	VarLoc	67.2525ns
prot0365	A0A3B6FLV0;A0A1D6RQA5	tr|A0A3B6FLV0|A0A3B6FLV0_WHEAT PCI domain-containing protein OS=Triticum aestivum OX=4565 PE=4 SV=1;tr|A0A1D6RQA5|A0A1D6RQA5_WHEAT PCI domain-containing protein OS=Triticum aestivum OX=4565 PE=4 SV=1	VarR	200.108
prot0367	A0A1D6S1Y9;A0A3B6N100;A0A3B6LV48	tr|A0A1D6S1Y9|A0A1D6S1Y9_WHEAT Uncharacterized protein OS=Triticum aestivum OX=4565 PE=3 SV=1;tr|A0A3B6N100|A0A3B6N100_WHEAT Uncharacterized protein OS=Triticum aestivum OX=4565 PE=3 SV=1;tr|A0A3B6LV48|A0A3B6LV48_WHEAT Uncharacterized protein OS=Triticum a	VarG	603.7923ns
prot0367	A0A1D6S1Y9;A0A3B6N100;A0A3B6LV48	tr|A0A1D6S1Y9|A0A1D6S1Y9_WHEAT Uncharacterized protein OS=Triticum aestivum OX=4565 PE=3 SV=1;tr|A0A3B6N100|A0A3B6N100_WHEAT Uncharacterized protein OS=Triticum aestivum OX=4565 PE=3 SV=1;tr|A0A3B6LV48|A0A3B6LV48_WHEAT Uncharacterized protein OS=Triticum a	VarLoc	0.0001ns
prot0367	A0A1D6S1Y9;A0A3B6N100;A0A3B6LV48	tr|A0A1D6S1Y9|A0A1D6S1Y9_WHEAT Uncharacterized protein OS=Triticum aestivum OX=4565 PE=3 SV=1;tr|A0A3B6N100|A0A3B6N100_WHEAT Uncharacterized protein OS=Triticum aestivum OX=4565 PE=3 SV=1;tr|A0A3B6LV48|A0A3B6LV48_WHEAT Uncharacterized protein OS=Triticum a	VarR	915.39
prot0374	A0A1K0JNG6	tr|A0A1K0JNG6|A0A1K0JNG6_WHEAT Alpha-gliadin OS=Triticum aestivum OX=4565 GN=Gli-D2-15 PE=4 SV=1	VarG	8.4968ns
prot0374	A0A1K0JNG6	tr|A0A1K0JNG6|A0A1K0JNG6_WHEAT Alpha-gliadin OS=Triticum aestivum OX=4565 GN=Gli-D2-15 PE=4 SV=1	VarLoc	1709407.9063ns
prot0374	A0A1K0JNG6	tr|A0A1K0JNG6|A0A1K0JNG6_WHEAT Alpha-gliadin OS=Triticum aestivum OX=4565 GN=Gli-D2-15 PE=4 SV=1	VarR	1.44265e+07
prot0375	A0A1K0K0R0;H6VLP5;P04724;R9XW94	tr|A0A1K0K0R0|A0A1K0K0R0_WHEAT Alpha-gliadin OS=Triticum aestivum OX=4565 GN=Gli-D2-4 PE=4 SV=1;tr|H6VLP5|H6VLP5_WHEAT Alpha-gliadin OS=Triticum aestivum OX=4565 GN=gli-2 PE=4 SV=1;sp|P04724|GDA4_WHEAT Alpha/beta-gliadin A-IV OS=Triticum aestivum OX=4565 P	VarG	0.0306ns
prot0375	A0A1K0K0R0;H6VLP5;P04724;R9XW94	tr|A0A1K0K0R0|A0A1K0K0R0_WHEAT Alpha-gliadin OS=Triticum aestivum OX=4565 GN=Gli-D2-4 PE=4 SV=1;tr|H6VLP5|H6VLP5_WHEAT Alpha-gliadin OS=Triticum aestivum OX=4565 GN=gli-2 PE=4 SV=1;sp|P04724|GDA4_WHEAT Alpha/beta-gliadin A-IV OS=Triticum aestivum OX=4565 P	VarLoc	11936.7932ns
prot0375	A0A1K0K0R0;H6VLP5;P04724;R9XW94	tr|A0A1K0K0R0|A0A1K0K0R0_WHEAT Alpha-gliadin OS=Triticum aestivum OX=4565 GN=Gli-D2-4 PE=4 SV=1;tr|H6VLP5|H6VLP5_WHEAT Alpha-gliadin OS=Triticum aestivum OX=4565 GN=gli-2 PE=4 SV=1;sp|P04724|GDA4_WHEAT Alpha/beta-gliadin A-IV OS=Triticum aestivum OX=4565 P	VarR	19135.7
prot0378	A0A3B6TS84;A0A3B6SKI3;A0A2P1AAU6;A0A2P1AAS7	tr|A0A3B6TS84|A0A3B6TS84_WHEAT ABCF1d OS=Triticum aestivum OX=4565 PE=4 SV=1;tr|A0A3B6SKI3|A0A3B6SKI3_WHEAT ABCF1b OS=Triticum aestivum OX=4565 PE=4 SV=1;tr|A0A2P1AAU6|A0A2P1AAU6_WHEAT ABCF1d OS=Triticum aestivum OX=4565 PE=2 SV=1;tr|A0A2P1AAS7|A0A2P1AAS7_	VarG	74.3788ns
prot0378	A0A3B6TS84;A0A3B6SKI3;A0A2P1AAU6;A0A2P1AAS7	tr|A0A3B6TS84|A0A3B6TS84_WHEAT ABCF1d OS=Triticum aestivum OX=4565 PE=4 SV=1;tr|A0A3B6SKI3|A0A3B6SKI3_WHEAT ABCF1b OS=Triticum aestivum OX=4565 PE=4 SV=1;tr|A0A2P1AAU6|A0A2P1AAU6_WHEAT ABCF1d OS=Triticum aestivum OX=4565 PE=2 SV=1;tr|A0A2P1AAS7|A0A2P1AAS7_	VarLoc	0.0009ns
prot0378	A0A3B6TS84;A0A3B6SKI3;A0A2P1AAU6;A0A2P1AAS7	tr|A0A3B6TS84|A0A3B6TS84_WHEAT ABCF1d OS=Triticum aestivum OX=4565 PE=4 SV=1;tr|A0A3B6SKI3|A0A3B6SKI3_WHEAT ABCF1b OS=Triticum aestivum OX=4565 PE=4 SV=1;tr|A0A2P1AAU6|A0A2P1AAU6_WHEAT ABCF1d OS=Triticum aestivum OX=4565 PE=2 SV=1;tr|A0A2P1AAS7|A0A2P1AAS7_	VarR	2068.81
prot0379	A0A2P1E8S5;A0A3B6GZP8	tr|A0A2P1E8S5|A0A2P1E8S5_WHEAT Fructose-bisphosphate aldolase OS=Triticum aestivum OX=4565 GN=FBA16 PE=3 SV=1;tr|A0A3B6GZP8|A0A3B6GZP8_WHEAT Fructose-bisphosphate aldolase OS=Triticum aestivum OX=4565 PE=3 SV=1	VarG	0.0565ns
prot0379	A0A2P1E8S5;A0A3B6GZP8	tr|A0A2P1E8S5|A0A2P1E8S5_WHEAT Fructose-bisphosphate aldolase OS=Triticum aestivum OX=4565 GN=FBA16 PE=3 SV=1;tr|A0A3B6GZP8|A0A3B6GZP8_WHEAT Fructose-bisphosphate aldolase OS=Triticum aestivum OX=4565 PE=3 SV=1	VarLoc	100096.9671***
prot0379	A0A2P1E8S5;A0A3B6GZP8	tr|A0A2P1E8S5|A0A2P1E8S5_WHEAT Fructose-bisphosphate aldolase OS=Triticum aestivum OX=4565 GN=FBA16 PE=3 SV=1;tr|A0A3B6GZP8|A0A3B6GZP8_WHEAT Fructose-bisphosphate aldolase OS=Triticum aestivum OX=4565 PE=3 SV=1	VarR	35335.9
prot0380	A0A2R2Y441	tr|A0A2R2Y441|A0A2R2Y441_WHEAT CSB_alpha gliadin 9 OS=Triticum aestivum OX=4565 GN=Gli-2 PE=4 SV=1	VarG	12247871.8509ns
prot0380	A0A2R2Y441	tr|A0A2R2Y441|A0A2R2Y441_WHEAT CSB_alpha gliadin 9 OS=Triticum aestivum OX=4565 GN=Gli-2 PE=4 SV=1	VarLoc	12708863.7747ns
prot0380	A0A2R2Y441	tr|A0A2R2Y441|A0A2R2Y441_WHEAT CSB_alpha gliadin 9 OS=Triticum aestivum OX=4565 GN=Gli-2 PE=4 SV=1	VarR	2.62613e+07
prot0381	A0A2U8JD37	tr|A0A2U8JD37|A0A2U8JD37_WHEAT Delta gliadin-D1 OS=Triticum aestivum OX=4565 GN=Gli-1 PE=4 SV=1	VarG	0.8263ns
prot0381	A0A2U8JD37	tr|A0A2U8JD37|A0A2U8JD37_WHEAT Delta gliadin-D1 OS=Triticum aestivum OX=4565 GN=Gli-1 PE=4 SV=1	VarLoc	193391.0858ns
prot0381	A0A2U8JD37	tr|A0A2U8JD37|A0A2U8JD37_WHEAT Delta gliadin-D1 OS=Triticum aestivum OX=4565 GN=Gli-1 PE=4 SV=1	VarR	8.16542e+06
prot0382	A0A3B6D5T4;A0A2X0S089;A0A3B6AS28	tr|A0A3B6D5T4|A0A3B6D5T4_WHEAT Lactoylglutathione lyase OS=Triticum aestivum OX=4565 PE=3 SV=1;tr|A0A2X0S089|A0A2X0S089_WHEAT Lactoylglutathione lyase OS=Triticum aestivum OX=4565 GN=CAMPLR22A2D_LOCUS577 PE=3 SV=1;tr|A0A3B6AS28|A0A3B6AS28_WHEAT Lactoylglut	VarG	0.0064ns
prot0382	A0A3B6D5T4;A0A2X0S089;A0A3B6AS28	tr|A0A3B6D5T4|A0A3B6D5T4_WHEAT Lactoylglutathione lyase OS=Triticum aestivum OX=4565 PE=3 SV=1;tr|A0A2X0S089|A0A2X0S089_WHEAT Lactoylglutathione lyase OS=Triticum aestivum OX=4565 GN=CAMPLR22A2D_LOCUS577 PE=3 SV=1;tr|A0A3B6AS28|A0A3B6AS28_WHEAT Lactoylglut	VarLoc	3639.6569ns
prot0382	A0A3B6D5T4;A0A2X0S089;A0A3B6AS28	tr|A0A3B6D5T4|A0A3B6D5T4_WHEAT Lactoylglutathione lyase OS=Triticum aestivum OX=4565 PE=3 SV=1;tr|A0A2X0S089|A0A2X0S089_WHEAT Lactoylglutathione lyase OS=Triticum aestivum OX=4565 GN=CAMPLR22A2D_LOCUS577 PE=3 SV=1;tr|A0A3B6AS28|A0A3B6AS28_WHEAT Lactoylglut	VarR	33420.1
prot0384	A0A3B6AU09;A0A2X0S1W6;A0A3B6C1F7;A0A3B6ASL5	tr|A0A3B6AU09|A0A3B6AU09_WHEAT Glutamine amidotransferase type-2 domain-containing protein OS=Triticum aestivum OX=4565 PE=4 SV=1;tr|A0A2X0S1W6|A0A2X0S1W6_WHEAT Glutamine amidotransferase type-2 domain-containing protein OS=Triticum aestivum OX=4565 GN=CAM	VarG	255.1162ns
prot0384	A0A3B6AU09;A0A2X0S1W6;A0A3B6C1F7;A0A3B6ASL5	tr|A0A3B6AU09|A0A3B6AU09_WHEAT Glutamine amidotransferase type-2 domain-containing protein OS=Triticum aestivum OX=4565 PE=4 SV=1;tr|A0A2X0S1W6|A0A2X0S1W6_WHEAT Glutamine amidotransferase type-2 domain-containing protein OS=Triticum aestivum OX=4565 GN=CAM	VarLoc	0.0028ns
prot0384	A0A3B6AU09;A0A2X0S1W6;A0A3B6C1F7;A0A3B6ASL5	tr|A0A3B6AU09|A0A3B6AU09_WHEAT Glutamine amidotransferase type-2 domain-containing protein OS=Triticum aestivum OX=4565 PE=4 SV=1;tr|A0A2X0S1W6|A0A2X0S1W6_WHEAT Glutamine amidotransferase type-2 domain-containing protein OS=Triticum aestivum OX=4565 GN=CAM	VarR	1779.16
prot0388	A0A3B6DB92;A0A3B6C4P9;A0A3B6AX00;A0A3B6DF04;A0A3B6C4T5;A0A3B6AWL0;A0A3B6C4L6;A0A3B6AVZ3;A0A2X0S4L6	tr|A0A3B6DB92|A0A3B6DB92_WHEAT PCI domain-containing protein OS=Triticum aestivum OX=4565 PE=4 SV=1;tr|A0A3B6C4P9|A0A3B6C4P9_WHEAT PCI domain-containing protein OS=Triticum aestivum OX=4565 PE=4 SV=1;tr|A0A3B6AX00|A0A3B6AX00_WHEAT PCI domain-containing pro	VarG	125.922ns
prot0388	A0A3B6DB92;A0A3B6C4P9;A0A3B6AX00;A0A3B6DF04;A0A3B6C4T5;A0A3B6AWL0;A0A3B6C4L6;A0A3B6AVZ3;A0A2X0S4L6	tr|A0A3B6DB92|A0A3B6DB92_WHEAT PCI domain-containing protein OS=Triticum aestivum OX=4565 PE=4 SV=1;tr|A0A3B6C4P9|A0A3B6C4P9_WHEAT PCI domain-containing protein OS=Triticum aestivum OX=4565 PE=4 SV=1;tr|A0A3B6AX00|A0A3B6AX00_WHEAT PCI domain-containing pro	VarLoc	0.0043ns
prot0388	A0A3B6DB92;A0A3B6C4P9;A0A3B6AX00;A0A3B6DF04;A0A3B6C4T5;A0A3B6AWL0;A0A3B6C4L6;A0A3B6AVZ3;A0A2X0S4L6	tr|A0A3B6DB92|A0A3B6DB92_WHEAT PCI domain-containing protein OS=Triticum aestivum OX=4565 PE=4 SV=1;tr|A0A3B6C4P9|A0A3B6C4P9_WHEAT PCI domain-containing protein OS=Triticum aestivum OX=4565 PE=4 SV=1;tr|A0A3B6AX00|A0A3B6AX00_WHEAT PCI domain-containing pro	VarR	2700.81
prot0389	A0A3B6DB66;A0A2X0S595;A0A3B6C515;A0A3B6AWU6;A0A3B6C7H1;A0A3B6AY75	tr|A0A3B6DB66|A0A3B6DB66_WHEAT NADH_4Fe-4S domain-containing protein OS=Triticum aestivum OX=4565 PE=4 SV=1;tr|A0A2X0S595|A0A2X0S595_WHEAT NADH dehydrogenase [ubiquinone] flavoprotein 1, mitochondrial OS=Triticum aestivum OX=4565 GN=CAMPLR22A2D_LOCUS2285 P	VarG	260.4011ns
prot0389	A0A3B6DB66;A0A2X0S595;A0A3B6C515;A0A3B6AWU6;A0A3B6C7H1;A0A3B6AY75	tr|A0A3B6DB66|A0A3B6DB66_WHEAT NADH_4Fe-4S domain-containing protein OS=Triticum aestivum OX=4565 PE=4 SV=1;tr|A0A2X0S595|A0A2X0S595_WHEAT NADH dehydrogenase [ubiquinone] flavoprotein 1, mitochondrial OS=Triticum aestivum OX=4565 GN=CAMPLR22A2D_LOCUS2285 P	VarLoc	4044.7777***
prot0389	A0A3B6DB66;A0A2X0S595;A0A3B6C515;A0A3B6AWU6;A0A3B6C7H1;A0A3B6AY75	tr|A0A3B6DB66|A0A3B6DB66_WHEAT NADH_4Fe-4S domain-containing protein OS=Triticum aestivum OX=4565 PE=4 SV=1;tr|A0A2X0S595|A0A2X0S595_WHEAT NADH dehydrogenase [ubiquinone] flavoprotein 1, mitochondrial OS=Triticum aestivum OX=4565 GN=CAMPLR22A2D_LOCUS2285 P	VarR	334.216
prot0390	A0A3B6DC18;A0A3B6C4Z7;A0A3B6DBM3;A0A3B6C564;A0A3B6DCW0;A0A3B6C7M1;A0A3B6C5B4;A0A2X0S5D0	tr|A0A3B6DC18|A0A3B6DC18_WHEAT Uncharacterized protein OS=Triticum aestivum OX=4565 PE=3 SV=1;tr|A0A3B6C4Z7|A0A3B6C4Z7_WHEAT Uncharacterized protein OS=Triticum aestivum OX=4565 PE=3 SV=1;tr|A0A3B6DBM3|A0A3B6DBM3_WHEAT Uncharacterized protein OS=Triticum a	VarG	0.0032ns
prot0390	A0A3B6DC18;A0A3B6C4Z7;A0A3B6DBM3;A0A3B6C564;A0A3B6DCW0;A0A3B6C7M1;A0A3B6C5B4;A0A2X0S5D0	tr|A0A3B6DC18|A0A3B6DC18_WHEAT Uncharacterized protein OS=Triticum aestivum OX=4565 PE=3 SV=1;tr|A0A3B6C4Z7|A0A3B6C4Z7_WHEAT Uncharacterized protein OS=Triticum aestivum OX=4565 PE=3 SV=1;tr|A0A3B6DBM3|A0A3B6DBM3_WHEAT Uncharacterized protein OS=Triticum a	VarLoc	445.5716ns
prot0390	A0A3B6DC18;A0A3B6C4Z7;A0A3B6DBM3;A0A3B6C564;A0A3B6DCW0;A0A3B6C7M1;A0A3B6C5B4;A0A2X0S5D0	tr|A0A3B6DC18|A0A3B6DC18_WHEAT Uncharacterized protein OS=Triticum aestivum OX=4565 PE=3 SV=1;tr|A0A3B6C4Z7|A0A3B6C4Z7_WHEAT Uncharacterized protein OS=Triticum aestivum OX=4565 PE=3 SV=1;tr|A0A3B6DBM3|A0A3B6DBM3_WHEAT Uncharacterized protein OS=Triticum a	VarR	2017.55
prot0391	A0A3B6C641;A0A2X0S5H9;A0A3B6AZG5	tr|A0A3B6C641|A0A3B6C641_WHEAT SOR_SNZ domain-containing protein OS=Triticum aestivum OX=4565 PE=3 SV=1;tr|A0A2X0S5H9|A0A2X0S5H9_WHEAT SOR_SNZ domain-containing protein OS=Triticum aestivum OX=4565 GN=CAMPLR22A2D_LOCUS2650 PE=3 SV=1;tr|A0A3B6AZG5|A0A3B6AZG	VarG	440.4002ns
prot0391	A0A3B6C641;A0A2X0S5H9;A0A3B6AZG5	tr|A0A3B6C641|A0A3B6C641_WHEAT SOR_SNZ domain-containing protein OS=Triticum aestivum OX=4565 PE=3 SV=1;tr|A0A2X0S5H9|A0A2X0S5H9_WHEAT SOR_SNZ domain-containing protein OS=Triticum aestivum OX=4565 GN=CAMPLR22A2D_LOCUS2650 PE=3 SV=1;tr|A0A3B6AZG5|A0A3B6AZG	VarLoc	52.6512ns
prot0391	A0A3B6C641;A0A2X0S5H9;A0A3B6AZG5	tr|A0A3B6C641|A0A3B6C641_WHEAT SOR_SNZ domain-containing protein OS=Triticum aestivum OX=4565 PE=3 SV=1;tr|A0A2X0S5H9|A0A2X0S5H9_WHEAT SOR_SNZ domain-containing protein OS=Triticum aestivum OX=4565 GN=CAMPLR22A2D_LOCUS2650 PE=3 SV=1;tr|A0A3B6AZG5|A0A3B6AZG	VarR	124.377
prot0392	A0A3B6SIV9;A0A2X0S5Q2;A0A3B6H506	tr|A0A3B6SIV9|A0A3B6SIV9_WHEAT Cytochrome c domain-containing protein OS=Triticum aestivum OX=4565 PE=4 SV=1;tr|A0A2X0S5Q2|A0A2X0S5Q2_WHEAT Cytochrome c domain-containing protein OS=Triticum aestivum OX=4565 GN=CAMPLR22A2D_LOCUS2465 PE=4 SV=1;tr|A0A3B6H506	VarG	1428.1183ns
prot0392	A0A3B6SIV9;A0A2X0S5Q2;A0A3B6H506	tr|A0A3B6SIV9|A0A3B6SIV9_WHEAT Cytochrome c domain-containing protein OS=Triticum aestivum OX=4565 PE=4 SV=1;tr|A0A2X0S5Q2|A0A2X0S5Q2_WHEAT Cytochrome c domain-containing protein OS=Triticum aestivum OX=4565 GN=CAMPLR22A2D_LOCUS2465 PE=4 SV=1;tr|A0A3B6H506	VarLoc	159.1103ns
prot0392	A0A3B6SIV9;A0A2X0S5Q2;A0A3B6H506	tr|A0A3B6SIV9|A0A3B6SIV9_WHEAT Cytochrome c domain-containing protein OS=Triticum aestivum OX=4565 PE=4 SV=1;tr|A0A2X0S5Q2|A0A2X0S5Q2_WHEAT Cytochrome c domain-containing protein OS=Triticum aestivum OX=4565 GN=CAMPLR22A2D_LOCUS2465 PE=4 SV=1;tr|A0A3B6H506	VarR	942.907
prot0395	A0A3B6AZ17;A0A2X0S675	tr|A0A3B6AZ17|A0A3B6AZ17_WHEAT Uncharacterized protein OS=Triticum aestivum OX=4565 PE=4 SV=1;tr|A0A2X0S675|A0A2X0S675_WHEAT Uncharacterized protein OS=Triticum aestivum OX=4565 GN=CAMPLR22A2D_LOCUS2816 PE=4 SV=1	VarG	0.0006ns
prot0395	A0A3B6AZ17;A0A2X0S675	tr|A0A3B6AZ17|A0A3B6AZ17_WHEAT Uncharacterized protein OS=Triticum aestivum OX=4565 PE=4 SV=1;tr|A0A2X0S675|A0A2X0S675_WHEAT Uncharacterized protein OS=Triticum aestivum OX=4565 GN=CAMPLR22A2D_LOCUS2816 PE=4 SV=1	VarLoc	3113.8238***
prot0395	A0A3B6AZ17;A0A2X0S675	tr|A0A3B6AZ17|A0A3B6AZ17_WHEAT Uncharacterized protein OS=Triticum aestivum OX=4565 PE=4 SV=1;tr|A0A2X0S675|A0A2X0S675_WHEAT Uncharacterized protein OS=Triticum aestivum OX=4565 GN=CAMPLR22A2D_LOCUS2816 PE=4 SV=1	VarR	2180.6
prot0398	A0A3B6CAK2;A0A2X0S7C6;A0A2X0SQW4;A0A3B6B0D2	tr|A0A3B6CAK2|A0A3B6CAK2_WHEAT Uncharacterized protein OS=Triticum aestivum OX=4565 PE=4 SV=1;tr|A0A2X0S7C6|A0A2X0S7C6_WHEAT Uncharacterized protein OS=Triticum aestivum OX=4565 GN=CAMPLR22A2D_LOCUS3249 PE=4 SV=1;tr|A0A2X0SQW4|A0A2X0SQW4_WHEAT Uncharacteri	VarG	0.0004ns
prot0398	A0A3B6CAK2;A0A2X0S7C6;A0A2X0SQW4;A0A3B6B0D2	tr|A0A3B6CAK2|A0A3B6CAK2_WHEAT Uncharacterized protein OS=Triticum aestivum OX=4565 PE=4 SV=1;tr|A0A2X0S7C6|A0A2X0S7C6_WHEAT Uncharacterized protein OS=Triticum aestivum OX=4565 GN=CAMPLR22A2D_LOCUS3249 PE=4 SV=1;tr|A0A2X0SQW4|A0A2X0SQW4_WHEAT Uncharacteri	VarLoc	101.4684ns
prot0398	A0A3B6CAK2;A0A2X0S7C6;A0A2X0SQW4;A0A3B6B0D2	tr|A0A3B6CAK2|A0A3B6CAK2_WHEAT Uncharacterized protein OS=Triticum aestivum OX=4565 PE=4 SV=1;tr|A0A2X0S7C6|A0A2X0S7C6_WHEAT Uncharacterized protein OS=Triticum aestivum OX=4565 GN=CAMPLR22A2D_LOCUS3249 PE=4 SV=1;tr|A0A2X0SQW4|A0A2X0SQW4_WHEAT Uncharacteri	VarR	1361.2
prot0399	A0A2X0S7E3	tr|A0A2X0S7E3|A0A2X0S7E3_WHEAT PHB domain-containing protein OS=Triticum aestivum OX=4565 GN=CAMPLR22A2D_LOCUS3278 PE=4 SV=1	VarG	0.0619ns
prot0399	A0A2X0S7E3	tr|A0A2X0S7E3|A0A2X0S7E3_WHEAT PHB domain-containing protein OS=Triticum aestivum OX=4565 GN=CAMPLR22A2D_LOCUS3278 PE=4 SV=1	VarLoc	7826.2637ns
prot0399	A0A2X0S7E3	tr|A0A2X0S7E3|A0A2X0S7E3_WHEAT PHB domain-containing protein OS=Triticum aestivum OX=4565 GN=CAMPLR22A2D_LOCUS3278 PE=4 SV=1	VarR	38661.8
prot0400	A0A2X0S855;A0A3B6CBS4;A0A3B6B263	tr|A0A2X0S855|A0A2X0S855_WHEAT Polyadenylate-binding protein OS=Triticum aestivum OX=4565 GN=CAMPLR22A2D_LOCUS3604 PE=3 SV=1;tr|A0A3B6CBS4|A0A3B6CBS4_WHEAT Polyadenylate-binding protein OS=Triticum aestivum OX=4565 PE=3 SV=1;tr|A0A3B6B263|A0A3B6B263_WHEAT	VarG	0.0025ns
prot0400	A0A2X0S855;A0A3B6CBS4;A0A3B6B263	tr|A0A2X0S855|A0A2X0S855_WHEAT Polyadenylate-binding protein OS=Triticum aestivum OX=4565 GN=CAMPLR22A2D_LOCUS3604 PE=3 SV=1;tr|A0A3B6CBS4|A0A3B6CBS4_WHEAT Polyadenylate-binding protein OS=Triticum aestivum OX=4565 PE=3 SV=1;tr|A0A3B6B263|A0A3B6B263_WHEAT	VarLoc	18583.1611*
prot0400	A0A2X0S855;A0A3B6CBS4;A0A3B6B263	tr|A0A2X0S855|A0A2X0S855_WHEAT Polyadenylate-binding protein OS=Triticum aestivum OX=4565 GN=CAMPLR22A2D_LOCUS3604 PE=3 SV=1;tr|A0A3B6CBS4|A0A3B6CBS4_WHEAT Polyadenylate-binding protein OS=Triticum aestivum OX=4565 PE=3 SV=1;tr|A0A3B6B263|A0A3B6B263_WHEAT	VarR	24673.8
prot0402	A0A3B6AWA4;A0A2X0SG57	tr|A0A3B6AWA4|A0A3B6AWA4_WHEAT Phytocyanin domain-containing protein OS=Triticum aestivum OX=4565 PE=4 SV=1;tr|A0A2X0SG57|A0A2X0SG57_WHEAT Phytocyanin domain-containing protein OS=Triticum aestivum OX=4565 GN=CAMPLR22A2D_LOCUS1886 PE=4 SV=1	VarG	1136.4757ns
prot0402	A0A3B6AWA4;A0A2X0SG57	tr|A0A3B6AWA4|A0A3B6AWA4_WHEAT Phytocyanin domain-containing protein OS=Triticum aestivum OX=4565 PE=4 SV=1;tr|A0A2X0SG57|A0A2X0SG57_WHEAT Phytocyanin domain-containing protein OS=Triticum aestivum OX=4565 GN=CAMPLR22A2D_LOCUS1886 PE=4 SV=1	VarLoc	5720.2682**
prot0402	A0A3B6AWA4;A0A2X0SG57	tr|A0A3B6AWA4|A0A3B6AWA4_WHEAT Phytocyanin domain-containing protein OS=Triticum aestivum OX=4565 PE=4 SV=1;tr|A0A2X0SG57|A0A2X0SG57_WHEAT Phytocyanin domain-containing protein OS=Triticum aestivum OX=4565 GN=CAMPLR22A2D_LOCUS1886 PE=4 SV=1	VarR	1153.44
prot0405	A0A3B6C6U3;A0A341Q6B8;A0A3B6C964;A0A2X0SIM8	tr|A0A3B6C6U3|A0A3B6C6U3_WHEAT Cytochrome b-c1 complex subunit Rieske, mitochondrial OS=Triticum aestivum OX=4565 PE=4 SV=1;tr|A0A341Q6B8|A0A341Q6B8_WHEAT Cytochrome b-c1 complex subunit Rieske, mitochondrial OS=Triticum aestivum OX=4565 PE=4 SV=1;tr|A0A3B	VarG	7431.8229ns
prot0405	A0A3B6C6U3;A0A341Q6B8;A0A3B6C964;A0A2X0SIM8	tr|A0A3B6C6U3|A0A3B6C6U3_WHEAT Cytochrome b-c1 complex subunit Rieske, mitochondrial OS=Triticum aestivum OX=4565 PE=4 SV=1;tr|A0A341Q6B8|A0A341Q6B8_WHEAT Cytochrome b-c1 complex subunit Rieske, mitochondrial OS=Triticum aestivum OX=4565 PE=4 SV=1;tr|A0A3B	VarLoc	304.3755ns
prot0405	A0A3B6C6U3;A0A341Q6B8;A0A3B6C964;A0A2X0SIM8	tr|A0A3B6C6U3|A0A3B6C6U3_WHEAT Cytochrome b-c1 complex subunit Rieske, mitochondrial OS=Triticum aestivum OX=4565 PE=4 SV=1;tr|A0A341Q6B8|A0A341Q6B8_WHEAT Cytochrome b-c1 complex subunit Rieske, mitochondrial OS=Triticum aestivum OX=4565 PE=4 SV=1;tr|A0A3B	VarR	0.1283
prot0412	A0A3B6C6P4;A0A3B6AZG4;A0A2X0TM85;A0A3B6C909;A0A3B6DDP3	tr|A0A3B6C6P4|A0A3B6C6P4_WHEAT Transket_pyr domain-containing protein OS=Triticum aestivum OX=4565 PE=4 SV=1;tr|A0A3B6AZG4|A0A3B6AZG4_WHEAT Transket_pyr domain-containing protein OS=Triticum aestivum OX=4565 PE=4 SV=1;tr|A0A2X0TM85|A0A2X0TM85_WHEAT Transke	VarG	228.8075ns
prot0412	A0A3B6C6P4;A0A3B6AZG4;A0A2X0TM85;A0A3B6C909;A0A3B6DDP3	tr|A0A3B6C6P4|A0A3B6C6P4_WHEAT Transket_pyr domain-containing protein OS=Triticum aestivum OX=4565 PE=4 SV=1;tr|A0A3B6AZG4|A0A3B6AZG4_WHEAT Transket_pyr domain-containing protein OS=Triticum aestivum OX=4565 PE=4 SV=1;tr|A0A2X0TM85|A0A2X0TM85_WHEAT Transke	VarLoc	0.0004ns
prot0412	A0A3B6C6P4;A0A3B6AZG4;A0A2X0TM85;A0A3B6C909;A0A3B6DDP3	tr|A0A3B6C6P4|A0A3B6C6P4_WHEAT Transket_pyr domain-containing protein OS=Triticum aestivum OX=4565 PE=4 SV=1;tr|A0A3B6AZG4|A0A3B6AZG4_WHEAT Transket_pyr domain-containing protein OS=Triticum aestivum OX=4565 PE=4 SV=1;tr|A0A2X0TM85|A0A2X0TM85_WHEAT Transke	VarR	4063.06
prot0419	A0A2X0TY93	tr|A0A2X0TY93|A0A2X0TY93_WHEAT Glutaredoxin domain-containing protein OS=Triticum aestivum OX=4565 GN=CAMPLR22A2D_LOCUS3646 PE=4 SV=1	VarG	140182.9125ns
prot0419	A0A2X0TY93	tr|A0A2X0TY93|A0A2X0TY93_WHEAT Glutaredoxin domain-containing protein OS=Triticum aestivum OX=4565 GN=CAMPLR22A2D_LOCUS3646 PE=4 SV=1	VarLoc	4523.1433ns
prot0419	A0A2X0TY93	tr|A0A2X0TY93|A0A2X0TY93_WHEAT Glutaredoxin domain-containing protein OS=Triticum aestivum OX=4565 GN=CAMPLR22A2D_LOCUS3646 PE=4 SV=1	VarR	246160
prot0422	A0A341P0J7;A0A3B5XW22	tr|A0A341P0J7|A0A341P0J7_WHEAT Ribosomal_L18e/L15P domain-containing protein OS=Triticum aestivum OX=4565 PE=4 SV=1;tr|A0A3B5XW22|A0A3B5XW22_WHEAT Ribosomal_L18e/L15P domain-containing protein OS=Triticum aestivum OX=4565 PE=4 SV=1	VarG	10123.885**
prot0422	A0A341P0J7;A0A3B5XW22	tr|A0A341P0J7|A0A341P0J7_WHEAT Ribosomal_L18e/L15P domain-containing protein OS=Triticum aestivum OX=4565 PE=4 SV=1;tr|A0A3B5XW22|A0A3B5XW22_WHEAT Ribosomal_L18e/L15P domain-containing protein OS=Triticum aestivum OX=4565 PE=4 SV=1	VarLoc	8944.2108**
prot0422	A0A341P0J7;A0A3B5XW22	tr|A0A341P0J7|A0A341P0J7_WHEAT Ribosomal_L18e/L15P domain-containing protein OS=Triticum aestivum OX=4565 PE=4 SV=1;tr|A0A3B5XW22|A0A3B5XW22_WHEAT Ribosomal_L18e/L15P domain-containing protein OS=Triticum aestivum OX=4565 PE=4 SV=1	VarR	7197.53
prot0424	A0A341P3K0;A0A3B5YY59;A0A341P4T8;A0A3B5Y1J5;A0A3B5Y0W7;A0A3B5Y0E6	tr|A0A341P3K0|A0A341P3K0_WHEAT Importin N-terminal domain-containing protein OS=Triticum aestivum OX=4565 PE=4 SV=1;tr|A0A3B5YY59|A0A3B5YY59_WHEAT Importin N-terminal domain-containing protein OS=Triticum aestivum OX=4565 PE=4 SV=1;tr|A0A341P4T8|A0A341P4T8	VarG	1330.1996ns
prot0424	A0A341P3K0;A0A3B5YY59;A0A341P4T8;A0A3B5Y1J5;A0A3B5Y0W7;A0A3B5Y0E6	tr|A0A341P3K0|A0A341P3K0_WHEAT Importin N-terminal domain-containing protein OS=Triticum aestivum OX=4565 PE=4 SV=1;tr|A0A3B5YY59|A0A3B5YY59_WHEAT Importin N-terminal domain-containing protein OS=Triticum aestivum OX=4565 PE=4 SV=1;tr|A0A341P4T8|A0A341P4T8	VarLoc	0.0007ns
prot0424	A0A341P3K0;A0A3B5YY59;A0A341P4T8;A0A3B5Y1J5;A0A3B5Y0W7;A0A3B5Y0E6	tr|A0A341P3K0|A0A341P3K0_WHEAT Importin N-terminal domain-containing protein OS=Triticum aestivum OX=4565 PE=4 SV=1;tr|A0A3B5YY59|A0A3B5YY59_WHEAT Importin N-terminal domain-containing protein OS=Triticum aestivum OX=4565 PE=4 SV=1;tr|A0A341P4T8|A0A341P4T8	VarR	6810.97
prot0425	W5ACP2;Q6QAX7;A0A341P3U8	tr|W5ACP2|W5ACP2_WHEAT BOWMAN_BIRK domain-containing protein OS=Triticum aestivum OX=4565 PE=4 SV=1;tr|Q6QAX7|Q6QAX7_WHEAT BOWMAN_BIRK domain-containing protein OS=Triticum aestivum OX=4565 GN=wrsi5-1 PE=2 SV=2;tr|A0A341P3U8|A0A341P3U8_WHEAT BOWMAN_BIRK do	VarG	117285.734ns
prot0425	W5ACP2;Q6QAX7;A0A341P3U8	tr|W5ACP2|W5ACP2_WHEAT BOWMAN_BIRK domain-containing protein OS=Triticum aestivum OX=4565 PE=4 SV=1;tr|Q6QAX7|Q6QAX7_WHEAT BOWMAN_BIRK domain-containing protein OS=Triticum aestivum OX=4565 GN=wrsi5-1 PE=2 SV=2;tr|A0A341P3U8|A0A341P3U8_WHEAT BOWMAN_BIRK do	VarLoc	92956.9182ns
prot0425	W5ACP2;Q6QAX7;A0A341P3U8	tr|W5ACP2|W5ACP2_WHEAT BOWMAN_BIRK domain-containing protein OS=Triticum aestivum OX=4565 PE=4 SV=1;tr|Q6QAX7|Q6QAX7_WHEAT BOWMAN_BIRK domain-containing protein OS=Triticum aestivum OX=4565 GN=wrsi5-1 PE=2 SV=2;tr|A0A341P3U8|A0A341P3U8_WHEAT BOWMAN_BIRK do	VarR	608929
prot0426	A0A341PIP8;A0A3B5ZR93	tr|A0A341PIP8|A0A341PIP8_WHEAT Uncharacterized protein OS=Triticum aestivum OX=4565 PE=3 SV=1;tr|A0A3B5ZR93|A0A3B5ZR93_WHEAT Uncharacterized protein OS=Triticum aestivum OX=4565 PE=3 SV=1	VarG	642.7722ns
prot0426	A0A341PIP8;A0A3B5ZR93	tr|A0A341PIP8|A0A341PIP8_WHEAT Uncharacterized protein OS=Triticum aestivum OX=4565 PE=3 SV=1;tr|A0A3B5ZR93|A0A3B5ZR93_WHEAT Uncharacterized protein OS=Triticum aestivum OX=4565 PE=3 SV=1	VarLoc	567.322ns
prot0426	A0A341PIP8;A0A3B5ZR93	tr|A0A341PIP8|A0A341PIP8_WHEAT Uncharacterized protein OS=Triticum aestivum OX=4565 PE=3 SV=1;tr|A0A3B5ZR93|A0A3B5ZR93_WHEAT Uncharacterized protein OS=Triticum aestivum OX=4565 PE=3 SV=1	VarR	513.267
prot0428	A0A3B6IPY6;A0A3B6HSE8;A0A3B5Z3X0;A0A3B5YYT9;A0A3B5XYE3;A0A341PW24;Q36813;A0A3B6JGW4;A0A3B6ELX9;A0A3B6TCX6;A0A3B6RMX1;A0A3B6RSC2;A0A341S8A4;A0A3B6H3C1;A0A3B6FIJ1;A0A3B6ITE8;A0A3B6QCQ1	tr|A0A3B6IPY6|A0A3B6IPY6_WHEAT Complex1_49kDa domain-containing protein OS=Triticum aestivum OX=4565 PE=4 SV=1;tr|A0A3B6HSE8|A0A3B6HSE8_WHEAT Complex1_49kDa domain-containing protein OS=Triticum aestivum OX=4565 PE=4 SV=1;tr|A0A3B5Z3X0|A0A3B5Z3X0_WHEAT Com	VarG	0.0014ns
prot0428	A0A3B6IPY6;A0A3B6HSE8;A0A3B5Z3X0;A0A3B5YYT9;A0A3B5XYE3;A0A341PW24;Q36813;A0A3B6JGW4;A0A3B6ELX9;A0A3B6TCX6;A0A3B6RMX1;A0A3B6RSC2;A0A341S8A4;A0A3B6H3C1;A0A3B6FIJ1;A0A3B6ITE8;A0A3B6QCQ1	tr|A0A3B6IPY6|A0A3B6IPY6_WHEAT Complex1_49kDa domain-containing protein OS=Triticum aestivum OX=4565 PE=4 SV=1;tr|A0A3B6HSE8|A0A3B6HSE8_WHEAT Complex1_49kDa domain-containing protein OS=Triticum aestivum OX=4565 PE=4 SV=1;tr|A0A3B5Z3X0|A0A3B5Z3X0_WHEAT Com	VarLoc	34.2108ns
prot0428	A0A3B6IPY6;A0A3B6HSE8;A0A3B5Z3X0;A0A3B5YYT9;A0A3B5XYE3;A0A341PW24;Q36813;A0A3B6JGW4;A0A3B6ELX9;A0A3B6TCX6;A0A3B6RMX1;A0A3B6RSC2;A0A341S8A4;A0A3B6H3C1;A0A3B6FIJ1;A0A3B6ITE8;A0A3B6QCQ1	tr|A0A3B6IPY6|A0A3B6IPY6_WHEAT Complex1_49kDa domain-containing protein OS=Triticum aestivum OX=4565 PE=4 SV=1;tr|A0A3B6HSE8|A0A3B6HSE8_WHEAT Complex1_49kDa domain-containing protein OS=Triticum aestivum OX=4565 PE=4 SV=1;tr|A0A3B5Z3X0|A0A3B5Z3X0_WHEAT Com	VarR	872.73
prot0431	D8L9P6;A0A3B6A2B9;A0A341T1J6;A0A3B5Z3S2;A0A3B6TM37	tr|D8L9P6|D8L9P6_WHEAT 60S ribosomal protein L37a, expressed OS=Triticum aestivum OX=4565 GN=TAA_ctg0616b.00240.1 PE=1 SV=1;tr|A0A3B6A2B9|A0A3B6A2B9_WHEAT Uncharacterized protein OS=Triticum aestivum OX=4565 PE=3 SV=1;tr|A0A341T1J6|A0A341T1J6_WHEAT Unchara	VarG	370.2367ns
prot0431	D8L9P6;A0A3B6A2B9;A0A341T1J6;A0A3B5Z3S2;A0A3B6TM37	tr|D8L9P6|D8L9P6_WHEAT 60S ribosomal protein L37a, expressed OS=Triticum aestivum OX=4565 GN=TAA_ctg0616b.00240.1 PE=1 SV=1;tr|A0A3B6A2B9|A0A3B6A2B9_WHEAT Uncharacterized protein OS=Triticum aestivum OX=4565 PE=3 SV=1;tr|A0A341T1J6|A0A341T1J6_WHEAT Unchara	VarLoc	2177.0932**
prot0431	D8L9P6;A0A3B6A2B9;A0A341T1J6;A0A3B5Z3S2;A0A3B6TM37	tr|D8L9P6|D8L9P6_WHEAT 60S ribosomal protein L37a, expressed OS=Triticum aestivum OX=4565 GN=TAA_ctg0616b.00240.1 PE=1 SV=1;tr|A0A3B6A2B9|A0A3B6A2B9_WHEAT Uncharacterized protein OS=Triticum aestivum OX=4565 PE=3 SV=1;tr|A0A341T1J6|A0A341T1J6_WHEAT Unchara	VarR	2354.66
prot0433	A0A341UGW3;A0A3B6HUI5;A0A341TZI3;A0A3B6HSA1	tr|A0A341UGW3|A0A341UGW3_WHEAT W2 domain-containing protein OS=Triticum aestivum OX=4565 PE=4 SV=1;tr|A0A3B6HUI5|A0A3B6HUI5_WHEAT W2 domain-containing protein OS=Triticum aestivum OX=4565 PE=4 SV=1;tr|A0A341TZI3|A0A341TZI3_WHEAT W2 domain-containing protei	VarG	280.9592ns
prot0433	A0A341UGW3;A0A3B6HUI5;A0A341TZI3;A0A3B6HSA1	tr|A0A341UGW3|A0A341UGW3_WHEAT W2 domain-containing protein OS=Triticum aestivum OX=4565 PE=4 SV=1;tr|A0A3B6HUI5|A0A3B6HUI5_WHEAT W2 domain-containing protein OS=Triticum aestivum OX=4565 PE=4 SV=1;tr|A0A341TZI3|A0A341TZI3_WHEAT W2 domain-containing protei	VarLoc	0.0022ns
prot0433	A0A341UGW3;A0A3B6HUI5;A0A341TZI3;A0A3B6HSA1	tr|A0A341UGW3|A0A341UGW3_WHEAT W2 domain-containing protein OS=Triticum aestivum OX=4565 PE=4 SV=1;tr|A0A3B6HUI5|A0A3B6HUI5_WHEAT W2 domain-containing protein OS=Triticum aestivum OX=4565 PE=4 SV=1;tr|A0A341TZI3|A0A341TZI3_WHEAT W2 domain-containing protei	VarR	1377.53
prot0435	A0A341UJ68;A0A341U4I1	tr|A0A341UJ68|A0A341UJ68_WHEAT Protein transport protein SEC23 OS=Triticum aestivum OX=4565 PE=3 SV=1;tr|A0A341U4I1|A0A341U4I1_WHEAT Protein transport protein SEC23 OS=Triticum aestivum OX=4565 PE=3 SV=1	VarG	1053.1892ns
prot0435	A0A341UJ68;A0A341U4I1	tr|A0A341UJ68|A0A341UJ68_WHEAT Protein transport protein SEC23 OS=Triticum aestivum OX=4565 PE=3 SV=1;tr|A0A341U4I1|A0A341U4I1_WHEAT Protein transport protein SEC23 OS=Triticum aestivum OX=4565 PE=3 SV=1	VarLoc	0.0104ns
prot0435	A0A341UJ68;A0A341U4I1	tr|A0A341UJ68|A0A341UJ68_WHEAT Protein transport protein SEC23 OS=Triticum aestivum OX=4565 PE=3 SV=1;tr|A0A341U4I1|A0A341U4I1_WHEAT Protein transport protein SEC23 OS=Triticum aestivum OX=4565 PE=3 SV=1	VarR	6470.66
prot0438	A0A3B6QH30;A0A341X0W9;A0A3B6PNZ9	tr|A0A3B6QH30|A0A3B6QH30_WHEAT Usp domain-containing protein OS=Triticum aestivum OX=4565 PE=4 SV=1;tr|A0A341X0W9|A0A341X0W9_WHEAT Usp domain-containing protein OS=Triticum aestivum OX=4565 PE=4 SV=1;tr|A0A3B6PNZ9|A0A3B6PNZ9_WHEAT Usp domain-containing pro	VarG	50.3731ns
prot0438	A0A3B6QH30;A0A341X0W9;A0A3B6PNZ9	tr|A0A3B6QH30|A0A3B6QH30_WHEAT Usp domain-containing protein OS=Triticum aestivum OX=4565 PE=4 SV=1;tr|A0A341X0W9|A0A341X0W9_WHEAT Usp domain-containing protein OS=Triticum aestivum OX=4565 PE=4 SV=1;tr|A0A3B6PNZ9|A0A3B6PNZ9_WHEAT Usp domain-containing pro	VarLoc	0.0001ns
prot0438	A0A3B6QH30;A0A341X0W9;A0A3B6PNZ9	tr|A0A3B6QH30|A0A3B6QH30_WHEAT Usp domain-containing protein OS=Triticum aestivum OX=4565 PE=4 SV=1;tr|A0A341X0W9|A0A341X0W9_WHEAT Usp domain-containing protein OS=Triticum aestivum OX=4565 PE=4 SV=1;tr|A0A3B6PNZ9|A0A3B6PNZ9_WHEAT Usp domain-containing pro	VarR	322.252
prot0442	A0A341Y4U2;A0A3B6RR24;A0A3B6TQT6	tr|A0A341Y4U2|A0A341Y4U2_WHEAT Uncharacterized protein OS=Triticum aestivum OX=4565 PE=3 SV=1;tr|A0A3B6RR24|A0A3B6RR24_WHEAT Uncharacterized protein OS=Triticum aestivum OX=4565 PE=4 SV=1;tr|A0A3B6TQT6|A0A3B6TQT6_WHEAT Uncharacterized protein OS=Triticum a	VarG	8901.6671ns
prot0442	A0A341Y4U2;A0A3B6RR24;A0A3B6TQT6	tr|A0A341Y4U2|A0A341Y4U2_WHEAT Uncharacterized protein OS=Triticum aestivum OX=4565 PE=3 SV=1;tr|A0A3B6RR24|A0A3B6RR24_WHEAT Uncharacterized protein OS=Triticum aestivum OX=4565 PE=4 SV=1;tr|A0A3B6TQT6|A0A3B6TQT6_WHEAT Uncharacterized protein OS=Triticum a	VarLoc	3778.558ns
prot0442	A0A341Y4U2;A0A3B6RR24;A0A3B6TQT6	tr|A0A341Y4U2|A0A341Y4U2_WHEAT Uncharacterized protein OS=Triticum aestivum OX=4565 PE=3 SV=1;tr|A0A3B6RR24|A0A3B6RR24_WHEAT Uncharacterized protein OS=Triticum aestivum OX=4565 PE=4 SV=1;tr|A0A3B6TQT6|A0A3B6TQT6_WHEAT Uncharacterized protein OS=Triticum a	VarR	21675.8
prot0443	A0A341YDG0	tr|A0A341YDG0|A0A341YDG0_WHEAT NTF2 domain-containing protein OS=Triticum aestivum OX=4565 PE=4 SV=1	VarG	0.0218ns
prot0443	A0A341YDG0	tr|A0A341YDG0|A0A341YDG0_WHEAT NTF2 domain-containing protein OS=Triticum aestivum OX=4565 PE=4 SV=1	VarLoc	5014.1239ns
prot0443	A0A341YDG0	tr|A0A341YDG0|A0A341YDG0_WHEAT NTF2 domain-containing protein OS=Triticum aestivum OX=4565 PE=4 SV=1	VarR	38506.2
prot0446	A0A3B6RH41;A0A341YYL5;A0A3B6TKY6;A0A3B6SEC0;A0A3B6RKB9	tr|A0A3B6RH41|A0A3B6RH41_WHEAT Succinate dehydrogenase [ubiquinone] iron-sulfur subunit, mitochondrial OS=Triticum aestivum OX=4565 PE=3 SV=1;tr|A0A341YYL5|A0A341YYL5_WHEAT Succinate dehydrogenase [ubiquinone] iron-sulfur subunit, mitochondrial OS=Triticum	VarG	1831.0739*
prot0446	A0A3B6RH41;A0A341YYL5;A0A3B6TKY6;A0A3B6SEC0;A0A3B6RKB9	tr|A0A3B6RH41|A0A3B6RH41_WHEAT Succinate dehydrogenase [ubiquinone] iron-sulfur subunit, mitochondrial OS=Triticum aestivum OX=4565 PE=3 SV=1;tr|A0A341YYL5|A0A341YYL5_WHEAT Succinate dehydrogenase [ubiquinone] iron-sulfur subunit, mitochondrial OS=Triticum	VarLoc	0.0009ns
prot0446	A0A3B6RH41;A0A341YYL5;A0A3B6TKY6;A0A3B6SEC0;A0A3B6RKB9	tr|A0A3B6RH41|A0A3B6RH41_WHEAT Succinate dehydrogenase [ubiquinone] iron-sulfur subunit, mitochondrial OS=Triticum aestivum OX=4565 PE=3 SV=1;tr|A0A341YYL5|A0A341YYL5_WHEAT Succinate dehydrogenase [ubiquinone] iron-sulfur subunit, mitochondrial OS=Triticum	VarR	592.859
prot0447	A0A341Z185;A0A3B6RHU9	tr|A0A341Z185|A0A341Z185_WHEAT HMA domain-containing protein OS=Triticum aestivum OX=4565 PE=4 SV=1;tr|A0A3B6RHU9|A0A3B6RHU9_WHEAT HMA domain-containing protein OS=Triticum aestivum OX=4565 PE=4 SV=1	VarG	30311.9566ns
prot0447	A0A341Z185;A0A3B6RHU9	tr|A0A341Z185|A0A341Z185_WHEAT HMA domain-containing protein OS=Triticum aestivum OX=4565 PE=4 SV=1;tr|A0A3B6RHU9|A0A3B6RHU9_WHEAT HMA domain-containing protein OS=Triticum aestivum OX=4565 PE=4 SV=1	VarLoc	0.0697ns
prot0447	A0A341Z185;A0A3B6RHU9	tr|A0A341Z185|A0A341Z185_WHEAT HMA domain-containing protein OS=Triticum aestivum OX=4565 PE=4 SV=1;tr|A0A3B6RHU9|A0A3B6RHU9_WHEAT HMA domain-containing protein OS=Triticum aestivum OX=4565 PE=4 SV=1	VarR	43575
prot0448	A0A341Z8D2	tr|A0A341Z8D2|A0A341Z8D2_WHEAT 4-hydroxy-4-methyl-2-oxoglutarate aldolase OS=Triticum aestivum OX=4565 PE=3 SV=1	VarG	0.0005ns
prot0448	A0A341Z8D2	tr|A0A341Z8D2|A0A341Z8D2_WHEAT 4-hydroxy-4-methyl-2-oxoglutarate aldolase OS=Triticum aestivum OX=4565 PE=3 SV=1	VarLoc	225.6416ns
prot0448	A0A341Z8D2	tr|A0A341Z8D2|A0A341Z8D2_WHEAT 4-hydroxy-4-methyl-2-oxoglutarate aldolase OS=Triticum aestivum OX=4565 PE=3 SV=1	VarR	4950.71
prot0453	A0A3B5XSU1	tr|A0A3B5XSU1|A0A3B5XSU1_WHEAT Uncharacterized protein OS=Triticum aestivum OX=4565 PE=4 SV=1	VarG	1414.7906ns
prot0453	A0A3B5XSU1	tr|A0A3B5XSU1|A0A3B5XSU1_WHEAT Uncharacterized protein OS=Triticum aestivum OX=4565 PE=4 SV=1	VarLoc	1947.4516ns
prot0453	A0A3B5XSU1	tr|A0A3B5XSU1|A0A3B5XSU1_WHEAT Uncharacterized protein OS=Triticum aestivum OX=4565 PE=4 SV=1	VarR	6917.31
prot0456	A0A3B5XSZ5;A0A3B5ZNM9;Q6XPZ6	tr|A0A3B5XSZ5|A0A3B5XSZ5_WHEAT Peptidyl-prolyl cis-trans isomerase OS=Triticum aestivum OX=4565 PE=3 SV=1;tr|A0A3B5ZNM9|A0A3B5ZNM9_WHEAT Peptidyl-prolyl cis-trans isomerase OS=Triticum aestivum OX=4565 PE=3 SV=1;tr|Q6XPZ6|Q6XPZ6_WHEAT Peptidyl-prolyl cis-t	VarG	3559.2508*
prot0456	A0A3B5XSZ5;A0A3B5ZNM9;Q6XPZ6	tr|A0A3B5XSZ5|A0A3B5XSZ5_WHEAT Peptidyl-prolyl cis-trans isomerase OS=Triticum aestivum OX=4565 PE=3 SV=1;tr|A0A3B5ZNM9|A0A3B5ZNM9_WHEAT Peptidyl-prolyl cis-trans isomerase OS=Triticum aestivum OX=4565 PE=3 SV=1;tr|Q6XPZ6|Q6XPZ6_WHEAT Peptidyl-prolyl cis-t	VarLoc	124.9951ns
prot0456	A0A3B5XSZ5;A0A3B5ZNM9;Q6XPZ6	tr|A0A3B5XSZ5|A0A3B5XSZ5_WHEAT Peptidyl-prolyl cis-trans isomerase OS=Triticum aestivum OX=4565 PE=3 SV=1;tr|A0A3B5ZNM9|A0A3B5ZNM9_WHEAT Peptidyl-prolyl cis-trans isomerase OS=Triticum aestivum OX=4565 PE=3 SV=1;tr|Q6XPZ6|Q6XPZ6_WHEAT Peptidyl-prolyl cis-t	VarR	200.538
prot0458	A0A3B5XT99	tr|A0A3B5XT99|A0A3B5XT99_WHEAT AAI domain-containing protein OS=Triticum aestivum OX=4565 PE=4 SV=1	VarG	5530583.3607ns
prot0458	A0A3B5XT99	tr|A0A3B5XT99|A0A3B5XT99_WHEAT AAI domain-containing protein OS=Triticum aestivum OX=4565 PE=4 SV=1	VarLoc	19362120.38ns
prot0458	A0A3B5XT99	tr|A0A3B5XT99|A0A3B5XT99_WHEAT AAI domain-containing protein OS=Triticum aestivum OX=4565 PE=4 SV=1	VarR	7.67694e+07
prot0459	A0A3B5XTA4	tr|A0A3B5XTA4|A0A3B5XTA4_WHEAT AAI domain-containing protein OS=Triticum aestivum OX=4565 PE=4 SV=1	VarG	10.0622ns
prot0459	A0A3B5XTA4	tr|A0A3B5XTA4|A0A3B5XTA4_WHEAT AAI domain-containing protein OS=Triticum aestivum OX=4565 PE=4 SV=1	VarLoc	19555260.6876ns
prot0459	A0A3B5XTA4	tr|A0A3B5XTA4|A0A3B5XTA4_WHEAT AAI domain-containing protein OS=Triticum aestivum OX=4565 PE=4 SV=1	VarR	5.40339e+07
prot0461	A0A3B5XTY5	tr|A0A3B5XTY5|A0A3B5XTY5_WHEAT Uncharacterized protein OS=Triticum aestivum OX=4565 PE=4 SV=1	VarG	0.0081ns
prot0461	A0A3B5XTY5	tr|A0A3B5XTY5|A0A3B5XTY5_WHEAT Uncharacterized protein OS=Triticum aestivum OX=4565 PE=4 SV=1	VarLoc	0.0005ns
prot0461	A0A3B5XTY5	tr|A0A3B5XTY5|A0A3B5XTY5_WHEAT Uncharacterized protein OS=Triticum aestivum OX=4565 PE=4 SV=1	VarR	5081.8
prot0462	A0A3B5XU15	tr|A0A3B5XU15|A0A3B5XU15_WHEAT Uncharacterized protein OS=Triticum aestivum OX=4565 PE=4 SV=1	VarG	11138.0637ns
prot0462	A0A3B5XU15	tr|A0A3B5XU15|A0A3B5XU15_WHEAT Uncharacterized protein OS=Triticum aestivum OX=4565 PE=4 SV=1	VarLoc	12775.3206ns
prot0462	A0A3B5XU15	tr|A0A3B5XU15|A0A3B5XU15_WHEAT Uncharacterized protein OS=Triticum aestivum OX=4565 PE=4 SV=1	VarR	36770.7
prot0463	A0A3B5ZPS2;A0A3B5XU58;A0A3B5YRG0	tr|A0A3B5ZPS2|A0A3B5ZPS2_WHEAT Beta-hexosaminidase OS=Triticum aestivum OX=4565 PE=3 SV=1;tr|A0A3B5XU58|A0A3B5XU58_WHEAT Beta-hexosaminidase OS=Triticum aestivum OX=4565 PE=3 SV=1;tr|A0A3B5YRG0|A0A3B5YRG0_WHEAT Beta-hexosaminidase OS=Triticum aestivum OX=4	VarG	0.0015ns
prot0463	A0A3B5ZPS2;A0A3B5XU58;A0A3B5YRG0	tr|A0A3B5ZPS2|A0A3B5ZPS2_WHEAT Beta-hexosaminidase OS=Triticum aestivum OX=4565 PE=3 SV=1;tr|A0A3B5XU58|A0A3B5XU58_WHEAT Beta-hexosaminidase OS=Triticum aestivum OX=4565 PE=3 SV=1;tr|A0A3B5YRG0|A0A3B5YRG0_WHEAT Beta-hexosaminidase OS=Triticum aestivum OX=4	VarLoc	0.0011ns
prot0463	A0A3B5ZPS2;A0A3B5XU58;A0A3B5YRG0	tr|A0A3B5ZPS2|A0A3B5ZPS2_WHEAT Beta-hexosaminidase OS=Triticum aestivum OX=4565 PE=3 SV=1;tr|A0A3B5XU58|A0A3B5XU58_WHEAT Beta-hexosaminidase OS=Triticum aestivum OX=4565 PE=3 SV=1;tr|A0A3B5YRG0|A0A3B5YRG0_WHEAT Beta-hexosaminidase OS=Triticum aestivum OX=4	VarR	3267.23
prot0466	A0A3B5XUE9	tr|A0A3B5XUE9|A0A3B5XUE9_WHEAT Knot1 domain-containing protein OS=Triticum aestivum OX=4565 PE=3 SV=1	VarG	0.0062ns
prot0466	A0A3B5XUE9	tr|A0A3B5XUE9|A0A3B5XUE9_WHEAT Knot1 domain-containing protein OS=Triticum aestivum OX=4565 PE=3 SV=1	VarLoc	81594.1115*
prot0466	A0A3B5XUE9	tr|A0A3B5XUE9|A0A3B5XUE9_WHEAT Knot1 domain-containing protein OS=Triticum aestivum OX=4565 PE=3 SV=1	VarR	7167.9
prot0474	A0A3B5ZQV4;A0A3B5YSM9;A0A3B5XV16;A0A3B5ZP46;A0A3B5XUU0;A0A3B5YTF9	tr|A0A3B5ZQV4|A0A3B5ZQV4_WHEAT Uncharacterized protein OS=Triticum aestivum OX=4565 PE=3 SV=1;tr|A0A3B5YSM9|A0A3B5YSM9_WHEAT Uncharacterized protein OS=Triticum aestivum OX=4565 PE=3 SV=1;tr|A0A3B5XV16|A0A3B5XV16_WHEAT Uncharacterized protein OS=Triticum a	VarG	499.1529ns
prot0474	A0A3B5ZQV4;A0A3B5YSM9;A0A3B5XV16;A0A3B5ZP46;A0A3B5XUU0;A0A3B5YTF9	tr|A0A3B5ZQV4|A0A3B5ZQV4_WHEAT Uncharacterized protein OS=Triticum aestivum OX=4565 PE=3 SV=1;tr|A0A3B5YSM9|A0A3B5YSM9_WHEAT Uncharacterized protein OS=Triticum aestivum OX=4565 PE=3 SV=1;tr|A0A3B5XV16|A0A3B5XV16_WHEAT Uncharacterized protein OS=Triticum a	VarLoc	9.3054ns
prot0474	A0A3B5ZQV4;A0A3B5YSM9;A0A3B5XV16;A0A3B5ZP46;A0A3B5XUU0;A0A3B5YTF9	tr|A0A3B5ZQV4|A0A3B5ZQV4_WHEAT Uncharacterized protein OS=Triticum aestivum OX=4565 PE=3 SV=1;tr|A0A3B5YSM9|A0A3B5YSM9_WHEAT Uncharacterized protein OS=Triticum aestivum OX=4565 PE=3 SV=1;tr|A0A3B5XV16|A0A3B5XV16_WHEAT Uncharacterized protein OS=Triticum a	VarR	0.0009
prot0476	A0A3B5XV32	tr|A0A3B5XV32|A0A3B5XV32_WHEAT Uncharacterized protein OS=Triticum aestivum OX=4565 PE=4 SV=1	VarG	11073462.6788ns
prot0476	A0A3B5XV32	tr|A0A3B5XV32|A0A3B5XV32_WHEAT Uncharacterized protein OS=Triticum aestivum OX=4565 PE=4 SV=1	VarLoc	48476002.4549**
prot0476	A0A3B5XV32	tr|A0A3B5XV32|A0A3B5XV32_WHEAT Uncharacterized protein OS=Triticum aestivum OX=4565 PE=4 SV=1	VarR	9.21711e+07
prot0477	P02276;A0A3B5ZPX9;A0A3B5XV63;A0A3B5YR45	sp|P02276|H2A2_WHEAT Histone H2A.2.1 OS=Triticum aestivum OX=4565 PE=1 SV=1;tr|A0A3B5ZPX9|A0A3B5ZPX9_WHEAT Histone H2A OS=Triticum aestivum OX=4565 PE=3 SV=1;tr|A0A3B5XV63|A0A3B5XV63_WHEAT Histone H2A OS=Triticum aestivum OX=4565 PE=3 SV=1;tr|A0A3B5YR45|A0	VarG	4287.811ns
prot0477	P02276;A0A3B5ZPX9;A0A3B5XV63;A0A3B5YR45	sp|P02276|H2A2_WHEAT Histone H2A.2.1 OS=Triticum aestivum OX=4565 PE=1 SV=1;tr|A0A3B5ZPX9|A0A3B5ZPX9_WHEAT Histone H2A OS=Triticum aestivum OX=4565 PE=3 SV=1;tr|A0A3B5XV63|A0A3B5XV63_WHEAT Histone H2A OS=Triticum aestivum OX=4565 PE=3 SV=1;tr|A0A3B5YR45|A0	VarLoc	0.007ns
prot0477	P02276;A0A3B5ZPX9;A0A3B5XV63;A0A3B5YR45	sp|P02276|H2A2_WHEAT Histone H2A.2.1 OS=Triticum aestivum OX=4565 PE=1 SV=1;tr|A0A3B5ZPX9|A0A3B5ZPX9_WHEAT Histone H2A OS=Triticum aestivum OX=4565 PE=3 SV=1;tr|A0A3B5XV63|A0A3B5XV63_WHEAT Histone H2A OS=Triticum aestivum OX=4565 PE=3 SV=1;tr|A0A3B5YR45|A0	VarR	13896.8
prot0478	A0A3B5XV82;A0A3B5YU15;A0A3B5YTU4	tr|A0A3B5XV82|A0A3B5XV82_WHEAT Uncharacterized protein OS=Triticum aestivum OX=4565 PE=3 SV=1;tr|A0A3B5YU15|A0A3B5YU15_WHEAT Uncharacterized protein OS=Triticum aestivum OX=4565 PE=3 SV=1;tr|A0A3B5YTU4|A0A3B5YTU4_WHEAT Uncharacterized protein OS=Triticum a	VarG	6154.1882ns
prot0478	A0A3B5XV82;A0A3B5YU15;A0A3B5YTU4	tr|A0A3B5XV82|A0A3B5XV82_WHEAT Uncharacterized protein OS=Triticum aestivum OX=4565 PE=3 SV=1;tr|A0A3B5YU15|A0A3B5YU15_WHEAT Uncharacterized protein OS=Triticum aestivum OX=4565 PE=3 SV=1;tr|A0A3B5YTU4|A0A3B5YTU4_WHEAT Uncharacterized protein OS=Triticum a	VarLoc	9869.7823*
prot0478	A0A3B5XV82;A0A3B5YU15;A0A3B5YTU4	tr|A0A3B5XV82|A0A3B5XV82_WHEAT Uncharacterized protein OS=Triticum aestivum OX=4565 PE=3 SV=1;tr|A0A3B5YU15|A0A3B5YU15_WHEAT Uncharacterized protein OS=Triticum aestivum OX=4565 PE=3 SV=1;tr|A0A3B5YTU4|A0A3B5YTU4_WHEAT Uncharacterized protein OS=Triticum a	VarR	17558.9
prot0480	A0A3B5XVD9	tr|A0A3B5XVD9|A0A3B5XVD9_WHEAT Uncharacterized protein OS=Triticum aestivum OX=4565 PE=3 SV=1	VarG	5217258.6705ns
prot0480	A0A3B5XVD9	tr|A0A3B5XVD9|A0A3B5XVD9_WHEAT Uncharacterized protein OS=Triticum aestivum OX=4565 PE=3 SV=1	VarLoc	568886.7629ns
prot0480	A0A3B5XVD9	tr|A0A3B5XVD9|A0A3B5XVD9_WHEAT Uncharacterized protein OS=Triticum aestivum OX=4565 PE=3 SV=1	VarR	7.50594e+06
prot0482	A0A3B5XVF6	tr|A0A3B5XVF6|A0A3B5XVF6_WHEAT Aminotran_1_2 domain-containing protein OS=Triticum aestivum OX=4565 PE=4 SV=1	VarG	10632.1366ns
prot0482	A0A3B5XVF6	tr|A0A3B5XVF6|A0A3B5XVF6_WHEAT Aminotran_1_2 domain-containing protein OS=Triticum aestivum OX=4565 PE=4 SV=1	VarLoc	209.3966ns
prot0482	A0A3B5XVF6	tr|A0A3B5XVF6|A0A3B5XVF6_WHEAT Aminotran_1_2 domain-containing protein OS=Triticum aestivum OX=4565 PE=4 SV=1	VarR	6845.4
prot0484	A0A3B5XVN6;A0A3B5XVG1	tr|A0A3B5XVN6|A0A3B5XVN6_WHEAT Carboxypeptidase OS=Triticum aestivum OX=4565 PE=3 SV=1;tr|A0A3B5XVG1|A0A3B5XVG1_WHEAT Carboxypeptidase OS=Triticum aestivum OX=4565 PE=3 SV=1	VarG	0.0048ns
prot0484	A0A3B5XVN6;A0A3B5XVG1	tr|A0A3B5XVN6|A0A3B5XVN6_WHEAT Carboxypeptidase OS=Triticum aestivum OX=4565 PE=3 SV=1;tr|A0A3B5XVG1|A0A3B5XVG1_WHEAT Carboxypeptidase OS=Triticum aestivum OX=4565 PE=3 SV=1	VarLoc	0.0047ns
prot0484	A0A3B5XVN6;A0A3B5XVG1	tr|A0A3B5XVN6|A0A3B5XVN6_WHEAT Carboxypeptidase OS=Triticum aestivum OX=4565 PE=3 SV=1;tr|A0A3B5XVG1|A0A3B5XVG1_WHEAT Carboxypeptidase OS=Triticum aestivum OX=4565 PE=3 SV=1	VarR	18113.7
prot0487	A0A3B5XVL2	tr|A0A3B5XVL2|A0A3B5XVL2_WHEAT Uncharacterized protein OS=Triticum aestivum OX=4565 PE=4 SV=1	VarG	10638.3529ns
prot0487	A0A3B5XVL2	tr|A0A3B5XVL2|A0A3B5XVL2_WHEAT Uncharacterized protein OS=Triticum aestivum OX=4565 PE=4 SV=1	VarLoc	57113.7245**
prot0487	A0A3B5XVL2	tr|A0A3B5XVL2|A0A3B5XVL2_WHEAT Uncharacterized protein OS=Triticum aestivum OX=4565 PE=4 SV=1	VarR	50244.6
prot0490	A0A3B5ZQ95;A0A3B5XVQ2;A0A3B5ZQ97;A0A3B5XVP1;A0A3B5YUV2;A0A3B5YTV1	tr|A0A3B5ZQ95|A0A3B5ZQ95_WHEAT Uncharacterized protein OS=Triticum aestivum OX=4565 PE=3 SV=1;tr|A0A3B5XVQ2|A0A3B5XVQ2_WHEAT Uncharacterized protein OS=Triticum aestivum OX=4565 PE=3 SV=1;tr|A0A3B5ZQ97|A0A3B5ZQ97_WHEAT Uncharacterized protein OS=Triticum a	VarG	0.002ns
prot0490	A0A3B5ZQ95;A0A3B5XVQ2;A0A3B5ZQ97;A0A3B5XVP1;A0A3B5YUV2;A0A3B5YTV1	tr|A0A3B5ZQ95|A0A3B5ZQ95_WHEAT Uncharacterized protein OS=Triticum aestivum OX=4565 PE=3 SV=1;tr|A0A3B5XVQ2|A0A3B5XVQ2_WHEAT Uncharacterized protein OS=Triticum aestivum OX=4565 PE=3 SV=1;tr|A0A3B5ZQ97|A0A3B5ZQ97_WHEAT Uncharacterized protein OS=Triticum a	VarLoc	112.7203ns
prot0490	A0A3B5ZQ95;A0A3B5XVQ2;A0A3B5ZQ97;A0A3B5XVP1;A0A3B5YUV2;A0A3B5YTV1	tr|A0A3B5ZQ95|A0A3B5ZQ95_WHEAT Uncharacterized protein OS=Triticum aestivum OX=4565 PE=3 SV=1;tr|A0A3B5XVQ2|A0A3B5XVQ2_WHEAT Uncharacterized protein OS=Triticum aestivum OX=4565 PE=3 SV=1;tr|A0A3B5ZQ97|A0A3B5ZQ97_WHEAT Uncharacterized protein OS=Triticum a	VarR	956.177
prot0495	A0A3B5XVW0;A0A3B5ZQF4;A0A3B5YV37	tr|A0A3B5XVW0|A0A3B5XVW0_WHEAT Nfu_N domain-containing protein OS=Triticum aestivum OX=4565 PE=4 SV=1;tr|A0A3B5ZQF4|A0A3B5ZQF4_WHEAT Nfu_N domain-containing protein OS=Triticum aestivum OX=4565 PE=4 SV=1;tr|A0A3B5YV37|A0A3B5YV37_WHEAT Nfu_N domain-containi	VarG	0.0001ns
prot0495	A0A3B5XVW0;A0A3B5ZQF4;A0A3B5YV37	tr|A0A3B5XVW0|A0A3B5XVW0_WHEAT Nfu_N domain-containing protein OS=Triticum aestivum OX=4565 PE=4 SV=1;tr|A0A3B5ZQF4|A0A3B5ZQF4_WHEAT Nfu_N domain-containing protein OS=Triticum aestivum OX=4565 PE=4 SV=1;tr|A0A3B5YV37|A0A3B5YV37_WHEAT Nfu_N domain-containi	VarLoc	0.0002ns
prot0495	A0A3B5XVW0;A0A3B5ZQF4;A0A3B5YV37	tr|A0A3B5XVW0|A0A3B5XVW0_WHEAT Nfu_N domain-containing protein OS=Triticum aestivum OX=4565 PE=4 SV=1;tr|A0A3B5ZQF4|A0A3B5ZQF4_WHEAT Nfu_N domain-containing protein OS=Triticum aestivum OX=4565 PE=4 SV=1;tr|A0A3B5YV37|A0A3B5YV37_WHEAT Nfu_N domain-containi	VarR	363.526
prot0498	A0A3B5XVY7;A0A3B5ZS26;A0A3B5ZQZ6;A0A3B5YTP4;A0A3B5XW88;A0A3B5XX71;A0A3B5ZQH0;A0A3B5ZS88	tr|A0A3B5XVY7|A0A3B5XVY7_WHEAT Dihydrolipoyl dehydrogenase OS=Triticum aestivum OX=4565 PE=3 SV=1;tr|A0A3B5ZS26|A0A3B5ZS26_WHEAT Dihydrolipoyl dehydrogenase OS=Triticum aestivum OX=4565 PE=3 SV=1;tr|A0A3B5ZQZ6|A0A3B5ZQZ6_WHEAT Dihydrolipoyl dehydrogenase O	VarG	992.8823ns
prot0498	A0A3B5XVY7;A0A3B5ZS26;A0A3B5ZQZ6;A0A3B5YTP4;A0A3B5XW88;A0A3B5XX71;A0A3B5ZQH0;A0A3B5ZS88	tr|A0A3B5XVY7|A0A3B5XVY7_WHEAT Dihydrolipoyl dehydrogenase OS=Triticum aestivum OX=4565 PE=3 SV=1;tr|A0A3B5ZS26|A0A3B5ZS26_WHEAT Dihydrolipoyl dehydrogenase OS=Triticum aestivum OX=4565 PE=3 SV=1;tr|A0A3B5ZQZ6|A0A3B5ZQZ6_WHEAT Dihydrolipoyl dehydrogenase O	VarLoc	473.9123ns
prot0498	A0A3B5XVY7;A0A3B5ZS26;A0A3B5ZQZ6;A0A3B5YTP4;A0A3B5XW88;A0A3B5XX71;A0A3B5ZQH0;A0A3B5ZS88	tr|A0A3B5XVY7|A0A3B5XVY7_WHEAT Dihydrolipoyl dehydrogenase OS=Triticum aestivum OX=4565 PE=3 SV=1;tr|A0A3B5ZS26|A0A3B5ZS26_WHEAT Dihydrolipoyl dehydrogenase OS=Triticum aestivum OX=4565 PE=3 SV=1;tr|A0A3B5ZQZ6|A0A3B5ZQZ6_WHEAT Dihydrolipoyl dehydrogenase O	VarR	3024.97
prot0499	A0A3B5XW30;A0A3B6LDF3	tr|A0A3B5XW30|A0A3B5XW30_WHEAT Alpha-galactosidase OS=Triticum aestivum OX=4565 PE=3 SV=1;tr|A0A3B6LDF3|A0A3B6LDF3_WHEAT Alpha-galactosidase OS=Triticum aestivum OX=4565 PE=3 SV=1	VarG	0.0067ns
prot0499	A0A3B5XW30;A0A3B6LDF3	tr|A0A3B5XW30|A0A3B5XW30_WHEAT Alpha-galactosidase OS=Triticum aestivum OX=4565 PE=3 SV=1;tr|A0A3B6LDF3|A0A3B6LDF3_WHEAT Alpha-galactosidase OS=Triticum aestivum OX=4565 PE=3 SV=1	VarLoc	0.0007ns
prot0499	A0A3B5XW30;A0A3B6LDF3	tr|A0A3B5XW30|A0A3B5XW30_WHEAT Alpha-galactosidase OS=Triticum aestivum OX=4565 PE=3 SV=1;tr|A0A3B6LDF3|A0A3B6LDF3_WHEAT Alpha-galactosidase OS=Triticum aestivum OX=4565 PE=3 SV=1	VarR	6496.48
prot0502	A0A3B5ZQ29;A0A3B5XWA7;A0A3B5YTL5	tr|A0A3B5ZQ29|A0A3B5ZQ29_WHEAT Uncharacterized protein OS=Triticum aestivum OX=4565 PE=3 SV=1;tr|A0A3B5XWA7|A0A3B5XWA7_WHEAT Uncharacterized protein OS=Triticum aestivum OX=4565 PE=3 SV=1;tr|A0A3B5YTL5|A0A3B5YTL5_WHEAT Uncharacterized protein OS=Triticum a	VarG	1069.6368*
prot0502	A0A3B5ZQ29;A0A3B5XWA7;A0A3B5YTL5	tr|A0A3B5ZQ29|A0A3B5ZQ29_WHEAT Uncharacterized protein OS=Triticum aestivum OX=4565 PE=3 SV=1;tr|A0A3B5XWA7|A0A3B5XWA7_WHEAT Uncharacterized protein OS=Triticum aestivum OX=4565 PE=3 SV=1;tr|A0A3B5YTL5|A0A3B5YTL5_WHEAT Uncharacterized protein OS=Triticum a	VarLoc	491.2756*
prot0502	A0A3B5ZQ29;A0A3B5XWA7;A0A3B5YTL5	tr|A0A3B5ZQ29|A0A3B5ZQ29_WHEAT Uncharacterized protein OS=Triticum aestivum OX=4565 PE=3 SV=1;tr|A0A3B5XWA7|A0A3B5XWA7_WHEAT Uncharacterized protein OS=Triticum aestivum OX=4565 PE=3 SV=1;tr|A0A3B5YTL5|A0A3B5YTL5_WHEAT Uncharacterized protein OS=Triticum a	VarR	158.858
prot0506	A0A3B5XWI2;A0A3B5XXG2;A0A3B5YTP0;A0A3B5ZQH4	tr|A0A3B5XWI2|A0A3B5XWI2_WHEAT Uncharacterized protein OS=Triticum aestivum OX=4565 PE=3 SV=1;tr|A0A3B5XXG2|A0A3B5XXG2_WHEAT Uncharacterized protein OS=Triticum aestivum OX=4565 PE=3 SV=1;tr|A0A3B5YTP0|A0A3B5YTP0_WHEAT Uncharacterized protein OS=Triticum a	VarG	5254.4859ns
prot0506	A0A3B5XWI2;A0A3B5XXG2;A0A3B5YTP0;A0A3B5ZQH4	tr|A0A3B5XWI2|A0A3B5XWI2_WHEAT Uncharacterized protein OS=Triticum aestivum OX=4565 PE=3 SV=1;tr|A0A3B5XXG2|A0A3B5XXG2_WHEAT Uncharacterized protein OS=Triticum aestivum OX=4565 PE=3 SV=1;tr|A0A3B5YTP0|A0A3B5YTP0_WHEAT Uncharacterized protein OS=Triticum a	VarLoc	23547.4789*
prot0506	A0A3B5XWI2;A0A3B5XXG2;A0A3B5YTP0;A0A3B5ZQH4	tr|A0A3B5XWI2|A0A3B5XWI2_WHEAT Uncharacterized protein OS=Triticum aestivum OX=4565 PE=3 SV=1;tr|A0A3B5XXG2|A0A3B5XXG2_WHEAT Uncharacterized protein OS=Triticum aestivum OX=4565 PE=3 SV=1;tr|A0A3B5YTP0|A0A3B5YTP0_WHEAT Uncharacterized protein OS=Triticum a	VarR	29217.7
prot0507	A0A3B5XXH8;A0A3B5ZQL0;A0A3B5YUA2;A0A3B5XWK2;A0A3B5ZS63	tr|A0A3B5XXH8|A0A3B5XXH8_WHEAT Uncharacterized protein OS=Triticum aestivum OX=4565 PE=4 SV=1;tr|A0A3B5ZQL0|A0A3B5ZQL0_WHEAT Uncharacterized protein OS=Triticum aestivum OX=4565 PE=4 SV=1;tr|A0A3B5YUA2|A0A3B5YUA2_WHEAT Uncharacterized protein OS=Triticum a	VarG	0.0015ns
prot0507	A0A3B5XXH8;A0A3B5ZQL0;A0A3B5YUA2;A0A3B5XWK2;A0A3B5ZS63	tr|A0A3B5XXH8|A0A3B5XXH8_WHEAT Uncharacterized protein OS=Triticum aestivum OX=4565 PE=4 SV=1;tr|A0A3B5ZQL0|A0A3B5ZQL0_WHEAT Uncharacterized protein OS=Triticum aestivum OX=4565 PE=4 SV=1;tr|A0A3B5YUA2|A0A3B5YUA2_WHEAT Uncharacterized protein OS=Triticum a	VarLoc	894.9068ns
prot0507	A0A3B5XXH8;A0A3B5ZQL0;A0A3B5YUA2;A0A3B5XWK2;A0A3B5ZS63	tr|A0A3B5XXH8|A0A3B5XXH8_WHEAT Uncharacterized protein OS=Triticum aestivum OX=4565 PE=4 SV=1;tr|A0A3B5ZQL0|A0A3B5ZQL0_WHEAT Uncharacterized protein OS=Triticum aestivum OX=4565 PE=4 SV=1;tr|A0A3B5YUA2|A0A3B5YUA2_WHEAT Uncharacterized protein OS=Triticum a	VarR	961.661
prot0509	A0A3B5XWM4	tr|A0A3B5XWM4|A0A3B5XWM4_WHEAT Uncharacterized protein OS=Triticum aestivum OX=4565 PE=3 SV=1	VarG	2242.7953ns
prot0509	A0A3B5XWM4	tr|A0A3B5XWM4|A0A3B5XWM4_WHEAT Uncharacterized protein OS=Triticum aestivum OX=4565 PE=3 SV=1	VarLoc	747.1899ns
prot0509	A0A3B5XWM4	tr|A0A3B5XWM4|A0A3B5XWM4_WHEAT Uncharacterized protein OS=Triticum aestivum OX=4565 PE=3 SV=1	VarR	11319.6
prot0513	A0A3B5XX06;A0A3B5ZSM2;A0A3B5XWR2;A0A3B5ZRI8	tr|A0A3B5XX06|A0A3B5XX06_WHEAT Proteasome subunit beta OS=Triticum aestivum OX=4565 PE=3 SV=1;tr|A0A3B5ZSM2|A0A3B5ZSM2_WHEAT Proteasome subunit beta OS=Triticum aestivum OX=4565 PE=3 SV=1;tr|A0A3B5XWR2|A0A3B5XWR2_WHEAT Proteasome subunit beta OS=Triticum a	VarG	0.0004ns
prot0513	A0A3B5XX06;A0A3B5ZSM2;A0A3B5XWR2;A0A3B5ZRI8	tr|A0A3B5XX06|A0A3B5XX06_WHEAT Proteasome subunit beta OS=Triticum aestivum OX=4565 PE=3 SV=1;tr|A0A3B5ZSM2|A0A3B5ZSM2_WHEAT Proteasome subunit beta OS=Triticum aestivum OX=4565 PE=3 SV=1;tr|A0A3B5XWR2|A0A3B5XWR2_WHEAT Proteasome subunit beta OS=Triticum a	VarLoc	478.2341*
prot0513	A0A3B5XX06;A0A3B5ZSM2;A0A3B5XWR2;A0A3B5ZRI8	tr|A0A3B5XX06|A0A3B5XX06_WHEAT Proteasome subunit beta OS=Triticum aestivum OX=4565 PE=3 SV=1;tr|A0A3B5ZSM2|A0A3B5ZSM2_WHEAT Proteasome subunit beta OS=Triticum aestivum OX=4565 PE=3 SV=1;tr|A0A3B5XWR2|A0A3B5XWR2_WHEAT Proteasome subunit beta OS=Triticum a	VarR	699.148
prot0514	A0A3B5XWR5;A0A3B5YU22;A0A3B5ZRA4	tr|A0A3B5XWR5|A0A3B5XWR5_WHEAT Uncharacterized protein OS=Triticum aestivum OX=4565 PE=4 SV=1;tr|A0A3B5YU22|A0A3B5YU22_WHEAT Uncharacterized protein OS=Triticum aestivum OX=4565 PE=4 SV=1;tr|A0A3B5ZRA4|A0A3B5ZRA4_WHEAT Uncharacterized protein OS=Triticum a	VarG	190.326ns
prot0514	A0A3B5XWR5;A0A3B5YU22;A0A3B5ZRA4	tr|A0A3B5XWR5|A0A3B5XWR5_WHEAT Uncharacterized protein OS=Triticum aestivum OX=4565 PE=4 SV=1;tr|A0A3B5YU22|A0A3B5YU22_WHEAT Uncharacterized protein OS=Triticum aestivum OX=4565 PE=4 SV=1;tr|A0A3B5ZRA4|A0A3B5ZRA4_WHEAT Uncharacterized protein OS=Triticum a	VarLoc	292.0887*
prot0514	A0A3B5XWR5;A0A3B5YU22;A0A3B5ZRA4	tr|A0A3B5XWR5|A0A3B5XWR5_WHEAT Uncharacterized protein OS=Triticum aestivum OX=4565 PE=4 SV=1;tr|A0A3B5YU22|A0A3B5YU22_WHEAT Uncharacterized protein OS=Triticum aestivum OX=4565 PE=4 SV=1;tr|A0A3B5ZRA4|A0A3B5ZRA4_WHEAT Uncharacterized protein OS=Triticum a	VarR	249.49
prot0516	A0A3B5XWY1	tr|A0A3B5XWY1|A0A3B5XWY1_WHEAT Uncharacterized protein OS=Triticum aestivum OX=4565 PE=4 SV=1	VarG	0.003ns
prot0516	A0A3B5XWY1	tr|A0A3B5XWY1|A0A3B5XWY1_WHEAT Uncharacterized protein OS=Triticum aestivum OX=4565 PE=4 SV=1	VarLoc	0.0002ns
prot0516	A0A3B5XWY1	tr|A0A3B5XWY1|A0A3B5XWY1_WHEAT Uncharacterized protein OS=Triticum aestivum OX=4565 PE=4 SV=1	VarR	1870.35
prot0520	A0A3B5XX47;A0A3B5XX55	tr|A0A3B5XX47|A0A3B5XX47_WHEAT Uncharacterized protein OS=Triticum aestivum OX=4565 PE=3 SV=1;tr|A0A3B5XX55|A0A3B5XX55_WHEAT Uncharacterized protein OS=Triticum aestivum OX=4565 PE=3 SV=1	VarG	0.0137ns
prot0520	A0A3B5XX47;A0A3B5XX55	tr|A0A3B5XX47|A0A3B5XX47_WHEAT Uncharacterized protein OS=Triticum aestivum OX=4565 PE=3 SV=1;tr|A0A3B5XX55|A0A3B5XX55_WHEAT Uncharacterized protein OS=Triticum aestivum OX=4565 PE=3 SV=1	VarLoc	0.0055ns
prot0520	A0A3B5XX47;A0A3B5XX55	tr|A0A3B5XX47|A0A3B5XX47_WHEAT Uncharacterized protein OS=Triticum aestivum OX=4565 PE=3 SV=1;tr|A0A3B5XX55|A0A3B5XX55_WHEAT Uncharacterized protein OS=Triticum aestivum OX=4565 PE=3 SV=1	VarR	112132
prot0521	A0A3B5ZRM3;A0A3B5YUU2;A0A3B5XXA2	tr|A0A3B5ZRM3|A0A3B5ZRM3_WHEAT 40S ribosomal protein S7 OS=Triticum aestivum OX=4565 PE=3 SV=1;tr|A0A3B5YUU2|A0A3B5YUU2_WHEAT 40S ribosomal protein S7 OS=Triticum aestivum OX=4565 PE=3 SV=1;tr|A0A3B5XXA2|A0A3B5XXA2_WHEAT 40S ribosomal protein S7 OS=Triticu	VarG	0.005ns
prot0521	A0A3B5ZRM3;A0A3B5YUU2;A0A3B5XXA2	tr|A0A3B5ZRM3|A0A3B5ZRM3_WHEAT 40S ribosomal protein S7 OS=Triticum aestivum OX=4565 PE=3 SV=1;tr|A0A3B5YUU2|A0A3B5YUU2_WHEAT 40S ribosomal protein S7 OS=Triticum aestivum OX=4565 PE=3 SV=1;tr|A0A3B5XXA2|A0A3B5XXA2_WHEAT 40S ribosomal protein S7 OS=Triticu	VarLoc	0.0003ns
prot0521	A0A3B5ZRM3;A0A3B5YUU2;A0A3B5XXA2	tr|A0A3B5ZRM3|A0A3B5ZRM3_WHEAT 40S ribosomal protein S7 OS=Triticum aestivum OX=4565 PE=3 SV=1;tr|A0A3B5YUU2|A0A3B5YUU2_WHEAT 40S ribosomal protein S7 OS=Triticum aestivum OX=4565 PE=3 SV=1;tr|A0A3B5XXA2|A0A3B5XXA2_WHEAT 40S ribosomal protein S7 OS=Triticu	VarR	3126.57
prot0529	A0A3B5XXN8	tr|A0A3B5XXN8|A0A3B5XXN8_WHEAT Uncharacterized protein OS=Triticum aestivum OX=4565 PE=3 SV=1	VarG	13676.4347ns
prot0529	A0A3B5XXN8	tr|A0A3B5XXN8|A0A3B5XXN8_WHEAT Uncharacterized protein OS=Triticum aestivum OX=4565 PE=3 SV=1	VarLoc	0.0083ns
prot0529	A0A3B5XXN8	tr|A0A3B5XXN8|A0A3B5XXN8_WHEAT Uncharacterized protein OS=Triticum aestivum OX=4565 PE=3 SV=1	VarR	82160.6
prot0530	A0A3B5ZT15;A0A3B5YVX6;A0A3B5XXQ5;A0A3B5YUX5;A0A3B5XXR8	tr|A0A3B5ZT15|A0A3B5ZT15_WHEAT Uncharacterized protein OS=Triticum aestivum OX=4565 PE=3 SV=1;tr|A0A3B5YVX6|A0A3B5YVX6_WHEAT Uncharacterized protein OS=Triticum aestivum OX=4565 PE=3 SV=1;tr|A0A3B5XXQ5|A0A3B5XXQ5_WHEAT Uncharacterized protein OS=Triticum a	VarG	4671.6066ns
prot0530	A0A3B5ZT15;A0A3B5YVX6;A0A3B5XXQ5;A0A3B5YUX5;A0A3B5XXR8	tr|A0A3B5ZT15|A0A3B5ZT15_WHEAT Uncharacterized protein OS=Triticum aestivum OX=4565 PE=3 SV=1;tr|A0A3B5YVX6|A0A3B5YVX6_WHEAT Uncharacterized protein OS=Triticum aestivum OX=4565 PE=3 SV=1;tr|A0A3B5XXQ5|A0A3B5XXQ5_WHEAT Uncharacterized protein OS=Triticum a	VarLoc	5850.7805*
prot0530	A0A3B5ZT15;A0A3B5YVX6;A0A3B5XXQ5;A0A3B5YUX5;A0A3B5XXR8	tr|A0A3B5ZT15|A0A3B5ZT15_WHEAT Uncharacterized protein OS=Triticum aestivum OX=4565 PE=3 SV=1;tr|A0A3B5YVX6|A0A3B5YVX6_WHEAT Uncharacterized protein OS=Triticum aestivum OX=4565 PE=3 SV=1;tr|A0A3B5XXQ5|A0A3B5XXQ5_WHEAT Uncharacterized protein OS=Triticum a	VarR	11249.3
prot0533	Q03389;A0A3B5YVA7;A0A3B5XXU1;A0A3B5XZ03	sp|Q03389|IF4E2_WHEAT Eukaryotic translation initiation factor isoform 4E-2 OS=Triticum aestivum OX=4565 PE=1 SV=1;tr|A0A3B5YVA7|A0A3B5YVA7_WHEAT Uncharacterized protein OS=Triticum aestivum OX=4565 PE=3 SV=1;tr|A0A3B5XXU1|A0A3B5XXU1_WHEAT Uncharacterized	VarG	412.693ns
prot0533	Q03389;A0A3B5YVA7;A0A3B5XXU1;A0A3B5XZ03	sp|Q03389|IF4E2_WHEAT Eukaryotic translation initiation factor isoform 4E-2 OS=Triticum aestivum OX=4565 PE=1 SV=1;tr|A0A3B5YVA7|A0A3B5YVA7_WHEAT Uncharacterized protein OS=Triticum aestivum OX=4565 PE=3 SV=1;tr|A0A3B5XXU1|A0A3B5XXU1_WHEAT Uncharacterized	VarLoc	339.5708ns
prot0533	Q03389;A0A3B5YVA7;A0A3B5XXU1;A0A3B5XZ03	sp|Q03389|IF4E2_WHEAT Eukaryotic translation initiation factor isoform 4E-2 OS=Triticum aestivum OX=4565 PE=1 SV=1;tr|A0A3B5YVA7|A0A3B5YVA7_WHEAT Uncharacterized protein OS=Triticum aestivum OX=4565 PE=3 SV=1;tr|A0A3B5XXU1|A0A3B5XXU1_WHEAT Uncharacterized	VarR	750.941
prot0534	A0A3B5XXV7;A0A3B5XWY7;A0A3B5ZRE8;A0A3B5XWM2;A0A3B5XWW9	tr|A0A3B5XXV7|A0A3B5XXV7_WHEAT Uncharacterized protein OS=Triticum aestivum OX=4565 PE=3 SV=1;tr|A0A3B5XWY7|A0A3B5XWY7_WHEAT Uncharacterized protein OS=Triticum aestivum OX=4565 PE=3 SV=1;tr|A0A3B5ZRE8|A0A3B5ZRE8_WHEAT Uncharacterized protein OS=Triticum a	VarG	32904.728ns
prot0534	A0A3B5XXV7;A0A3B5XWY7;A0A3B5ZRE8;A0A3B5XWM2;A0A3B5XWW9	tr|A0A3B5XXV7|A0A3B5XXV7_WHEAT Uncharacterized protein OS=Triticum aestivum OX=4565 PE=3 SV=1;tr|A0A3B5XWY7|A0A3B5XWY7_WHEAT Uncharacterized protein OS=Triticum aestivum OX=4565 PE=3 SV=1;tr|A0A3B5ZRE8|A0A3B5ZRE8_WHEAT Uncharacterized protein OS=Triticum a	VarLoc	96738.2822**
prot0534	A0A3B5XXV7;A0A3B5XWY7;A0A3B5ZRE8;A0A3B5XWM2;A0A3B5XWW9	tr|A0A3B5XXV7|A0A3B5XXV7_WHEAT Uncharacterized protein OS=Triticum aestivum OX=4565 PE=3 SV=1;tr|A0A3B5XWY7|A0A3B5XWY7_WHEAT Uncharacterized protein OS=Triticum aestivum OX=4565 PE=3 SV=1;tr|A0A3B5ZRE8|A0A3B5ZRE8_WHEAT Uncharacterized protein OS=Triticum a	VarR	67227.9
prot0538	A0A3B5XY60	tr|A0A3B5XY60|A0A3B5XY60_WHEAT Uncharacterized protein OS=Triticum aestivum OX=4565 PE=3 SV=1	VarG	162417.6274*
prot0538	A0A3B5XY60	tr|A0A3B5XY60|A0A3B5XY60_WHEAT Uncharacterized protein OS=Triticum aestivum OX=4565 PE=3 SV=1	VarLoc	89486.7658**
prot0538	A0A3B5XY60	tr|A0A3B5XY60|A0A3B5XY60_WHEAT Uncharacterized protein OS=Triticum aestivum OX=4565 PE=3 SV=1	VarR	111914
prot0543	A0A3B5ZSB6;A0A3B5XZC6;A0A3B5YWS1;A0A3B5XYH4	tr|A0A3B5ZSB6|A0A3B5ZSB6_WHEAT Nascent polypeptide-associated complex subunit beta OS=Triticum aestivum OX=4565 PE=3 SV=1;tr|A0A3B5XZC6|A0A3B5XZC6_WHEAT Nascent polypeptide-associated complex subunit beta OS=Triticum aestivum OX=4565 PE=3 SV=1;tr|A0A3B5YWS	VarG	1397.1656ns
prot0543	A0A3B5ZSB6;A0A3B5XZC6;A0A3B5YWS1;A0A3B5XYH4	tr|A0A3B5ZSB6|A0A3B5ZSB6_WHEAT Nascent polypeptide-associated complex subunit beta OS=Triticum aestivum OX=4565 PE=3 SV=1;tr|A0A3B5XZC6|A0A3B5XZC6_WHEAT Nascent polypeptide-associated complex subunit beta OS=Triticum aestivum OX=4565 PE=3 SV=1;tr|A0A3B5YWS	VarLoc	221.2993ns
prot0543	A0A3B5ZSB6;A0A3B5XZC6;A0A3B5YWS1;A0A3B5XYH4	tr|A0A3B5ZSB6|A0A3B5ZSB6_WHEAT Nascent polypeptide-associated complex subunit beta OS=Triticum aestivum OX=4565 PE=3 SV=1;tr|A0A3B5XZC6|A0A3B5XZC6_WHEAT Nascent polypeptide-associated complex subunit beta OS=Triticum aestivum OX=4565 PE=3 SV=1;tr|A0A3B5YWS	VarR	2081.78
prot0547	A0A3B5XYR7	tr|A0A3B5XYR7|A0A3B5XYR7_WHEAT Uncharacterized protein OS=Triticum aestivum OX=4565 PE=4 SV=1	VarG	18703.9479ns
prot0547	A0A3B5XYR7	tr|A0A3B5XYR7|A0A3B5XYR7_WHEAT Uncharacterized protein OS=Triticum aestivum OX=4565 PE=4 SV=1	VarLoc	142988.2145ns
prot0547	A0A3B5XYR7	tr|A0A3B5XYR7|A0A3B5XYR7_WHEAT Uncharacterized protein OS=Triticum aestivum OX=4565 PE=4 SV=1	VarR	1.00788e+06
prot0548	A0A3B5XYS8	tr|A0A3B5XYS8|A0A3B5XYS8_WHEAT Uncharacterized protein OS=Triticum aestivum OX=4565 PE=4 SV=1	VarG	110669.7387ns
prot0548	A0A3B5XYS8	tr|A0A3B5XYS8|A0A3B5XYS8_WHEAT Uncharacterized protein OS=Triticum aestivum OX=4565 PE=4 SV=1	VarLoc	0.0893ns
prot0548	A0A3B5XYS8	tr|A0A3B5XYS8|A0A3B5XYS8_WHEAT Uncharacterized protein OS=Triticum aestivum OX=4565 PE=4 SV=1	VarR	601320
prot0550	A0A3B5YXJ5;A0A3B5XZ28;A0A3B5ZSM5	tr|A0A3B5YXJ5|A0A3B5YXJ5_WHEAT Uncharacterized protein OS=Triticum aestivum OX=4565 PE=3 SV=1;tr|A0A3B5XZ28|A0A3B5XZ28_WHEAT Uncharacterized protein OS=Triticum aestivum OX=4565 PE=3 SV=1;tr|A0A3B5ZSM5|A0A3B5ZSM5_WHEAT Uncharacterized protein OS=Triticum a	VarG	0.0001ns
prot0550	A0A3B5YXJ5;A0A3B5XZ28;A0A3B5ZSM5	tr|A0A3B5YXJ5|A0A3B5YXJ5_WHEAT Uncharacterized protein OS=Triticum aestivum OX=4565 PE=3 SV=1;tr|A0A3B5XZ28|A0A3B5XZ28_WHEAT Uncharacterized protein OS=Triticum aestivum OX=4565 PE=3 SV=1;tr|A0A3B5ZSM5|A0A3B5ZSM5_WHEAT Uncharacterized protein OS=Triticum a	VarLoc	0.0003ns
prot0550	A0A3B5YXJ5;A0A3B5XZ28;A0A3B5ZSM5	tr|A0A3B5YXJ5|A0A3B5YXJ5_WHEAT Uncharacterized protein OS=Triticum aestivum OX=4565 PE=3 SV=1;tr|A0A3B5XZ28|A0A3B5XZ28_WHEAT Uncharacterized protein OS=Triticum aestivum OX=4565 PE=3 SV=1;tr|A0A3B5ZSM5|A0A3B5ZSM5_WHEAT Uncharacterized protein OS=Triticum a	VarR	168.684
prot0556	A0A3B5XZG7;A0A3B5YWW6;A0A3B5ZU67	tr|A0A3B5XZG7|A0A3B5XZG7_WHEAT Uncharacterized protein OS=Triticum aestivum OX=4565 PE=4 SV=1;tr|A0A3B5YWW6|A0A3B5YWW6_WHEAT Uncharacterized protein OS=Triticum aestivum OX=4565 PE=4 SV=1;tr|A0A3B5ZU67|A0A3B5ZU67_WHEAT Uncharacterized protein OS=Triticum a	VarG	0.0034ns
prot0556	A0A3B5XZG7;A0A3B5YWW6;A0A3B5ZU67	tr|A0A3B5XZG7|A0A3B5XZG7_WHEAT Uncharacterized protein OS=Triticum aestivum OX=4565 PE=4 SV=1;tr|A0A3B5YWW6|A0A3B5YWW6_WHEAT Uncharacterized protein OS=Triticum aestivum OX=4565 PE=4 SV=1;tr|A0A3B5ZU67|A0A3B5ZU67_WHEAT Uncharacterized protein OS=Triticum a	VarLoc	0.0002ns
prot0556	A0A3B5XZG7;A0A3B5YWW6;A0A3B5ZU67	tr|A0A3B5XZG7|A0A3B5XZG7_WHEAT Uncharacterized protein OS=Triticum aestivum OX=4565 PE=4 SV=1;tr|A0A3B5YWW6|A0A3B5YWW6_WHEAT Uncharacterized protein OS=Triticum aestivum OX=4565 PE=4 SV=1;tr|A0A3B5ZU67|A0A3B5ZU67_WHEAT Uncharacterized protein OS=Triticum a	VarR	2130.18
prot0557	A0A3B5ZT05;A0A3B5YX94;A0A3B5XZJ3	tr|A0A3B5ZT05|A0A3B5ZT05_WHEAT Uncharacterized protein OS=Triticum aestivum OX=4565 PE=3 SV=1;tr|A0A3B5YX94|A0A3B5YX94_WHEAT Uncharacterized protein OS=Triticum aestivum OX=4565 PE=3 SV=1;tr|A0A3B5XZJ3|A0A3B5XZJ3_WHEAT Uncharacterized protein OS=Triticum a	VarG	0.0061ns
prot0557	A0A3B5ZT05;A0A3B5YX94;A0A3B5XZJ3	tr|A0A3B5ZT05|A0A3B5ZT05_WHEAT Uncharacterized protein OS=Triticum aestivum OX=4565 PE=3 SV=1;tr|A0A3B5YX94|A0A3B5YX94_WHEAT Uncharacterized protein OS=Triticum aestivum OX=4565 PE=3 SV=1;tr|A0A3B5XZJ3|A0A3B5XZJ3_WHEAT Uncharacterized protein OS=Triticum a	VarLoc	5168.4727ns
prot0557	A0A3B5ZT05;A0A3B5YX94;A0A3B5XZJ3	tr|A0A3B5ZT05|A0A3B5ZT05_WHEAT Uncharacterized protein OS=Triticum aestivum OX=4565 PE=3 SV=1;tr|A0A3B5YX94|A0A3B5YX94_WHEAT Uncharacterized protein OS=Triticum aestivum OX=4565 PE=3 SV=1;tr|A0A3B5XZJ3|A0A3B5XZJ3_WHEAT Uncharacterized protein OS=Triticum a	VarR	11550.5
prot0558	A0A3B5XZJ7;A0A3B5YVW4;A0A3B5ZT18;A0A3B5YVW2	tr|A0A3B5XZJ7|A0A3B5XZJ7_WHEAT Uncharacterized protein OS=Triticum aestivum OX=4565 PE=4 SV=1;tr|A0A3B5YVW4|A0A3B5YVW4_WHEAT Uncharacterized protein OS=Triticum aestivum OX=4565 PE=4 SV=1;tr|A0A3B5ZT18|A0A3B5ZT18_WHEAT Uncharacterized protein OS=Triticum a	VarG	195.5472ns
prot0558	A0A3B5XZJ7;A0A3B5YVW4;A0A3B5ZT18;A0A3B5YVW2	tr|A0A3B5XZJ7|A0A3B5XZJ7_WHEAT Uncharacterized protein OS=Triticum aestivum OX=4565 PE=4 SV=1;tr|A0A3B5YVW4|A0A3B5YVW4_WHEAT Uncharacterized protein OS=Triticum aestivum OX=4565 PE=4 SV=1;tr|A0A3B5ZT18|A0A3B5ZT18_WHEAT Uncharacterized protein OS=Triticum a	VarLoc	12.1124ns
prot0558	A0A3B5XZJ7;A0A3B5YVW4;A0A3B5ZT18;A0A3B5YVW2	tr|A0A3B5XZJ7|A0A3B5XZJ7_WHEAT Uncharacterized protein OS=Triticum aestivum OX=4565 PE=4 SV=1;tr|A0A3B5YVW4|A0A3B5YVW4_WHEAT Uncharacterized protein OS=Triticum aestivum OX=4565 PE=4 SV=1;tr|A0A3B5ZT18|A0A3B5ZT18_WHEAT Uncharacterized protein OS=Triticum a	VarR	94.057
prot0559	A0A3B5YX57;A0A3B5ZTS6;A0A3B5XZM1	tr|A0A3B5YX57|A0A3B5YX57_WHEAT 60S ribosomal export protein NMD3 OS=Triticum aestivum OX=4565 PE=3 SV=1;tr|A0A3B5ZTS6|A0A3B5ZTS6_WHEAT 60S ribosomal export protein NMD3 OS=Triticum aestivum OX=4565 PE=3 SV=1;tr|A0A3B5XZM1|A0A3B5XZM1_WHEAT 60S ribosomal exp	VarG	0.0013ns
prot0559	A0A3B5YX57;A0A3B5ZTS6;A0A3B5XZM1	tr|A0A3B5YX57|A0A3B5YX57_WHEAT 60S ribosomal export protein NMD3 OS=Triticum aestivum OX=4565 PE=3 SV=1;tr|A0A3B5ZTS6|A0A3B5ZTS6_WHEAT 60S ribosomal export protein NMD3 OS=Triticum aestivum OX=4565 PE=3 SV=1;tr|A0A3B5XZM1|A0A3B5XZM1_WHEAT 60S ribosomal exp	VarLoc	0.0013ns
prot0559	A0A3B5YX57;A0A3B5ZTS6;A0A3B5XZM1	tr|A0A3B5YX57|A0A3B5YX57_WHEAT 60S ribosomal export protein NMD3 OS=Triticum aestivum OX=4565 PE=3 SV=1;tr|A0A3B5ZTS6|A0A3B5ZTS6_WHEAT 60S ribosomal export protein NMD3 OS=Triticum aestivum OX=4565 PE=3 SV=1;tr|A0A3B5XZM1|A0A3B5XZM1_WHEAT 60S ribosomal exp	VarR	807.693
prot0561	A0A3B5XZY3;A0A3B5ZU39;A0A3B5YXF2;A0A3B5XZP2;A0A3B5YY74	tr|A0A3B5XZY3|A0A3B5XZY3_WHEAT MFS domain-containing protein OS=Triticum aestivum OX=4565 PE=3 SV=1;tr|A0A3B5ZU39|A0A3B5ZU39_WHEAT MFS domain-containing protein OS=Triticum aestivum OX=4565 PE=3 SV=1;tr|A0A3B5YXF2|A0A3B5YXF2_WHEAT MFS domain-containing pro	VarG	0.0017ns
prot0561	A0A3B5XZY3;A0A3B5ZU39;A0A3B5YXF2;A0A3B5XZP2;A0A3B5YY74	tr|A0A3B5XZY3|A0A3B5XZY3_WHEAT MFS domain-containing protein OS=Triticum aestivum OX=4565 PE=3 SV=1;tr|A0A3B5ZU39|A0A3B5ZU39_WHEAT MFS domain-containing protein OS=Triticum aestivum OX=4565 PE=3 SV=1;tr|A0A3B5YXF2|A0A3B5YXF2_WHEAT MFS domain-containing pro	VarLoc	198.4543ns
prot0561	A0A3B5XZY3;A0A3B5ZU39;A0A3B5YXF2;A0A3B5XZP2;A0A3B5YY74	tr|A0A3B5XZY3|A0A3B5XZY3_WHEAT MFS domain-containing protein OS=Triticum aestivum OX=4565 PE=3 SV=1;tr|A0A3B5ZU39|A0A3B5ZU39_WHEAT MFS domain-containing protein OS=Triticum aestivum OX=4565 PE=3 SV=1;tr|A0A3B5YXF2|A0A3B5YXF2_WHEAT MFS domain-containing pro	VarR	1048.17
prot0563	A0A3B5XZZ7;A0A3B5XZQ7;A0A3B5XZQ6	tr|A0A3B5XZZ7|A0A3B5XZZ7_WHEAT Uncharacterized protein OS=Triticum aestivum OX=4565 PE=4 SV=1;tr|A0A3B5XZQ7|A0A3B5XZQ7_WHEAT Uncharacterized protein OS=Triticum aestivum OX=4565 PE=4 SV=1;tr|A0A3B5XZQ6|A0A3B5XZQ6_WHEAT Uncharacterized protein OS=Triticum a	VarG	0.0032ns
prot0563	A0A3B5XZZ7;A0A3B5XZQ7;A0A3B5XZQ6	tr|A0A3B5XZZ7|A0A3B5XZZ7_WHEAT Uncharacterized protein OS=Triticum aestivum OX=4565 PE=4 SV=1;tr|A0A3B5XZQ7|A0A3B5XZQ7_WHEAT Uncharacterized protein OS=Triticum aestivum OX=4565 PE=4 SV=1;tr|A0A3B5XZQ6|A0A3B5XZQ6_WHEAT Uncharacterized protein OS=Triticum a	VarLoc	387.7156ns
prot0563	A0A3B5XZZ7;A0A3B5XZQ7;A0A3B5XZQ6	tr|A0A3B5XZZ7|A0A3B5XZZ7_WHEAT Uncharacterized protein OS=Triticum aestivum OX=4565 PE=4 SV=1;tr|A0A3B5XZQ7|A0A3B5XZQ7_WHEAT Uncharacterized protein OS=Triticum aestivum OX=4565 PE=4 SV=1;tr|A0A3B5XZQ6|A0A3B5XZQ6_WHEAT Uncharacterized protein OS=Triticum a	VarR	4829.78
prot0569	A0A3B5Y072	tr|A0A3B5Y072|A0A3B5Y072_WHEAT Nucleoside diphosphate kinase OS=Triticum aestivum OX=4565 PE=3 SV=1	VarG	245156.008ns
prot0569	A0A3B5Y072	tr|A0A3B5Y072|A0A3B5Y072_WHEAT Nucleoside diphosphate kinase OS=Triticum aestivum OX=4565 PE=3 SV=1	VarLoc	352549.7439*
prot0569	A0A3B5Y072	tr|A0A3B5Y072|A0A3B5Y072_WHEAT Nucleoside diphosphate kinase OS=Triticum aestivum OX=4565 PE=3 SV=1	VarR	852236
prot0570	A0A3B5ZUK0;A0A3B5Y079;A0A3B5YXL9	tr|A0A3B5ZUK0|A0A3B5ZUK0_WHEAT PMSR domain-containing protein OS=Triticum aestivum OX=4565 PE=3 SV=1;tr|A0A3B5Y079|A0A3B5Y079_WHEAT PMSR domain-containing protein OS=Triticum aestivum OX=4565 PE=3 SV=1;tr|A0A3B5YXL9|A0A3B5YXL9_WHEAT PMSR domain-containing	VarG	120.2086ns
prot0570	A0A3B5ZUK0;A0A3B5Y079;A0A3B5YXL9	tr|A0A3B5ZUK0|A0A3B5ZUK0_WHEAT PMSR domain-containing protein OS=Triticum aestivum OX=4565 PE=3 SV=1;tr|A0A3B5Y079|A0A3B5Y079_WHEAT PMSR domain-containing protein OS=Triticum aestivum OX=4565 PE=3 SV=1;tr|A0A3B5YXL9|A0A3B5YXL9_WHEAT PMSR domain-containing	VarLoc	0.0014ns
prot0570	A0A3B5ZUK0;A0A3B5Y079;A0A3B5YXL9	tr|A0A3B5ZUK0|A0A3B5ZUK0_WHEAT PMSR domain-containing protein OS=Triticum aestivum OX=4565 PE=3 SV=1;tr|A0A3B5Y079|A0A3B5Y079_WHEAT PMSR domain-containing protein OS=Triticum aestivum OX=4565 PE=3 SV=1;tr|A0A3B5YXL9|A0A3B5YXL9_WHEAT PMSR domain-containing	VarR	853.214
prot0571	A0A3B5ZVC6;A0A3B5YXF4;A0A3B5Y080;A0A3B5YXN3;A0A3B5ZTL2;A0A3B5YWQ0;A0A3B5XZ45	tr|A0A3B5ZVC6|A0A3B5ZVC6_WHEAT Mitogen-activated protein kinase OS=Triticum aestivum OX=4565 PE=3 SV=1;tr|A0A3B5YXF4|A0A3B5YXF4_WHEAT Mitogen-activated protein kinase OS=Triticum aestivum OX=4565 PE=3 SV=1;tr|A0A3B5Y080|A0A3B5Y080_WHEAT Mitogen-activated p	VarG	1.0967ns
prot0571	A0A3B5ZVC6;A0A3B5YXF4;A0A3B5Y080;A0A3B5YXN3;A0A3B5ZTL2;A0A3B5YWQ0;A0A3B5XZ45	tr|A0A3B5ZVC6|A0A3B5ZVC6_WHEAT Mitogen-activated protein kinase OS=Triticum aestivum OX=4565 PE=3 SV=1;tr|A0A3B5YXF4|A0A3B5YXF4_WHEAT Mitogen-activated protein kinase OS=Triticum aestivum OX=4565 PE=3 SV=1;tr|A0A3B5Y080|A0A3B5Y080_WHEAT Mitogen-activated p	VarLoc	0.0694ns
prot0571	A0A3B5ZVC6;A0A3B5YXF4;A0A3B5Y080;A0A3B5YXN3;A0A3B5ZTL2;A0A3B5YWQ0;A0A3B5XZ45	tr|A0A3B5ZVC6|A0A3B5ZVC6_WHEAT Mitogen-activated protein kinase OS=Triticum aestivum OX=4565 PE=3 SV=1;tr|A0A3B5YXF4|A0A3B5YXF4_WHEAT Mitogen-activated protein kinase OS=Triticum aestivum OX=4565 PE=3 SV=1;tr|A0A3B5Y080|A0A3B5Y080_WHEAT Mitogen-activated p	VarR	10.9667
prot0573	A0A3B5ZUF8;A0A3B5YXE8;A0A3B5Y0A3;A0A3B5YXG6	tr|A0A3B5ZUF8|A0A3B5ZUF8_WHEAT Uncharacterized protein OS=Triticum aestivum OX=4565 PE=3 SV=1;tr|A0A3B5YXE8|A0A3B5YXE8_WHEAT Uncharacterized protein OS=Triticum aestivum OX=4565 PE=3 SV=1;tr|A0A3B5Y0A3|A0A3B5Y0A3_WHEAT Uncharacterized protein OS=Triticum a	VarG	3566.841ns
prot0573	A0A3B5ZUF8;A0A3B5YXE8;A0A3B5Y0A3;A0A3B5YXG6	tr|A0A3B5ZUF8|A0A3B5ZUF8_WHEAT Uncharacterized protein OS=Triticum aestivum OX=4565 PE=3 SV=1;tr|A0A3B5YXE8|A0A3B5YXE8_WHEAT Uncharacterized protein OS=Triticum aestivum OX=4565 PE=3 SV=1;tr|A0A3B5Y0A3|A0A3B5Y0A3_WHEAT Uncharacterized protein OS=Triticum a	VarLoc	0.0039ns
prot0573	A0A3B5ZUF8;A0A3B5YXE8;A0A3B5Y0A3;A0A3B5YXG6	tr|A0A3B5ZUF8|A0A3B5ZUF8_WHEAT Uncharacterized protein OS=Triticum aestivum OX=4565 PE=3 SV=1;tr|A0A3B5YXE8|A0A3B5YXE8_WHEAT Uncharacterized protein OS=Triticum aestivum OX=4565 PE=3 SV=1;tr|A0A3B5Y0A3|A0A3B5Y0A3_WHEAT Uncharacterized protein OS=Triticum a	VarR	37438.8
prot0577	A0A3B5Y0F4;A0A3B5Y0F1	tr|A0A3B5Y0F4|A0A3B5Y0F4_WHEAT Uncharacterized protein OS=Triticum aestivum OX=4565 PE=4 SV=1;tr|A0A3B5Y0F1|A0A3B5Y0F1_WHEAT Uncharacterized protein OS=Triticum aestivum OX=4565 PE=4 SV=1	VarG	0.0013ns
prot0577	A0A3B5Y0F4;A0A3B5Y0F1	tr|A0A3B5Y0F4|A0A3B5Y0F4_WHEAT Uncharacterized protein OS=Triticum aestivum OX=4565 PE=4 SV=1;tr|A0A3B5Y0F1|A0A3B5Y0F1_WHEAT Uncharacterized protein OS=Triticum aestivum OX=4565 PE=4 SV=1	VarLoc	440.6715*
prot0577	A0A3B5Y0F4;A0A3B5Y0F1	tr|A0A3B5Y0F4|A0A3B5Y0F4_WHEAT Uncharacterized protein OS=Triticum aestivum OX=4565 PE=4 SV=1;tr|A0A3B5Y0F1|A0A3B5Y0F1_WHEAT Uncharacterized protein OS=Triticum aestivum OX=4565 PE=4 SV=1	VarR	801.097
prot0581	A0A3B5Y0N4;A0A3B5YYF2;A0A3B5ZWQ2	tr|A0A3B5Y0N4|A0A3B5Y0N4_WHEAT Uncharacterized protein OS=Triticum aestivum OX=4565 PE=4 SV=1;tr|A0A3B5YYF2|A0A3B5YYF2_WHEAT Uncharacterized protein OS=Triticum aestivum OX=4565 PE=4 SV=1;tr|A0A3B5ZWQ2|A0A3B5ZWQ2_WHEAT Uncharacterized protein OS=Triticum a	VarG	0.0006ns
prot0581	A0A3B5Y0N4;A0A3B5YYF2;A0A3B5ZWQ2	tr|A0A3B5Y0N4|A0A3B5Y0N4_WHEAT Uncharacterized protein OS=Triticum aestivum OX=4565 PE=4 SV=1;tr|A0A3B5YYF2|A0A3B5YYF2_WHEAT Uncharacterized protein OS=Triticum aestivum OX=4565 PE=4 SV=1;tr|A0A3B5ZWQ2|A0A3B5ZWQ2_WHEAT Uncharacterized protein OS=Triticum a	VarLoc	697.756ns
prot0581	A0A3B5Y0N4;A0A3B5YYF2;A0A3B5ZWQ2	tr|A0A3B5Y0N4|A0A3B5Y0N4_WHEAT Uncharacterized protein OS=Triticum aestivum OX=4565 PE=4 SV=1;tr|A0A3B5YYF2|A0A3B5YYF2_WHEAT Uncharacterized protein OS=Triticum aestivum OX=4565 PE=4 SV=1;tr|A0A3B5ZWQ2|A0A3B5ZWQ2_WHEAT Uncharacterized protein OS=Triticum a	VarR	2053.89
prot0584	A0A3B5Y1L8;A0A3B5Y0Z2;A0A3B5ZWJ6;A0A3B5ZVC8;A0A3B5YZ17;A0A3B5YY88	tr|A0A3B5Y1L8|A0A3B5Y1L8_WHEAT A_deaminase domain-containing protein OS=Triticum aestivum OX=4565 PE=4 SV=1;tr|A0A3B5Y0Z2|A0A3B5Y0Z2_WHEAT A_deaminase domain-containing protein OS=Triticum aestivum OX=4565 PE=4 SV=1;tr|A0A3B5ZWJ6|A0A3B5ZWJ6_WHEAT A_deamina	VarG	0.002ns
prot0584	A0A3B5Y1L8;A0A3B5Y0Z2;A0A3B5ZWJ6;A0A3B5ZVC8;A0A3B5YZ17;A0A3B5YY88	tr|A0A3B5Y1L8|A0A3B5Y1L8_WHEAT A_deaminase domain-containing protein OS=Triticum aestivum OX=4565 PE=4 SV=1;tr|A0A3B5Y0Z2|A0A3B5Y0Z2_WHEAT A_deaminase domain-containing protein OS=Triticum aestivum OX=4565 PE=4 SV=1;tr|A0A3B5ZWJ6|A0A3B5ZWJ6_WHEAT A_deamina	VarLoc	0.002ns
prot0584	A0A3B5Y1L8;A0A3B5Y0Z2;A0A3B5ZWJ6;A0A3B5ZVC8;A0A3B5YZ17;A0A3B5YY88	tr|A0A3B5Y1L8|A0A3B5Y1L8_WHEAT A_deaminase domain-containing protein OS=Triticum aestivum OX=4565 PE=4 SV=1;tr|A0A3B5Y0Z2|A0A3B5Y0Z2_WHEAT A_deaminase domain-containing protein OS=Triticum aestivum OX=4565 PE=4 SV=1;tr|A0A3B5ZWJ6|A0A3B5ZWJ6_WHEAT A_deamina	VarR	1241.9
prot0591	A0A3B5ZXI9;A0A3B5Y1F9;A0A3B5ZW99;A0A3B5Y1G6;A0A3B5Y1S3	tr|A0A3B5ZXI9|A0A3B5ZXI9_WHEAT Pyruvate, phosphate dikinase OS=Triticum aestivum OX=4565 PE=3 SV=1;tr|A0A3B5Y1F9|A0A3B5Y1F9_WHEAT Pyruvate, phosphate dikinase OS=Triticum aestivum OX=4565 PE=3 SV=1;tr|A0A3B5ZW99|A0A3B5ZW99_WHEAT Pyruvate, phosphate dikinas	VarG	1889863.302***
prot0591	A0A3B5ZXI9;A0A3B5Y1F9;A0A3B5ZW99;A0A3B5Y1G6;A0A3B5Y1S3	tr|A0A3B5ZXI9|A0A3B5ZXI9_WHEAT Pyruvate, phosphate dikinase OS=Triticum aestivum OX=4565 PE=3 SV=1;tr|A0A3B5Y1F9|A0A3B5Y1F9_WHEAT Pyruvate, phosphate dikinase OS=Triticum aestivum OX=4565 PE=3 SV=1;tr|A0A3B5ZW99|A0A3B5ZW99_WHEAT Pyruvate, phosphate dikinas	VarLoc	553176.9387***
prot0591	A0A3B5ZXI9;A0A3B5Y1F9;A0A3B5ZW99;A0A3B5Y1G6;A0A3B5Y1S3	tr|A0A3B5ZXI9|A0A3B5ZXI9_WHEAT Pyruvate, phosphate dikinase OS=Triticum aestivum OX=4565 PE=3 SV=1;tr|A0A3B5Y1F9|A0A3B5Y1F9_WHEAT Pyruvate, phosphate dikinase OS=Triticum aestivum OX=4565 PE=3 SV=1;tr|A0A3B5ZW99|A0A3B5ZW99_WHEAT Pyruvate, phosphate dikinas	VarR	620155
prot0592	A0A3B5Y1I8	tr|A0A3B5Y1I8|A0A3B5Y1I8_WHEAT Coatomer subunit delta OS=Triticum aestivum OX=4565 PE=3 SV=1	VarG	407.9876ns
prot0592	A0A3B5Y1I8	tr|A0A3B5Y1I8|A0A3B5Y1I8_WHEAT Coatomer subunit delta OS=Triticum aestivum OX=4565 PE=3 SV=1	VarLoc	141.7332ns
prot0592	A0A3B5Y1I8	tr|A0A3B5Y1I8|A0A3B5Y1I8_WHEAT Coatomer subunit delta OS=Triticum aestivum OX=4565 PE=3 SV=1	VarR	1234.73
prot0594	A0A3B5ZWI7;A0A3B5Y1K8;A0A3B5ZUS8;A0A3B5Y0F9	tr|A0A3B5ZWI7|A0A3B5ZWI7_WHEAT Peptidase_M24 domain-containing protein OS=Triticum aestivum OX=4565 PE=4 SV=1;tr|A0A3B5Y1K8|A0A3B5Y1K8_WHEAT Peptidase_M24 domain-containing protein OS=Triticum aestivum OX=4565 PE=4 SV=1;tr|A0A3B5ZUS8|A0A3B5ZUS8_WHEAT Pepti	VarG	0.0341ns
prot0594	A0A3B5ZWI7;A0A3B5Y1K8;A0A3B5ZUS8;A0A3B5Y0F9	tr|A0A3B5ZWI7|A0A3B5ZWI7_WHEAT Peptidase_M24 domain-containing protein OS=Triticum aestivum OX=4565 PE=4 SV=1;tr|A0A3B5Y1K8|A0A3B5Y1K8_WHEAT Peptidase_M24 domain-containing protein OS=Triticum aestivum OX=4565 PE=4 SV=1;tr|A0A3B5ZUS8|A0A3B5ZUS8_WHEAT Pepti	VarLoc	55691.5314**
prot0594	A0A3B5ZWI7;A0A3B5Y1K8;A0A3B5ZUS8;A0A3B5Y0F9	tr|A0A3B5ZWI7|A0A3B5ZWI7_WHEAT Peptidase_M24 domain-containing protein OS=Triticum aestivum OX=4565 PE=4 SV=1;tr|A0A3B5Y1K8|A0A3B5Y1K8_WHEAT Peptidase_M24 domain-containing protein OS=Triticum aestivum OX=4565 PE=4 SV=1;tr|A0A3B5ZUS8|A0A3B5ZUS8_WHEAT Pepti	VarR	65574.6
prot0596	A0A3B5Y1W9;A0A3B5Y1R8	tr|A0A3B5Y1W9|A0A3B5Y1W9_WHEAT Pyruvate, phosphate dikinase OS=Triticum aestivum OX=4565 PE=3 SV=1;tr|A0A3B5Y1R8|A0A3B5Y1R8_WHEAT Pyruvate, phosphate dikinase OS=Triticum aestivum OX=4565 PE=3 SV=1	VarG	108.347ns
prot0596	A0A3B5Y1W9;A0A3B5Y1R8	tr|A0A3B5Y1W9|A0A3B5Y1W9_WHEAT Pyruvate, phosphate dikinase OS=Triticum aestivum OX=4565 PE=3 SV=1;tr|A0A3B5Y1R8|A0A3B5Y1R8_WHEAT Pyruvate, phosphate dikinase OS=Triticum aestivum OX=4565 PE=3 SV=1	VarLoc	559.3547ns
prot0596	A0A3B5Y1W9;A0A3B5Y1R8	tr|A0A3B5Y1W9|A0A3B5Y1W9_WHEAT Pyruvate, phosphate dikinase OS=Triticum aestivum OX=4565 PE=3 SV=1;tr|A0A3B5Y1R8|A0A3B5Y1R8_WHEAT Pyruvate, phosphate dikinase OS=Triticum aestivum OX=4565 PE=3 SV=1	VarR	735.787
prot0598	A0A3B5Y1V2;A0A3B5YZ45	tr|A0A3B5Y1V2|A0A3B5Y1V2_WHEAT Peptidase A1 domain-containing protein OS=Triticum aestivum OX=4565 PE=3 SV=1;tr|A0A3B5YZ45|A0A3B5YZ45_WHEAT Peptidase A1 domain-containing protein OS=Triticum aestivum OX=4565 PE=3 SV=1	VarG	413.0351ns
prot0598	A0A3B5Y1V2;A0A3B5YZ45	tr|A0A3B5Y1V2|A0A3B5Y1V2_WHEAT Peptidase A1 domain-containing protein OS=Triticum aestivum OX=4565 PE=3 SV=1;tr|A0A3B5YZ45|A0A3B5YZ45_WHEAT Peptidase A1 domain-containing protein OS=Triticum aestivum OX=4565 PE=3 SV=1	VarLoc	0.0004ns
prot0598	A0A3B5Y1V2;A0A3B5YZ45	tr|A0A3B5Y1V2|A0A3B5Y1V2_WHEAT Peptidase A1 domain-containing protein OS=Triticum aestivum OX=4565 PE=3 SV=1;tr|A0A3B5YZ45|A0A3B5YZ45_WHEAT Peptidase A1 domain-containing protein OS=Triticum aestivum OX=4565 PE=3 SV=1	VarR	249.733
prot0601	A0A3B5Z0M5;A0A3B5Y1V9;Q43665	tr|A0A3B5Z0M5|A0A3B5Z0M5_WHEAT BOWMAN_BIRK domain-containing protein OS=Triticum aestivum OX=4565 PE=4 SV=1;tr|A0A3B5Y1V9|A0A3B5Y1V9_WHEAT BOWMAN_BIRK domain-containing protein OS=Triticum aestivum OX=4565 PE=4 SV=1;tr|Q43665|Q43665_WHEAT Wali5 protein OS=	VarG	26510.7245ns
prot0601	A0A3B5Z0M5;A0A3B5Y1V9;Q43665	tr|A0A3B5Z0M5|A0A3B5Z0M5_WHEAT BOWMAN_BIRK domain-containing protein OS=Triticum aestivum OX=4565 PE=4 SV=1;tr|A0A3B5Y1V9|A0A3B5Y1V9_WHEAT BOWMAN_BIRK domain-containing protein OS=Triticum aestivum OX=4565 PE=4 SV=1;tr|Q43665|Q43665_WHEAT Wali5 protein OS=	VarLoc	15775.5996ns
prot0601	A0A3B5Z0M5;A0A3B5Y1V9;Q43665	tr|A0A3B5Z0M5|A0A3B5Z0M5_WHEAT BOWMAN_BIRK domain-containing protein OS=Triticum aestivum OX=4565 PE=4 SV=1;tr|A0A3B5Y1V9|A0A3B5Y1V9_WHEAT BOWMAN_BIRK domain-containing protein OS=Triticum aestivum OX=4565 PE=4 SV=1;tr|Q43665|Q43665_WHEAT Wali5 protein OS=	VarR	19348.2
prot0603	A0A3B5Y1Z9;A0A3B5Y2B7	tr|A0A3B5Y1Z9|A0A3B5Y1Z9_WHEAT Uncharacterized protein OS=Triticum aestivum OX=4565 PE=4 SV=1;tr|A0A3B5Y2B7|A0A3B5Y2B7_WHEAT Uncharacterized protein OS=Triticum aestivum OX=4565 PE=4 SV=1	VarG	0.0032ns
prot0603	A0A3B5Y1Z9;A0A3B5Y2B7	tr|A0A3B5Y1Z9|A0A3B5Y1Z9_WHEAT Uncharacterized protein OS=Triticum aestivum OX=4565 PE=4 SV=1;tr|A0A3B5Y2B7|A0A3B5Y2B7_WHEAT Uncharacterized protein OS=Triticum aestivum OX=4565 PE=4 SV=1	VarLoc	897.624ns
prot0603	A0A3B5Y1Z9;A0A3B5Y2B7	tr|A0A3B5Y1Z9|A0A3B5Y1Z9_WHEAT Uncharacterized protein OS=Triticum aestivum OX=4565 PE=4 SV=1;tr|A0A3B5Y2B7|A0A3B5Y2B7_WHEAT Uncharacterized protein OS=Triticum aestivum OX=4565 PE=4 SV=1	VarR	2005.22
prot0605	A0A3B5ZWW5;A0A3B5YZH8;A0A3B5Y213;A0A3B5Y350	tr|A0A3B5ZWW5|A0A3B5ZWW5_WHEAT Inhibitor I9 domain-containing protein OS=Triticum aestivum OX=4565 PE=4 SV=1;tr|A0A3B5YZH8|A0A3B5YZH8_WHEAT Inhibitor I9 domain-containing protein OS=Triticum aestivum OX=4565 PE=4 SV=1;tr|A0A3B5Y213|A0A3B5Y213_WHEAT Inhibit	VarG	0.0596ns
prot0605	A0A3B5ZWW5;A0A3B5YZH8;A0A3B5Y213;A0A3B5Y350	tr|A0A3B5ZWW5|A0A3B5ZWW5_WHEAT Inhibitor I9 domain-containing protein OS=Triticum aestivum OX=4565 PE=4 SV=1;tr|A0A3B5YZH8|A0A3B5YZH8_WHEAT Inhibitor I9 domain-containing protein OS=Triticum aestivum OX=4565 PE=4 SV=1;tr|A0A3B5Y213|A0A3B5Y213_WHEAT Inhibit	VarLoc	11300.4799ns
prot0605	A0A3B5ZWW5;A0A3B5YZH8;A0A3B5Y213;A0A3B5Y350	tr|A0A3B5ZWW5|A0A3B5ZWW5_WHEAT Inhibitor I9 domain-containing protein OS=Triticum aestivum OX=4565 PE=4 SV=1;tr|A0A3B5YZH8|A0A3B5YZH8_WHEAT Inhibitor I9 domain-containing protein OS=Triticum aestivum OX=4565 PE=4 SV=1;tr|A0A3B5Y213|A0A3B5Y213_WHEAT Inhibit	VarR	37265.9
prot0608	A0A3B5Y268;A0A3B5ZW21;A0A3B5Y2U9;A0A3B5YZE8;A0A3B5Z0F2	tr|A0A3B5Y268|A0A3B5Y268_WHEAT Guanosine nucleotide diphosphate dissociation inhibitor OS=Triticum aestivum OX=4565 PE=3 SV=1;tr|A0A3B5ZW21|A0A3B5ZW21_WHEAT Guanosine nucleotide diphosphate dissociation inhibitor OS=Triticum aestivum OX=4565 PE=3 SV=1;tr|A	VarG	3604.9867ns
prot0608	A0A3B5Y268;A0A3B5ZW21;A0A3B5Y2U9;A0A3B5YZE8;A0A3B5Z0F2	tr|A0A3B5Y268|A0A3B5Y268_WHEAT Guanosine nucleotide diphosphate dissociation inhibitor OS=Triticum aestivum OX=4565 PE=3 SV=1;tr|A0A3B5ZW21|A0A3B5ZW21_WHEAT Guanosine nucleotide diphosphate dissociation inhibitor OS=Triticum aestivum OX=4565 PE=3 SV=1;tr|A	VarLoc	609.6095ns
prot0608	A0A3B5Y268;A0A3B5ZW21;A0A3B5Y2U9;A0A3B5YZE8;A0A3B5Z0F2	tr|A0A3B5Y268|A0A3B5Y268_WHEAT Guanosine nucleotide diphosphate dissociation inhibitor OS=Triticum aestivum OX=4565 PE=3 SV=1;tr|A0A3B5ZW21|A0A3B5ZW21_WHEAT Guanosine nucleotide diphosphate dissociation inhibitor OS=Triticum aestivum OX=4565 PE=3 SV=1;tr|A	VarR	33101.6
prot0611	A0A3B5Y2A7;A0A3B5YZL3	tr|A0A3B5Y2A7|A0A3B5Y2A7_WHEAT Uncharacterized protein OS=Triticum aestivum OX=4565 PE=3 SV=1;tr|A0A3B5YZL3|A0A3B5YZL3_WHEAT Uncharacterized protein OS=Triticum aestivum OX=4565 PE=3 SV=1	VarG	276173.503ns
prot0611	A0A3B5Y2A7;A0A3B5YZL3	tr|A0A3B5Y2A7|A0A3B5Y2A7_WHEAT Uncharacterized protein OS=Triticum aestivum OX=4565 PE=3 SV=1;tr|A0A3B5YZL3|A0A3B5YZL3_WHEAT Uncharacterized protein OS=Triticum aestivum OX=4565 PE=3 SV=1	VarLoc	765280.8064*
prot0611	A0A3B5Y2A7;A0A3B5YZL3	tr|A0A3B5Y2A7|A0A3B5Y2A7_WHEAT Uncharacterized protein OS=Triticum aestivum OX=4565 PE=3 SV=1;tr|A0A3B5YZL3|A0A3B5YZL3_WHEAT Uncharacterized protein OS=Triticum aestivum OX=4565 PE=3 SV=1	VarR	1.30681e+06
prot0612	A0A3B5YYM1;A0A3B5Y2C2	tr|A0A3B5YYM1|A0A3B5YYM1_WHEAT Uncharacterized protein OS=Triticum aestivum OX=4565 PE=3 SV=1;tr|A0A3B5Y2C2|A0A3B5Y2C2_WHEAT Uncharacterized protein OS=Triticum aestivum OX=4565 PE=3 SV=1	VarG	58.7919ns
prot0612	A0A3B5YYM1;A0A3B5Y2C2	tr|A0A3B5YYM1|A0A3B5YYM1_WHEAT Uncharacterized protein OS=Triticum aestivum OX=4565 PE=3 SV=1;tr|A0A3B5Y2C2|A0A3B5Y2C2_WHEAT Uncharacterized protein OS=Triticum aestivum OX=4565 PE=3 SV=1	VarLoc	386.6657ns
prot0612	A0A3B5YYM1;A0A3B5Y2C2	tr|A0A3B5YYM1|A0A3B5YYM1_WHEAT Uncharacterized protein OS=Triticum aestivum OX=4565 PE=3 SV=1;tr|A0A3B5Y2C2|A0A3B5Y2C2_WHEAT Uncharacterized protein OS=Triticum aestivum OX=4565 PE=3 SV=1	VarR	1013.68
prot0613	A0A3B5Y2C5;Q43666;A0A3B5ZWQ3	tr|A0A3B5Y2C5|A0A3B5Y2C5_WHEAT BOWMAN_BIRK domain-containing protein OS=Triticum aestivum OX=4565 PE=4 SV=1;tr|Q43666|Q43666_WHEAT Wali6 protein OS=Triticum aestivum OX=4565 GN=wali6 PE=2 SV=1;tr|A0A3B5ZWQ3|A0A3B5ZWQ3_WHEAT BOWMAN_BIRK domain-containing pr	VarG	0.8297ns
prot0613	A0A3B5Y2C5;Q43666;A0A3B5ZWQ3	tr|A0A3B5Y2C5|A0A3B5Y2C5_WHEAT BOWMAN_BIRK domain-containing protein OS=Triticum aestivum OX=4565 PE=4 SV=1;tr|Q43666|Q43666_WHEAT Wali6 protein OS=Triticum aestivum OX=4565 GN=wali6 PE=2 SV=1;tr|A0A3B5ZWQ3|A0A3B5ZWQ3_WHEAT BOWMAN_BIRK domain-containing pr	VarLoc	0.0525ns
prot0613	A0A3B5Y2C5;Q43666;A0A3B5ZWQ3	tr|A0A3B5Y2C5|A0A3B5Y2C5_WHEAT BOWMAN_BIRK domain-containing protein OS=Triticum aestivum OX=4565 PE=4 SV=1;tr|Q43666|Q43666_WHEAT Wali6 protein OS=Triticum aestivum OX=4565 GN=wali6 PE=2 SV=1;tr|A0A3B5ZWQ3|A0A3B5ZWQ3_WHEAT BOWMAN_BIRK domain-containing pr	VarR	518559
prot0618	A0A3B5Y2F9;A0A3B5ZXC0	tr|A0A3B5Y2F9|A0A3B5Y2F9_WHEAT DLH domain-containing protein OS=Triticum aestivum OX=4565 PE=4 SV=1;tr|A0A3B5ZXC0|A0A3B5ZXC0_WHEAT DLH domain-containing protein OS=Triticum aestivum OX=4565 PE=4 SV=1	VarG	194.1876ns
prot0618	A0A3B5Y2F9;A0A3B5ZXC0	tr|A0A3B5Y2F9|A0A3B5Y2F9_WHEAT DLH domain-containing protein OS=Triticum aestivum OX=4565 PE=4 SV=1;tr|A0A3B5ZXC0|A0A3B5ZXC0_WHEAT DLH domain-containing protein OS=Triticum aestivum OX=4565 PE=4 SV=1	VarLoc	0.0006ns
prot0618	A0A3B5Y2F9;A0A3B5ZXC0	tr|A0A3B5Y2F9|A0A3B5Y2F9_WHEAT DLH domain-containing protein OS=Triticum aestivum OX=4565 PE=4 SV=1;tr|A0A3B5ZXC0|A0A3B5ZXC0_WHEAT DLH domain-containing protein OS=Triticum aestivum OX=4565 PE=4 SV=1	VarR	6057.43
prot0624	A0A3B5Y2T9;A0A3B5ZWT5;A0A3B5YZS5	tr|A0A3B5Y2T9|A0A3B5Y2T9_WHEAT Aldo_ket_red domain-containing protein OS=Triticum aestivum OX=4565 PE=4 SV=1;tr|A0A3B5ZWT5|A0A3B5ZWT5_WHEAT Aldo_ket_red domain-containing protein OS=Triticum aestivum OX=4565 PE=4 SV=1;tr|A0A3B5YZS5|A0A3B5YZS5_WHEAT Aldo_ke	VarG	0.0003ns
prot0624	A0A3B5Y2T9;A0A3B5ZWT5;A0A3B5YZS5	tr|A0A3B5Y2T9|A0A3B5Y2T9_WHEAT Aldo_ket_red domain-containing protein OS=Triticum aestivum OX=4565 PE=4 SV=1;tr|A0A3B5ZWT5|A0A3B5ZWT5_WHEAT Aldo_ket_red domain-containing protein OS=Triticum aestivum OX=4565 PE=4 SV=1;tr|A0A3B5YZS5|A0A3B5YZS5_WHEAT Aldo_ke	VarLoc	110.0445ns
prot0624	A0A3B5Y2T9;A0A3B5ZWT5;A0A3B5YZS5	tr|A0A3B5Y2T9|A0A3B5Y2T9_WHEAT Aldo_ket_red domain-containing protein OS=Triticum aestivum OX=4565 PE=4 SV=1;tr|A0A3B5ZWT5|A0A3B5ZWT5_WHEAT Aldo_ket_red domain-containing protein OS=Triticum aestivum OX=4565 PE=4 SV=1;tr|A0A3B5YZS5|A0A3B5YZS5_WHEAT Aldo_ke	VarR	191.323
prot0627	A0A3B5Y2Y6;A0A3B6DMM1;A0A3B5Y3B8	tr|A0A3B5Y2Y6|A0A3B5Y2Y6_WHEAT Uncharacterized protein OS=Triticum aestivum OX=4565 PE=3 SV=1;tr|A0A3B6DMM1|A0A3B6DMM1_WHEAT Uncharacterized protein OS=Triticum aestivum OX=4565 PE=3 SV=1;tr|A0A3B5Y3B8|A0A3B5Y3B8_WHEAT Uncharacterized protein OS=Triticum a	VarG	0.0007ns
prot0627	A0A3B5Y2Y6;A0A3B6DMM1;A0A3B5Y3B8	tr|A0A3B5Y2Y6|A0A3B5Y2Y6_WHEAT Uncharacterized protein OS=Triticum aestivum OX=4565 PE=3 SV=1;tr|A0A3B6DMM1|A0A3B6DMM1_WHEAT Uncharacterized protein OS=Triticum aestivum OX=4565 PE=3 SV=1;tr|A0A3B5Y3B8|A0A3B5Y3B8_WHEAT Uncharacterized protein OS=Triticum a	VarLoc	250.2312ns
prot0627	A0A3B5Y2Y6;A0A3B6DMM1;A0A3B5Y3B8	tr|A0A3B5Y2Y6|A0A3B5Y2Y6_WHEAT Uncharacterized protein OS=Triticum aestivum OX=4565 PE=3 SV=1;tr|A0A3B6DMM1|A0A3B6DMM1_WHEAT Uncharacterized protein OS=Triticum aestivum OX=4565 PE=3 SV=1;tr|A0A3B5Y3B8|A0A3B5Y3B8_WHEAT Uncharacterized protein OS=Triticum a	VarR	441.019
prot0630	A0A3B5Y316;A0A3B5Z0P4	tr|A0A3B5Y316|A0A3B5Y316_WHEAT Non-specific lipid-transfer protein OS=Triticum aestivum OX=4565 PE=3 SV=1;tr|A0A3B5Z0P4|A0A3B5Z0P4_WHEAT Non-specific lipid-transfer protein OS=Triticum aestivum OX=4565 PE=3 SV=1	VarG	13556.8534ns
prot0630	A0A3B5Y316;A0A3B5Z0P4	tr|A0A3B5Y316|A0A3B5Y316_WHEAT Non-specific lipid-transfer protein OS=Triticum aestivum OX=4565 PE=3 SV=1;tr|A0A3B5Z0P4|A0A3B5Z0P4_WHEAT Non-specific lipid-transfer protein OS=Triticum aestivum OX=4565 PE=3 SV=1	VarLoc	0.1177ns
prot0630	A0A3B5Y316;A0A3B5Z0P4	tr|A0A3B5Y316|A0A3B5Y316_WHEAT Non-specific lipid-transfer protein OS=Triticum aestivum OX=4565 PE=3 SV=1;tr|A0A3B5Z0P4|A0A3B5Z0P4_WHEAT Non-specific lipid-transfer protein OS=Triticum aestivum OX=4565 PE=3 SV=1	VarR	73569.3
prot0634	Q76ME3;A0A3B6AWA1;A0A3B6EPF6;A0A3B5Z0N6;A0A3B5Y397;A0A3B6N1W7;A0A3B6LW43;A0A3B6KSP3;A0A3B6H0W3;A0A3B5ZZB3;A0A3B6FV54;A0A3B6DC60;A0A3B6DF80	tr|Q76ME3|Q76ME3_WHEAT ADP-ribosylation factor OS=Triticum aestivum OX=4565 GN=arf PE=2 SV=1;tr|A0A3B6AWA1|A0A3B6AWA1_WHEAT Uncharacterized protein OS=Triticum aestivum OX=4565 PE=3 SV=1;tr|A0A3B6EPF6|A0A3B6EPF6_WHEAT Uncharacterized protein OS=Triticum ae	VarG	0.0636ns
prot0634	Q76ME3;A0A3B6AWA1;A0A3B6EPF6;A0A3B5Z0N6;A0A3B5Y397;A0A3B6N1W7;A0A3B6LW43;A0A3B6KSP3;A0A3B6H0W3;A0A3B5ZZB3;A0A3B6FV54;A0A3B6DC60;A0A3B6DF80	tr|Q76ME3|Q76ME3_WHEAT ADP-ribosylation factor OS=Triticum aestivum OX=4565 GN=arf PE=2 SV=1;tr|A0A3B6AWA1|A0A3B6AWA1_WHEAT Uncharacterized protein OS=Triticum aestivum OX=4565 PE=3 SV=1;tr|A0A3B6EPF6|A0A3B6EPF6_WHEAT Uncharacterized protein OS=Triticum ae	VarLoc	19608.1379*
prot0634	Q76ME3;A0A3B6AWA1;A0A3B6EPF6;A0A3B5Z0N6;A0A3B5Y397;A0A3B6N1W7;A0A3B6LW43;A0A3B6KSP3;A0A3B6H0W3;A0A3B5ZZB3;A0A3B6FV54;A0A3B6DC60;A0A3B6DF80	tr|Q76ME3|Q76ME3_WHEAT ADP-ribosylation factor OS=Triticum aestivum OX=4565 GN=arf PE=2 SV=1;tr|A0A3B6AWA1|A0A3B6AWA1_WHEAT Uncharacterized protein OS=Triticum aestivum OX=4565 PE=3 SV=1;tr|A0A3B6EPF6|A0A3B6EPF6_WHEAT Uncharacterized protein OS=Triticum ae	VarR	39733.7
prot0637	A0A3B5Y3D7	tr|A0A3B5Y3D7|A0A3B5Y3D7_WHEAT Uncharacterized protein OS=Triticum aestivum OX=4565 PE=4 SV=1	VarG	1186.3494ns
prot0637	A0A3B5Y3D7	tr|A0A3B5Y3D7|A0A3B5Y3D7_WHEAT Uncharacterized protein OS=Triticum aestivum OX=4565 PE=4 SV=1	VarLoc	0.0127ns
prot0637	A0A3B5Y3D7	tr|A0A3B5Y3D7|A0A3B5Y3D7_WHEAT Uncharacterized protein OS=Triticum aestivum OX=4565 PE=4 SV=1	VarR	24391.2
prot0644	A0A3B6A0C1;A0A3B5Y450	tr|A0A3B6A0C1|A0A3B6A0C1_WHEAT Proline iminopeptidase OS=Triticum aestivum OX=4565 PE=3 SV=1;tr|A0A3B5Y450|A0A3B5Y450_WHEAT Proline iminopeptidase OS=Triticum aestivum OX=4565 PE=3 SV=1	VarG	23.6503ns
prot0644	A0A3B6A0C1;A0A3B5Y450	tr|A0A3B6A0C1|A0A3B6A0C1_WHEAT Proline iminopeptidase OS=Triticum aestivum OX=4565 PE=3 SV=1;tr|A0A3B5Y450|A0A3B5Y450_WHEAT Proline iminopeptidase OS=Triticum aestivum OX=4565 PE=3 SV=1	VarLoc	79.977ns
prot0644	A0A3B6A0C1;A0A3B5Y450	tr|A0A3B6A0C1|A0A3B6A0C1_WHEAT Proline iminopeptidase OS=Triticum aestivum OX=4565 PE=3 SV=1;tr|A0A3B5Y450|A0A3B5Y450_WHEAT Proline iminopeptidase OS=Triticum aestivum OX=4565 PE=3 SV=1	VarR	264.763
prot0650	A0A3B5Z1D4;A0A3B5Y4Z4;A0A3B5Y4D3;A0A3B5Z1D8;A0A3B5ZYC2	tr|A0A3B5Z1D4|A0A3B5Z1D4_WHEAT Uncharacterized protein OS=Triticum aestivum OX=4565 PE=4 SV=1;tr|A0A3B5Y4Z4|A0A3B5Y4Z4_WHEAT Uncharacterized protein OS=Triticum aestivum OX=4565 PE=4 SV=1;tr|A0A3B5Y4D3|A0A3B5Y4D3_WHEAT Uncharacterized protein OS=Triticum a	VarG	5016.1016ns
prot0650	A0A3B5Z1D4;A0A3B5Y4Z4;A0A3B5Y4D3;A0A3B5Z1D8;A0A3B5ZYC2	tr|A0A3B5Z1D4|A0A3B5Z1D4_WHEAT Uncharacterized protein OS=Triticum aestivum OX=4565 PE=4 SV=1;tr|A0A3B5Y4Z4|A0A3B5Y4Z4_WHEAT Uncharacterized protein OS=Triticum aestivum OX=4565 PE=4 SV=1;tr|A0A3B5Y4D3|A0A3B5Y4D3_WHEAT Uncharacterized protein OS=Triticum a	VarLoc	7523.954ns
prot0650	A0A3B5Z1D4;A0A3B5Y4Z4;A0A3B5Y4D3;A0A3B5Z1D8;A0A3B5ZYC2	tr|A0A3B5Z1D4|A0A3B5Z1D4_WHEAT Uncharacterized protein OS=Triticum aestivum OX=4565 PE=4 SV=1;tr|A0A3B5Y4Z4|A0A3B5Y4Z4_WHEAT Uncharacterized protein OS=Triticum aestivum OX=4565 PE=4 SV=1;tr|A0A3B5Y4D3|A0A3B5Y4D3_WHEAT Uncharacterized protein OS=Triticum a	VarR	9518.85
prot0651	A0A3B5Y4E5;A0A3B5Y4W5	tr|A0A3B5Y4E5|A0A3B5Y4E5_WHEAT Phosphotransferase OS=Triticum aestivum OX=4565 PE=3 SV=1;tr|A0A3B5Y4W5|A0A3B5Y4W5_WHEAT Phosphotransferase OS=Triticum aestivum OX=4565 PE=3 SV=1	VarG	0.0005ns
prot0651	A0A3B5Y4E5;A0A3B5Y4W5	tr|A0A3B5Y4E5|A0A3B5Y4E5_WHEAT Phosphotransferase OS=Triticum aestivum OX=4565 PE=3 SV=1;tr|A0A3B5Y4W5|A0A3B5Y4W5_WHEAT Phosphotransferase OS=Triticum aestivum OX=4565 PE=3 SV=1	VarLoc	91.013ns
prot0651	A0A3B5Y4E5;A0A3B5Y4W5	tr|A0A3B5Y4E5|A0A3B5Y4E5_WHEAT Phosphotransferase OS=Triticum aestivum OX=4565 PE=3 SV=1;tr|A0A3B5Y4W5|A0A3B5Y4W5_WHEAT Phosphotransferase OS=Triticum aestivum OX=4565 PE=3 SV=1	VarR	2203.44
prot0659	A0A3B5Y536	tr|A0A3B5Y536|A0A3B5Y536_WHEAT Phytocyanin domain-containing protein OS=Triticum aestivum OX=4565 PE=4 SV=1	VarG	291.1958ns
prot0659	A0A3B5Y536	tr|A0A3B5Y536|A0A3B5Y536_WHEAT Phytocyanin domain-containing protein OS=Triticum aestivum OX=4565 PE=4 SV=1	VarLoc	402.2758ns
prot0659	A0A3B5Y536	tr|A0A3B5Y536|A0A3B5Y536_WHEAT Phytocyanin domain-containing protein OS=Triticum aestivum OX=4565 PE=4 SV=1	VarR	2183.43
prot0660	A0A3B5Y542	tr|A0A3B5Y542|A0A3B5Y542_WHEAT Uncharacterized protein OS=Triticum aestivum OX=4565 PE=3 SV=1	VarG	0.0037ns
prot0660	A0A3B5Y542	tr|A0A3B5Y542|A0A3B5Y542_WHEAT Uncharacterized protein OS=Triticum aestivum OX=4565 PE=3 SV=1	VarLoc	283.952ns
prot0660	A0A3B5Y542	tr|A0A3B5Y542|A0A3B5Y542_WHEAT Uncharacterized protein OS=Triticum aestivum OX=4565 PE=3 SV=1	VarR	4724.18
prot0662	A0A3B5Y545;A0A3B5Y548	tr|A0A3B5Y545|A0A3B5Y545_WHEAT Uncharacterized protein OS=Triticum aestivum OX=4565 PE=4 SV=1;tr|A0A3B5Y548|A0A3B5Y548_WHEAT Uncharacterized protein OS=Triticum aestivum OX=4565 PE=4 SV=1	VarG	975.4776ns
prot0662	A0A3B5Y545;A0A3B5Y548	tr|A0A3B5Y545|A0A3B5Y545_WHEAT Uncharacterized protein OS=Triticum aestivum OX=4565 PE=4 SV=1;tr|A0A3B5Y548|A0A3B5Y548_WHEAT Uncharacterized protein OS=Triticum aestivum OX=4565 PE=4 SV=1	VarLoc	24830.7476ns
prot0662	A0A3B5Y545;A0A3B5Y548	tr|A0A3B5Y545|A0A3B5Y545_WHEAT Uncharacterized protein OS=Triticum aestivum OX=4565 PE=4 SV=1;tr|A0A3B5Y548|A0A3B5Y548_WHEAT Uncharacterized protein OS=Triticum aestivum OX=4565 PE=4 SV=1	VarR	147197
prot0666	Q8VYX1;A0A3B5Z400;A0A3B5Y5S2;A0A3B5Z3B9;A0A3B5Y5A8;A0A341PR22;A0A3B5ZZX8	tr|Q8VYX1|Q8VYX1_WHEAT Phosphoethanolamine methyltransferase OS=Triticum aestivum OX=4565 PE=2 SV=1;tr|A0A3B5Z400|A0A3B5Z400_WHEAT Methyltransf_11 domain-containing protein OS=Triticum aestivum OX=4565 PE=4 SV=1;tr|A0A3B5Y5S2|A0A3B5Y5S2_WHEAT Methyltransf_	VarG	247.9357ns
prot0666	Q8VYX1;A0A3B5Z400;A0A3B5Y5S2;A0A3B5Z3B9;A0A3B5Y5A8;A0A341PR22;A0A3B5ZZX8	tr|Q8VYX1|Q8VYX1_WHEAT Phosphoethanolamine methyltransferase OS=Triticum aestivum OX=4565 PE=2 SV=1;tr|A0A3B5Z400|A0A3B5Z400_WHEAT Methyltransf_11 domain-containing protein OS=Triticum aestivum OX=4565 PE=4 SV=1;tr|A0A3B5Y5S2|A0A3B5Y5S2_WHEAT Methyltransf_	VarLoc	99.4634ns
prot0666	Q8VYX1;A0A3B5Z400;A0A3B5Y5S2;A0A3B5Z3B9;A0A3B5Y5A8;A0A341PR22;A0A3B5ZZX8	tr|Q8VYX1|Q8VYX1_WHEAT Phosphoethanolamine methyltransferase OS=Triticum aestivum OX=4565 PE=2 SV=1;tr|A0A3B5Z400|A0A3B5Z400_WHEAT Methyltransf_11 domain-containing protein OS=Triticum aestivum OX=4565 PE=4 SV=1;tr|A0A3B5Y5S2|A0A3B5Y5S2_WHEAT Methyltransf_	VarR	0.0737
prot0668	A0A3B5Y5E3	tr|A0A3B5Y5E3|A0A3B5Y5E3_WHEAT Uncharacterized protein OS=Triticum aestivum OX=4565 PE=4 SV=1	VarG	10273464.3522ns
prot0668	A0A3B5Y5E3	tr|A0A3B5Y5E3|A0A3B5Y5E3_WHEAT Uncharacterized protein OS=Triticum aestivum OX=4565 PE=4 SV=1	VarLoc	3.26ns
prot0668	A0A3B5Y5E3	tr|A0A3B5Y5E3|A0A3B5Y5E3_WHEAT Uncharacterized protein OS=Triticum aestivum OX=4565 PE=4 SV=1	VarR	3.22155e+07
prot0670	A0A3B5Y5J8	tr|A0A3B5Y5J8|A0A3B5Y5J8_WHEAT WD_REPEATS_REGION domain-containing protein OS=Triticum aestivum OX=4565 PE=4 SV=1	VarG	0.0115ns
prot0670	A0A3B5Y5J8	tr|A0A3B5Y5J8|A0A3B5Y5J8_WHEAT WD_REPEATS_REGION domain-containing protein OS=Triticum aestivum OX=4565 PE=4 SV=1	VarLoc	0.0133ns
prot0670	A0A3B5Y5J8	tr|A0A3B5Y5J8|A0A3B5Y5J8_WHEAT WD_REPEATS_REGION domain-containing protein OS=Triticum aestivum OX=4565 PE=4 SV=1	VarR	19735.7
prot0671	A0A3B5Y5K9;A0A3B5Z3C7;A0A3B5Z4D7	tr|A0A3B5Y5K9|A0A3B5Y5K9_WHEAT ATP synthase subunit beta OS=Triticum aestivum OX=4565 PE=3 SV=1;tr|A0A3B5Z3C7|A0A3B5Z3C7_WHEAT ATP synthase subunit beta OS=Triticum aestivum OX=4565 PE=4 SV=1;tr|A0A3B5Z4D7|A0A3B5Z4D7_WHEAT ATP synthase subunit beta OS=Trit	VarG	0.3768ns
prot0671	A0A3B5Y5K9;A0A3B5Z3C7;A0A3B5Z4D7	tr|A0A3B5Y5K9|A0A3B5Y5K9_WHEAT ATP synthase subunit beta OS=Triticum aestivum OX=4565 PE=3 SV=1;tr|A0A3B5Z3C7|A0A3B5Z3C7_WHEAT ATP synthase subunit beta OS=Triticum aestivum OX=4565 PE=4 SV=1;tr|A0A3B5Z4D7|A0A3B5Z4D7_WHEAT ATP synthase subunit beta OS=Trit	VarLoc	57107.7244ns
prot0671	A0A3B5Y5K9;A0A3B5Z3C7;A0A3B5Z4D7	tr|A0A3B5Y5K9|A0A3B5Y5K9_WHEAT ATP synthase subunit beta OS=Triticum aestivum OX=4565 PE=3 SV=1;tr|A0A3B5Z3C7|A0A3B5Z3C7_WHEAT ATP synthase subunit beta OS=Triticum aestivum OX=4565 PE=4 SV=1;tr|A0A3B5Z4D7|A0A3B5Z4D7_WHEAT ATP synthase subunit beta OS=Trit	VarR	888276
prot0674	A0A3B5Y5S5;W4ZS35;A0A3B5Z4R9;A0A3B5Z3Q3;A0A3B5Y5S4;A0A341NV36;A0A3B5Z430	tr|A0A3B5Y5S5|A0A3B5Y5S5_WHEAT Uncharacterized protein OS=Triticum aestivum OX=4565 PE=3 SV=1;tr|W4ZS35|W4ZS35_WHEAT Uncharacterized protein OS=Triticum aestivum OX=4565 PE=3 SV=1;tr|A0A3B5Z4R9|A0A3B5Z4R9_WHEAT Uncharacterized protein OS=Triticum aestivum	VarG	0.0039ns
prot0674	A0A3B5Y5S5;W4ZS35;A0A3B5Z4R9;A0A3B5Z3Q3;A0A3B5Y5S4;A0A341NV36;A0A3B5Z430	tr|A0A3B5Y5S5|A0A3B5Y5S5_WHEAT Uncharacterized protein OS=Triticum aestivum OX=4565 PE=3 SV=1;tr|W4ZS35|W4ZS35_WHEAT Uncharacterized protein OS=Triticum aestivum OX=4565 PE=3 SV=1;tr|A0A3B5Z4R9|A0A3B5Z4R9_WHEAT Uncharacterized protein OS=Triticum aestivum	VarLoc	0.0039ns
prot0674	A0A3B5Y5S5;W4ZS35;A0A3B5Z4R9;A0A3B5Z3Q3;A0A3B5Y5S4;A0A341NV36;A0A3B5Z430	tr|A0A3B5Y5S5|A0A3B5Y5S5_WHEAT Uncharacterized protein OS=Triticum aestivum OX=4565 PE=3 SV=1;tr|W4ZS35|W4ZS35_WHEAT Uncharacterized protein OS=Triticum aestivum OX=4565 PE=3 SV=1;tr|A0A3B5Z4R9|A0A3B5Z4R9_WHEAT Uncharacterized protein OS=Triticum aestivum	VarR	2432.41
prot0678	A0A3B5Y622;A0A3B6A296;A0A3B5Z543	tr|A0A3B5Y622|A0A3B5Y622_WHEAT J domain-containing protein OS=Triticum aestivum OX=4565 PE=4 SV=1;tr|A0A3B6A296|A0A3B6A296_WHEAT J domain-containing protein OS=Triticum aestivum OX=4565 PE=4 SV=1;tr|A0A3B5Z543|A0A3B5Z543_WHEAT J domain-containing protein O	VarG	0.0007ns
prot0678	A0A3B5Y622;A0A3B6A296;A0A3B5Z543	tr|A0A3B5Y622|A0A3B5Y622_WHEAT J domain-containing protein OS=Triticum aestivum OX=4565 PE=4 SV=1;tr|A0A3B6A296|A0A3B6A296_WHEAT J domain-containing protein OS=Triticum aestivum OX=4565 PE=4 SV=1;tr|A0A3B5Z543|A0A3B5Z543_WHEAT J domain-containing protein O	VarLoc	1461.9695ns
prot0678	A0A3B5Y622;A0A3B6A296;A0A3B5Z543	tr|A0A3B5Y622|A0A3B5Y622_WHEAT J domain-containing protein OS=Triticum aestivum OX=4565 PE=4 SV=1;tr|A0A3B6A296|A0A3B6A296_WHEAT J domain-containing protein OS=Triticum aestivum OX=4565 PE=4 SV=1;tr|A0A3B5Z543|A0A3B5Z543_WHEAT J domain-containing protein O	VarR	2441.26
prot0679	A0A3B5Y628	tr|A0A3B5Y628|A0A3B5Y628_WHEAT Uncharacterized protein OS=Triticum aestivum OX=4565 PE=3 SV=1	VarG	0.0013ns
prot0679	A0A3B5Y628	tr|A0A3B5Y628|A0A3B5Y628_WHEAT Uncharacterized protein OS=Triticum aestivum OX=4565 PE=3 SV=1	VarLoc	0.0013ns
prot0679	A0A3B5Y628	tr|A0A3B5Y628|A0A3B5Y628_WHEAT Uncharacterized protein OS=Triticum aestivum OX=4565 PE=3 SV=1	VarR	802.138
prot0680	A0A3B5Y650;P01543	tr|A0A3B5Y650|A0A3B5Y650_WHEAT Uncharacterized protein OS=Triticum aestivum OX=4565 PE=4 SV=1;sp|P01543|THNB_WHEAT Purothionin A-1 OS=Triticum aestivum OX=4565 GN=THI1.3 PE=1 SV=2	VarG	33.3574ns
prot0680	A0A3B5Y650;P01543	tr|A0A3B5Y650|A0A3B5Y650_WHEAT Uncharacterized protein OS=Triticum aestivum OX=4565 PE=4 SV=1;sp|P01543|THNB_WHEAT Purothionin A-1 OS=Triticum aestivum OX=4565 GN=THI1.3 PE=1 SV=2	VarLoc	11.8063ns
prot0680	A0A3B5Y650;P01543	tr|A0A3B5Y650|A0A3B5Y650_WHEAT Uncharacterized protein OS=Triticum aestivum OX=4565 PE=4 SV=1;sp|P01543|THNB_WHEAT Purothionin A-1 OS=Triticum aestivum OX=4565 GN=THI1.3 PE=1 SV=2	VarR	1.16672e+08
prot0691	A0A3B5Y6R3	tr|A0A3B5Y6R3|A0A3B5Y6R3_WHEAT Uncharacterized protein OS=Triticum aestivum OX=4565 PE=4 SV=1	VarG	8241.7338ns
prot0691	A0A3B5Y6R3	tr|A0A3B5Y6R3|A0A3B5Y6R3_WHEAT Uncharacterized protein OS=Triticum aestivum OX=4565 PE=4 SV=1	VarLoc	0.0116ns
prot0691	A0A3B5Y6R3	tr|A0A3B5Y6R3|A0A3B5Y6R3_WHEAT Uncharacterized protein OS=Triticum aestivum OX=4565 PE=4 SV=1	VarR	7243.94
prot0695	A0A3B5Y749;A0A3B6A207;A0A3B5Y7M7	tr|A0A3B5Y749|A0A3B5Y749_WHEAT Uncharacterized protein OS=Triticum aestivum OX=4565 PE=3 SV=1;tr|A0A3B6A207|A0A3B6A207_WHEAT Uncharacterized protein OS=Triticum aestivum OX=4565 PE=3 SV=1;tr|A0A3B5Y7M7|A0A3B5Y7M7_WHEAT Uncharacterized protein OS=Triticum a	VarG	379.2855ns
prot0695	A0A3B5Y749;A0A3B6A207;A0A3B5Y7M7	tr|A0A3B5Y749|A0A3B5Y749_WHEAT Uncharacterized protein OS=Triticum aestivum OX=4565 PE=3 SV=1;tr|A0A3B6A207|A0A3B6A207_WHEAT Uncharacterized protein OS=Triticum aestivum OX=4565 PE=3 SV=1;tr|A0A3B5Y7M7|A0A3B5Y7M7_WHEAT Uncharacterized protein OS=Triticum a	VarLoc	53.372ns
prot0695	A0A3B5Y749;A0A3B6A207;A0A3B5Y7M7	tr|A0A3B5Y749|A0A3B5Y749_WHEAT Uncharacterized protein OS=Triticum aestivum OX=4565 PE=3 SV=1;tr|A0A3B6A207|A0A3B6A207_WHEAT Uncharacterized protein OS=Triticum aestivum OX=4565 PE=3 SV=1;tr|A0A3B5Y7M7|A0A3B5Y7M7_WHEAT Uncharacterized protein OS=Triticum a	VarR	166.837
prot0698	A0A3B5Y7C9;A0A3B5Z540	tr|A0A3B5Y7C9|A0A3B5Y7C9_WHEAT Carboxypeptidase OS=Triticum aestivum OX=4565 PE=3 SV=1;tr|A0A3B5Z540|A0A3B5Z540_WHEAT Carboxypeptidase OS=Triticum aestivum OX=4565 PE=3 SV=1	VarG	2064.5839ns
prot0698	A0A3B5Y7C9;A0A3B5Z540	tr|A0A3B5Y7C9|A0A3B5Y7C9_WHEAT Carboxypeptidase OS=Triticum aestivum OX=4565 PE=3 SV=1;tr|A0A3B5Z540|A0A3B5Z540_WHEAT Carboxypeptidase OS=Triticum aestivum OX=4565 PE=3 SV=1	VarLoc	0.0008ns
prot0698	A0A3B5Y7C9;A0A3B5Z540	tr|A0A3B5Y7C9|A0A3B5Y7C9_WHEAT Carboxypeptidase OS=Triticum aestivum OX=4565 PE=3 SV=1;tr|A0A3B5Z540|A0A3B5Z540_WHEAT Carboxypeptidase OS=Triticum aestivum OX=4565 PE=3 SV=1	VarR	8176.27
prot0699	A0A3B5Y7F3;A0A3B5Y7Z4	tr|A0A3B5Y7F3|A0A3B5Y7F3_WHEAT Tr-type G domain-containing protein OS=Triticum aestivum OX=4565 PE=4 SV=1;tr|A0A3B5Y7Z4|A0A3B5Y7Z4_WHEAT Tr-type G domain-containing protein OS=Triticum aestivum OX=4565 PE=4 SV=1	VarG	759.7686ns
prot0699	A0A3B5Y7F3;A0A3B5Y7Z4	tr|A0A3B5Y7F3|A0A3B5Y7F3_WHEAT Tr-type G domain-containing protein OS=Triticum aestivum OX=4565 PE=4 SV=1;tr|A0A3B5Y7Z4|A0A3B5Y7Z4_WHEAT Tr-type G domain-containing protein OS=Triticum aestivum OX=4565 PE=4 SV=1	VarLoc	5.7534ns
prot0699	A0A3B5Y7F3;A0A3B5Y7Z4	tr|A0A3B5Y7F3|A0A3B5Y7F3_WHEAT Tr-type G domain-containing protein OS=Triticum aestivum OX=4565 PE=4 SV=1;tr|A0A3B5Y7Z4|A0A3B5Y7Z4_WHEAT Tr-type G domain-containing protein OS=Triticum aestivum OX=4565 PE=4 SV=1	VarR	617.304
prot0702	A0A3B5Y7P9;A0A3B5Y7P2	tr|A0A3B5Y7P9|A0A3B5Y7P9_WHEAT NPL domain-containing protein OS=Triticum aestivum OX=4565 PE=4 SV=1;tr|A0A3B5Y7P2|A0A3B5Y7P2_WHEAT NPL domain-containing protein OS=Triticum aestivum OX=4565 PE=4 SV=1	VarG	1611.3821ns
prot0702	A0A3B5Y7P9;A0A3B5Y7P2	tr|A0A3B5Y7P9|A0A3B5Y7P9_WHEAT NPL domain-containing protein OS=Triticum aestivum OX=4565 PE=4 SV=1;tr|A0A3B5Y7P2|A0A3B5Y7P2_WHEAT NPL domain-containing protein OS=Triticum aestivum OX=4565 PE=4 SV=1	VarLoc	795.6931ns
prot0702	A0A3B5Y7P9;A0A3B5Y7P2	tr|A0A3B5Y7P9|A0A3B5Y7P9_WHEAT NPL domain-containing protein OS=Triticum aestivum OX=4565 PE=4 SV=1;tr|A0A3B5Y7P2|A0A3B5Y7P2_WHEAT NPL domain-containing protein OS=Triticum aestivum OX=4565 PE=4 SV=1	VarR	1837.8
prot0703	A0A3B5Y7Y1;A0A3B5Z5S1;A0A3B6A2T6;A0A3B6A1F1	tr|A0A3B5Y7Y1|A0A3B5Y7Y1_WHEAT Ketol-acid reductoisomerase OS=Triticum aestivum OX=4565 PE=3 SV=1;tr|A0A3B5Z5S1|A0A3B5Z5S1_WHEAT Ketol-acid reductoisomerase OS=Triticum aestivum OX=4565 PE=3 SV=1;tr|A0A3B6A2T6|A0A3B6A2T6_WHEAT Ketol-acid reductoisomerase O	VarG	0.2007ns
prot0703	A0A3B5Y7Y1;A0A3B5Z5S1;A0A3B6A2T6;A0A3B6A1F1	tr|A0A3B5Y7Y1|A0A3B5Y7Y1_WHEAT Ketol-acid reductoisomerase OS=Triticum aestivum OX=4565 PE=3 SV=1;tr|A0A3B5Z5S1|A0A3B5Z5S1_WHEAT Ketol-acid reductoisomerase OS=Triticum aestivum OX=4565 PE=3 SV=1;tr|A0A3B6A2T6|A0A3B6A2T6_WHEAT Ketol-acid reductoisomerase O	VarLoc	1276927.781***
prot0703	A0A3B5Y7Y1;A0A3B5Z5S1;A0A3B6A2T6;A0A3B6A1F1	tr|A0A3B5Y7Y1|A0A3B5Y7Y1_WHEAT Ketol-acid reductoisomerase OS=Triticum aestivum OX=4565 PE=3 SV=1;tr|A0A3B5Z5S1|A0A3B5Z5S1_WHEAT Ketol-acid reductoisomerase OS=Triticum aestivum OX=4565 PE=3 SV=1;tr|A0A3B6A2T6|A0A3B6A2T6_WHEAT Ketol-acid reductoisomerase O	VarR	759323
prot0704	A0A3B6A2D3;A0A3B5Z650;B2BA41;A0A3B6A410;A0A3B5Y7Y8;A0A3B6A2M5;A0A3B5Z728;A0A3B5Y8R3	tr|A0A3B6A2D3|A0A3B6A2D3_WHEAT V-type proton ATPase subunit C OS=Triticum aestivum OX=4565 PE=3 SV=1;tr|A0A3B5Z650|A0A3B5Z650_WHEAT V-type proton ATPase subunit C OS=Triticum aestivum OX=4565 PE=3 SV=1;tr|B2BA41|B2BA41_WHEAT V-type proton ATPase subunit C	VarG	0.0004ns
prot0704	A0A3B6A2D3;A0A3B5Z650;B2BA41;A0A3B6A410;A0A3B5Y7Y8;A0A3B6A2M5;A0A3B5Z728;A0A3B5Y8R3	tr|A0A3B6A2D3|A0A3B6A2D3_WHEAT V-type proton ATPase subunit C OS=Triticum aestivum OX=4565 PE=3 SV=1;tr|A0A3B5Z650|A0A3B5Z650_WHEAT V-type proton ATPase subunit C OS=Triticum aestivum OX=4565 PE=3 SV=1;tr|B2BA41|B2BA41_WHEAT V-type proton ATPase subunit C	VarLoc	0.0004ns
prot0704	A0A3B6A2D3;A0A3B5Z650;B2BA41;A0A3B6A410;A0A3B5Y7Y8;A0A3B6A2M5;A0A3B5Z728;A0A3B5Y8R3	tr|A0A3B6A2D3|A0A3B6A2D3_WHEAT V-type proton ATPase subunit C OS=Triticum aestivum OX=4565 PE=3 SV=1;tr|A0A3B5Z650|A0A3B5Z650_WHEAT V-type proton ATPase subunit C OS=Triticum aestivum OX=4565 PE=3 SV=1;tr|B2BA41|B2BA41_WHEAT V-type proton ATPase subunit C	VarR	244.689
prot0705	A0A3B6A1V2;A0A3B5Y7Z1;A0A3B5Y6M5	tr|A0A3B6A1V2|A0A3B6A1V2_WHEAT Malate dehydrogenase OS=Triticum aestivum OX=4565 PE=3 SV=1;tr|A0A3B5Y7Z1|A0A3B5Y7Z1_WHEAT Malate dehydrogenase OS=Triticum aestivum OX=4565 PE=3 SV=1;tr|A0A3B5Y6M5|A0A3B5Y6M5_WHEAT Malate dehydrogenase OS=Triticum aestivum O	VarG	51588.7522ns
prot0705	A0A3B6A1V2;A0A3B5Y7Z1;A0A3B5Y6M5	tr|A0A3B6A1V2|A0A3B6A1V2_WHEAT Malate dehydrogenase OS=Triticum aestivum OX=4565 PE=3 SV=1;tr|A0A3B5Y7Z1|A0A3B5Y7Z1_WHEAT Malate dehydrogenase OS=Triticum aestivum OX=4565 PE=3 SV=1;tr|A0A3B5Y6M5|A0A3B5Y6M5_WHEAT Malate dehydrogenase OS=Triticum aestivum O	VarLoc	0.0678ns
prot0705	A0A3B6A1V2;A0A3B5Y7Z1;A0A3B5Y6M5	tr|A0A3B6A1V2|A0A3B6A1V2_WHEAT Malate dehydrogenase OS=Triticum aestivum OX=4565 PE=3 SV=1;tr|A0A3B5Y7Z1|A0A3B5Y7Z1_WHEAT Malate dehydrogenase OS=Triticum aestivum OX=4565 PE=3 SV=1;tr|A0A3B5Y6M5|A0A3B5Y6M5_WHEAT Malate dehydrogenase OS=Triticum aestivum O	VarR	235356
prot0711	A0A3B6A3S4;A0A3B5Y8W5;A0A3B5Z682	tr|A0A3B6A3S4|A0A3B6A3S4_WHEAT Nucleoside diphosphate kinase OS=Triticum aestivum OX=4565 PE=3 SV=1;tr|A0A3B5Y8W5|A0A3B5Y8W5_WHEAT Nucleoside diphosphate kinase OS=Triticum aestivum OX=4565 PE=3 SV=1;tr|A0A3B5Z682|A0A3B5Z682_WHEAT Nucleoside diphosphate ki	VarG	549.8455ns
prot0711	A0A3B6A3S4;A0A3B5Y8W5;A0A3B5Z682	tr|A0A3B6A3S4|A0A3B6A3S4_WHEAT Nucleoside diphosphate kinase OS=Triticum aestivum OX=4565 PE=3 SV=1;tr|A0A3B5Y8W5|A0A3B5Y8W5_WHEAT Nucleoside diphosphate kinase OS=Triticum aestivum OX=4565 PE=3 SV=1;tr|A0A3B5Z682|A0A3B5Z682_WHEAT Nucleoside diphosphate ki	VarLoc	157.1811ns
prot0711	A0A3B6A3S4;A0A3B5Y8W5;A0A3B5Z682	tr|A0A3B6A3S4|A0A3B6A3S4_WHEAT Nucleoside diphosphate kinase OS=Triticum aestivum OX=4565 PE=3 SV=1;tr|A0A3B5Y8W5|A0A3B5Y8W5_WHEAT Nucleoside diphosphate kinase OS=Triticum aestivum OX=4565 PE=3 SV=1;tr|A0A3B5Z682|A0A3B5Z682_WHEAT Nucleoside diphosphate ki	VarR	1243.59
prot0714	A0A3B5YPZ7	tr|A0A3B5YPZ7|A0A3B5YPZ7_WHEAT AAI domain-containing protein OS=Triticum aestivum OX=4565 PE=4 SV=1	VarG	9.5038ns
prot0714	A0A3B5YPZ7	tr|A0A3B5YPZ7|A0A3B5YPZ7_WHEAT AAI domain-containing protein OS=Triticum aestivum OX=4565 PE=4 SV=1	VarLoc	2.9293ns
prot0714	A0A3B5YPZ7	tr|A0A3B5YPZ7|A0A3B5YPZ7_WHEAT AAI domain-containing protein OS=Triticum aestivum OX=4565 PE=4 SV=1	VarR	2.89479e+07
prot0716	A0A3B5ZP29;A0A3B5YQ78	tr|A0A3B5ZP29|A0A3B5ZP29_WHEAT Uncharacterized protein OS=Triticum aestivum OX=4565 PE=4 SV=1;tr|A0A3B5YQ78|A0A3B5YQ78_WHEAT Uncharacterized protein OS=Triticum aestivum OX=4565 PE=4 SV=1	VarG	157.1857ns
prot0716	A0A3B5ZP29;A0A3B5YQ78	tr|A0A3B5ZP29|A0A3B5ZP29_WHEAT Uncharacterized protein OS=Triticum aestivum OX=4565 PE=4 SV=1;tr|A0A3B5YQ78|A0A3B5YQ78_WHEAT Uncharacterized protein OS=Triticum aestivum OX=4565 PE=4 SV=1	VarLoc	1114.2249*
prot0716	A0A3B5ZP29;A0A3B5YQ78	tr|A0A3B5ZP29|A0A3B5ZP29_WHEAT Uncharacterized protein OS=Triticum aestivum OX=4565 PE=4 SV=1;tr|A0A3B5YQ78|A0A3B5YQ78_WHEAT Uncharacterized protein OS=Triticum aestivum OX=4565 PE=4 SV=1	VarR	1057.88
prot0720	A0A3B5YQX7;A0A3B5XTK1	tr|A0A3B5YQX7|A0A3B5YQX7_WHEAT Uncharacterized protein OS=Triticum aestivum OX=4565 PE=4 SV=1;tr|A0A3B5XTK1|A0A3B5XTK1_WHEAT Uncharacterized protein OS=Triticum aestivum OX=4565 PE=4 SV=1	VarG	1295.9667ns
prot0720	A0A3B5YQX7;A0A3B5XTK1	tr|A0A3B5YQX7|A0A3B5YQX7_WHEAT Uncharacterized protein OS=Triticum aestivum OX=4565 PE=4 SV=1;tr|A0A3B5XTK1|A0A3B5XTK1_WHEAT Uncharacterized protein OS=Triticum aestivum OX=4565 PE=4 SV=1	VarLoc	0.0014ns
prot0720	A0A3B5YQX7;A0A3B5XTK1	tr|A0A3B5YQX7|A0A3B5YQX7_WHEAT Uncharacterized protein OS=Triticum aestivum OX=4565 PE=4 SV=1;tr|A0A3B5XTK1|A0A3B5XTK1_WHEAT Uncharacterized protein OS=Triticum aestivum OX=4565 PE=4 SV=1	VarR	869.294
prot0721	A0A3B5YRG4;A0A3B5YRG3	tr|A0A3B5YRG4|A0A3B5YRG4_WHEAT Uncharacterized protein OS=Triticum aestivum OX=4565 PE=3 SV=1;tr|A0A3B5YRG3|A0A3B5YRG3_WHEAT Uncharacterized protein OS=Triticum aestivum OX=4565 PE=3 SV=1	VarG	0.2956ns
prot0721	A0A3B5YRG4;A0A3B5YRG3	tr|A0A3B5YRG4|A0A3B5YRG4_WHEAT Uncharacterized protein OS=Triticum aestivum OX=4565 PE=3 SV=1;tr|A0A3B5YRG3|A0A3B5YRG3_WHEAT Uncharacterized protein OS=Triticum aestivum OX=4565 PE=3 SV=1	VarLoc	17110.4358ns
prot0721	A0A3B5YRG4;A0A3B5YRG3	tr|A0A3B5YRG4|A0A3B5YRG4_WHEAT Uncharacterized protein OS=Triticum aestivum OX=4565 PE=3 SV=1;tr|A0A3B5YRG3|A0A3B5YRG3_WHEAT Uncharacterized protein OS=Triticum aestivum OX=4565 PE=3 SV=1	VarR	184757
prot0722	A0A3B5YRZ8	tr|A0A3B5YRZ8|A0A3B5YRZ8_WHEAT Uncharacterized protein OS=Triticum aestivum OX=4565 PE=4 SV=1	VarG	11385.1134ns
prot0722	A0A3B5YRZ8	tr|A0A3B5YRZ8|A0A3B5YRZ8_WHEAT Uncharacterized protein OS=Triticum aestivum OX=4565 PE=4 SV=1	VarLoc	139.161ns
prot0722	A0A3B5YRZ8	tr|A0A3B5YRZ8|A0A3B5YRZ8_WHEAT Uncharacterized protein OS=Triticum aestivum OX=4565 PE=4 SV=1	VarR	15578
prot0724	A0A3B5YSH7	tr|A0A3B5YSH7|A0A3B5YSH7_WHEAT Uncharacterized protein OS=Triticum aestivum OX=4565 PE=4 SV=1	VarG	0.0015ns
prot0724	A0A3B5YSH7	tr|A0A3B5YSH7|A0A3B5YSH7_WHEAT Uncharacterized protein OS=Triticum aestivum OX=4565 PE=4 SV=1	VarLoc	3882.8571**
prot0724	A0A3B5YSH7	tr|A0A3B5YSH7|A0A3B5YSH7_WHEAT Uncharacterized protein OS=Triticum aestivum OX=4565 PE=4 SV=1	VarR	941.048
prot0728	A0A3B5YSY9	tr|A0A3B5YSY9|A0A3B5YSY9_WHEAT Carboxypeptidase OS=Triticum aestivum OX=4565 PE=3 SV=1	VarG	0.0157ns
prot0728	A0A3B5YSY9	tr|A0A3B5YSY9|A0A3B5YSY9_WHEAT Carboxypeptidase OS=Triticum aestivum OX=4565 PE=3 SV=1	VarLoc	7105.4957ns
prot0728	A0A3B5YSY9	tr|A0A3B5YSY9|A0A3B5YSY9_WHEAT Carboxypeptidase OS=Triticum aestivum OX=4565 PE=3 SV=1	VarR	17237.1
prot0730	A0A3B5YT90	tr|A0A3B5YT90|A0A3B5YT90_WHEAT Aminotran_1_2 domain-containing protein OS=Triticum aestivum OX=4565 PE=4 SV=1	VarG	2511775.5953ns
prot0730	A0A3B5YT90	tr|A0A3B5YT90|A0A3B5YT90_WHEAT Aminotran_1_2 domain-containing protein OS=Triticum aestivum OX=4565 PE=4 SV=1	VarLoc	229109.4944ns
prot0730	A0A3B5YT90	tr|A0A3B5YT90|A0A3B5YT90_WHEAT Aminotran_1_2 domain-containing protein OS=Triticum aestivum OX=4565 PE=4 SV=1	VarR	6.37243e+06
prot0736	A0A3B5YTY7	tr|A0A3B5YTY7|A0A3B5YTY7_WHEAT Uncharacterized protein OS=Triticum aestivum OX=4565 PE=4 SV=1	VarG	0.0638ns
prot0736	A0A3B5YTY7	tr|A0A3B5YTY7|A0A3B5YTY7_WHEAT Uncharacterized protein OS=Triticum aestivum OX=4565 PE=4 SV=1	VarLoc	12905.5041ns
prot0736	A0A3B5YTY7	tr|A0A3B5YTY7|A0A3B5YTY7_WHEAT Uncharacterized protein OS=Triticum aestivum OX=4565 PE=4 SV=1	VarR	89011
prot0744	A0A3B5YV41	tr|A0A3B5YV41|A0A3B5YV41_WHEAT Uncharacterized protein OS=Triticum aestivum OX=4565 PE=3 SV=1	VarG	0.0155ns
prot0744	A0A3B5YV41	tr|A0A3B5YV41|A0A3B5YV41_WHEAT Uncharacterized protein OS=Triticum aestivum OX=4565 PE=3 SV=1	VarLoc	0.0155ns
prot0744	A0A3B5YV41	tr|A0A3B5YV41|A0A3B5YV41_WHEAT Uncharacterized protein OS=Triticum aestivum OX=4565 PE=3 SV=1	VarR	9707.73
prot0745	A0A3B5YWB4;A0A3B5YV69	tr|A0A3B5YWB4|A0A3B5YWB4_WHEAT DUF1338 domain-containing protein OS=Triticum aestivum OX=4565 PE=4 SV=1;tr|A0A3B5YV69|A0A3B5YV69_WHEAT DUF1338 domain-containing protein OS=Triticum aestivum OX=4565 PE=4 SV=1	VarG	0.0032ns
prot0745	A0A3B5YWB4;A0A3B5YV69	tr|A0A3B5YWB4|A0A3B5YWB4_WHEAT DUF1338 domain-containing protein OS=Triticum aestivum OX=4565 PE=4 SV=1;tr|A0A3B5YV69|A0A3B5YV69_WHEAT DUF1338 domain-containing protein OS=Triticum aestivum OX=4565 PE=4 SV=1	VarLoc	179.768ns
prot0745	A0A3B5YWB4;A0A3B5YV69	tr|A0A3B5YWB4|A0A3B5YWB4_WHEAT DUF1338 domain-containing protein OS=Triticum aestivum OX=4565 PE=4 SV=1;tr|A0A3B5YV69|A0A3B5YV69_WHEAT DUF1338 domain-containing protein OS=Triticum aestivum OX=4565 PE=4 SV=1	VarR	1970.72
prot0748	A0A3B5YW44;A0A3B5YW41	tr|A0A3B5YW44|A0A3B5YW44_WHEAT Uncharacterized protein OS=Triticum aestivum OX=4565 PE=4 SV=1;tr|A0A3B5YW41|A0A3B5YW41_WHEAT Uncharacterized protein OS=Triticum aestivum OX=4565 PE=4 SV=1	VarG	0.0007ns
prot0748	A0A3B5YW44;A0A3B5YW41	tr|A0A3B5YW44|A0A3B5YW44_WHEAT Uncharacterized protein OS=Triticum aestivum OX=4565 PE=4 SV=1;tr|A0A3B5YW41|A0A3B5YW41_WHEAT Uncharacterized protein OS=Triticum aestivum OX=4565 PE=4 SV=1	VarLoc	284.8073ns
prot0748	A0A3B5YW44;A0A3B5YW41	tr|A0A3B5YW44|A0A3B5YW44_WHEAT Uncharacterized protein OS=Triticum aestivum OX=4565 PE=4 SV=1;tr|A0A3B5YW41|A0A3B5YW41_WHEAT Uncharacterized protein OS=Triticum aestivum OX=4565 PE=4 SV=1	VarR	417.246
prot0750	A0A3B5YWB5	tr|A0A3B5YWB5|A0A3B5YWB5_WHEAT Uncharacterized protein OS=Triticum aestivum OX=4565 PE=4 SV=1	VarG	25788.0781ns
prot0750	A0A3B5YWB5	tr|A0A3B5YWB5|A0A3B5YWB5_WHEAT Uncharacterized protein OS=Triticum aestivum OX=4565 PE=4 SV=1	VarLoc	11891.2087ns
prot0750	A0A3B5YWB5	tr|A0A3B5YWB5|A0A3B5YWB5_WHEAT Uncharacterized protein OS=Triticum aestivum OX=4565 PE=4 SV=1	VarR	45165.2
prot0756	A0A3B5YWW1;A0A3B5XZZ1	tr|A0A3B5YWW1|A0A3B5YWW1_WHEAT PCI domain-containing protein OS=Triticum aestivum OX=4565 PE=4 SV=1;tr|A0A3B5XZZ1|A0A3B5XZZ1_WHEAT PCI domain-containing protein OS=Triticum aestivum OX=4565 PE=4 SV=1	VarG	336.0658ns
prot0756	A0A3B5YWW1;A0A3B5XZZ1	tr|A0A3B5YWW1|A0A3B5YWW1_WHEAT PCI domain-containing protein OS=Triticum aestivum OX=4565 PE=4 SV=1;tr|A0A3B5XZZ1|A0A3B5XZZ1_WHEAT PCI domain-containing protein OS=Triticum aestivum OX=4565 PE=4 SV=1	VarLoc	0.0014ns
prot0756	A0A3B5YWW1;A0A3B5XZZ1	tr|A0A3B5YWW1|A0A3B5YWW1_WHEAT PCI domain-containing protein OS=Triticum aestivum OX=4565 PE=4 SV=1;tr|A0A3B5XZZ1|A0A3B5XZZ1_WHEAT PCI domain-containing protein OS=Triticum aestivum OX=4565 PE=4 SV=1	VarR	57.0458
prot0757	A0A3B5ZT11;A0A3B5YWZ2;A0A3B5ZSI3;A0A3B5YX74;A0A3B5XZH7;A0A3B5ZU57;A0A3B5YW85;A0A3B5ZTV5	tr|A0A3B5ZT11|A0A3B5ZT11_WHEAT BRO1 domain-containing protein OS=Triticum aestivum OX=4565 PE=4 SV=1;tr|A0A3B5YWZ2|A0A3B5YWZ2_WHEAT BRO1 domain-containing protein OS=Triticum aestivum OX=4565 PE=4 SV=1;tr|A0A3B5ZSI3|A0A3B5ZSI3_WHEAT BRO1 domain-containing	VarG	41.714ns
prot0757	A0A3B5ZT11;A0A3B5YWZ2;A0A3B5ZSI3;A0A3B5YX74;A0A3B5XZH7;A0A3B5ZU57;A0A3B5YW85;A0A3B5ZTV5	tr|A0A3B5ZT11|A0A3B5ZT11_WHEAT BRO1 domain-containing protein OS=Triticum aestivum OX=4565 PE=4 SV=1;tr|A0A3B5YWZ2|A0A3B5YWZ2_WHEAT BRO1 domain-containing protein OS=Triticum aestivum OX=4565 PE=4 SV=1;tr|A0A3B5ZSI3|A0A3B5ZSI3_WHEAT BRO1 domain-containing	VarLoc	0.0008ns
prot0757	A0A3B5ZT11;A0A3B5YWZ2;A0A3B5ZSI3;A0A3B5YX74;A0A3B5XZH7;A0A3B5ZU57;A0A3B5YW85;A0A3B5ZTV5	tr|A0A3B5ZT11|A0A3B5ZT11_WHEAT BRO1 domain-containing protein OS=Triticum aestivum OX=4565 PE=4 SV=1;tr|A0A3B5YWZ2|A0A3B5YWZ2_WHEAT BRO1 domain-containing protein OS=Triticum aestivum OX=4565 PE=4 SV=1;tr|A0A3B5ZSI3|A0A3B5ZSI3_WHEAT BRO1 domain-containing	VarR	522.398
prot0762	A0A3B5YXL4;A0A3B5ZUK8;A0A3B5Y0G0	tr|A0A3B5YXL4|A0A3B5YXL4_WHEAT Uncharacterized protein OS=Triticum aestivum OX=4565 PE=4 SV=1;tr|A0A3B5ZUK8|A0A3B5ZUK8_WHEAT Uncharacterized protein OS=Triticum aestivum OX=4565 PE=4 SV=1;tr|A0A3B5Y0G0|A0A3B5Y0G0_WHEAT Uncharacterized protein OS=Triticum a	VarG	0.0001ns
prot0762	A0A3B5YXL4;A0A3B5ZUK8;A0A3B5Y0G0	tr|A0A3B5YXL4|A0A3B5YXL4_WHEAT Uncharacterized protein OS=Triticum aestivum OX=4565 PE=4 SV=1;tr|A0A3B5ZUK8|A0A3B5ZUK8_WHEAT Uncharacterized protein OS=Triticum aestivum OX=4565 PE=4 SV=1;tr|A0A3B5Y0G0|A0A3B5Y0G0_WHEAT Uncharacterized protein OS=Triticum a	VarLoc	69.1667*
prot0762	A0A3B5YXL4;A0A3B5ZUK8;A0A3B5Y0G0	tr|A0A3B5YXL4|A0A3B5YXL4_WHEAT Uncharacterized protein OS=Triticum aestivum OX=4565 PE=4 SV=1;tr|A0A3B5ZUK8|A0A3B5ZUK8_WHEAT Uncharacterized protein OS=Triticum aestivum OX=4565 PE=4 SV=1;tr|A0A3B5Y0G0|A0A3B5Y0G0_WHEAT Uncharacterized protein OS=Triticum a	VarR	60.7322
prot0769	W4ZLP9;A0A3B5YXW1	tr|W4ZLP9|W4ZLP9_WHEAT RanBD1 domain-containing protein OS=Triticum aestivum OX=4565 PE=4 SV=1;tr|A0A3B5YXW1|A0A3B5YXW1_WHEAT RanBD1 domain-containing protein OS=Triticum aestivum OX=4565 PE=4 SV=1	VarG	4836.0676ns
prot0769	W4ZLP9;A0A3B5YXW1	tr|W4ZLP9|W4ZLP9_WHEAT RanBD1 domain-containing protein OS=Triticum aestivum OX=4565 PE=4 SV=1;tr|A0A3B5YXW1|A0A3B5YXW1_WHEAT RanBD1 domain-containing protein OS=Triticum aestivum OX=4565 PE=4 SV=1	VarLoc	0.0214ns
prot0769	W4ZLP9;A0A3B5YXW1	tr|W4ZLP9|W4ZLP9_WHEAT RanBD1 domain-containing protein OS=Triticum aestivum OX=4565 PE=4 SV=1;tr|A0A3B5YXW1|A0A3B5YXW1_WHEAT RanBD1 domain-containing protein OS=Triticum aestivum OX=4565 PE=4 SV=1	VarR	121004
prot0774	A0A3B5YYN4;A0A3B5Y061	tr|A0A3B5YYN4|A0A3B5YYN4_WHEAT Branched-chain-amino-acid aminotransferase OS=Triticum aestivum OX=4565 PE=3 SV=1;tr|A0A3B5Y061|A0A3B5Y061_WHEAT Branched-chain-amino-acid aminotransferase OS=Triticum aestivum OX=4565 PE=3 SV=1	VarG	0.0077ns
prot0774	A0A3B5YYN4;A0A3B5Y061	tr|A0A3B5YYN4|A0A3B5YYN4_WHEAT Branched-chain-amino-acid aminotransferase OS=Triticum aestivum OX=4565 PE=3 SV=1;tr|A0A3B5Y061|A0A3B5Y061_WHEAT Branched-chain-amino-acid aminotransferase OS=Triticum aestivum OX=4565 PE=3 SV=1	VarLoc	3616.7276*
prot0774	A0A3B5YYN4;A0A3B5Y061	tr|A0A3B5YYN4|A0A3B5YYN4_WHEAT Branched-chain-amino-acid aminotransferase OS=Triticum aestivum OX=4565 PE=3 SV=1;tr|A0A3B5Y061|A0A3B5Y061_WHEAT Branched-chain-amino-acid aminotransferase OS=Triticum aestivum OX=4565 PE=3 SV=1	VarR	4804.26
prot0777	A0A3B5YZ25;Q75QN9	tr|A0A3B5YZ25|A0A3B5YZ25_WHEAT Cold shock domain protein 2 OS=Triticum aestivum OX=4565 PE=4 SV=1;tr|Q75QN9|Q75QN9_WHEAT Cold shock domain protein 2 OS=Triticum aestivum OX=4565 GN=WCSP2 PE=2 SV=1	VarG	0.2428ns
prot0777	A0A3B5YZ25;Q75QN9	tr|A0A3B5YZ25|A0A3B5YZ25_WHEAT Cold shock domain protein 2 OS=Triticum aestivum OX=4565 PE=4 SV=1;tr|Q75QN9|Q75QN9_WHEAT Cold shock domain protein 2 OS=Triticum aestivum OX=4565 GN=WCSP2 PE=2 SV=1	VarLoc	51504.2587ns
prot0777	A0A3B5YZ25;Q75QN9	tr|A0A3B5YZ25|A0A3B5YZ25_WHEAT Cold shock domain protein 2 OS=Triticum aestivum OX=4565 PE=4 SV=1;tr|Q75QN9|Q75QN9_WHEAT Cold shock domain protein 2 OS=Triticum aestivum OX=4565 GN=WCSP2 PE=2 SV=1	VarR	151734
prot0778	A0A3B5YZC8	tr|A0A3B5YZC8|A0A3B5YZC8_WHEAT Uncharacterized protein OS=Triticum aestivum OX=4565 PE=4 SV=1	VarG	4562.7915ns
prot0778	A0A3B5YZC8	tr|A0A3B5YZC8|A0A3B5YZC8_WHEAT Uncharacterized protein OS=Triticum aestivum OX=4565 PE=4 SV=1	VarLoc	9368.2985ns
prot0778	A0A3B5YZC8	tr|A0A3B5YZC8|A0A3B5YZC8_WHEAT Uncharacterized protein OS=Triticum aestivum OX=4565 PE=4 SV=1	VarR	22535.9
prot0779	A0A3B5YZG7;A0A3B5Z0A0	tr|A0A3B5YZG7|A0A3B5YZG7_WHEAT Uncharacterized protein OS=Triticum aestivum OX=4565 PE=4 SV=1;tr|A0A3B5Z0A0|A0A3B5Z0A0_WHEAT Uncharacterized protein OS=Triticum aestivum OX=4565 PE=4 SV=1	VarG	5323.6811ns
prot0779	A0A3B5YZG7;A0A3B5Z0A0	tr|A0A3B5YZG7|A0A3B5YZG7_WHEAT Uncharacterized protein OS=Triticum aestivum OX=4565 PE=4 SV=1;tr|A0A3B5Z0A0|A0A3B5Z0A0_WHEAT Uncharacterized protein OS=Triticum aestivum OX=4565 PE=4 SV=1	VarLoc	2307.5014ns
prot0779	A0A3B5YZG7;A0A3B5Z0A0	tr|A0A3B5YZG7|A0A3B5YZG7_WHEAT Uncharacterized protein OS=Triticum aestivum OX=4565 PE=4 SV=1;tr|A0A3B5Z0A0|A0A3B5Z0A0_WHEAT Uncharacterized protein OS=Triticum aestivum OX=4565 PE=4 SV=1	VarR	6594.18
prot0786	A0A3B5Z0D1	tr|A0A3B5Z0D1|A0A3B5Z0D1_WHEAT Aldo_ket_red domain-containing protein OS=Triticum aestivum OX=4565 PE=4 SV=1	VarG	459653.7191ns
prot0786	A0A3B5Z0D1	tr|A0A3B5Z0D1|A0A3B5Z0D1_WHEAT Aldo_ket_red domain-containing protein OS=Triticum aestivum OX=4565 PE=4 SV=1	VarLoc	2.2225ns
prot0786	A0A3B5Z0D1	tr|A0A3B5Z0D1|A0A3B5Z0D1_WHEAT Aldo_ket_red domain-containing protein OS=Triticum aestivum OX=4565 PE=4 SV=1	VarR	3.83141e+06
prot0793	A0A3B5Z104	tr|A0A3B5Z104|A0A3B5Z104_WHEAT Uncharacterized protein OS=Triticum aestivum OX=4565 PE=3 SV=1	VarG	0.084ns
prot0793	A0A3B5Z104	tr|A0A3B5Z104|A0A3B5Z104_WHEAT Uncharacterized protein OS=Triticum aestivum OX=4565 PE=3 SV=1	VarLoc	0.084ns
prot0793	A0A3B5Z104	tr|A0A3B5Z104|A0A3B5Z104_WHEAT Uncharacterized protein OS=Triticum aestivum OX=4565 PE=3 SV=1	VarR	830588
prot0795	A0A3B5Z1T0	tr|A0A3B5Z1T0|A0A3B5Z1T0_WHEAT Uncharacterized protein OS=Triticum aestivum OX=4565 PE=3 SV=1	VarG	39489.4762ns
prot0795	A0A3B5Z1T0	tr|A0A3B5Z1T0|A0A3B5Z1T0_WHEAT Uncharacterized protein OS=Triticum aestivum OX=4565 PE=3 SV=1	VarLoc	1108642.6508***
prot0795	A0A3B5Z1T0	tr|A0A3B5Z1T0|A0A3B5Z1T0_WHEAT Uncharacterized protein OS=Triticum aestivum OX=4565 PE=3 SV=1	VarR	446911
prot0798	A0A3B5ZZA0;A0A3B5Z2A1	tr|A0A3B5ZZA0|A0A3B5ZZA0_WHEAT HABP4_PAI-RBP1 domain-containing protein OS=Triticum aestivum OX=4565 PE=4 SV=1;tr|A0A3B5Z2A1|A0A3B5Z2A1_WHEAT HABP4_PAI-RBP1 domain-containing protein OS=Triticum aestivum OX=4565 PE=4 SV=1	VarG	1543.7451ns
prot0798	A0A3B5ZZA0;A0A3B5Z2A1	tr|A0A3B5ZZA0|A0A3B5ZZA0_WHEAT HABP4_PAI-RBP1 domain-containing protein OS=Triticum aestivum OX=4565 PE=4 SV=1;tr|A0A3B5Z2A1|A0A3B5Z2A1_WHEAT HABP4_PAI-RBP1 domain-containing protein OS=Triticum aestivum OX=4565 PE=4 SV=1	VarLoc	0.0026ns
prot0798	A0A3B5ZZA0;A0A3B5Z2A1	tr|A0A3B5ZZA0|A0A3B5ZZA0_WHEAT HABP4_PAI-RBP1 domain-containing protein OS=Triticum aestivum OX=4565 PE=4 SV=1;tr|A0A3B5Z2A1|A0A3B5Z2A1_WHEAT HABP4_PAI-RBP1 domain-containing protein OS=Triticum aestivum OX=4565 PE=4 SV=1	VarR	1623.62
prot0800	P10969;A0A3B5ZYD0;P10968;A0A3B5Z2G8;P02876	sp|P10969|AGI3_WHEAT Agglutinin isolectin 3 (Fragment) OS=Triticum aestivum OX=4565 PE=1 SV=1;tr|A0A3B5ZYD0|A0A3B5ZYD0_WHEAT Uncharacterized protein OS=Triticum aestivum OX=4565 PE=4 SV=1;sp|P10968|AGI1_WHEAT Agglutinin isolectin 1 OS=Triticum aestivum OX=	VarG	200.7175ns
prot0800	P10969;A0A3B5ZYD0;P10968;A0A3B5Z2G8;P02876	sp|P10969|AGI3_WHEAT Agglutinin isolectin 3 (Fragment) OS=Triticum aestivum OX=4565 PE=1 SV=1;tr|A0A3B5ZYD0|A0A3B5ZYD0_WHEAT Uncharacterized protein OS=Triticum aestivum OX=4565 PE=4 SV=1;sp|P10968|AGI1_WHEAT Agglutinin isolectin 1 OS=Triticum aestivum OX=	VarLoc	764.0833*
prot0800	P10969;A0A3B5ZYD0;P10968;A0A3B5Z2G8;P02876	sp|P10969|AGI3_WHEAT Agglutinin isolectin 3 (Fragment) OS=Triticum aestivum OX=4565 PE=1 SV=1;tr|A0A3B5ZYD0|A0A3B5ZYD0_WHEAT Uncharacterized protein OS=Triticum aestivum OX=4565 PE=4 SV=1;sp|P10968|AGI1_WHEAT Agglutinin isolectin 1 OS=Triticum aestivum OX=	VarR	1026.77
prot0803	Q8W0Q1;A0A3B5Z2I9;A0A3B5Z3Z2;A0A3B5Y4Y0;A0A3B5Y5E6	tr|Q8W0Q1|Q8W0Q1_WHEAT Putative aldehyde dehydrogenase WIS1 OS=Triticum aestivum OX=4565 GN=wis1 PE=2 SV=1;tr|A0A3B5Z2I9|A0A3B5Z2I9_WHEAT Aldedh domain-containing protein OS=Triticum aestivum OX=4565 PE=4 SV=1;tr|A0A3B5Z3Z2|A0A3B5Z3Z2_WHEAT Aldedh domain-c	VarG	0.0101ns
prot0803	Q8W0Q1;A0A3B5Z2I9;A0A3B5Z3Z2;A0A3B5Y4Y0;A0A3B5Y5E6	tr|Q8W0Q1|Q8W0Q1_WHEAT Putative aldehyde dehydrogenase WIS1 OS=Triticum aestivum OX=4565 GN=wis1 PE=2 SV=1;tr|A0A3B5Z2I9|A0A3B5Z2I9_WHEAT Aldedh domain-containing protein OS=Triticum aestivum OX=4565 PE=4 SV=1;tr|A0A3B5Z3Z2|A0A3B5Z3Z2_WHEAT Aldedh domain-c	VarLoc	0.0038ns
prot0803	Q8W0Q1;A0A3B5Z2I9;A0A3B5Z3Z2;A0A3B5Y4Y0;A0A3B5Y5E6	tr|Q8W0Q1|Q8W0Q1_WHEAT Putative aldehyde dehydrogenase WIS1 OS=Triticum aestivum OX=4565 GN=wis1 PE=2 SV=1;tr|A0A3B5Z2I9|A0A3B5Z2I9_WHEAT Aldedh domain-containing protein OS=Triticum aestivum OX=4565 PE=4 SV=1;tr|A0A3B5Z3Z2|A0A3B5Z3Z2_WHEAT Aldedh domain-c	VarR	6304.68
prot0804	A0A3B5Z2J5	tr|A0A3B5Z2J5|A0A3B5Z2J5_WHEAT Usp domain-containing protein OS=Triticum aestivum OX=4565 PE=4 SV=1	VarG	0.0555ns
prot0804	A0A3B5Z2J5	tr|A0A3B5Z2J5|A0A3B5Z2J5_WHEAT Usp domain-containing protein OS=Triticum aestivum OX=4565 PE=4 SV=1	VarLoc	5156.2025ns
prot0804	A0A3B5Z2J5	tr|A0A3B5Z2J5|A0A3B5Z2J5_WHEAT Usp domain-containing protein OS=Triticum aestivum OX=4565 PE=4 SV=1	VarR	34668.6
prot0807	A0A3B5Z2Q8	tr|A0A3B5Z2Q8|A0A3B5Z2Q8_WHEAT Uncharacterized protein OS=Triticum aestivum OX=4565 PE=4 SV=1	VarG	0.0615ns
prot0807	A0A3B5Z2Q8	tr|A0A3B5Z2Q8|A0A3B5Z2Q8_WHEAT Uncharacterized protein OS=Triticum aestivum OX=4565 PE=4 SV=1	VarLoc	2556.8955ns
prot0807	A0A3B5Z2Q8	tr|A0A3B5Z2Q8|A0A3B5Z2Q8_WHEAT Uncharacterized protein OS=Triticum aestivum OX=4565 PE=4 SV=1	VarR	38447.8
prot0815	A0A3B5Z3G6	tr|A0A3B5Z3G6|A0A3B5Z3G6_WHEAT Uncharacterized protein OS=Triticum aestivum OX=4565 PE=4 SV=1	VarG	274292.2712ns
prot0815	A0A3B5Z3G6	tr|A0A3B5Z3G6|A0A3B5Z3G6_WHEAT Uncharacterized protein OS=Triticum aestivum OX=4565 PE=4 SV=1	VarLoc	0.9662ns
prot0815	A0A3B5Z3G6	tr|A0A3B5Z3G6|A0A3B5Z3G6_WHEAT Uncharacterized protein OS=Triticum aestivum OX=4565 PE=4 SV=1	VarR	1.96456e+06
prot0817	A0A3B5Z3R9	tr|A0A3B5Z3R9|A0A3B5Z3R9_WHEAT Uncharacterized protein OS=Triticum aestivum OX=4565 PE=4 SV=1	VarG	0.3324ns
prot0817	A0A3B5Z3R9	tr|A0A3B5Z3R9|A0A3B5Z3R9_WHEAT Uncharacterized protein OS=Triticum aestivum OX=4565 PE=4 SV=1	VarLoc	45053.4693ns
prot0817	A0A3B5Z3R9	tr|A0A3B5Z3R9|A0A3B5Z3R9_WHEAT Uncharacterized protein OS=Triticum aestivum OX=4565 PE=4 SV=1	VarR	207720
prot0818	A0A3B5Z3T7;A0A3B5Y6D0	tr|A0A3B5Z3T7|A0A3B5Z3T7_WHEAT Uncharacterized protein OS=Triticum aestivum OX=4565 PE=4 SV=1;tr|A0A3B5Y6D0|A0A3B5Y6D0_WHEAT Uncharacterized protein OS=Triticum aestivum OX=4565 PE=4 SV=1	VarG	78.0364ns
prot0818	A0A3B5Z3T7;A0A3B5Y6D0	tr|A0A3B5Z3T7|A0A3B5Z3T7_WHEAT Uncharacterized protein OS=Triticum aestivum OX=4565 PE=4 SV=1;tr|A0A3B5Y6D0|A0A3B5Y6D0_WHEAT Uncharacterized protein OS=Triticum aestivum OX=4565 PE=4 SV=1	VarLoc	6606.3123**
prot0818	A0A3B5Z3T7;A0A3B5Y6D0	tr|A0A3B5Z3T7|A0A3B5Z3T7_WHEAT Uncharacterized protein OS=Triticum aestivum OX=4565 PE=4 SV=1;tr|A0A3B5Y6D0|A0A3B5Y6D0_WHEAT Uncharacterized protein OS=Triticum aestivum OX=4565 PE=4 SV=1	VarR	834.223
prot0822	A0A3B5Z457	tr|A0A3B5Z457|A0A3B5Z457_WHEAT Uncharacterized protein OS=Triticum aestivum OX=4565 PE=4 SV=1	VarG	549.8297ns
prot0822	A0A3B5Z457	tr|A0A3B5Z457|A0A3B5Z457_WHEAT Uncharacterized protein OS=Triticum aestivum OX=4565 PE=4 SV=1	VarLoc	1491.3042**
prot0822	A0A3B5Z457	tr|A0A3B5Z457|A0A3B5Z457_WHEAT Uncharacterized protein OS=Triticum aestivum OX=4565 PE=4 SV=1	VarR	0.088
prot0824	A0A3B5Z4G2;A0A3B6A2J7;A0A3B5Y6C7;A0A3B6A160	tr|A0A3B5Z4G2|A0A3B5Z4G2_WHEAT Uncharacterized protein OS=Triticum aestivum OX=4565 PE=3 SV=1;tr|A0A3B6A2J7|A0A3B6A2J7_WHEAT Uncharacterized protein OS=Triticum aestivum OX=4565 PE=3 SV=1;tr|A0A3B5Y6C7|A0A3B5Y6C7_WHEAT Uncharacterized protein OS=Triticum a	VarG	45230.7515ns
prot0824	A0A3B5Z4G2;A0A3B6A2J7;A0A3B5Y6C7;A0A3B6A160	tr|A0A3B5Z4G2|A0A3B5Z4G2_WHEAT Uncharacterized protein OS=Triticum aestivum OX=4565 PE=3 SV=1;tr|A0A3B6A2J7|A0A3B6A2J7_WHEAT Uncharacterized protein OS=Triticum aestivum OX=4565 PE=3 SV=1;tr|A0A3B5Y6C7|A0A3B5Y6C7_WHEAT Uncharacterized protein OS=Triticum a	VarLoc	0.0196ns
prot0824	A0A3B5Z4G2;A0A3B6A2J7;A0A3B5Y6C7;A0A3B6A160	tr|A0A3B5Z4G2|A0A3B5Z4G2_WHEAT Uncharacterized protein OS=Triticum aestivum OX=4565 PE=3 SV=1;tr|A0A3B6A2J7|A0A3B6A2J7_WHEAT Uncharacterized protein OS=Triticum aestivum OX=4565 PE=3 SV=1;tr|A0A3B5Y6C7|A0A3B5Y6C7_WHEAT Uncharacterized protein OS=Triticum a	VarR	129098
prot0825	A0A3B5Z4Q0	tr|A0A3B5Z4Q0|A0A3B5Z4Q0_WHEAT WD_REPEATS_REGION domain-containing protein OS=Triticum aestivum OX=4565 PE=4 SV=1	VarG	36.2037ns
prot0825	A0A3B5Z4Q0	tr|A0A3B5Z4Q0|A0A3B5Z4Q0_WHEAT WD_REPEATS_REGION domain-containing protein OS=Triticum aestivum OX=4565 PE=4 SV=1	VarLoc	36.2037ns
prot0825	A0A3B5Z4Q0	tr|A0A3B5Z4Q0|A0A3B5Z4Q0_WHEAT WD_REPEATS_REGION domain-containing protein OS=Triticum aestivum OX=4565 PE=4 SV=1	VarR	362.037
prot0829	A0A3B5Z581	tr|A0A3B5Z581|A0A3B5Z581_WHEAT Uncharacterized protein OS=Triticum aestivum OX=4565 PE=4 SV=1	VarG	2933.3783ns
prot0829	A0A3B5Z581	tr|A0A3B5Z581|A0A3B5Z581_WHEAT Uncharacterized protein OS=Triticum aestivum OX=4565 PE=4 SV=1	VarLoc	0.0031ns
prot0829	A0A3B5Z581	tr|A0A3B5Z581|A0A3B5Z581_WHEAT Uncharacterized protein OS=Triticum aestivum OX=4565 PE=4 SV=1	VarR	13269.4
prot0835	A0A3B5Z662;A0A3B5Y776	tr|A0A3B5Z662|A0A3B5Z662_WHEAT Uncharacterized protein OS=Triticum aestivum OX=4565 PE=4 SV=1;tr|A0A3B5Y776|A0A3B5Y776_WHEAT Uncharacterized protein OS=Triticum aestivum OX=4565 PE=4 SV=1	VarG	10994.7351ns
prot0835	A0A3B5Z662;A0A3B5Y776	tr|A0A3B5Z662|A0A3B5Z662_WHEAT Uncharacterized protein OS=Triticum aestivum OX=4565 PE=4 SV=1;tr|A0A3B5Y776|A0A3B5Y776_WHEAT Uncharacterized protein OS=Triticum aestivum OX=4565 PE=4 SV=1	VarLoc	138708.2619***
prot0835	A0A3B5Z662;A0A3B5Y776	tr|A0A3B5Z662|A0A3B5Z662_WHEAT Uncharacterized protein OS=Triticum aestivum OX=4565 PE=4 SV=1;tr|A0A3B5Y776|A0A3B5Y776_WHEAT Uncharacterized protein OS=Triticum aestivum OX=4565 PE=4 SV=1	VarR	45115.7
prot0842	A0A3B5ZMC6	tr|A0A3B5ZMC6|A0A3B5ZMC6_WHEAT Knot1 domain-containing protein OS=Triticum aestivum OX=4565 PE=3 SV=1	VarG	8473.3696ns
prot0842	A0A3B5ZMC6	tr|A0A3B5ZMC6|A0A3B5ZMC6_WHEAT Knot1 domain-containing protein OS=Triticum aestivum OX=4565 PE=3 SV=1	VarLoc	557.515ns
prot0842	A0A3B5ZMC6	tr|A0A3B5ZMC6|A0A3B5ZMC6_WHEAT Knot1 domain-containing protein OS=Triticum aestivum OX=4565 PE=3 SV=1	VarR	14249
prot0844	A0A3B5ZMT2	tr|A0A3B5ZMT2|A0A3B5ZMT2_WHEAT Uncharacterized protein OS=Triticum aestivum OX=4565 PE=4 SV=1	VarG	506071.7037ns
prot0844	A0A3B5ZMT2	tr|A0A3B5ZMT2|A0A3B5ZMT2_WHEAT Uncharacterized protein OS=Triticum aestivum OX=4565 PE=4 SV=1	VarLoc	1089919.949*
prot0844	A0A3B5ZMT2	tr|A0A3B5ZMT2|A0A3B5ZMT2_WHEAT Uncharacterized protein OS=Triticum aestivum OX=4565 PE=4 SV=1	VarR	483511
prot0845	A0A3B5ZMV0	tr|A0A3B5ZMV0|A0A3B5ZMV0_WHEAT Uncharacterized protein OS=Triticum aestivum OX=4565 PE=4 SV=1	VarG	5562024.0645*
prot0845	A0A3B5ZMV0	tr|A0A3B5ZMV0|A0A3B5ZMV0_WHEAT Uncharacterized protein OS=Triticum aestivum OX=4565 PE=4 SV=1	VarLoc	3738735.7315*
prot0845	A0A3B5ZMV0	tr|A0A3B5ZMV0|A0A3B5ZMV0_WHEAT Uncharacterized protein OS=Triticum aestivum OX=4565 PE=4 SV=1	VarR	6.36315e+06
prot0847	A0A3B5ZN99	tr|A0A3B5ZN99|A0A3B5ZN99_WHEAT Glucose-6-phosphate isomerase OS=Triticum aestivum OX=4565 PE=3 SV=1	VarG	89127.4001*
prot0847	A0A3B5ZN99	tr|A0A3B5ZN99|A0A3B5ZN99_WHEAT Glucose-6-phosphate isomerase OS=Triticum aestivum OX=4565 PE=3 SV=1	VarLoc	0.0739ns
prot0847	A0A3B5ZN99	tr|A0A3B5ZN99|A0A3B5ZN99_WHEAT Glucose-6-phosphate isomerase OS=Triticum aestivum OX=4565 PE=3 SV=1	VarR	102960
prot0848	A0A3B5ZNE8	tr|A0A3B5ZNE8|A0A3B5ZNE8_WHEAT Uncharacterized protein OS=Triticum aestivum OX=4565 PE=4 SV=1	VarG	20742.1106ns
prot0848	A0A3B5ZNE8	tr|A0A3B5ZNE8|A0A3B5ZNE8_WHEAT Uncharacterized protein OS=Triticum aestivum OX=4565 PE=4 SV=1	VarLoc	0.0096ns
prot0848	A0A3B5ZNE8	tr|A0A3B5ZNE8|A0A3B5ZNE8_WHEAT Uncharacterized protein OS=Triticum aestivum OX=4565 PE=4 SV=1	VarR	94461.1
prot0851	A0A3B5ZNL0;A0A3B5YRR4;A0A3B5XUK9	tr|A0A3B5ZNL0|A0A3B5ZNL0_WHEAT CS domain-containing protein OS=Triticum aestivum OX=4565 PE=4 SV=1;tr|A0A3B5YRR4|A0A3B5YRR4_WHEAT CS domain-containing protein OS=Triticum aestivum OX=4565 PE=4 SV=1;tr|A0A3B5XUK9|A0A3B5XUK9_WHEAT CS domain-containing protei	VarG	1425.0284ns
prot0851	A0A3B5ZNL0;A0A3B5YRR4;A0A3B5XUK9	tr|A0A3B5ZNL0|A0A3B5ZNL0_WHEAT CS domain-containing protein OS=Triticum aestivum OX=4565 PE=4 SV=1;tr|A0A3B5YRR4|A0A3B5YRR4_WHEAT CS domain-containing protein OS=Triticum aestivum OX=4565 PE=4 SV=1;tr|A0A3B5XUK9|A0A3B5XUK9_WHEAT CS domain-containing protei	VarLoc	2885.1508ns
prot0851	A0A3B5ZNL0;A0A3B5YRR4;A0A3B5XUK9	tr|A0A3B5ZNL0|A0A3B5ZNL0_WHEAT CS domain-containing protein OS=Triticum aestivum OX=4565 PE=4 SV=1;tr|A0A3B5YRR4|A0A3B5YRR4_WHEAT CS domain-containing protein OS=Triticum aestivum OX=4565 PE=4 SV=1;tr|A0A3B5XUK9|A0A3B5XUK9_WHEAT CS domain-containing protei	VarR	8055.41
prot0852	A0A3B5ZNX7	tr|A0A3B5ZNX7|A0A3B5ZNX7_WHEAT Uncharacterized protein OS=Triticum aestivum OX=4565 PE=4 SV=1	VarG	1728914.4142ns
prot0852	A0A3B5ZNX7	tr|A0A3B5ZNX7|A0A3B5ZNX7_WHEAT Uncharacterized protein OS=Triticum aestivum OX=4565 PE=4 SV=1	VarLoc	1.2021ns
prot0852	A0A3B5ZNX7	tr|A0A3B5ZNX7|A0A3B5ZNX7_WHEAT Uncharacterized protein OS=Triticum aestivum OX=4565 PE=4 SV=1	VarR	1.18797e+07
prot0853	A0A3B5ZP43	tr|A0A3B5ZP43|A0A3B5ZP43_WHEAT Uncharacterized protein OS=Triticum aestivum OX=4565 PE=4 SV=1	VarG	3779263.7383ns
prot0853	A0A3B5ZP43	tr|A0A3B5ZP43|A0A3B5ZP43_WHEAT Uncharacterized protein OS=Triticum aestivum OX=4565 PE=4 SV=1	VarLoc	7600136.9924**
prot0853	A0A3B5ZP43	tr|A0A3B5ZP43|A0A3B5ZP43_WHEAT Uncharacterized protein OS=Triticum aestivum OX=4565 PE=4 SV=1	VarR	1.10308e+07
prot0854	A0A3B5ZPD6	tr|A0A3B5ZPD6|A0A3B5ZPD6_WHEAT Glutamate--cysteine ligase OS=Triticum aestivum OX=4565 PE=3 SV=1	VarG	50.1319ns
prot0854	A0A3B5ZPD6	tr|A0A3B5ZPD6|A0A3B5ZPD6_WHEAT Glutamate--cysteine ligase OS=Triticum aestivum OX=4565 PE=3 SV=1	VarLoc	0.0002ns
prot0854	A0A3B5ZPD6	tr|A0A3B5ZPD6|A0A3B5ZPD6_WHEAT Glutamate--cysteine ligase OS=Triticum aestivum OX=4565 PE=3 SV=1	VarR	2063.72
prot0864	A0A3B5ZQX2;A0A3B5XV05	tr|A0A3B5ZQX2|A0A3B5ZQX2_WHEAT Uncharacterized protein OS=Triticum aestivum OX=4565 PE=3 SV=1;tr|A0A3B5XV05|A0A3B5XV05_WHEAT Uncharacterized protein OS=Triticum aestivum OX=4565 PE=3 SV=1	VarG	1068.2385ns
prot0864	A0A3B5ZQX2;A0A3B5XV05	tr|A0A3B5ZQX2|A0A3B5ZQX2_WHEAT Uncharacterized protein OS=Triticum aestivum OX=4565 PE=3 SV=1;tr|A0A3B5XV05|A0A3B5XV05_WHEAT Uncharacterized protein OS=Triticum aestivum OX=4565 PE=3 SV=1	VarLoc	222.3999ns
prot0864	A0A3B5ZQX2;A0A3B5XV05	tr|A0A3B5ZQX2|A0A3B5ZQX2_WHEAT Uncharacterized protein OS=Triticum aestivum OX=4565 PE=3 SV=1;tr|A0A3B5XV05|A0A3B5XV05_WHEAT Uncharacterized protein OS=Triticum aestivum OX=4565 PE=3 SV=1	VarR	2169.75
prot0865	A0A3B5ZQY1;W5AA91	tr|A0A3B5ZQY1|A0A3B5ZQY1_WHEAT Importin subunit alpha OS=Triticum aestivum OX=4565 PE=3 SV=1;tr|W5AA91|W5AA91_WHEAT Importin subunit alpha OS=Triticum aestivum OX=4565 PE=3 SV=1	VarG	843.7501ns
prot0865	A0A3B5ZQY1;W5AA91	tr|A0A3B5ZQY1|A0A3B5ZQY1_WHEAT Importin subunit alpha OS=Triticum aestivum OX=4565 PE=3 SV=1;tr|W5AA91|W5AA91_WHEAT Importin subunit alpha OS=Triticum aestivum OX=4565 PE=3 SV=1	VarLoc	958.8539ns
prot0865	A0A3B5ZQY1;W5AA91	tr|A0A3B5ZQY1|A0A3B5ZQY1_WHEAT Importin subunit alpha OS=Triticum aestivum OX=4565 PE=3 SV=1;tr|W5AA91|W5AA91_WHEAT Importin subunit alpha OS=Triticum aestivum OX=4565 PE=3 SV=1	VarR	1526.87
prot0866	A0A3B5ZSP4;A0A3B5ZQY5;A0A3B5ZQY3	tr|A0A3B5ZSP4|A0A3B5ZSP4_WHEAT Uncharacterized protein OS=Triticum aestivum OX=4565 PE=3 SV=1;tr|A0A3B5ZQY5|A0A3B5ZQY5_WHEAT Uncharacterized protein OS=Triticum aestivum OX=4565 PE=3 SV=1;tr|A0A3B5ZQY3|A0A3B5ZQY3_WHEAT Uncharacterized protein OS=Triticum a	VarG	0.0006ns
prot0866	A0A3B5ZSP4;A0A3B5ZQY5;A0A3B5ZQY3	tr|A0A3B5ZSP4|A0A3B5ZSP4_WHEAT Uncharacterized protein OS=Triticum aestivum OX=4565 PE=3 SV=1;tr|A0A3B5ZQY5|A0A3B5ZQY5_WHEAT Uncharacterized protein OS=Triticum aestivum OX=4565 PE=3 SV=1;tr|A0A3B5ZQY3|A0A3B5ZQY3_WHEAT Uncharacterized protein OS=Triticum a	VarLoc	133.8539ns
prot0866	A0A3B5ZSP4;A0A3B5ZQY5;A0A3B5ZQY3	tr|A0A3B5ZSP4|A0A3B5ZSP4_WHEAT Uncharacterized protein OS=Triticum aestivum OX=4565 PE=3 SV=1;tr|A0A3B5ZQY5|A0A3B5ZQY5_WHEAT Uncharacterized protein OS=Triticum aestivum OX=4565 PE=3 SV=1;tr|A0A3B5ZQY3|A0A3B5ZQY3_WHEAT Uncharacterized protein OS=Triticum a	VarR	1506.64
prot0867	A0A3B5ZR06	tr|A0A3B5ZR06|A0A3B5ZR06_WHEAT Usp domain-containing protein OS=Triticum aestivum OX=4565 PE=4 SV=1	VarG	14073.3805ns
prot0867	A0A3B5ZR06	tr|A0A3B5ZR06|A0A3B5ZR06_WHEAT Usp domain-containing protein OS=Triticum aestivum OX=4565 PE=4 SV=1	VarLoc	0.0033ns
prot0867	A0A3B5ZR06	tr|A0A3B5ZR06|A0A3B5ZR06_WHEAT Usp domain-containing protein OS=Triticum aestivum OX=4565 PE=4 SV=1	VarR	32533.9
prot0868	A0A3B5ZRA1	tr|A0A3B5ZRA1|A0A3B5ZRA1_WHEAT Uncharacterized protein OS=Triticum aestivum OX=4565 PE=4 SV=1	VarG	1933750.2246ns
prot0868	A0A3B5ZRA1	tr|A0A3B5ZRA1|A0A3B5ZRA1_WHEAT Uncharacterized protein OS=Triticum aestivum OX=4565 PE=4 SV=1	VarLoc	22987363.4138***
prot0868	A0A3B5ZRA1	tr|A0A3B5ZRA1|A0A3B5ZRA1_WHEAT Uncharacterized protein OS=Triticum aestivum OX=4565 PE=4 SV=1	VarR	1.92821e+07
prot0869	A0A3B5ZRK2;A0A3B5ZSU3;A0A3B5YVZ6;A0A3B5ZR32	tr|A0A3B5ZRK2|A0A3B5ZRK2_WHEAT Uncharacterized protein OS=Triticum aestivum OX=4565 PE=4 SV=1;tr|A0A3B5ZSU3|A0A3B5ZSU3_WHEAT Uncharacterized protein OS=Triticum aestivum OX=4565 PE=4 SV=1;tr|A0A3B5YVZ6|A0A3B5YVZ6_WHEAT Uncharacterized protein OS=Triticum a	VarG	0.0064ns
prot0869	A0A3B5ZRK2;A0A3B5ZSU3;A0A3B5YVZ6;A0A3B5ZR32	tr|A0A3B5ZRK2|A0A3B5ZRK2_WHEAT Uncharacterized protein OS=Triticum aestivum OX=4565 PE=4 SV=1;tr|A0A3B5ZSU3|A0A3B5ZSU3_WHEAT Uncharacterized protein OS=Triticum aestivum OX=4565 PE=4 SV=1;tr|A0A3B5YVZ6|A0A3B5YVZ6_WHEAT Uncharacterized protein OS=Triticum a	VarLoc	592.3953ns
prot0869	A0A3B5ZRK2;A0A3B5ZSU3;A0A3B5YVZ6;A0A3B5ZR32	tr|A0A3B5ZRK2|A0A3B5ZRK2_WHEAT Uncharacterized protein OS=Triticum aestivum OX=4565 PE=4 SV=1;tr|A0A3B5ZSU3|A0A3B5ZSU3_WHEAT Uncharacterized protein OS=Triticum aestivum OX=4565 PE=4 SV=1;tr|A0A3B5YVZ6|A0A3B5YVZ6_WHEAT Uncharacterized protein OS=Triticum a	VarR	4020.82
prot0872	A0A3B5ZRV5	tr|A0A3B5ZRV5|A0A3B5ZRV5_WHEAT AA_TRNA_LIGASE_II domain-containing protein OS=Triticum aestivum OX=4565 PE=3 SV=1	VarG	559.2084ns
prot0872	A0A3B5ZRV5	tr|A0A3B5ZRV5|A0A3B5ZRV5_WHEAT AA_TRNA_LIGASE_II domain-containing protein OS=Triticum aestivum OX=4565 PE=3 SV=1	VarLoc	96.0998ns
prot0872	A0A3B5ZRV5	tr|A0A3B5ZRV5|A0A3B5ZRV5_WHEAT AA_TRNA_LIGASE_II domain-containing protein OS=Triticum aestivum OX=4565 PE=3 SV=1	VarR	1674.73
prot0873	A0A3B5ZS22;A0A3B5YWQ4;A0A3B5XY69;A0A3B5XY56	tr|A0A3B5ZS22|A0A3B5ZS22_WHEAT Cyanate hydratase OS=Triticum aestivum OX=4565 GN=CYN PE=3 SV=1;tr|A0A3B5YWQ4|A0A3B5YWQ4_WHEAT Cyanate hydratase OS=Triticum aestivum OX=4565 GN=CYN PE=3 SV=1;tr|A0A3B5XY69|A0A3B5XY69_WHEAT Cyanate hydratase OS=Triticum aesti	VarG	196.9675ns
prot0873	A0A3B5ZS22;A0A3B5YWQ4;A0A3B5XY69;A0A3B5XY56	tr|A0A3B5ZS22|A0A3B5ZS22_WHEAT Cyanate hydratase OS=Triticum aestivum OX=4565 GN=CYN PE=3 SV=1;tr|A0A3B5YWQ4|A0A3B5YWQ4_WHEAT Cyanate hydratase OS=Triticum aestivum OX=4565 GN=CYN PE=3 SV=1;tr|A0A3B5XY69|A0A3B5XY69_WHEAT Cyanate hydratase OS=Triticum aesti	VarLoc	559.1657ns
prot0873	A0A3B5ZS22;A0A3B5YWQ4;A0A3B5XY69;A0A3B5XY56	tr|A0A3B5ZS22|A0A3B5ZS22_WHEAT Cyanate hydratase OS=Triticum aestivum OX=4565 GN=CYN PE=3 SV=1;tr|A0A3B5YWQ4|A0A3B5YWQ4_WHEAT Cyanate hydratase OS=Triticum aestivum OX=4565 GN=CYN PE=3 SV=1;tr|A0A3B5XY69|A0A3B5XY69_WHEAT Cyanate hydratase OS=Triticum aesti	VarR	1151.45
prot0874	A0A3B5ZS31;A0A3B5ZS25;A0A3B5XXY1;A0A3B5XZ42;A0A3B5YWS7;A0A3B5YVF1;A0A3B5YVU0;A0A3B5YWJ5	tr|A0A3B5ZS31|A0A3B5ZS31_WHEAT Uncharacterized protein OS=Triticum aestivum OX=4565 PE=4 SV=1;tr|A0A3B5ZS25|A0A3B5ZS25_WHEAT Uncharacterized protein OS=Triticum aestivum OX=4565 PE=4 SV=1;tr|A0A3B5XXY1|A0A3B5XXY1_WHEAT Uncharacterized protein OS=Triticum a	VarG	0.0015ns
prot0874	A0A3B5ZS31;A0A3B5ZS25;A0A3B5XXY1;A0A3B5XZ42;A0A3B5YWS7;A0A3B5YVF1;A0A3B5YVU0;A0A3B5YWJ5	tr|A0A3B5ZS31|A0A3B5ZS31_WHEAT Uncharacterized protein OS=Triticum aestivum OX=4565 PE=4 SV=1;tr|A0A3B5ZS25|A0A3B5ZS25_WHEAT Uncharacterized protein OS=Triticum aestivum OX=4565 PE=4 SV=1;tr|A0A3B5XXY1|A0A3B5XXY1_WHEAT Uncharacterized protein OS=Triticum a	VarLoc	0.0015ns
prot0874	A0A3B5ZS31;A0A3B5ZS25;A0A3B5XXY1;A0A3B5XZ42;A0A3B5YWS7;A0A3B5YVF1;A0A3B5YVU0;A0A3B5YWJ5	tr|A0A3B5ZS31|A0A3B5ZS31_WHEAT Uncharacterized protein OS=Triticum aestivum OX=4565 PE=4 SV=1;tr|A0A3B5ZS25|A0A3B5ZS25_WHEAT Uncharacterized protein OS=Triticum aestivum OX=4565 PE=4 SV=1;tr|A0A3B5XXY1|A0A3B5XXY1_WHEAT Uncharacterized protein OS=Triticum a	VarR	948.734
prot0875	A0A3B5ZS37;A0A3B5YWK0;A0A3B5XZ46	tr|A0A3B5ZS37|A0A3B5ZS37_WHEAT Glutamine amidotransferase type-1 domain-containing protein OS=Triticum aestivum OX=4565 PE=3 SV=1;tr|A0A3B5YWK0|A0A3B5YWK0_WHEAT Glutamine amidotransferase type-1 domain-containing protein OS=Triticum aestivum OX=4565 PE=3 S	VarG	636.4273*
prot0875	A0A3B5ZS37;A0A3B5YWK0;A0A3B5XZ46	tr|A0A3B5ZS37|A0A3B5ZS37_WHEAT Glutamine amidotransferase type-1 domain-containing protein OS=Triticum aestivum OX=4565 PE=3 SV=1;tr|A0A3B5YWK0|A0A3B5YWK0_WHEAT Glutamine amidotransferase type-1 domain-containing protein OS=Triticum aestivum OX=4565 PE=3 S	VarLoc	0.5717ns
prot0875	A0A3B5ZS37;A0A3B5YWK0;A0A3B5XZ46	tr|A0A3B5ZS37|A0A3B5ZS37_WHEAT Glutamine amidotransferase type-1 domain-containing protein OS=Triticum aestivum OX=4565 PE=3 SV=1;tr|A0A3B5YWK0|A0A3B5YWK0_WHEAT Glutamine amidotransferase type-1 domain-containing protein OS=Triticum aestivum OX=4565 PE=3 S	VarR	0.0001
prot0876	A0A3B5ZSP5;A0A3B5YW81;A0A3B5YW83	tr|A0A3B5ZSP5|A0A3B5ZSP5_WHEAT Cytochrome b5 heme-binding domain-containing protein OS=Triticum aestivum OX=4565 PE=3 SV=1;tr|A0A3B5YW81|A0A3B5YW81_WHEAT Cytochrome b5 heme-binding domain-containing protein OS=Triticum aestivum OX=4565 PE=3 SV=1;tr|A0A3B5Y	VarG	7525.8416ns
prot0876	A0A3B5ZSP5;A0A3B5YW81;A0A3B5YW83	tr|A0A3B5ZSP5|A0A3B5ZSP5_WHEAT Cytochrome b5 heme-binding domain-containing protein OS=Triticum aestivum OX=4565 PE=3 SV=1;tr|A0A3B5YW81|A0A3B5YW81_WHEAT Cytochrome b5 heme-binding domain-containing protein OS=Triticum aestivum OX=4565 PE=3 SV=1;tr|A0A3B5Y	VarLoc	7570.7962**
prot0876	A0A3B5ZSP5;A0A3B5YW81;A0A3B5YW83	tr|A0A3B5ZSP5|A0A3B5ZSP5_WHEAT Cytochrome b5 heme-binding domain-containing protein OS=Triticum aestivum OX=4565 PE=3 SV=1;tr|A0A3B5YW81|A0A3B5YW81_WHEAT Cytochrome b5 heme-binding domain-containing protein OS=Triticum aestivum OX=4565 PE=3 SV=1;tr|A0A3B5Y	VarR	9372.51
prot0883	A0A3B5ZU94;A0A3B5ZT54	tr|A0A3B5ZU94|A0A3B5ZU94_WHEAT Uncharacterized protein OS=Triticum aestivum OX=4565 PE=4 SV=1;tr|A0A3B5ZT54|A0A3B5ZT54_WHEAT Uncharacterized protein OS=Triticum aestivum OX=4565 PE=4 SV=1	VarG	13131.9167ns
prot0883	A0A3B5ZU94;A0A3B5ZT54	tr|A0A3B5ZU94|A0A3B5ZU94_WHEAT Uncharacterized protein OS=Triticum aestivum OX=4565 PE=4 SV=1;tr|A0A3B5ZT54|A0A3B5ZT54_WHEAT Uncharacterized protein OS=Triticum aestivum OX=4565 PE=4 SV=1	VarLoc	5609.0151ns
prot0883	A0A3B5ZU94;A0A3B5ZT54	tr|A0A3B5ZU94|A0A3B5ZU94_WHEAT Uncharacterized protein OS=Triticum aestivum OX=4565 PE=4 SV=1;tr|A0A3B5ZT54|A0A3B5ZT54_WHEAT Uncharacterized protein OS=Triticum aestivum OX=4565 PE=4 SV=1	VarR	27626.3
prot0887	A0A3B5ZUJ8;A0A3B5Y0E0;A0A3B5YYW3;A0A3B5YXV7	tr|A0A3B5ZUJ8|A0A3B5ZUJ8_WHEAT Uncharacterized protein OS=Triticum aestivum OX=4565 PE=4 SV=1;tr|A0A3B5Y0E0|A0A3B5Y0E0_WHEAT Uncharacterized protein OS=Triticum aestivum OX=4565 PE=4 SV=1;tr|A0A3B5YYW3|A0A3B5YYW3_WHEAT PH domain-containing protein OS=Triti	VarG	0.0356ns
prot0887	A0A3B5ZUJ8;A0A3B5Y0E0;A0A3B5YYW3;A0A3B5YXV7	tr|A0A3B5ZUJ8|A0A3B5ZUJ8_WHEAT Uncharacterized protein OS=Triticum aestivum OX=4565 PE=4 SV=1;tr|A0A3B5Y0E0|A0A3B5Y0E0_WHEAT Uncharacterized protein OS=Triticum aestivum OX=4565 PE=4 SV=1;tr|A0A3B5YYW3|A0A3B5YYW3_WHEAT PH domain-containing protein OS=Triti	VarLoc	0.0356ns
prot0887	A0A3B5ZUJ8;A0A3B5Y0E0;A0A3B5YYW3;A0A3B5YXV7	tr|A0A3B5ZUJ8|A0A3B5ZUJ8_WHEAT Uncharacterized protein OS=Triticum aestivum OX=4565 PE=4 SV=1;tr|A0A3B5Y0E0|A0A3B5Y0E0_WHEAT Uncharacterized protein OS=Triticum aestivum OX=4565 PE=4 SV=1;tr|A0A3B5YYW3|A0A3B5YYW3_WHEAT PH domain-containing protein OS=Triti	VarR	22224.2
prot0891	A0A3B5ZV64	tr|A0A3B5ZV64|A0A3B5ZV64_WHEAT Serine hydroxymethyltransferase OS=Triticum aestivum OX=4565 PE=3 SV=1	VarG	2142.4697ns
prot0891	A0A3B5ZV64	tr|A0A3B5ZV64|A0A3B5ZV64_WHEAT Serine hydroxymethyltransferase OS=Triticum aestivum OX=4565 PE=3 SV=1	VarLoc	8474.8947ns
prot0891	A0A3B5ZV64	tr|A0A3B5ZV64|A0A3B5ZV64_WHEAT Serine hydroxymethyltransferase OS=Triticum aestivum OX=4565 PE=3 SV=1	VarR	12269.8
prot0892	A0A3B5ZVJ0;A0A3B5ZVJ2	tr|A0A3B5ZVJ0|A0A3B5ZVJ0_WHEAT Uncharacterized protein OS=Triticum aestivum OX=4565 PE=3 SV=1;tr|A0A3B5ZVJ2|A0A3B5ZVJ2_WHEAT Uncharacterized protein OS=Triticum aestivum OX=4565 PE=3 SV=1	VarG	6241.2136ns
prot0892	A0A3B5ZVJ0;A0A3B5ZVJ2	tr|A0A3B5ZVJ0|A0A3B5ZVJ0_WHEAT Uncharacterized protein OS=Triticum aestivum OX=4565 PE=3 SV=1;tr|A0A3B5ZVJ2|A0A3B5ZVJ2_WHEAT Uncharacterized protein OS=Triticum aestivum OX=4565 PE=3 SV=1	VarLoc	19234.2504*
prot0892	A0A3B5ZVJ0;A0A3B5ZVJ2	tr|A0A3B5ZVJ0|A0A3B5ZVJ0_WHEAT Uncharacterized protein OS=Triticum aestivum OX=4565 PE=3 SV=1;tr|A0A3B5ZVJ2|A0A3B5ZVJ2_WHEAT Uncharacterized protein OS=Triticum aestivum OX=4565 PE=3 SV=1	VarR	22607.8
prot0894	A0A3B5ZVX4	tr|A0A3B5ZVX4|A0A3B5ZVX4_WHEAT Uncharacterized protein OS=Triticum aestivum OX=4565 PE=4 SV=1	VarG	164088.2851ns
prot0894	A0A3B5ZVX4	tr|A0A3B5ZVX4|A0A3B5ZVX4_WHEAT Uncharacterized protein OS=Triticum aestivum OX=4565 PE=4 SV=1	VarLoc	69136.5604ns
prot0894	A0A3B5ZVX4	tr|A0A3B5ZVX4|A0A3B5ZVX4_WHEAT Uncharacterized protein OS=Triticum aestivum OX=4565 PE=4 SV=1	VarR	1.68971e+06
prot0895	A0A3B5ZW36	tr|A0A3B5ZW36|A0A3B5ZW36_WHEAT Uncharacterized protein OS=Triticum aestivum OX=4565 PE=4 SV=1	VarG	32104.5798ns
prot0895	A0A3B5ZW36	tr|A0A3B5ZW36|A0A3B5ZW36_WHEAT Uncharacterized protein OS=Triticum aestivum OX=4565 PE=4 SV=1	VarLoc	0.0093ns
prot0895	A0A3B5ZW36	tr|A0A3B5ZW36|A0A3B5ZW36_WHEAT Uncharacterized protein OS=Triticum aestivum OX=4565 PE=4 SV=1	VarR	48845.3
prot0897	A0A3B5ZWB5	tr|A0A3B5ZWB5|A0A3B5ZWB5_WHEAT Nucleoside diphosphate kinase OS=Triticum aestivum OX=4565 PE=3 SV=1	VarG	33583.905*
prot0897	A0A3B5ZWB5	tr|A0A3B5ZWB5|A0A3B5ZWB5_WHEAT Nucleoside diphosphate kinase OS=Triticum aestivum OX=4565 PE=3 SV=1	VarLoc	5934.8619ns
prot0897	A0A3B5ZWB5	tr|A0A3B5ZWB5|A0A3B5ZWB5_WHEAT Nucleoside diphosphate kinase OS=Triticum aestivum OX=4565 PE=3 SV=1	VarR	4523.21
prot0899	A0A3B5ZWI4	tr|A0A3B5ZWI4|A0A3B5ZWI4_WHEAT Uncharacterized protein OS=Triticum aestivum OX=4565 PE=4 SV=1	VarG	18697.7562ns
prot0899	A0A3B5ZWI4	tr|A0A3B5ZWI4|A0A3B5ZWI4_WHEAT Uncharacterized protein OS=Triticum aestivum OX=4565 PE=4 SV=1	VarLoc	0.0292ns
prot0899	A0A3B5ZWI4	tr|A0A3B5ZWI4|A0A3B5ZWI4_WHEAT Uncharacterized protein OS=Triticum aestivum OX=4565 PE=4 SV=1	VarR	288193
prot0901	A0A3B5ZWW3	tr|A0A3B5ZWW3|A0A3B5ZWW3_WHEAT Glyco_hydro_18 domain-containing protein OS=Triticum aestivum OX=4565 PE=3 SV=1	VarG	1880.8053ns
prot0901	A0A3B5ZWW3	tr|A0A3B5ZWW3|A0A3B5ZWW3_WHEAT Glyco_hydro_18 domain-containing protein OS=Triticum aestivum OX=4565 PE=3 SV=1	VarLoc	0.0104ns
prot0901	A0A3B5ZWW3	tr|A0A3B5ZWW3|A0A3B5ZWW3_WHEAT Glyco_hydro_18 domain-containing protein OS=Triticum aestivum OX=4565 PE=3 SV=1	VarR	6498.06
prot0902	A0A3B5ZWX4	tr|A0A3B5ZWX4|A0A3B5ZWX4_WHEAT NAC-A/B domain-containing protein OS=Triticum aestivum OX=4565 PE=4 SV=1	VarG	63794.1145ns
prot0902	A0A3B5ZWX4	tr|A0A3B5ZWX4|A0A3B5ZWX4_WHEAT NAC-A/B domain-containing protein OS=Triticum aestivum OX=4565 PE=4 SV=1	VarLoc	0.052ns
prot0902	A0A3B5ZWX4	tr|A0A3B5ZWX4|A0A3B5ZWX4_WHEAT NAC-A/B domain-containing protein OS=Triticum aestivum OX=4565 PE=4 SV=1	VarR	137813
prot0906	A0A3B5ZY54;A0A3B5ZYP4;A0A3B5ZZU5;A0A3B5ZZW4;A0A3B5ZY58;A0A3B5Z2K5;A0A3B5Z1J7;A0A3B5Y3S2;A0A3B5ZY63;A0A3B5ZY59;A0A3B5Z2A5;A0A3B5Z184;A0A3B5Z174	tr|A0A3B5ZY54|A0A3B5ZY54_WHEAT Peptidase_S9 domain-containing protein OS=Triticum aestivum OX=4565 PE=4 SV=1;tr|A0A3B5ZYP4|A0A3B5ZYP4_WHEAT Peptidase_S9 domain-containing protein OS=Triticum aestivum OX=4565 PE=4 SV=1;tr|A0A3B5ZZU5|A0A3B5ZZU5_WHEAT Peptida	VarG	1305.4928ns
prot0906	A0A3B5ZY54;A0A3B5ZYP4;A0A3B5ZZU5;A0A3B5ZZW4;A0A3B5ZY58;A0A3B5Z2K5;A0A3B5Z1J7;A0A3B5Y3S2;A0A3B5ZY63;A0A3B5ZY59;A0A3B5Z2A5;A0A3B5Z184;A0A3B5Z174	tr|A0A3B5ZY54|A0A3B5ZY54_WHEAT Peptidase_S9 domain-containing protein OS=Triticum aestivum OX=4565 PE=4 SV=1;tr|A0A3B5ZYP4|A0A3B5ZYP4_WHEAT Peptidase_S9 domain-containing protein OS=Triticum aestivum OX=4565 PE=4 SV=1;tr|A0A3B5ZZU5|A0A3B5ZZU5_WHEAT Peptida	VarLoc	0.0005ns
prot0906	A0A3B5ZY54;A0A3B5ZYP4;A0A3B5ZZU5;A0A3B5ZZW4;A0A3B5ZY58;A0A3B5Z2K5;A0A3B5Z1J7;A0A3B5Y3S2;A0A3B5ZY63;A0A3B5ZY59;A0A3B5Z2A5;A0A3B5Z184;A0A3B5Z174	tr|A0A3B5ZY54|A0A3B5ZY54_WHEAT Peptidase_S9 domain-containing protein OS=Triticum aestivum OX=4565 PE=4 SV=1;tr|A0A3B5ZYP4|A0A3B5ZYP4_WHEAT Peptidase_S9 domain-containing protein OS=Triticum aestivum OX=4565 PE=4 SV=1;tr|A0A3B5ZZU5|A0A3B5ZZU5_WHEAT Peptida	VarR	5355.4
prot0909	A0A3B5ZYK6	tr|A0A3B5ZYK6|A0A3B5ZYK6_WHEAT Uncharacterized protein OS=Triticum aestivum OX=4565 PE=4 SV=1	VarG	0.001ns
prot0909	A0A3B5ZYK6	tr|A0A3B5ZYK6|A0A3B5ZYK6_WHEAT Uncharacterized protein OS=Triticum aestivum OX=4565 PE=4 SV=1	VarLoc	0.0001ns
prot0909	A0A3B5ZYK6	tr|A0A3B5ZYK6|A0A3B5ZYK6_WHEAT Uncharacterized protein OS=Triticum aestivum OX=4565 PE=4 SV=1	VarR	642.605
prot0912	A0A3B5ZYU5	tr|A0A3B5ZYU5|A0A3B5ZYU5_WHEAT Thioredoxin OS=Triticum aestivum OX=4565 PE=3 SV=1	VarG	1228.1616ns
prot0912	A0A3B5ZYU5	tr|A0A3B5ZYU5|A0A3B5ZYU5_WHEAT Thioredoxin OS=Triticum aestivum OX=4565 PE=3 SV=1	VarLoc	2014.7285ns
prot0912	A0A3B5ZYU5	tr|A0A3B5ZYU5|A0A3B5ZYU5_WHEAT Thioredoxin OS=Triticum aestivum OX=4565 PE=3 SV=1	VarR	10134.7
prot0913	A0A3B5ZYX1	tr|A0A3B5ZYX1|A0A3B5ZYX1_WHEAT Aldo_ket_red domain-containing protein OS=Triticum aestivum OX=4565 PE=4 SV=1	VarG	471205.6005*
prot0913	A0A3B5ZYX1	tr|A0A3B5ZYX1|A0A3B5ZYX1_WHEAT Aldo_ket_red domain-containing protein OS=Triticum aestivum OX=4565 PE=4 SV=1	VarLoc	170881.8274ns
prot0913	A0A3B5ZYX1	tr|A0A3B5ZYX1|A0A3B5ZYX1_WHEAT Aldo_ket_red domain-containing protein OS=Triticum aestivum OX=4565 PE=4 SV=1	VarR	280385
prot0915	A0A3B5ZYY5	tr|A0A3B5ZYY5|A0A3B5ZYY5_WHEAT Poly [ADP-ribose] polymerase OS=Triticum aestivum OX=4565 PE=4 SV=1	VarG	1142.1429ns
prot0915	A0A3B5ZYY5	tr|A0A3B5ZYY5|A0A3B5ZYY5_WHEAT Poly [ADP-ribose] polymerase OS=Triticum aestivum OX=4565 PE=4 SV=1	VarLoc	0.0238ns
prot0915	A0A3B5ZYY5	tr|A0A3B5ZYY5|A0A3B5ZYY5_WHEAT Poly [ADP-ribose] polymerase OS=Triticum aestivum OX=4565 PE=4 SV=1	VarR	14895.3
prot0918	A0A3B5ZZM6;P12782;A0A3B5Y3H2;A0A3B5Z298;A0A3B5ZXV5;A0A3B5Y3W9	tr|A0A3B5ZZM6|A0A3B5ZZM6_WHEAT Phosphoglycerate kinase OS=Triticum aestivum OX=4565 PE=3 SV=1;sp|P12782|PGKH_WHEAT Phosphoglycerate kinase, chloroplastic OS=Triticum aestivum OX=4565 PE=2 SV=1;tr|A0A3B5Y3H2|A0A3B5Y3H2_WHEAT Phosphoglycerate kinase OS=Triti	VarG	0.0016ns
prot0918	A0A3B5ZZM6;P12782;A0A3B5Y3H2;A0A3B5Z298;A0A3B5ZXV5;A0A3B5Y3W9	tr|A0A3B5ZZM6|A0A3B5ZZM6_WHEAT Phosphoglycerate kinase OS=Triticum aestivum OX=4565 PE=3 SV=1;sp|P12782|PGKH_WHEAT Phosphoglycerate kinase, chloroplastic OS=Triticum aestivum OX=4565 PE=2 SV=1;tr|A0A3B5Y3H2|A0A3B5Y3H2_WHEAT Phosphoglycerate kinase OS=Triti	VarLoc	0.0016ns
prot0918	A0A3B5ZZM6;P12782;A0A3B5Y3H2;A0A3B5Z298;A0A3B5ZXV5;A0A3B5Y3W9	tr|A0A3B5ZZM6|A0A3B5ZZM6_WHEAT Phosphoglycerate kinase OS=Triticum aestivum OX=4565 PE=3 SV=1;sp|P12782|PGKH_WHEAT Phosphoglycerate kinase, chloroplastic OS=Triticum aestivum OX=4565 PE=2 SV=1;tr|A0A3B5Y3H2|A0A3B5Y3H2_WHEAT Phosphoglycerate kinase OS=Triti	VarR	1000.21
prot0919	A0A3B5ZZN9;A0A3B5Y651	tr|A0A3B5ZZN9|A0A3B5ZZN9_WHEAT Ribosomal_L28e domain-containing protein OS=Triticum aestivum OX=4565 PE=4 SV=1;tr|A0A3B5Y651|A0A3B5Y651_WHEAT Ribosomal_L28e domain-containing protein OS=Triticum aestivum OX=4565 PE=4 SV=1	VarG	4046.2574ns
prot0919	A0A3B5ZZN9;A0A3B5Y651	tr|A0A3B5ZZN9|A0A3B5ZZN9_WHEAT Ribosomal_L28e domain-containing protein OS=Triticum aestivum OX=4565 PE=4 SV=1;tr|A0A3B5Y651|A0A3B5Y651_WHEAT Ribosomal_L28e domain-containing protein OS=Triticum aestivum OX=4565 PE=4 SV=1	VarLoc	3981.24ns
prot0919	A0A3B5ZZN9;A0A3B5Y651	tr|A0A3B5ZZN9|A0A3B5ZZN9_WHEAT Ribosomal_L28e domain-containing protein OS=Triticum aestivum OX=4565 PE=4 SV=1;tr|A0A3B5Y651|A0A3B5Y651_WHEAT Ribosomal_L28e domain-containing protein OS=Triticum aestivum OX=4565 PE=4 SV=1	VarR	28564.4
prot0920	A0A3B5ZZP8	tr|A0A3B5ZZP8|A0A3B5ZZP8_WHEAT Uncharacterized protein OS=Triticum aestivum OX=4565 PE=4 SV=1	VarG	326643.7394ns
prot0920	A0A3B5ZZP8	tr|A0A3B5ZZP8|A0A3B5ZZP8_WHEAT Uncharacterized protein OS=Triticum aestivum OX=4565 PE=4 SV=1	VarLoc	823854.7513ns
prot0920	A0A3B5ZZP8	tr|A0A3B5ZZP8|A0A3B5ZZP8_WHEAT Uncharacterized protein OS=Triticum aestivum OX=4565 PE=4 SV=1	VarR	4.88729e+06
prot0922	A0A3B6A021	tr|A0A3B6A021|A0A3B6A021_WHEAT Uncharacterized protein OS=Triticum aestivum OX=4565 PE=4 SV=1	VarG	2047.3684ns
prot0922	A0A3B6A021	tr|A0A3B6A021|A0A3B6A021_WHEAT Uncharacterized protein OS=Triticum aestivum OX=4565 PE=4 SV=1	VarLoc	536.278ns
prot0922	A0A3B6A021	tr|A0A3B6A021|A0A3B6A021_WHEAT Uncharacterized protein OS=Triticum aestivum OX=4565 PE=4 SV=1	VarR	12974.5
prot0925	A0A3B6A087	tr|A0A3B6A087|A0A3B6A087_WHEAT Uncharacterized protein OS=Triticum aestivum OX=4565 PE=4 SV=1	VarG	4790.7989ns
prot0925	A0A3B6A087	tr|A0A3B6A087|A0A3B6A087_WHEAT Uncharacterized protein OS=Triticum aestivum OX=4565 PE=4 SV=1	VarLoc	1390.7753ns
prot0925	A0A3B6A087	tr|A0A3B6A087|A0A3B6A087_WHEAT Uncharacterized protein OS=Triticum aestivum OX=4565 PE=4 SV=1	VarR	27841.9
prot0927	A0A3B6A0K5	tr|A0A3B6A0K5|A0A3B6A0K5_WHEAT Uncharacterized protein OS=Triticum aestivum OX=4565 PE=4 SV=1	VarG	467725.9069ns
prot0927	A0A3B6A0K5	tr|A0A3B6A0K5|A0A3B6A0K5_WHEAT Uncharacterized protein OS=Triticum aestivum OX=4565 PE=4 SV=1	VarLoc	1.159ns
prot0927	A0A3B6A0K5	tr|A0A3B6A0K5|A0A3B6A0K5_WHEAT Uncharacterized protein OS=Triticum aestivum OX=4565 PE=4 SV=1	VarR	5.18411e+06
prot0929	A0A3B6A0U5	tr|A0A3B6A0U5|A0A3B6A0U5_WHEAT Uncharacterized protein OS=Triticum aestivum OX=4565 PE=3 SV=1	VarG	82327.1645***
prot0929	A0A3B6A0U5	tr|A0A3B6A0U5|A0A3B6A0U5_WHEAT Uncharacterized protein OS=Triticum aestivum OX=4565 PE=3 SV=1	VarLoc	14735.289ns
prot0929	A0A3B6A0U5	tr|A0A3B6A0U5|A0A3B6A0U5_WHEAT Uncharacterized protein OS=Triticum aestivum OX=4565 PE=3 SV=1	VarR	9398.3
prot0932	A0A3B6A138	tr|A0A3B6A138|A0A3B6A138_WHEAT Eukaryotic translation initiation factor 3 subunit D OS=Triticum aestivum OX=4565 PE=3 SV=1	VarG	0.0035ns
prot0932	A0A3B6A138	tr|A0A3B6A138|A0A3B6A138_WHEAT Eukaryotic translation initiation factor 3 subunit D OS=Triticum aestivum OX=4565 PE=3 SV=1	VarLoc	0.0062ns
prot0932	A0A3B6A138	tr|A0A3B6A138|A0A3B6A138_WHEAT Eukaryotic translation initiation factor 3 subunit D OS=Triticum aestivum OX=4565 PE=3 SV=1	VarR	3869.87
prot0936	A0A3B6A273;A0A3B5Z6H7;A0A3B5Y703	tr|A0A3B6A273|A0A3B6A273_WHEAT WHy domain-containing protein OS=Triticum aestivum OX=4565 PE=4 SV=1;tr|A0A3B5Z6H7|A0A3B5Z6H7_WHEAT WHy domain-containing protein OS=Triticum aestivum OX=4565 PE=4 SV=1;tr|A0A3B5Y703|A0A3B5Y703_WHEAT WHy domain-containing pro	VarG	407.0082ns
prot0936	A0A3B6A273;A0A3B5Z6H7;A0A3B5Y703	tr|A0A3B6A273|A0A3B6A273_WHEAT WHy domain-containing protein OS=Triticum aestivum OX=4565 PE=4 SV=1;tr|A0A3B5Z6H7|A0A3B5Z6H7_WHEAT WHy domain-containing protein OS=Triticum aestivum OX=4565 PE=4 SV=1;tr|A0A3B5Y703|A0A3B5Y703_WHEAT WHy domain-containing pro	VarLoc	32.6521ns
prot0936	A0A3B6A273;A0A3B5Z6H7;A0A3B5Y703	tr|A0A3B6A273|A0A3B6A273_WHEAT WHy domain-containing protein OS=Triticum aestivum OX=4565 PE=4 SV=1;tr|A0A3B5Z6H7|A0A3B5Z6H7_WHEAT WHy domain-containing protein OS=Triticum aestivum OX=4565 PE=4 SV=1;tr|A0A3B5Y703|A0A3B5Y703_WHEAT WHy domain-containing pro	VarR	1348.6
prot0939	A0A3B6A2S9	tr|A0A3B6A2S9|A0A3B6A2S9_WHEAT Uncharacterized protein OS=Triticum aestivum OX=4565 PE=4 SV=1	VarG	215.2031ns
prot0939	A0A3B6A2S9	tr|A0A3B6A2S9|A0A3B6A2S9_WHEAT Uncharacterized protein OS=Triticum aestivum OX=4565 PE=4 SV=1	VarLoc	352.1822ns
prot0939	A0A3B6A2S9	tr|A0A3B6A2S9|A0A3B6A2S9_WHEAT Uncharacterized protein OS=Triticum aestivum OX=4565 PE=4 SV=1	VarR	2530.16
prot0940	A0A3B6A2W3;A0A3B6A459	tr|A0A3B6A2W3|A0A3B6A2W3_WHEAT C2H2-type domain-containing protein OS=Triticum aestivum OX=4565 PE=4 SV=1;tr|A0A3B6A459|A0A3B6A459_WHEAT C2H2-type domain-containing protein OS=Triticum aestivum OX=4565 PE=4 SV=1	VarG	13206.5201ns
prot0940	A0A3B6A2W3;A0A3B6A459	tr|A0A3B6A2W3|A0A3B6A2W3_WHEAT C2H2-type domain-containing protein OS=Triticum aestivum OX=4565 PE=4 SV=1;tr|A0A3B6A459|A0A3B6A459_WHEAT C2H2-type domain-containing protein OS=Triticum aestivum OX=4565 PE=4 SV=1	VarLoc	4176.0217ns
prot0940	A0A3B6A2W3;A0A3B6A459	tr|A0A3B6A2W3|A0A3B6A2W3_WHEAT C2H2-type domain-containing protein OS=Triticum aestivum OX=4565 PE=4 SV=1;tr|A0A3B6A459|A0A3B6A459_WHEAT C2H2-type domain-containing protein OS=Triticum aestivum OX=4565 PE=4 SV=1	VarR	60857.7
prot0941	A0A3B6A374	tr|A0A3B6A374|A0A3B6A374_WHEAT Uncharacterized protein OS=Triticum aestivum OX=4565 PE=4 SV=1	VarG	7041.0445***
prot0941	A0A3B6A374	tr|A0A3B6A374|A0A3B6A374_WHEAT Uncharacterized protein OS=Triticum aestivum OX=4565 PE=4 SV=1	VarLoc	0.002ns
prot0941	A0A3B6A374	tr|A0A3B6A374|A0A3B6A374_WHEAT Uncharacterized protein OS=Triticum aestivum OX=4565 PE=4 SV=1	VarR	1272.36
prot0943	A0A3B6A3G3;A0A3B5Z5J3	tr|A0A3B6A3G3|A0A3B6A3G3_WHEAT HABP4_PAI-RBP1 domain-containing protein OS=Triticum aestivum OX=4565 PE=4 SV=1;tr|A0A3B5Z5J3|A0A3B5Z5J3_WHEAT HABP4_PAI-RBP1 domain-containing protein OS=Triticum aestivum OX=4565 PE=4 SV=1	VarG	7272.5656ns
prot0943	A0A3B6A3G3;A0A3B5Z5J3	tr|A0A3B6A3G3|A0A3B6A3G3_WHEAT HABP4_PAI-RBP1 domain-containing protein OS=Triticum aestivum OX=4565 PE=4 SV=1;tr|A0A3B5Z5J3|A0A3B5Z5J3_WHEAT HABP4_PAI-RBP1 domain-containing protein OS=Triticum aestivum OX=4565 PE=4 SV=1	VarLoc	7248.6582*
prot0943	A0A3B6A3G3;A0A3B5Z5J3	tr|A0A3B6A3G3|A0A3B6A3G3_WHEAT HABP4_PAI-RBP1 domain-containing protein OS=Triticum aestivum OX=4565 PE=4 SV=1;tr|A0A3B5Z5J3|A0A3B5Z5J3_WHEAT HABP4_PAI-RBP1 domain-containing protein OS=Triticum aestivum OX=4565 PE=4 SV=1	VarR	9670.82
prot0945	A0A3B6APF8;A0A3B6D450;A0A3B6BYY0;A0A1D5V289	tr|A0A3B6APF8|A0A3B6APF8_WHEAT Uncharacterized protein OS=Triticum aestivum OX=4565 PE=4 SV=1;tr|A0A3B6D450|A0A3B6D450_WHEAT Uncharacterized protein OS=Triticum aestivum OX=4565 PE=4 SV=1;tr|A0A3B6BYY0|A0A3B6BYY0_WHEAT Uncharacterized protein OS=Triticum a	VarG	749.9958*
prot0945	A0A3B6APF8;A0A3B6D450;A0A3B6BYY0;A0A1D5V289	tr|A0A3B6APF8|A0A3B6APF8_WHEAT Uncharacterized protein OS=Triticum aestivum OX=4565 PE=4 SV=1;tr|A0A3B6D450|A0A3B6D450_WHEAT Uncharacterized protein OS=Triticum aestivum OX=4565 PE=4 SV=1;tr|A0A3B6BYY0|A0A3B6BYY0_WHEAT Uncharacterized protein OS=Triticum a	VarLoc	0.0004ns
prot0945	A0A3B6APF8;A0A3B6D450;A0A3B6BYY0;A0A1D5V289	tr|A0A3B6APF8|A0A3B6APF8_WHEAT Uncharacterized protein OS=Triticum aestivum OX=4565 PE=4 SV=1;tr|A0A3B6D450|A0A3B6D450_WHEAT Uncharacterized protein OS=Triticum aestivum OX=4565 PE=4 SV=1;tr|A0A3B6BYY0|A0A3B6BYY0_WHEAT Uncharacterized protein OS=Triticum a	VarR	273.656
prot0948	A0A3B6AQ47	tr|A0A3B6AQ47|A0A3B6AQ47_WHEAT Stress-response A/B barrel domain-containing protein OS=Triticum aestivum OX=4565 PE=4 SV=1	VarG	0.0018ns
prot0948	A0A3B6AQ47	tr|A0A3B6AQ47|A0A3B6AQ47_WHEAT Stress-response A/B barrel domain-containing protein OS=Triticum aestivum OX=4565 PE=4 SV=1	VarLoc	556.0195ns
prot0948	A0A3B6AQ47	tr|A0A3B6AQ47|A0A3B6AQ47_WHEAT Stress-response A/B barrel domain-containing protein OS=Triticum aestivum OX=4565 PE=4 SV=1	VarR	4835.81
prot0952	A0A3B6AR34;A0A3B6AQL4;A0A3B6ER80;A0A3B6G1F9	tr|A0A3B6AR34|A0A3B6AR34_WHEAT Eukaryotic translation initiation factor 3 subunit M OS=Triticum aestivum OX=4565 PE=3 SV=1;tr|A0A3B6AQL4|A0A3B6AQL4_WHEAT Eukaryotic translation initiation factor 3 subunit M OS=Triticum aestivum OX=4565 PE=3 SV=1;tr|A0A3B6E	VarG	0.016ns
prot0952	A0A3B6AR34;A0A3B6AQL4;A0A3B6ER80;A0A3B6G1F9	tr|A0A3B6AR34|A0A3B6AR34_WHEAT Eukaryotic translation initiation factor 3 subunit M OS=Triticum aestivum OX=4565 PE=3 SV=1;tr|A0A3B6AQL4|A0A3B6AQL4_WHEAT Eukaryotic translation initiation factor 3 subunit M OS=Triticum aestivum OX=4565 PE=3 SV=1;tr|A0A3B6E	VarLoc	2268.2154ns
prot0952	A0A3B6AR34;A0A3B6AQL4;A0A3B6ER80;A0A3B6G1F9	tr|A0A3B6AR34|A0A3B6AR34_WHEAT Eukaryotic translation initiation factor 3 subunit M OS=Triticum aestivum OX=4565 PE=3 SV=1;tr|A0A3B6AQL4|A0A3B6AQL4_WHEAT Eukaryotic translation initiation factor 3 subunit M OS=Triticum aestivum OX=4565 PE=3 SV=1;tr|A0A3B6E	VarR	25248.4
prot0957	A0A3B6AR99	tr|A0A3B6AR99|A0A3B6AR99_WHEAT Uncharacterized protein OS=Triticum aestivum OX=4565 PE=3 SV=1	VarG	36.2291ns
prot0957	A0A3B6AR99	tr|A0A3B6AR99|A0A3B6AR99_WHEAT Uncharacterized protein OS=Triticum aestivum OX=4565 PE=3 SV=1	VarLoc	87.0975ns
prot0957	A0A3B6AR99	tr|A0A3B6AR99|A0A3B6AR99_WHEAT Uncharacterized protein OS=Triticum aestivum OX=4565 PE=3 SV=1	VarR	10.3272
prot0958	A0A3B6ARC4;A0A1D5UVU1;A0A3B6BZB5	tr|A0A3B6ARC4|A0A3B6ARC4_WHEAT TRANSKETOLASE_1 domain-containing protein OS=Triticum aestivum OX=4565 PE=4 SV=1;tr|A0A1D5UVU1|A0A1D5UVU1_WHEAT TRANSKETOLASE_1 domain-containing protein OS=Triticum aestivum OX=4565 GN=CAMPLR22A2D_LOCUS615 PE=4 SV=1;tr|A0A3B	VarG	3779.8421ns
prot0958	A0A3B6ARC4;A0A1D5UVU1;A0A3B6BZB5	tr|A0A3B6ARC4|A0A3B6ARC4_WHEAT TRANSKETOLASE_1 domain-containing protein OS=Triticum aestivum OX=4565 PE=4 SV=1;tr|A0A1D5UVU1|A0A1D5UVU1_WHEAT TRANSKETOLASE_1 domain-containing protein OS=Triticum aestivum OX=4565 GN=CAMPLR22A2D_LOCUS615 PE=4 SV=1;tr|A0A3B	VarLoc	7527.4491ns
prot0958	A0A3B6ARC4;A0A1D5UVU1;A0A3B6BZB5	tr|A0A3B6ARC4|A0A3B6ARC4_WHEAT TRANSKETOLASE_1 domain-containing protein OS=Triticum aestivum OX=4565 PE=4 SV=1;tr|A0A1D5UVU1|A0A1D5UVU1_WHEAT TRANSKETOLASE_1 domain-containing protein OS=Triticum aestivum OX=4565 GN=CAMPLR22A2D_LOCUS615 PE=4 SV=1;tr|A0A3B	VarR	17997.5
prot0961	A0A3B6ARM3;A0A3B6AS74	tr|A0A3B6ARM3|A0A3B6ARM3_WHEAT Uncharacterized protein OS=Triticum aestivum OX=4565 PE=4 SV=1;tr|A0A3B6AS74|A0A3B6AS74_WHEAT Uncharacterized protein OS=Triticum aestivum OX=4565 PE=4 SV=1	VarG	1656.5453ns
prot0961	A0A3B6ARM3;A0A3B6AS74	tr|A0A3B6ARM3|A0A3B6ARM3_WHEAT Uncharacterized protein OS=Triticum aestivum OX=4565 PE=4 SV=1;tr|A0A3B6AS74|A0A3B6AS74_WHEAT Uncharacterized protein OS=Triticum aestivum OX=4565 PE=4 SV=1	VarLoc	0.0027ns
prot0961	A0A3B6ARM3;A0A3B6AS74	tr|A0A3B6ARM3|A0A3B6ARM3_WHEAT Uncharacterized protein OS=Triticum aestivum OX=4565 PE=4 SV=1;tr|A0A3B6AS74|A0A3B6AS74_WHEAT Uncharacterized protein OS=Triticum aestivum OX=4565 PE=4 SV=1	VarR	26969.9
prot0963	A0A3B6ARW8	tr|A0A3B6ARW8|A0A3B6ARW8_WHEAT Uncharacterized protein OS=Triticum aestivum OX=4565 PE=4 SV=1	VarG	281.5345ns
prot0963	A0A3B6ARW8	tr|A0A3B6ARW8|A0A3B6ARW8_WHEAT Uncharacterized protein OS=Triticum aestivum OX=4565 PE=4 SV=1	VarLoc	128.6189ns
prot0963	A0A3B6ARW8	tr|A0A3B6ARW8|A0A3B6ARW8_WHEAT Uncharacterized protein OS=Triticum aestivum OX=4565 PE=4 SV=1	VarR	0.0099
prot0972	A0A3B6ASD8	tr|A0A3B6ASD8|A0A3B6ASD8_WHEAT Peroxidase OS=Triticum aestivum OX=4565 PE=3 SV=1	VarG	0.0002ns
prot0972	A0A3B6ASD8	tr|A0A3B6ASD8|A0A3B6ASD8_WHEAT Peroxidase OS=Triticum aestivum OX=4565 PE=3 SV=1	VarLoc	0.0003ns
prot0972	A0A3B6ASD8	tr|A0A3B6ASD8|A0A3B6ASD8_WHEAT Peroxidase OS=Triticum aestivum OX=4565 PE=3 SV=1	VarR	206.48
prot0978	A0A3B6ASR5	tr|A0A3B6ASR5|A0A3B6ASR5_WHEAT Uncharacterized protein OS=Triticum aestivum OX=4565 PE=3 SV=1	VarG	5009.493ns
prot0978	A0A3B6ASR5	tr|A0A3B6ASR5|A0A3B6ASR5_WHEAT Uncharacterized protein OS=Triticum aestivum OX=4565 PE=3 SV=1	VarLoc	0.0025ns
prot0978	A0A3B6ASR5	tr|A0A3B6ASR5|A0A3B6ASR5_WHEAT Uncharacterized protein OS=Triticum aestivum OX=4565 PE=3 SV=1	VarR	25163.4
prot0979	A0A3B6D7J8;A0A3B6AST9	tr|A0A3B6D7J8|A0A3B6D7J8_WHEAT Nop domain-containing protein OS=Triticum aestivum OX=4565 PE=4 SV=1;tr|A0A3B6AST9|A0A3B6AST9_WHEAT Nop domain-containing protein OS=Triticum aestivum OX=4565 PE=4 SV=1	VarG	1051.424ns
prot0979	A0A3B6D7J8;A0A3B6AST9	tr|A0A3B6D7J8|A0A3B6D7J8_WHEAT Nop domain-containing protein OS=Triticum aestivum OX=4565 PE=4 SV=1;tr|A0A3B6AST9|A0A3B6AST9_WHEAT Nop domain-containing protein OS=Triticum aestivum OX=4565 PE=4 SV=1	VarLoc	465.7418ns
prot0979	A0A3B6D7J8;A0A3B6AST9	tr|A0A3B6D7J8|A0A3B6D7J8_WHEAT Nop domain-containing protein OS=Triticum aestivum OX=4565 PE=4 SV=1;tr|A0A3B6AST9|A0A3B6AST9_WHEAT Nop domain-containing protein OS=Triticum aestivum OX=4565 PE=4 SV=1	VarR	7177.99
prot0980	A0A3B6ASV9	tr|A0A3B6ASV9|A0A3B6ASV9_WHEAT Superoxide dismutase [Cu-Zn] OS=Triticum aestivum OX=4565 PE=3 SV=1	VarG	1.3651ns
prot0980	A0A3B6ASV9	tr|A0A3B6ASV9|A0A3B6ASV9_WHEAT Superoxide dismutase [Cu-Zn] OS=Triticum aestivum OX=4565 PE=3 SV=1	VarLoc	1252264.3836***
prot0980	A0A3B6ASV9	tr|A0A3B6ASV9|A0A3B6ASV9_WHEAT Superoxide dismutase [Cu-Zn] OS=Triticum aestivum OX=4565 PE=3 SV=1	VarR	329304
prot0986	A0A3B6ATN4;A0A3B6AU43;A0A3B6AT98;A0A3B6ATA2;A0A3B6D814;A0A3B6AUI5;A0A3B6D880;A0A2X0SEJ8;A0A3B6D7P2;A0A3B6DBD1;A0A3B6D8I0;A0A3B6ASP9;A0A3B6C1B9;A0A3B6C1K0;A0A3B6D7N9	tr|A0A3B6ATN4|A0A3B6ATN4_WHEAT WD_REPEATS_REGION domain-containing protein OS=Triticum aestivum OX=4565 PE=4 SV=1;tr|A0A3B6AU43|A0A3B6AU43_WHEAT WD_REPEATS_REGION domain-containing protein OS=Triticum aestivum OX=4565 PE=4 SV=1;tr|A0A3B6AT98|A0A3B6AT98_WHE	VarG	3155.4214ns
prot0986	A0A3B6ATN4;A0A3B6AU43;A0A3B6AT98;A0A3B6ATA2;A0A3B6D814;A0A3B6AUI5;A0A3B6D880;A0A2X0SEJ8;A0A3B6D7P2;A0A3B6DBD1;A0A3B6D8I0;A0A3B6ASP9;A0A3B6C1B9;A0A3B6C1K0;A0A3B6D7N9	tr|A0A3B6ATN4|A0A3B6ATN4_WHEAT WD_REPEATS_REGION domain-containing protein OS=Triticum aestivum OX=4565 PE=4 SV=1;tr|A0A3B6AU43|A0A3B6AU43_WHEAT WD_REPEATS_REGION domain-containing protein OS=Triticum aestivum OX=4565 PE=4 SV=1;tr|A0A3B6AT98|A0A3B6AT98_WHE	VarLoc	12431.942*
prot0986	A0A3B6ATN4;A0A3B6AU43;A0A3B6AT98;A0A3B6ATA2;A0A3B6D814;A0A3B6AUI5;A0A3B6D880;A0A2X0SEJ8;A0A3B6D7P2;A0A3B6DBD1;A0A3B6D8I0;A0A3B6ASP9;A0A3B6C1B9;A0A3B6C1K0;A0A3B6D7N9	tr|A0A3B6ATN4|A0A3B6ATN4_WHEAT WD_REPEATS_REGION domain-containing protein OS=Triticum aestivum OX=4565 PE=4 SV=1;tr|A0A3B6AU43|A0A3B6AU43_WHEAT WD_REPEATS_REGION domain-containing protein OS=Triticum aestivum OX=4565 PE=4 SV=1;tr|A0A3B6AT98|A0A3B6AT98_WHE	VarR	15277.5
prot0990	A0A3B6D6N4;A0A3B6ATJ8;A0A3B6C068	tr|A0A3B6D6N4|A0A3B6D6N4_WHEAT PA domain-containing protein OS=Triticum aestivum OX=4565 PE=4 SV=1;tr|A0A3B6ATJ8|A0A3B6ATJ8_WHEAT PA domain-containing protein OS=Triticum aestivum OX=4565 PE=4 SV=1;tr|A0A3B6C068|A0A3B6C068_WHEAT PA domain-containing protei	VarG	3622.2553ns
prot0990	A0A3B6D6N4;A0A3B6ATJ8;A0A3B6C068	tr|A0A3B6D6N4|A0A3B6D6N4_WHEAT PA domain-containing protein OS=Triticum aestivum OX=4565 PE=4 SV=1;tr|A0A3B6ATJ8|A0A3B6ATJ8_WHEAT PA domain-containing protein OS=Triticum aestivum OX=4565 PE=4 SV=1;tr|A0A3B6C068|A0A3B6C068_WHEAT PA domain-containing protei	VarLoc	34744.5545ns
prot0990	A0A3B6D6N4;A0A3B6ATJ8;A0A3B6C068	tr|A0A3B6D6N4|A0A3B6D6N4_WHEAT PA domain-containing protein OS=Triticum aestivum OX=4565 PE=4 SV=1;tr|A0A3B6ATJ8|A0A3B6ATJ8_WHEAT PA domain-containing protein OS=Triticum aestivum OX=4565 PE=4 SV=1;tr|A0A3B6C068|A0A3B6C068_WHEAT PA domain-containing protei	VarR	99373.1
prot0992	W5BPV2;A0A3B6ATQ1	tr|W5BPV2|W5BPV2_WHEAT Ribosomal_L18e/L15P domain-containing protein OS=Triticum aestivum OX=4565 PE=4 SV=1;tr|A0A3B6ATQ1|A0A3B6ATQ1_WHEAT Ribosomal_L18e/L15P domain-containing protein OS=Triticum aestivum OX=4565 PE=4 SV=1	VarG	0.0046ns
prot0992	W5BPV2;A0A3B6ATQ1	tr|W5BPV2|W5BPV2_WHEAT Ribosomal_L18e/L15P domain-containing protein OS=Triticum aestivum OX=4565 PE=4 SV=1;tr|A0A3B6ATQ1|A0A3B6ATQ1_WHEAT Ribosomal_L18e/L15P domain-containing protein OS=Triticum aestivum OX=4565 PE=4 SV=1	VarLoc	0.0036ns
prot0992	W5BPV2;A0A3B6ATQ1	tr|W5BPV2|W5BPV2_WHEAT Ribosomal_L18e/L15P domain-containing protein OS=Triticum aestivum OX=4565 PE=4 SV=1;tr|A0A3B6ATQ1|A0A3B6ATQ1_WHEAT Ribosomal_L18e/L15P domain-containing protein OS=Triticum aestivum OX=4565 PE=4 SV=1	VarR	2876.17
prot0994	A0A3B6AV52;A0A3B6C277;A0A3B6ATW2;A0A3B6D8U9;A0A3B6D8Q3	tr|A0A3B6AV52|A0A3B6AV52_WHEAT PUA domain-containing protein OS=Triticum aestivum OX=4565 PE=4 SV=1;tr|A0A3B6C277|A0A3B6C277_WHEAT PUA domain-containing protein OS=Triticum aestivum OX=4565 PE=4 SV=1;tr|A0A3B6ATW2|A0A3B6ATW2_WHEAT PUA domain-containing pro	VarG	126.116ns
prot0994	A0A3B6AV52;A0A3B6C277;A0A3B6ATW2;A0A3B6D8U9;A0A3B6D8Q3	tr|A0A3B6AV52|A0A3B6AV52_WHEAT PUA domain-containing protein OS=Triticum aestivum OX=4565 PE=4 SV=1;tr|A0A3B6C277|A0A3B6C277_WHEAT PUA domain-containing protein OS=Triticum aestivum OX=4565 PE=4 SV=1;tr|A0A3B6ATW2|A0A3B6ATW2_WHEAT PUA domain-containing pro	VarLoc	168.0631ns
prot0994	A0A3B6AV52;A0A3B6C277;A0A3B6ATW2;A0A3B6D8U9;A0A3B6D8Q3	tr|A0A3B6AV52|A0A3B6AV52_WHEAT PUA domain-containing protein OS=Triticum aestivum OX=4565 PE=4 SV=1;tr|A0A3B6C277|A0A3B6C277_WHEAT PUA domain-containing protein OS=Triticum aestivum OX=4565 PE=4 SV=1;tr|A0A3B6ATW2|A0A3B6ATW2_WHEAT PUA domain-containing pro	VarR	2524.76
prot0997	A0A3B6AU50	tr|A0A3B6AU50|A0A3B6AU50_WHEAT 4-alpha-glucanotransferase OS=Triticum aestivum OX=4565 PE=3 SV=1	VarG	7128.9084ns
prot0997	A0A3B6AU50	tr|A0A3B6AU50|A0A3B6AU50_WHEAT 4-alpha-glucanotransferase OS=Triticum aestivum OX=4565 PE=3 SV=1	VarLoc	0.0022ns
prot0997	A0A3B6AU50	tr|A0A3B6AU50|A0A3B6AU50_WHEAT 4-alpha-glucanotransferase OS=Triticum aestivum OX=4565 PE=3 SV=1	VarR	21767.6
prot1004	A0A3B6AUE3;A0A3B6D9C7;A0A3B6C2J0	tr|A0A3B6AUE3|A0A3B6AUE3_WHEAT Aminotran_1_2 domain-containing protein OS=Triticum aestivum OX=4565 PE=4 SV=1;tr|A0A3B6D9C7|A0A3B6D9C7_WHEAT Aminotran_1_2 domain-containing protein OS=Triticum aestivum OX=4565 PE=4 SV=1;tr|A0A3B6C2J0|A0A3B6C2J0_WHEAT Amino	VarG	11.2643ns
prot1004	A0A3B6AUE3;A0A3B6D9C7;A0A3B6C2J0	tr|A0A3B6AUE3|A0A3B6AUE3_WHEAT Aminotran_1_2 domain-containing protein OS=Triticum aestivum OX=4565 PE=4 SV=1;tr|A0A3B6D9C7|A0A3B6D9C7_WHEAT Aminotran_1_2 domain-containing protein OS=Triticum aestivum OX=4565 PE=4 SV=1;tr|A0A3B6C2J0|A0A3B6C2J0_WHEAT Amino	VarLoc	895.7711**
prot1004	A0A3B6AUE3;A0A3B6D9C7;A0A3B6C2J0	tr|A0A3B6AUE3|A0A3B6AUE3_WHEAT Aminotran_1_2 domain-containing protein OS=Triticum aestivum OX=4565 PE=4 SV=1;tr|A0A3B6D9C7|A0A3B6D9C7_WHEAT Aminotran_1_2 domain-containing protein OS=Triticum aestivum OX=4565 PE=4 SV=1;tr|A0A3B6C2J0|A0A3B6C2J0_WHEAT Amino	VarR	420.147
prot1010	A0A3B6AUT2	tr|A0A3B6AUT2|A0A3B6AUT2_WHEAT Sucrose synthase OS=Triticum aestivum OX=4565 PE=3 SV=1	VarG	53473.4614ns
prot1010	A0A3B6AUT2	tr|A0A3B6AUT2|A0A3B6AUT2_WHEAT Sucrose synthase OS=Triticum aestivum OX=4565 PE=3 SV=1	VarLoc	16033.8439ns
prot1010	A0A3B6AUT2	tr|A0A3B6AUT2|A0A3B6AUT2_WHEAT Sucrose synthase OS=Triticum aestivum OX=4565 PE=3 SV=1	VarR	291835
prot1011	W5C9U7;A0A3B6C1P5;A0A3B6AUW6	tr|W5C9U7|W5C9U7_WHEAT Uncharacterized protein OS=Triticum aestivum OX=4565 GN=CAMPLR22A2D_LOCUS1318 PE=4 SV=1;tr|A0A3B6C1P5|A0A3B6C1P5_WHEAT Uncharacterized protein OS=Triticum aestivum OX=4565 PE=4 SV=1;tr|A0A3B6AUW6|A0A3B6AUW6_WHEAT Uncharacterized prot	VarG	0.0016ns
prot1011	W5C9U7;A0A3B6C1P5;A0A3B6AUW6	tr|W5C9U7|W5C9U7_WHEAT Uncharacterized protein OS=Triticum aestivum OX=4565 GN=CAMPLR22A2D_LOCUS1318 PE=4 SV=1;tr|A0A3B6C1P5|A0A3B6C1P5_WHEAT Uncharacterized protein OS=Triticum aestivum OX=4565 PE=4 SV=1;tr|A0A3B6AUW6|A0A3B6AUW6_WHEAT Uncharacterized prot	VarLoc	540.9423ns
prot1011	W5C9U7;A0A3B6C1P5;A0A3B6AUW6	tr|W5C9U7|W5C9U7_WHEAT Uncharacterized protein OS=Triticum aestivum OX=4565 GN=CAMPLR22A2D_LOCUS1318 PE=4 SV=1;tr|A0A3B6C1P5|A0A3B6C1P5_WHEAT Uncharacterized protein OS=Triticum aestivum OX=4565 PE=4 SV=1;tr|A0A3B6AUW6|A0A3B6AUW6_WHEAT Uncharacterized prot	VarR	996.602
prot1013	A0A3B6D9N5;A0A3B6AV40;A0A3B6C339;A0A3B6C5F0;A0A3B6D9R7;A0A3B6AVJ7;A0A3B6C2T9	tr|A0A3B6D9N5|A0A3B6D9N5_WHEAT Uncharacterized protein OS=Triticum aestivum OX=4565 PE=4 SV=1;tr|A0A3B6AV40|A0A3B6AV40_WHEAT Uncharacterized protein OS=Triticum aestivum OX=4565 PE=4 SV=1;tr|A0A3B6C339|A0A3B6C339_WHEAT Uncharacterized protein OS=Triticum a	VarG	0.0007ns
prot1013	A0A3B6D9N5;A0A3B6AV40;A0A3B6C339;A0A3B6C5F0;A0A3B6D9R7;A0A3B6AVJ7;A0A3B6C2T9	tr|A0A3B6D9N5|A0A3B6D9N5_WHEAT Uncharacterized protein OS=Triticum aestivum OX=4565 PE=4 SV=1;tr|A0A3B6AV40|A0A3B6AV40_WHEAT Uncharacterized protein OS=Triticum aestivum OX=4565 PE=4 SV=1;tr|A0A3B6C339|A0A3B6C339_WHEAT Uncharacterized protein OS=Triticum a	VarLoc	670.6617ns
prot1013	A0A3B6D9N5;A0A3B6AV40;A0A3B6C339;A0A3B6C5F0;A0A3B6D9R7;A0A3B6AVJ7;A0A3B6C2T9	tr|A0A3B6D9N5|A0A3B6D9N5_WHEAT Uncharacterized protein OS=Triticum aestivum OX=4565 PE=4 SV=1;tr|A0A3B6AV40|A0A3B6AV40_WHEAT Uncharacterized protein OS=Triticum aestivum OX=4565 PE=4 SV=1;tr|A0A3B6C339|A0A3B6C339_WHEAT Uncharacterized protein OS=Triticum a	VarR	6567.74
prot1017	A0A3B6AVD3;A0A3B6C2M0	tr|A0A3B6AVD3|A0A3B6AVD3_WHEAT Small nuclear ribonucleoprotein G OS=Triticum aestivum OX=4565 PE=3 SV=1;tr|A0A3B6C2M0|A0A3B6C2M0_WHEAT Small nuclear ribonucleoprotein G OS=Triticum aestivum OX=4565 PE=3 SV=1	VarG	966.794ns
prot1017	A0A3B6AVD3;A0A3B6C2M0	tr|A0A3B6AVD3|A0A3B6AVD3_WHEAT Small nuclear ribonucleoprotein G OS=Triticum aestivum OX=4565 PE=3 SV=1;tr|A0A3B6C2M0|A0A3B6C2M0_WHEAT Small nuclear ribonucleoprotein G OS=Triticum aestivum OX=4565 PE=3 SV=1	VarLoc	951.7183ns
prot1017	A0A3B6AVD3;A0A3B6C2M0	tr|A0A3B6AVD3|A0A3B6AVD3_WHEAT Small nuclear ribonucleoprotein G OS=Triticum aestivum OX=4565 PE=3 SV=1;tr|A0A3B6C2M0|A0A3B6C2M0_WHEAT Small nuclear ribonucleoprotein G OS=Triticum aestivum OX=4565 PE=3 SV=1	VarR	122.957
prot1018	A0A3B6AWS9;A0A3B6AVD7;A0A2X0SGH3;A0A3B6C6K7;A0A3B6C450	tr|A0A3B6AWS9|A0A3B6AWS9_WHEAT PI31_Prot_N domain-containing protein OS=Triticum aestivum OX=4565 PE=4 SV=1;tr|A0A3B6AVD7|A0A3B6AVD7_WHEAT PI31_Prot_N domain-containing protein OS=Triticum aestivum OX=4565 PE=4 SV=1;tr|A0A2X0SGH3|A0A2X0SGH3_WHEAT PI31_Prot	VarG	1126.2429ns
prot1018	A0A3B6AWS9;A0A3B6AVD7;A0A2X0SGH3;A0A3B6C6K7;A0A3B6C450	tr|A0A3B6AWS9|A0A3B6AWS9_WHEAT PI31_Prot_N domain-containing protein OS=Triticum aestivum OX=4565 PE=4 SV=1;tr|A0A3B6AVD7|A0A3B6AVD7_WHEAT PI31_Prot_N domain-containing protein OS=Triticum aestivum OX=4565 PE=4 SV=1;tr|A0A2X0SGH3|A0A2X0SGH3_WHEAT PI31_Prot	VarLoc	0.0018ns
prot1018	A0A3B6AWS9;A0A3B6AVD7;A0A2X0SGH3;A0A3B6C6K7;A0A3B6C450	tr|A0A3B6AWS9|A0A3B6AWS9_WHEAT PI31_Prot_N domain-containing protein OS=Triticum aestivum OX=4565 PE=4 SV=1;tr|A0A3B6AVD7|A0A3B6AVD7_WHEAT PI31_Prot_N domain-containing protein OS=Triticum aestivum OX=4565 PE=4 SV=1;tr|A0A2X0SGH3|A0A2X0SGH3_WHEAT PI31_Prot	VarR	1102.33
prot1021	A0A3B6C2L2;A0A3B6AVT9	tr|A0A3B6C2L2|A0A3B6C2L2_WHEAT Uncharacterized protein OS=Triticum aestivum OX=4565 PE=4 SV=1;tr|A0A3B6AVT9|A0A3B6AVT9_WHEAT Uncharacterized protein OS=Triticum aestivum OX=4565 PE=4 SV=1	VarG	0.0081ns
prot1021	A0A3B6C2L2;A0A3B6AVT9	tr|A0A3B6C2L2|A0A3B6C2L2_WHEAT Uncharacterized protein OS=Triticum aestivum OX=4565 PE=4 SV=1;tr|A0A3B6AVT9|A0A3B6AVT9_WHEAT Uncharacterized protein OS=Triticum aestivum OX=4565 PE=4 SV=1	VarLoc	1161.5406ns
prot1021	A0A3B6C2L2;A0A3B6AVT9	tr|A0A3B6C2L2|A0A3B6C2L2_WHEAT Uncharacterized protein OS=Triticum aestivum OX=4565 PE=4 SV=1;tr|A0A3B6AVT9|A0A3B6AVT9_WHEAT Uncharacterized protein OS=Triticum aestivum OX=4565 PE=4 SV=1	VarR	5077.76
prot1028	A0A3B6AWD3	tr|A0A3B6AWD3|A0A3B6AWD3_WHEAT PPM-type phosphatase domain-containing protein OS=Triticum aestivum OX=4565 PE=4 SV=1	VarG	456.2208ns
prot1028	A0A3B6AWD3	tr|A0A3B6AWD3|A0A3B6AWD3_WHEAT PPM-type phosphatase domain-containing protein OS=Triticum aestivum OX=4565 PE=4 SV=1	VarLoc	0.0003ns
prot1028	A0A3B6AWD3	tr|A0A3B6AWD3|A0A3B6AWD3_WHEAT PPM-type phosphatase domain-containing protein OS=Triticum aestivum OX=4565 PE=4 SV=1	VarR	2882.04
prot1031	A0A3B6AWP4;A0A3B6AXL9;A0A3B6AWC4	tr|A0A3B6AWP4|A0A3B6AWP4_WHEAT Uncharacterized protein OS=Triticum aestivum OX=4565 PE=4 SV=1;tr|A0A3B6AXL9|A0A3B6AXL9_WHEAT Uncharacterized protein OS=Triticum aestivum OX=4565 PE=4 SV=1;tr|A0A3B6AWC4|A0A3B6AWC4_WHEAT Uncharacterized protein OS=Triticum a	VarG	2396.7218ns
prot1031	A0A3B6AWP4;A0A3B6AXL9;A0A3B6AWC4	tr|A0A3B6AWP4|A0A3B6AWP4_WHEAT Uncharacterized protein OS=Triticum aestivum OX=4565 PE=4 SV=1;tr|A0A3B6AXL9|A0A3B6AXL9_WHEAT Uncharacterized protein OS=Triticum aestivum OX=4565 PE=4 SV=1;tr|A0A3B6AWC4|A0A3B6AWC4_WHEAT Uncharacterized protein OS=Triticum a	VarLoc	534.9834ns
prot1031	A0A3B6AWP4;A0A3B6AXL9;A0A3B6AWC4	tr|A0A3B6AWP4|A0A3B6AWP4_WHEAT Uncharacterized protein OS=Triticum aestivum OX=4565 PE=4 SV=1;tr|A0A3B6AXL9|A0A3B6AXL9_WHEAT Uncharacterized protein OS=Triticum aestivum OX=4565 PE=4 SV=1;tr|A0A3B6AWC4|A0A3B6AWC4_WHEAT Uncharacterized protein OS=Triticum a	VarR	1582.46
prot1032	A0A3B6DE42;A0A3B6DBF8;A0A3B6C466;A0A3B6AWP5	tr|A0A3B6DE42|A0A3B6DE42_WHEAT Usp domain-containing protein OS=Triticum aestivum OX=4565 PE=4 SV=1;tr|A0A3B6DBF8|A0A3B6DBF8_WHEAT Usp domain-containing protein OS=Triticum aestivum OX=4565 PE=4 SV=1;tr|A0A3B6C466|A0A3B6C466_WHEAT Usp domain-containing pro	VarG	932.0151**
prot1032	A0A3B6DE42;A0A3B6DBF8;A0A3B6C466;A0A3B6AWP5	tr|A0A3B6DE42|A0A3B6DE42_WHEAT Usp domain-containing protein OS=Triticum aestivum OX=4565 PE=4 SV=1;tr|A0A3B6DBF8|A0A3B6DBF8_WHEAT Usp domain-containing protein OS=Triticum aestivum OX=4565 PE=4 SV=1;tr|A0A3B6C466|A0A3B6C466_WHEAT Usp domain-containing pro	VarLoc	14.7832ns
prot1032	A0A3B6DE42;A0A3B6DBF8;A0A3B6C466;A0A3B6AWP5	tr|A0A3B6DE42|A0A3B6DE42_WHEAT Usp domain-containing protein OS=Triticum aestivum OX=4565 PE=4 SV=1;tr|A0A3B6DBF8|A0A3B6DBF8_WHEAT Usp domain-containing protein OS=Triticum aestivum OX=4565 PE=4 SV=1;tr|A0A3B6C466|A0A3B6C466_WHEAT Usp domain-containing pro	VarR	257.623
prot1045	A0A3B6AXS6;W5BRK9	tr|A0A3B6AXS6|A0A3B6AXS6_WHEAT Uncharacterized protein OS=Triticum aestivum OX=4565 PE=3 SV=1;tr|W5BRK9|W5BRK9_WHEAT Uncharacterized protein OS=Triticum aestivum OX=4565 GN=CAMPLR22A2D_LOCUS2599 PE=3 SV=1	VarG	0.0093ns
prot1045	A0A3B6AXS6;W5BRK9	tr|A0A3B6AXS6|A0A3B6AXS6_WHEAT Uncharacterized protein OS=Triticum aestivum OX=4565 PE=3 SV=1;tr|W5BRK9|W5BRK9_WHEAT Uncharacterized protein OS=Triticum aestivum OX=4565 GN=CAMPLR22A2D_LOCUS2599 PE=3 SV=1	VarLoc	1944.8758ns
prot1045	A0A3B6AXS6;W5BRK9	tr|A0A3B6AXS6|A0A3B6AXS6_WHEAT Uncharacterized protein OS=Triticum aestivum OX=4565 PE=3 SV=1;tr|W5BRK9|W5BRK9_WHEAT Uncharacterized protein OS=Triticum aestivum OX=4565 GN=CAMPLR22A2D_LOCUS2599 PE=3 SV=1	VarR	5830.35
prot1047	W5C1E9;A0A3B6AXY4	tr|W5C1E9|W5C1E9_WHEAT Uncharacterized protein OS=Triticum aestivum OX=4565 GN=CAMPLR22A2D_LOCUS2763 PE=3 SV=1;tr|A0A3B6AXY4|A0A3B6AXY4_WHEAT Uncharacterized protein OS=Triticum aestivum OX=4565 PE=3 SV=1	VarG	2082.121ns
prot1047	W5C1E9;A0A3B6AXY4	tr|W5C1E9|W5C1E9_WHEAT Uncharacterized protein OS=Triticum aestivum OX=4565 GN=CAMPLR22A2D_LOCUS2763 PE=3 SV=1;tr|A0A3B6AXY4|A0A3B6AXY4_WHEAT Uncharacterized protein OS=Triticum aestivum OX=4565 PE=3 SV=1	VarLoc	6470.7491ns
prot1047	W5C1E9;A0A3B6AXY4	tr|W5C1E9|W5C1E9_WHEAT Uncharacterized protein OS=Triticum aestivum OX=4565 GN=CAMPLR22A2D_LOCUS2763 PE=3 SV=1;tr|A0A3B6AXY4|A0A3B6AXY4_WHEAT Uncharacterized protein OS=Triticum aestivum OX=4565 PE=3 SV=1	VarR	18468.3
prot1048	A0A3B6AY48;A0A3B6C6G8;A0A3B6C6N7	tr|A0A3B6AY48|A0A3B6AY48_WHEAT Uncharacterized protein OS=Triticum aestivum OX=4565 PE=4 SV=1;tr|A0A3B6C6G8|A0A3B6C6G8_WHEAT Uncharacterized protein OS=Triticum aestivum OX=4565 PE=4 SV=1;tr|A0A3B6C6N7|A0A3B6C6N7_WHEAT HMA domain-containing protein OS=Trit	VarG	5900.0856ns
prot1048	A0A3B6AY48;A0A3B6C6G8;A0A3B6C6N7	tr|A0A3B6AY48|A0A3B6AY48_WHEAT Uncharacterized protein OS=Triticum aestivum OX=4565 PE=4 SV=1;tr|A0A3B6C6G8|A0A3B6C6G8_WHEAT Uncharacterized protein OS=Triticum aestivum OX=4565 PE=4 SV=1;tr|A0A3B6C6N7|A0A3B6C6N7_WHEAT HMA domain-containing protein OS=Trit	VarLoc	0.0076ns
prot1048	A0A3B6AY48;A0A3B6C6G8;A0A3B6C6N7	tr|A0A3B6AY48|A0A3B6AY48_WHEAT Uncharacterized protein OS=Triticum aestivum OX=4565 PE=4 SV=1;tr|A0A3B6C6G8|A0A3B6C6G8_WHEAT Uncharacterized protein OS=Triticum aestivum OX=4565 PE=4 SV=1;tr|A0A3B6C6N7|A0A3B6C6N7_WHEAT HMA domain-containing protein OS=Trit	VarR	16819.9
prot1055	A0A3B6B024;A0A3B6AYN4	tr|A0A3B6B024|A0A3B6B024_WHEAT Uncharacterized protein OS=Triticum aestivum OX=4565 PE=3 SV=1;tr|A0A3B6AYN4|A0A3B6AYN4_WHEAT Uncharacterized protein OS=Triticum aestivum OX=4565 PE=3 SV=1	VarG	25914.3892ns
prot1055	A0A3B6B024;A0A3B6AYN4	tr|A0A3B6B024|A0A3B6B024_WHEAT Uncharacterized protein OS=Triticum aestivum OX=4565 PE=3 SV=1;tr|A0A3B6AYN4|A0A3B6AYN4_WHEAT Uncharacterized protein OS=Triticum aestivum OX=4565 PE=3 SV=1	VarLoc	9828.6962ns
prot1055	A0A3B6B024;A0A3B6AYN4	tr|A0A3B6B024|A0A3B6B024_WHEAT Uncharacterized protein OS=Triticum aestivum OX=4565 PE=3 SV=1;tr|A0A3B6AYN4|A0A3B6AYN4_WHEAT Uncharacterized protein OS=Triticum aestivum OX=4565 PE=3 SV=1	VarR	71736
prot1057	A0A3B6NVH6;A0A3B6DCF1;A0A3B6DC23;A0A3B6AYP2;A0A3B6DBM6;A0A3B6QM04;A0A3B6C559	tr|A0A3B6NVH6|A0A3B6NVH6_WHEAT FAD-binding PCMH-type domain-containing protein OS=Triticum aestivum OX=4565 PE=4 SV=1;tr|A0A3B6DCF1|A0A3B6DCF1_WHEAT FAD-binding PCMH-type domain-containing protein OS=Triticum aestivum OX=4565 PE=4 SV=1;tr|A0A3B6DC23|A0A3B6	VarG	0.0064ns
prot1057	A0A3B6NVH6;A0A3B6DCF1;A0A3B6DC23;A0A3B6AYP2;A0A3B6DBM6;A0A3B6QM04;A0A3B6C559	tr|A0A3B6NVH6|A0A3B6NVH6_WHEAT FAD-binding PCMH-type domain-containing protein OS=Triticum aestivum OX=4565 PE=4 SV=1;tr|A0A3B6DCF1|A0A3B6DCF1_WHEAT FAD-binding PCMH-type domain-containing protein OS=Triticum aestivum OX=4565 PE=4 SV=1;tr|A0A3B6DC23|A0A3B6	VarLoc	0.0064ns
prot1057	A0A3B6NVH6;A0A3B6DCF1;A0A3B6DC23;A0A3B6AYP2;A0A3B6DBM6;A0A3B6QM04;A0A3B6C559	tr|A0A3B6NVH6|A0A3B6NVH6_WHEAT FAD-binding PCMH-type domain-containing protein OS=Triticum aestivum OX=4565 PE=4 SV=1;tr|A0A3B6DCF1|A0A3B6DCF1_WHEAT FAD-binding PCMH-type domain-containing protein OS=Triticum aestivum OX=4565 PE=4 SV=1;tr|A0A3B6DC23|A0A3B6	VarR	3976.52
prot1059	A0A3B6AYS3	tr|A0A3B6AYS3|A0A3B6AYS3_WHEAT DAO domain-containing protein OS=Triticum aestivum OX=4565 PE=4 SV=1	VarG	15.5227ns
prot1059	A0A3B6AYS3	tr|A0A3B6AYS3|A0A3B6AYS3_WHEAT DAO domain-containing protein OS=Triticum aestivum OX=4565 PE=4 SV=1	VarLoc	0.9817ns
prot1059	A0A3B6AYS3	tr|A0A3B6AYS3|A0A3B6AYS3_WHEAT DAO domain-containing protein OS=Triticum aestivum OX=4565 PE=4 SV=1	VarR	155.227
prot1060	A0A3B6AYT7	tr|A0A3B6AYT7|A0A3B6AYT7_WHEAT 40S ribosomal protein S8 OS=Triticum aestivum OX=4565 PE=3 SV=1	VarG	0.2999ns
prot1060	A0A3B6AYT7	tr|A0A3B6AYT7|A0A3B6AYT7_WHEAT 40S ribosomal protein S8 OS=Triticum aestivum OX=4565 PE=3 SV=1	VarLoc	294749.8466**
prot1060	A0A3B6AYT7	tr|A0A3B6AYT7|A0A3B6AYT7_WHEAT 40S ribosomal protein S8 OS=Triticum aestivum OX=4565 PE=3 SV=1	VarR	187463
prot1063	A0A3B6AYW6	tr|A0A3B6AYW6|A0A3B6AYW6_WHEAT GrpE protein homolog OS=Triticum aestivum OX=4565 PE=3 SV=1	VarG	0.0039ns
prot1063	A0A3B6AYW6	tr|A0A3B6AYW6|A0A3B6AYW6_WHEAT GrpE protein homolog OS=Triticum aestivum OX=4565 PE=3 SV=1	VarLoc	4.0751ns
prot1063	A0A3B6AYW6	tr|A0A3B6AYW6|A0A3B6AYW6_WHEAT GrpE protein homolog OS=Triticum aestivum OX=4565 PE=3 SV=1	VarR	2448.34
prot1064	A0A3B6AYW9	tr|A0A3B6AYW9|A0A3B6AYW9_WHEAT Uncharacterized protein OS=Triticum aestivum OX=4565 PE=4 SV=1	VarG	184187.9373ns
prot1064	A0A3B6AYW9	tr|A0A3B6AYW9|A0A3B6AYW9_WHEAT Uncharacterized protein OS=Triticum aestivum OX=4565 PE=4 SV=1	VarLoc	446255.5611***
prot1064	A0A3B6AYW9	tr|A0A3B6AYW9|A0A3B6AYW9_WHEAT Uncharacterized protein OS=Triticum aestivum OX=4565 PE=4 SV=1	VarR	395084
prot1065	W5BEP1;A0A3B6AZ05	tr|W5BEP1|W5BEP1_WHEAT ATP synthase subunit d, mitochondrial OS=Triticum aestivum OX=4565 GN=CAMPLR22A2D_LOCUS2925 PE=3 SV=1;tr|A0A3B6AZ05|A0A3B6AZ05_WHEAT ATP synthase subunit d, mitochondrial OS=Triticum aestivum OX=4565 PE=3 SV=1	VarG	60252.9771ns
prot1065	W5BEP1;A0A3B6AZ05	tr|W5BEP1|W5BEP1_WHEAT ATP synthase subunit d, mitochondrial OS=Triticum aestivum OX=4565 GN=CAMPLR22A2D_LOCUS2925 PE=3 SV=1;tr|A0A3B6AZ05|A0A3B6AZ05_WHEAT ATP synthase subunit d, mitochondrial OS=Triticum aestivum OX=4565 PE=3 SV=1	VarLoc	0.1324ns
prot1065	W5BEP1;A0A3B6AZ05	tr|W5BEP1|W5BEP1_WHEAT ATP synthase subunit d, mitochondrial OS=Triticum aestivum OX=4565 GN=CAMPLR22A2D_LOCUS2925 PE=3 SV=1;tr|A0A3B6AZ05|A0A3B6AZ05_WHEAT ATP synthase subunit d, mitochondrial OS=Triticum aestivum OX=4565 PE=3 SV=1	VarR	242794
prot1066	A0A3B6DE43;W5BZZ2;A0A3B6AZ34;A0A3B6DD91	tr|A0A3B6DE43|A0A3B6DE43_WHEAT Ribosomal_L18_c domain-containing protein OS=Triticum aestivum OX=4565 PE=3 SV=1;tr|W5BZZ2|W5BZZ2_WHEAT Ribosomal_L18_c domain-containing protein OS=Triticum aestivum OX=4565 PE=3 SV=1;tr|A0A3B6AZ34|A0A3B6AZ34_WHEAT Ribosomal	VarG	0.0006ns
prot1066	A0A3B6DE43;W5BZZ2;A0A3B6AZ34;A0A3B6DD91	tr|A0A3B6DE43|A0A3B6DE43_WHEAT Ribosomal_L18_c domain-containing protein OS=Triticum aestivum OX=4565 PE=3 SV=1;tr|W5BZZ2|W5BZZ2_WHEAT Ribosomal_L18_c domain-containing protein OS=Triticum aestivum OX=4565 PE=3 SV=1;tr|A0A3B6AZ34|A0A3B6AZ34_WHEAT Ribosomal	VarLoc	1194.7022ns
prot1066	A0A3B6DE43;W5BZZ2;A0A3B6AZ34;A0A3B6DD91	tr|A0A3B6DE43|A0A3B6DE43_WHEAT Ribosomal_L18_c domain-containing protein OS=Triticum aestivum OX=4565 PE=3 SV=1;tr|W5BZZ2|W5BZZ2_WHEAT Ribosomal_L18_c domain-containing protein OS=Triticum aestivum OX=4565 PE=3 SV=1;tr|A0A3B6AZ34|A0A3B6AZ34_WHEAT Ribosomal	VarR	2832.03
prot1067	A0A3B6AZ36;A0A3B6B0Z9;A0A3B6B0D9;A0A3B6C7F9;A0A3B6C7E0;A0A3B6AZJ8;A0A3B6B010;A0A3B6DHN5;A0A3B6B015;A0A3B6C7M4	tr|A0A3B6AZ36|A0A3B6AZ36_WHEAT Uncharacterized protein OS=Triticum aestivum OX=4565 PE=4 SV=1;tr|A0A3B6B0Z9|A0A3B6B0Z9_WHEAT Uncharacterized protein OS=Triticum aestivum OX=4565 PE=4 SV=1;tr|A0A3B6B0D9|A0A3B6B0D9_WHEAT Uncharacterized protein OS=Triticum a	VarG	0.0015ns
prot1067	A0A3B6AZ36;A0A3B6B0Z9;A0A3B6B0D9;A0A3B6C7F9;A0A3B6C7E0;A0A3B6AZJ8;A0A3B6B010;A0A3B6DHN5;A0A3B6B015;A0A3B6C7M4	tr|A0A3B6AZ36|A0A3B6AZ36_WHEAT Uncharacterized protein OS=Triticum aestivum OX=4565 PE=4 SV=1;tr|A0A3B6B0Z9|A0A3B6B0Z9_WHEAT Uncharacterized protein OS=Triticum aestivum OX=4565 PE=4 SV=1;tr|A0A3B6B0D9|A0A3B6B0D9_WHEAT Uncharacterized protein OS=Triticum a	VarLoc	1157.5093ns
prot1067	A0A3B6AZ36;A0A3B6B0Z9;A0A3B6B0D9;A0A3B6C7F9;A0A3B6C7E0;A0A3B6AZJ8;A0A3B6B010;A0A3B6DHN5;A0A3B6B015;A0A3B6C7M4	tr|A0A3B6AZ36|A0A3B6AZ36_WHEAT Uncharacterized protein OS=Triticum aestivum OX=4565 PE=4 SV=1;tr|A0A3B6B0Z9|A0A3B6B0Z9_WHEAT Uncharacterized protein OS=Triticum aestivum OX=4565 PE=4 SV=1;tr|A0A3B6B0D9|A0A3B6B0D9_WHEAT Uncharacterized protein OS=Triticum a	VarR	955.235
prot1069	P68428;A0A3B6PGD8;A0A3B6AZ71;A0A3B6IUN7;A0A3B6GUS9;A0A1D6CJP6	sp|P68428|H32_WHEAT Histone H3.2 OS=Triticum aestivum OX=4565 PE=1 SV=2;tr|A0A3B6PGD8|A0A3B6PGD8_WHEAT Histone H3 OS=Triticum aestivum OX=4565 PE=3 SV=1;tr|A0A3B6AZ71|A0A3B6AZ71_WHEAT Histone domain-containing protein OS=Triticum aestivum OX=4565 PE=3 SV=1	VarG	1.5974ns
prot1069	P68428;A0A3B6PGD8;A0A3B6AZ71;A0A3B6IUN7;A0A3B6GUS9;A0A1D6CJP6	sp|P68428|H32_WHEAT Histone H3.2 OS=Triticum aestivum OX=4565 PE=1 SV=2;tr|A0A3B6PGD8|A0A3B6PGD8_WHEAT Histone H3 OS=Triticum aestivum OX=4565 PE=3 SV=1;tr|A0A3B6AZ71|A0A3B6AZ71_WHEAT Histone domain-containing protein OS=Triticum aestivum OX=4565 PE=3 SV=1	VarLoc	1879231.0528**
prot1069	P68428;A0A3B6PGD8;A0A3B6AZ71;A0A3B6IUN7;A0A3B6GUS9;A0A1D6CJP6	sp|P68428|H32_WHEAT Histone H3.2 OS=Triticum aestivum OX=4565 PE=1 SV=2;tr|A0A3B6PGD8|A0A3B6PGD8_WHEAT Histone H3 OS=Triticum aestivum OX=4565 PE=3 SV=1;tr|A0A3B6AZ71|A0A3B6AZ71_WHEAT Histone domain-containing protein OS=Triticum aestivum OX=4565 PE=3 SV=1	VarR	3.40533e+06
prot1072	W5BXR4;A0A3B6AZB4;A0A3B6C7W2	tr|W5BXR4|W5BXR4_WHEAT Uncharacterized protein OS=Triticum aestivum OX=4565 GN=CAMPLR22A2D_LOCUS3147 PE=4 SV=1;tr|A0A3B6AZB4|A0A3B6AZB4_WHEAT Uncharacterized protein OS=Triticum aestivum OX=4565 PE=4 SV=1;tr|A0A3B6C7W2|A0A3B6C7W2_WHEAT Uncharacterized prot	VarG	270.4042ns
prot1072	W5BXR4;A0A3B6AZB4;A0A3B6C7W2	tr|W5BXR4|W5BXR4_WHEAT Uncharacterized protein OS=Triticum aestivum OX=4565 GN=CAMPLR22A2D_LOCUS3147 PE=4 SV=1;tr|A0A3B6AZB4|A0A3B6AZB4_WHEAT Uncharacterized protein OS=Triticum aestivum OX=4565 PE=4 SV=1;tr|A0A3B6C7W2|A0A3B6C7W2_WHEAT Uncharacterized prot	VarLoc	0.0008ns
prot1072	W5BXR4;A0A3B6AZB4;A0A3B6C7W2	tr|W5BXR4|W5BXR4_WHEAT Uncharacterized protein OS=Triticum aestivum OX=4565 GN=CAMPLR22A2D_LOCUS3147 PE=4 SV=1;tr|A0A3B6AZB4|A0A3B6AZB4_WHEAT Uncharacterized protein OS=Triticum aestivum OX=4565 PE=4 SV=1;tr|A0A3B6C7W2|A0A3B6C7W2_WHEAT Uncharacterized prot	VarR	33.1833
prot1073	A0A3B6AZC8	tr|A0A3B6AZC8|A0A3B6AZC8_WHEAT Aldo_ket_red domain-containing protein OS=Triticum aestivum OX=4565 PE=4 SV=1	VarG	211.96ns
prot1073	A0A3B6AZC8	tr|A0A3B6AZC8|A0A3B6AZC8_WHEAT Aldo_ket_red domain-containing protein OS=Triticum aestivum OX=4565 PE=4 SV=1	VarLoc	717.2642ns
prot1073	A0A3B6AZC8	tr|A0A3B6AZC8|A0A3B6AZC8_WHEAT Aldo_ket_red domain-containing protein OS=Triticum aestivum OX=4565 PE=4 SV=1	VarR	1010.36
prot1074	A0A3B6C6G2;A0A3B6AZE6	tr|A0A3B6C6G2|A0A3B6C6G2_WHEAT Uncharacterized protein OS=Triticum aestivum OX=4565 PE=4 SV=1;tr|A0A3B6AZE6|A0A3B6AZE6_WHEAT Uncharacterized protein OS=Triticum aestivum OX=4565 PE=4 SV=1	VarG	1789.5344ns
prot1074	A0A3B6C6G2;A0A3B6AZE6	tr|A0A3B6C6G2|A0A3B6C6G2_WHEAT Uncharacterized protein OS=Triticum aestivum OX=4565 PE=4 SV=1;tr|A0A3B6AZE6|A0A3B6AZE6_WHEAT Uncharacterized protein OS=Triticum aestivum OX=4565 PE=4 SV=1	VarLoc	0.0029ns
prot1074	A0A3B6C6G2;A0A3B6AZE6	tr|A0A3B6C6G2|A0A3B6C6G2_WHEAT Uncharacterized protein OS=Triticum aestivum OX=4565 PE=4 SV=1;tr|A0A3B6AZE6|A0A3B6AZE6_WHEAT Uncharacterized protein OS=Triticum aestivum OX=4565 PE=4 SV=1	VarR	1841.53
prot1080	A0A3B6AZV4;A0A3B6C6H6;A0A3B6DGI8;A0A3B6C8U9;W5BXZ2;A0A3B6C6A6	tr|A0A3B6AZV4|A0A3B6AZV4_WHEAT Eukaryotic translation initiation factor 3 subunit H OS=Triticum aestivum OX=4565 PE=3 SV=1;tr|A0A3B6C6H6|A0A3B6C6H6_WHEAT Eukaryotic translation initiation factor 3 subunit H OS=Triticum aestivum OX=4565 PE=3 SV=1;tr|A0A3B6D	VarG	0.0088ns
prot1080	A0A3B6AZV4;A0A3B6C6H6;A0A3B6DGI8;A0A3B6C8U9;W5BXZ2;A0A3B6C6A6	tr|A0A3B6AZV4|A0A3B6AZV4_WHEAT Eukaryotic translation initiation factor 3 subunit H OS=Triticum aestivum OX=4565 PE=3 SV=1;tr|A0A3B6C6H6|A0A3B6C6H6_WHEAT Eukaryotic translation initiation factor 3 subunit H OS=Triticum aestivum OX=4565 PE=3 SV=1;tr|A0A3B6D	VarLoc	1555.0692ns
prot1080	A0A3B6AZV4;A0A3B6C6H6;A0A3B6DGI8;A0A3B6C8U9;W5BXZ2;A0A3B6C6A6	tr|A0A3B6AZV4|A0A3B6AZV4_WHEAT Eukaryotic translation initiation factor 3 subunit H OS=Triticum aestivum OX=4565 PE=3 SV=1;tr|A0A3B6C6H6|A0A3B6C6H6_WHEAT Eukaryotic translation initiation factor 3 subunit H OS=Triticum aestivum OX=4565 PE=3 SV=1;tr|A0A3B6D	VarR	5515.4
prot1082	A0A3B6B057;Q9AUJ7	tr|A0A3B6B057|A0A3B6B057_WHEAT Uncharacterized protein OS=Triticum aestivum OX=4565 PE=4 SV=1;sp|Q9AUJ7|IF4B1_WHEAT Eukaryotic translation initiation factor 4B1 OS=Triticum aestivum OX=4565 GN=EIF4B PE=1 SV=1	VarG	0.0674ns
prot1082	A0A3B6B057;Q9AUJ7	tr|A0A3B6B057|A0A3B6B057_WHEAT Uncharacterized protein OS=Triticum aestivum OX=4565 PE=4 SV=1;sp|Q9AUJ7|IF4B1_WHEAT Eukaryotic translation initiation factor 4B1 OS=Triticum aestivum OX=4565 GN=EIF4B PE=1 SV=1	VarLoc	3578.4963ns
prot1082	A0A3B6B057;Q9AUJ7	tr|A0A3B6B057|A0A3B6B057_WHEAT Uncharacterized protein OS=Triticum aestivum OX=4565 PE=4 SV=1;sp|Q9AUJ7|IF4B1_WHEAT Eukaryotic translation initiation factor 4B1 OS=Triticum aestivum OX=4565 GN=EIF4B PE=1 SV=1	VarR	42109
prot1084	A0A3B6DDL4;W5BRW5;A0A3B6B0C3;A0A3B6C6T0;A0A3B6C6S4;A0A3B6C700	tr|A0A3B6DDL4|A0A3B6DDL4_WHEAT Histidinol dehydrogenase, chloroplastic OS=Triticum aestivum OX=4565 PE=3 SV=1;tr|W5BRW5|W5BRW5_WHEAT Histidinol dehydrogenase, chloroplastic OS=Triticum aestivum OX=4565 GN=CAMPLR22A2D_LOCUS2914 PE=3 SV=1;tr|A0A3B6B0C3|A0A3B	VarG	63.3312ns
prot1084	A0A3B6DDL4;W5BRW5;A0A3B6B0C3;A0A3B6C6T0;A0A3B6C6S4;A0A3B6C700	tr|A0A3B6DDL4|A0A3B6DDL4_WHEAT Histidinol dehydrogenase, chloroplastic OS=Triticum aestivum OX=4565 PE=3 SV=1;tr|W5BRW5|W5BRW5_WHEAT Histidinol dehydrogenase, chloroplastic OS=Triticum aestivum OX=4565 GN=CAMPLR22A2D_LOCUS2914 PE=3 SV=1;tr|A0A3B6B0C3|A0A3B	VarLoc	1259.0765***
prot1084	A0A3B6DDL4;W5BRW5;A0A3B6B0C3;A0A3B6C6T0;A0A3B6C6S4;A0A3B6C700	tr|A0A3B6DDL4|A0A3B6DDL4_WHEAT Histidinol dehydrogenase, chloroplastic OS=Triticum aestivum OX=4565 PE=3 SV=1;tr|W5BRW5|W5BRW5_WHEAT Histidinol dehydrogenase, chloroplastic OS=Triticum aestivum OX=4565 GN=CAMPLR22A2D_LOCUS2914 PE=3 SV=1;tr|A0A3B6B0C3|A0A3B	VarR	471.95
prot1086	A0A3B6B1X5;A0A3B6B0J6;A0A1D5US77	tr|A0A3B6B1X5|A0A3B6B1X5_WHEAT Uncharacterized protein OS=Triticum aestivum OX=4565 PE=4 SV=1;tr|A0A3B6B0J6|A0A3B6B0J6_WHEAT Uncharacterized protein OS=Triticum aestivum OX=4565 PE=4 SV=1;tr|A0A1D5US77|A0A1D5US77_WHEAT Uncharacterized protein OS=Triticum a	VarG	749.142ns
prot1086	A0A3B6B1X5;A0A3B6B0J6;A0A1D5US77	tr|A0A3B6B1X5|A0A3B6B1X5_WHEAT Uncharacterized protein OS=Triticum aestivum OX=4565 PE=4 SV=1;tr|A0A3B6B0J6|A0A3B6B0J6_WHEAT Uncharacterized protein OS=Triticum aestivum OX=4565 PE=4 SV=1;tr|A0A1D5US77|A0A1D5US77_WHEAT Uncharacterized protein OS=Triticum a	VarLoc	0.0006ns
prot1086	A0A3B6B1X5;A0A3B6B0J6;A0A1D5US77	tr|A0A3B6B1X5|A0A3B6B1X5_WHEAT Uncharacterized protein OS=Triticum aestivum OX=4565 PE=4 SV=1;tr|A0A3B6B0J6|A0A3B6B0J6_WHEAT Uncharacterized protein OS=Triticum aestivum OX=4565 PE=4 SV=1;tr|A0A1D5US77|A0A1D5US77_WHEAT Uncharacterized protein OS=Triticum a	VarR	5980.65
prot1088	A0A3B6B0K8	tr|A0A3B6B0K8|A0A3B6B0K8_WHEAT SHSP domain-containing protein OS=Triticum aestivum OX=4565 PE=3 SV=1	VarG	26275.0695ns
prot1088	A0A3B6B0K8	tr|A0A3B6B0K8|A0A3B6B0K8_WHEAT SHSP domain-containing protein OS=Triticum aestivum OX=4565 PE=3 SV=1	VarLoc	92342.6588*
prot1088	A0A3B6B0K8	tr|A0A3B6B0K8|A0A3B6B0K8_WHEAT SHSP domain-containing protein OS=Triticum aestivum OX=4565 PE=3 SV=1	VarR	94514.7
prot1094	A0A3B6B1B4;A0A3B6B267	tr|A0A3B6B1B4|A0A3B6B1B4_WHEAT Aldose 1-epimerase OS=Triticum aestivum OX=4565 PE=3 SV=1;tr|A0A3B6B267|A0A3B6B267_WHEAT Aldose 1-epimerase OS=Triticum aestivum OX=4565 PE=3 SV=1	VarG	52.25ns
prot1094	A0A3B6B1B4;A0A3B6B267	tr|A0A3B6B1B4|A0A3B6B1B4_WHEAT Aldose 1-epimerase OS=Triticum aestivum OX=4565 PE=3 SV=1;tr|A0A3B6B267|A0A3B6B267_WHEAT Aldose 1-epimerase OS=Triticum aestivum OX=4565 PE=3 SV=1	VarLoc	3863.6326*
prot1094	A0A3B6B1B4;A0A3B6B267	tr|A0A3B6B1B4|A0A3B6B1B4_WHEAT Aldose 1-epimerase OS=Triticum aestivum OX=4565 PE=3 SV=1;tr|A0A3B6B267|A0A3B6B267_WHEAT Aldose 1-epimerase OS=Triticum aestivum OX=4565 PE=3 SV=1	VarR	4110.14
prot1095	A0A3B6DGJ4;A0A3B6B1E0;A0A3B6C9Z0	tr|A0A3B6DGJ4|A0A3B6DGJ4_WHEAT Uncharacterized protein OS=Triticum aestivum OX=4565 PE=4 SV=1;tr|A0A3B6B1E0|A0A3B6B1E0_WHEAT Uncharacterized protein OS=Triticum aestivum OX=4565 PE=4 SV=1;tr|A0A3B6C9Z0|A0A3B6C9Z0_WHEAT Uncharacterized protein OS=Triticum a	VarG	0.007ns
prot1095	A0A3B6DGJ4;A0A3B6B1E0;A0A3B6C9Z0	tr|A0A3B6DGJ4|A0A3B6DGJ4_WHEAT Uncharacterized protein OS=Triticum aestivum OX=4565 PE=4 SV=1;tr|A0A3B6B1E0|A0A3B6B1E0_WHEAT Uncharacterized protein OS=Triticum aestivum OX=4565 PE=4 SV=1;tr|A0A3B6C9Z0|A0A3B6C9Z0_WHEAT Uncharacterized protein OS=Triticum a	VarLoc	389.1837ns
prot1095	A0A3B6DGJ4;A0A3B6B1E0;A0A3B6C9Z0	tr|A0A3B6DGJ4|A0A3B6DGJ4_WHEAT Uncharacterized protein OS=Triticum aestivum OX=4565 PE=4 SV=1;tr|A0A3B6B1E0|A0A3B6B1E0_WHEAT Uncharacterized protein OS=Triticum aestivum OX=4565 PE=4 SV=1;tr|A0A3B6C9Z0|A0A3B6C9Z0_WHEAT Uncharacterized protein OS=Triticum a	VarR	4389.74
prot1097	A0A3B6C8X8;A0A3B6B1E8	tr|A0A3B6C8X8|A0A3B6C8X8_WHEAT Glucose-6-phosphate 1-dehydrogenase OS=Triticum aestivum OX=4565 PE=3 SV=1;tr|A0A3B6B1E8|A0A3B6B1E8_WHEAT Glucose-6-phosphate 1-dehydrogenase OS=Triticum aestivum OX=4565 PE=3 SV=1	VarG	0.0017ns
prot1097	A0A3B6C8X8;A0A3B6B1E8	tr|A0A3B6C8X8|A0A3B6C8X8_WHEAT Glucose-6-phosphate 1-dehydrogenase OS=Triticum aestivum OX=4565 PE=3 SV=1;tr|A0A3B6B1E8|A0A3B6B1E8_WHEAT Glucose-6-phosphate 1-dehydrogenase OS=Triticum aestivum OX=4565 PE=3 SV=1	VarLoc	0.0017ns
prot1097	A0A3B6C8X8;A0A3B6B1E8	tr|A0A3B6C8X8|A0A3B6C8X8_WHEAT Glucose-6-phosphate 1-dehydrogenase OS=Triticum aestivum OX=4565 PE=3 SV=1;tr|A0A3B6B1E8|A0A3B6B1E8_WHEAT Glucose-6-phosphate 1-dehydrogenase OS=Triticum aestivum OX=4565 PE=3 SV=1	VarR	1054.25
prot1098	A0A3B6B1T2;A0A3B6C9R5;A0A3B6DGF1	tr|A0A3B6B1T2|A0A3B6B1T2_WHEAT Uncharacterized protein OS=Triticum aestivum OX=4565 PE=3 SV=1;tr|A0A3B6C9R5|A0A3B6C9R5_WHEAT Uncharacterized protein OS=Triticum aestivum OX=4565 PE=3 SV=1;tr|A0A3B6DGF1|A0A3B6DGF1_WHEAT Uncharacterized protein OS=Triticum a	VarG	0.0003ns
prot1098	A0A3B6B1T2;A0A3B6C9R5;A0A3B6DGF1	tr|A0A3B6B1T2|A0A3B6B1T2_WHEAT Uncharacterized protein OS=Triticum aestivum OX=4565 PE=3 SV=1;tr|A0A3B6C9R5|A0A3B6C9R5_WHEAT Uncharacterized protein OS=Triticum aestivum OX=4565 PE=3 SV=1;tr|A0A3B6DGF1|A0A3B6DGF1_WHEAT Uncharacterized protein OS=Triticum a	VarLoc	0.0003ns
prot1098	A0A3B6B1T2;A0A3B6C9R5;A0A3B6DGF1	tr|A0A3B6B1T2|A0A3B6B1T2_WHEAT Uncharacterized protein OS=Triticum aestivum OX=4565 PE=3 SV=1;tr|A0A3B6C9R5|A0A3B6C9R5_WHEAT Uncharacterized protein OS=Triticum aestivum OX=4565 PE=3 SV=1;tr|A0A3B6DGF1|A0A3B6DGF1_WHEAT Uncharacterized protein OS=Triticum a	VarR	187.761
prot1100	W5BS00;A0A3B6B1Y1;A0A3B6DHI0	tr|W5BS00|W5BS00_WHEAT Glutamate dehydrogenase OS=Triticum aestivum OX=4565 PE=3 SV=1;tr|A0A3B6B1Y1|A0A3B6B1Y1_WHEAT Glutamate dehydrogenase OS=Triticum aestivum OX=4565 PE=3 SV=1;tr|A0A3B6DHI0|A0A3B6DHI0_WHEAT Glutamate dehydrogenase OS=Triticum aestivum	VarG	12005.7697ns
prot1100	W5BS00;A0A3B6B1Y1;A0A3B6DHI0	tr|W5BS00|W5BS00_WHEAT Glutamate dehydrogenase OS=Triticum aestivum OX=4565 PE=3 SV=1;tr|A0A3B6B1Y1|A0A3B6B1Y1_WHEAT Glutamate dehydrogenase OS=Triticum aestivum OX=4565 PE=3 SV=1;tr|A0A3B6DHI0|A0A3B6DHI0_WHEAT Glutamate dehydrogenase OS=Triticum aestivum	VarLoc	4390.1879ns
prot1100	W5BS00;A0A3B6B1Y1;A0A3B6DHI0	tr|W5BS00|W5BS00_WHEAT Glutamate dehydrogenase OS=Triticum aestivum OX=4565 PE=3 SV=1;tr|A0A3B6B1Y1|A0A3B6B1Y1_WHEAT Glutamate dehydrogenase OS=Triticum aestivum OX=4565 PE=3 SV=1;tr|A0A3B6DHI0|A0A3B6DHI0_WHEAT Glutamate dehydrogenase OS=Triticum aestivum	VarR	46755.1
prot1102	A0A3B6B295;A0A3B6CAQ5	tr|A0A3B6B295|A0A3B6B295_WHEAT HMA domain-containing protein OS=Triticum aestivum OX=4565 PE=4 SV=1;tr|A0A3B6CAQ5|A0A3B6CAQ5_WHEAT HMA domain-containing protein OS=Triticum aestivum OX=4565 PE=4 SV=1	VarG	0.0003ns
prot1102	A0A3B6B295;A0A3B6CAQ5	tr|A0A3B6B295|A0A3B6B295_WHEAT HMA domain-containing protein OS=Triticum aestivum OX=4565 PE=4 SV=1;tr|A0A3B6CAQ5|A0A3B6CAQ5_WHEAT HMA domain-containing protein OS=Triticum aestivum OX=4565 PE=4 SV=1	VarLoc	317.4579*
prot1102	A0A3B6B295;A0A3B6CAQ5	tr|A0A3B6B295|A0A3B6B295_WHEAT HMA domain-containing protein OS=Triticum aestivum OX=4565 PE=4 SV=1;tr|A0A3B6CAQ5|A0A3B6CAQ5_WHEAT HMA domain-containing protein OS=Triticum aestivum OX=4565 PE=4 SV=1	VarR	196.82
prot1110	A0A3B6B2S4	tr|A0A3B6B2S4|A0A3B6B2S4_WHEAT Uncharacterized protein OS=Triticum aestivum OX=4565 PE=4 SV=1	VarG	1589.9253ns
prot1110	A0A3B6B2S4	tr|A0A3B6B2S4|A0A3B6B2S4_WHEAT Uncharacterized protein OS=Triticum aestivum OX=4565 PE=4 SV=1	VarLoc	600.0387ns
prot1110	A0A3B6B2S4	tr|A0A3B6B2S4|A0A3B6B2S4_WHEAT Uncharacterized protein OS=Triticum aestivum OX=4565 PE=4 SV=1	VarR	2364.87
prot1111	A0A3B6B2V5	tr|A0A3B6B2V5|A0A3B6B2V5_WHEAT Glutaredoxin domain-containing protein OS=Triticum aestivum OX=4565 PE=4 SV=1	VarG	0.0075ns
prot1111	A0A3B6B2V5	tr|A0A3B6B2V5|A0A3B6B2V5_WHEAT Glutaredoxin domain-containing protein OS=Triticum aestivum OX=4565 PE=4 SV=1	VarLoc	5988.7948ns
prot1111	A0A3B6B2V5	tr|A0A3B6B2V5|A0A3B6B2V5_WHEAT Glutaredoxin domain-containing protein OS=Triticum aestivum OX=4565 PE=4 SV=1	VarR	4691.32
prot1112	A0A3B6B2X3	tr|A0A3B6B2X3|A0A3B6B2X3_WHEAT Oleosin OS=Triticum aestivum OX=4565 PE=3 SV=1	VarG	0.0475ns
prot1112	A0A3B6B2X3	tr|A0A3B6B2X3|A0A3B6B2X3_WHEAT Oleosin OS=Triticum aestivum OX=4565 PE=3 SV=1	VarLoc	902058.383***
prot1112	A0A3B6B2X3	tr|A0A3B6B2X3|A0A3B6B2X3_WHEAT Oleosin OS=Triticum aestivum OX=4565 PE=3 SV=1	VarR	468911
prot1114	A0A3B6B3B0	tr|A0A3B6B3B0|A0A3B6B3B0_WHEAT Uncharacterized protein OS=Triticum aestivum OX=4565 PE=4 SV=1	VarG	0.035ns
prot1114	A0A3B6B3B0	tr|A0A3B6B3B0|A0A3B6B3B0_WHEAT Uncharacterized protein OS=Triticum aestivum OX=4565 PE=4 SV=1	VarLoc	0.0076ns
prot1114	A0A3B6B3B0	tr|A0A3B6B3B0|A0A3B6B3B0_WHEAT Uncharacterized protein OS=Triticum aestivum OX=4565 PE=4 SV=1	VarR	15202.9
prot1115	A0A3B6DIW5;A0A3B6CE94;A0A3B6B3F1;A0A3B6DHT5;A0A3B6CBX0;A0A3B6B4C4;A0A3B6DII0;A0A3B6B5B0;A0A3B6B3Z1;A0A3B6DLZ9;A0A3B6CBS0;A0A3B6B4N7;A0A3B6A0X2;A0A3B5Z3J6	tr|A0A3B6DIW5|A0A3B6DIW5_WHEAT 26S proteasome non-ATPase regulatory subunit 1 homolog OS=Triticum aestivum OX=4565 PE=3 SV=1;tr|A0A3B6CE94|A0A3B6CE94_WHEAT 26S proteasome non-ATPase regulatory subunit 1 homolog OS=Triticum aestivum OX=4565 PE=3 SV=1;tr|A0A	VarG	1148.3402ns
prot1115	A0A3B6DIW5;A0A3B6CE94;A0A3B6B3F1;A0A3B6DHT5;A0A3B6CBX0;A0A3B6B4C4;A0A3B6DII0;A0A3B6B5B0;A0A3B6B3Z1;A0A3B6DLZ9;A0A3B6CBS0;A0A3B6B4N7;A0A3B6A0X2;A0A3B5Z3J6	tr|A0A3B6DIW5|A0A3B6DIW5_WHEAT 26S proteasome non-ATPase regulatory subunit 1 homolog OS=Triticum aestivum OX=4565 PE=3 SV=1;tr|A0A3B6CE94|A0A3B6CE94_WHEAT 26S proteasome non-ATPase regulatory subunit 1 homolog OS=Triticum aestivum OX=4565 PE=3 SV=1;tr|A0A	VarLoc	161.2865ns
prot1115	A0A3B6DIW5;A0A3B6CE94;A0A3B6B3F1;A0A3B6DHT5;A0A3B6CBX0;A0A3B6B4C4;A0A3B6DII0;A0A3B6B5B0;A0A3B6B3Z1;A0A3B6DLZ9;A0A3B6CBS0;A0A3B6B4N7;A0A3B6A0X2;A0A3B5Z3J6	tr|A0A3B6DIW5|A0A3B6DIW5_WHEAT 26S proteasome non-ATPase regulatory subunit 1 homolog OS=Triticum aestivum OX=4565 PE=3 SV=1;tr|A0A3B6CE94|A0A3B6CE94_WHEAT 26S proteasome non-ATPase regulatory subunit 1 homolog OS=Triticum aestivum OX=4565 PE=3 SV=1;tr|A0A	VarR	5583.88
prot1116	P62786;P62785;A0A3B6KIR7;A0A3B6CBA0;A0A3B6B3H4;A0A3B6CBE7;A0A3B6U3I5;A0A3B6PHV6;A0A3B5Z3M7;A0A3B6IYW6;A0A3B6DID8;A0A3B6DNA1;A0A3B6RPJ9;A0A3B6RFN4;A0A3B6DLJ6	sp|P62786|H42_WHEAT Histone H4 variant TH091 OS=Triticum aestivum OX=4565 PE=3 SV=2;sp|P62785|H41_WHEAT Histone H4 variant TH011 OS=Triticum aestivum OX=4565 PE=3 SV=2;tr|A0A3B6KIR7|A0A3B6KIR7_WHEAT Histone H4 OS=Triticum aestivum OX=4565 PE=3 SV=1;tr|A0A3	VarG	2432112.7319ns
prot1116	P62786;P62785;A0A3B6KIR7;A0A3B6CBA0;A0A3B6B3H4;A0A3B6CBE7;A0A3B6U3I5;A0A3B6PHV6;A0A3B5Z3M7;A0A3B6IYW6;A0A3B6DID8;A0A3B6DNA1;A0A3B6RPJ9;A0A3B6RFN4;A0A3B6DLJ6	sp|P62786|H42_WHEAT Histone H4 variant TH091 OS=Triticum aestivum OX=4565 PE=3 SV=2;sp|P62785|H41_WHEAT Histone H4 variant TH011 OS=Triticum aestivum OX=4565 PE=3 SV=2;tr|A0A3B6KIR7|A0A3B6KIR7_WHEAT Histone H4 OS=Triticum aestivum OX=4565 PE=3 SV=1;tr|A0A3	VarLoc	12705400.7731**
prot1116	P62786;P62785;A0A3B6KIR7;A0A3B6CBA0;A0A3B6B3H4;A0A3B6CBE7;A0A3B6U3I5;A0A3B6PHV6;A0A3B5Z3M7;A0A3B6IYW6;A0A3B6DID8;A0A3B6DNA1;A0A3B6RPJ9;A0A3B6RFN4;A0A3B6DLJ6	sp|P62786|H42_WHEAT Histone H4 variant TH091 OS=Triticum aestivum OX=4565 PE=3 SV=2;sp|P62785|H41_WHEAT Histone H4 variant TH011 OS=Triticum aestivum OX=4565 PE=3 SV=2;tr|A0A3B6KIR7|A0A3B6KIR7_WHEAT Histone H4 OS=Triticum aestivum OX=4565 PE=3 SV=1;tr|A0A3	VarR	6.53389e+06
prot1118	A0A3B6B3X9	tr|A0A3B6B3X9|A0A3B6B3X9_WHEAT Uncharacterized protein OS=Triticum aestivum OX=4565 PE=4 SV=1	VarG	147.1735ns
prot1118	A0A3B6B3X9	tr|A0A3B6B3X9|A0A3B6B3X9_WHEAT Uncharacterized protein OS=Triticum aestivum OX=4565 PE=4 SV=1	VarLoc	614.7199ns
prot1118	A0A3B6B3X9	tr|A0A3B6B3X9|A0A3B6B3X9_WHEAT Uncharacterized protein OS=Triticum aestivum OX=4565 PE=4 SV=1	VarR	1815.65
prot1119	A0A3B6B4B3;A0A3B6B3Z4;A0A3B6B325	tr|A0A3B6B4B3|A0A3B6B4B3_WHEAT Uncharacterized protein OS=Triticum aestivum OX=4565 PE=4 SV=1;tr|A0A3B6B3Z4|A0A3B6B3Z4_WHEAT Uncharacterized protein OS=Triticum aestivum OX=4565 PE=4 SV=1;tr|A0A3B6B325|A0A3B6B325_WHEAT Uncharacterized protein OS=Triticum a	VarG	7319.1458ns
prot1119	A0A3B6B4B3;A0A3B6B3Z4;A0A3B6B325	tr|A0A3B6B4B3|A0A3B6B4B3_WHEAT Uncharacterized protein OS=Triticum aestivum OX=4565 PE=4 SV=1;tr|A0A3B6B3Z4|A0A3B6B3Z4_WHEAT Uncharacterized protein OS=Triticum aestivum OX=4565 PE=4 SV=1;tr|A0A3B6B325|A0A3B6B325_WHEAT Uncharacterized protein OS=Triticum a	VarLoc	0.0007ns
prot1119	A0A3B6B4B3;A0A3B6B3Z4;A0A3B6B325	tr|A0A3B6B4B3|A0A3B6B4B3_WHEAT Uncharacterized protein OS=Triticum aestivum OX=4565 PE=4 SV=1;tr|A0A3B6B3Z4|A0A3B6B3Z4_WHEAT Uncharacterized protein OS=Triticum aestivum OX=4565 PE=4 SV=1;tr|A0A3B6B325|A0A3B6B325_WHEAT Uncharacterized protein OS=Triticum a	VarR	445.33
prot1121	D2KZ08;A0A3B6B4B8;A0A3B6DIJ0;A0A3B6DLN3	tr|D2KZ08|D2KZ08_WHEAT Aminotransferase OS=Triticum aestivum OX=4565 GN=TaSAG1 PE=2 SV=1;tr|A0A3B6B4B8|A0A3B6B4B8_WHEAT Uncharacterized protein OS=Triticum aestivum OX=4565 PE=3 SV=1;tr|A0A3B6DIJ0|A0A3B6DIJ0_WHEAT Uncharacterized protein OS=Triticum aestiv	VarG	0.0008ns
prot1121	D2KZ08;A0A3B6B4B8;A0A3B6DIJ0;A0A3B6DLN3	tr|D2KZ08|D2KZ08_WHEAT Aminotransferase OS=Triticum aestivum OX=4565 GN=TaSAG1 PE=2 SV=1;tr|A0A3B6B4B8|A0A3B6B4B8_WHEAT Uncharacterized protein OS=Triticum aestivum OX=4565 PE=3 SV=1;tr|A0A3B6DIJ0|A0A3B6DIJ0_WHEAT Uncharacterized protein OS=Triticum aestiv	VarLoc	5.3812ns
prot1121	D2KZ08;A0A3B6B4B8;A0A3B6DIJ0;A0A3B6DLN3	tr|D2KZ08|D2KZ08_WHEAT Aminotransferase OS=Triticum aestivum OX=4565 GN=TaSAG1 PE=2 SV=1;tr|A0A3B6B4B8|A0A3B6B4B8_WHEAT Uncharacterized protein OS=Triticum aestivum OX=4565 PE=3 SV=1;tr|A0A3B6DIJ0|A0A3B6DIJ0_WHEAT Uncharacterized protein OS=Triticum aestiv	VarR	501.2
prot1125	A0A3B6B5Q7;A0A3B6B5G0;A0A3B6B4J7;A0A3B6B530	tr|A0A3B6B5Q7|A0A3B6B5Q7_WHEAT Uncharacterized protein OS=Triticum aestivum OX=4565 PE=4 SV=1;tr|A0A3B6B5G0|A0A3B6B5G0_WHEAT Uncharacterized protein OS=Triticum aestivum OX=4565 PE=4 SV=1;tr|A0A3B6B4J7|A0A3B6B4J7_WHEAT Uncharacterized protein OS=Triticum a	VarG	1683.1517ns
prot1125	A0A3B6B5Q7;A0A3B6B5G0;A0A3B6B4J7;A0A3B6B530	tr|A0A3B6B5Q7|A0A3B6B5Q7_WHEAT Uncharacterized protein OS=Triticum aestivum OX=4565 PE=4 SV=1;tr|A0A3B6B5G0|A0A3B6B5G0_WHEAT Uncharacterized protein OS=Triticum aestivum OX=4565 PE=4 SV=1;tr|A0A3B6B4J7|A0A3B6B4J7_WHEAT Uncharacterized protein OS=Triticum a	VarLoc	0.0057ns
prot1125	A0A3B6B5Q7;A0A3B6B5G0;A0A3B6B4J7;A0A3B6B530	tr|A0A3B6B5Q7|A0A3B6B5Q7_WHEAT Uncharacterized protein OS=Triticum aestivum OX=4565 PE=4 SV=1;tr|A0A3B6B5G0|A0A3B6B5G0_WHEAT Uncharacterized protein OS=Triticum aestivum OX=4565 PE=4 SV=1;tr|A0A3B6B4J7|A0A3B6B4J7_WHEAT Uncharacterized protein OS=Triticum a	VarR	3561.9
prot1132	A0A3B6B5J2	tr|A0A3B6B5J2|A0A3B6B5J2_WHEAT Uncharacterized protein OS=Triticum aestivum OX=4565 PE=4 SV=1	VarG	1235.6002ns
prot1132	A0A3B6B5J2	tr|A0A3B6B5J2|A0A3B6B5J2_WHEAT Uncharacterized protein OS=Triticum aestivum OX=4565 PE=4 SV=1	VarLoc	12034.8555**
prot1132	A0A3B6B5J2	tr|A0A3B6B5J2|A0A3B6B5J2_WHEAT Uncharacterized protein OS=Triticum aestivum OX=4565 PE=4 SV=1	VarR	11714.8
prot1135	A0A3B6B5P1	tr|A0A3B6B5P1|A0A3B6B5P1_WHEAT Uncharacterized protein OS=Triticum aestivum OX=4565 PE=4 SV=1	VarG	2367.1139ns
prot1135	A0A3B6B5P1	tr|A0A3B6B5P1|A0A3B6B5P1_WHEAT Uncharacterized protein OS=Triticum aestivum OX=4565 PE=4 SV=1	VarLoc	0.0185ns
prot1135	A0A3B6B5P1	tr|A0A3B6B5P1|A0A3B6B5P1_WHEAT Uncharacterized protein OS=Triticum aestivum OX=4565 PE=4 SV=1	VarR	11579.4
prot1138	A0A3B6B5W5;A0A3B6DL13	tr|A0A3B6B5W5|A0A3B6B5W5_WHEAT Aldedh domain-containing protein OS=Triticum aestivum OX=4565 PE=4 SV=1;tr|A0A3B6DL13|A0A3B6DL13_WHEAT Aldedh domain-containing protein OS=Triticum aestivum OX=4565 PE=4 SV=1	VarG	4038.1964ns
prot1138	A0A3B6B5W5;A0A3B6DL13	tr|A0A3B6B5W5|A0A3B6B5W5_WHEAT Aldedh domain-containing protein OS=Triticum aestivum OX=4565 PE=4 SV=1;tr|A0A3B6DL13|A0A3B6DL13_WHEAT Aldedh domain-containing protein OS=Triticum aestivum OX=4565 PE=4 SV=1	VarLoc	16138.5182*
prot1138	A0A3B6B5W5;A0A3B6DL13	tr|A0A3B6B5W5|A0A3B6B5W5_WHEAT Aldedh domain-containing protein OS=Triticum aestivum OX=4565 PE=4 SV=1;tr|A0A3B6DL13|A0A3B6DL13_WHEAT Aldedh domain-containing protein OS=Triticum aestivum OX=4565 PE=4 SV=1	VarR	43346.8
prot1141	A0A3B6B623	tr|A0A3B6B623|A0A3B6B623_WHEAT D-3-phosphoglycerate dehydrogenase OS=Triticum aestivum OX=4565 PE=3 SV=1	VarG	4352.9133ns
prot1141	A0A3B6B623	tr|A0A3B6B623|A0A3B6B623_WHEAT D-3-phosphoglycerate dehydrogenase OS=Triticum aestivum OX=4565 PE=3 SV=1	VarLoc	1172.8236ns
prot1141	A0A3B6B623	tr|A0A3B6B623|A0A3B6B623_WHEAT D-3-phosphoglycerate dehydrogenase OS=Triticum aestivum OX=4565 PE=3 SV=1	VarR	9459.69
prot1143	A0A3B6DLZ0;A0A3B6B6F3	tr|A0A3B6DLZ0|A0A3B6DLZ0_WHEAT MPN domain-containing protein OS=Triticum aestivum OX=4565 PE=4 SV=1;tr|A0A3B6B6F3|A0A3B6B6F3_WHEAT MPN domain-containing protein OS=Triticum aestivum OX=4565 PE=4 SV=1	VarG	406.5179ns
prot1143	A0A3B6DLZ0;A0A3B6B6F3	tr|A0A3B6DLZ0|A0A3B6DLZ0_WHEAT MPN domain-containing protein OS=Triticum aestivum OX=4565 PE=4 SV=1;tr|A0A3B6B6F3|A0A3B6B6F3_WHEAT MPN domain-containing protein OS=Triticum aestivum OX=4565 PE=4 SV=1	VarLoc	184.4557ns
prot1143	A0A3B6DLZ0;A0A3B6B6F3	tr|A0A3B6DLZ0|A0A3B6DLZ0_WHEAT MPN domain-containing protein OS=Triticum aestivum OX=4565 PE=4 SV=1;tr|A0A3B6B6F3|A0A3B6B6F3_WHEAT MPN domain-containing protein OS=Triticum aestivum OX=4565 PE=4 SV=1	VarR	177.992
prot1152	A0A3B6B6Y3	tr|A0A3B6B6Y3|A0A3B6B6Y3_WHEAT Usp domain-containing protein OS=Triticum aestivum OX=4565 PE=4 SV=1	VarG	0.0026ns
prot1152	A0A3B6B6Y3	tr|A0A3B6B6Y3|A0A3B6B6Y3_WHEAT Usp domain-containing protein OS=Triticum aestivum OX=4565 PE=4 SV=1	VarLoc	909.3228*
prot1152	A0A3B6B6Y3	tr|A0A3B6B6Y3|A0A3B6B6Y3_WHEAT Usp domain-containing protein OS=Triticum aestivum OX=4565 PE=4 SV=1	VarR	1614.61
prot1158	A0A3B6B7X7;A0A3B6B7E5	tr|A0A3B6B7X7|A0A3B6B7X7_WHEAT Uncharacterized protein OS=Triticum aestivum OX=4565 PE=4 SV=1;tr|A0A3B6B7E5|A0A3B6B7E5_WHEAT Uncharacterized protein OS=Triticum aestivum OX=4565 PE=4 SV=1	VarG	0.0015ns
prot1158	A0A3B6B7X7;A0A3B6B7E5	tr|A0A3B6B7X7|A0A3B6B7X7_WHEAT Uncharacterized protein OS=Triticum aestivum OX=4565 PE=4 SV=1;tr|A0A3B6B7E5|A0A3B6B7E5_WHEAT Uncharacterized protein OS=Triticum aestivum OX=4565 PE=4 SV=1	VarLoc	6571.5312ns
prot1158	A0A3B6B7X7;A0A3B6B7E5	tr|A0A3B6B7X7|A0A3B6B7X7_WHEAT Uncharacterized protein OS=Triticum aestivum OX=4565 PE=4 SV=1;tr|A0A3B6B7E5|A0A3B6B7E5_WHEAT Uncharacterized protein OS=Triticum aestivum OX=4565 PE=4 SV=1	VarR	14674.7
prot1166	A0A3B6B7S9;A0A3B6DM86;A0A3B6CFG7	tr|A0A3B6B7S9|A0A3B6B7S9_WHEAT Uncharacterized protein OS=Triticum aestivum OX=4565 PE=4 SV=1;tr|A0A3B6DM86|A0A3B6DM86_WHEAT Uncharacterized protein OS=Triticum aestivum OX=4565 PE=4 SV=1;tr|A0A3B6CFG7|A0A3B6CFG7_WHEAT Uncharacterized protein OS=Triticum a	VarG	0.0116ns
prot1166	A0A3B6B7S9;A0A3B6DM86;A0A3B6CFG7	tr|A0A3B6B7S9|A0A3B6B7S9_WHEAT Uncharacterized protein OS=Triticum aestivum OX=4565 PE=4 SV=1;tr|A0A3B6DM86|A0A3B6DM86_WHEAT Uncharacterized protein OS=Triticum aestivum OX=4565 PE=4 SV=1;tr|A0A3B6CFG7|A0A3B6CFG7_WHEAT Uncharacterized protein OS=Triticum a	VarLoc	11204.3895***
prot1166	A0A3B6B7S9;A0A3B6DM86;A0A3B6CFG7	tr|A0A3B6B7S9|A0A3B6B7S9_WHEAT Uncharacterized protein OS=Triticum aestivum OX=4565 PE=4 SV=1;tr|A0A3B6DM86|A0A3B6DM86_WHEAT Uncharacterized protein OS=Triticum aestivum OX=4565 PE=4 SV=1;tr|A0A3B6CFG7|A0A3B6CFG7_WHEAT Uncharacterized protein OS=Triticum a	VarR	7242.54
prot1174	A0A3B6B8E6;W5BVA4;A0A3B6B959;A0A3B6DQK3;A0A3B6DMI9;A0A3B6B861	tr|A0A3B6B8E6|A0A3B6B8E6_WHEAT Calreticulin OS=Triticum aestivum OX=4565 PE=3 SV=1;tr|W5BVA4|W5BVA4_WHEAT Calreticulin OS=Triticum aestivum OX=4565 GN=CAMPLR22A2D_LOCUS5386 PE=3 SV=1;tr|A0A3B6B959|A0A3B6B959_WHEAT Calreticulin OS=Triticum aestivum OX=4565	VarG	170708.7749ns
prot1174	A0A3B6B8E6;W5BVA4;A0A3B6B959;A0A3B6DQK3;A0A3B6DMI9;A0A3B6B861	tr|A0A3B6B8E6|A0A3B6B8E6_WHEAT Calreticulin OS=Triticum aestivum OX=4565 PE=3 SV=1;tr|W5BVA4|W5BVA4_WHEAT Calreticulin OS=Triticum aestivum OX=4565 GN=CAMPLR22A2D_LOCUS5386 PE=3 SV=1;tr|A0A3B6B959|A0A3B6B959_WHEAT Calreticulin OS=Triticum aestivum OX=4565	VarLoc	44022.9081ns
prot1174	A0A3B6B8E6;W5BVA4;A0A3B6B959;A0A3B6DQK3;A0A3B6DMI9;A0A3B6B861	tr|A0A3B6B8E6|A0A3B6B8E6_WHEAT Calreticulin OS=Triticum aestivum OX=4565 PE=3 SV=1;tr|W5BVA4|W5BVA4_WHEAT Calreticulin OS=Triticum aestivum OX=4565 GN=CAMPLR22A2D_LOCUS5386 PE=3 SV=1;tr|A0A3B6B959|A0A3B6B959_WHEAT Calreticulin OS=Triticum aestivum OX=4565	VarR	433105
prot1177	A0A3B6B8Q5	tr|A0A3B6B8Q5|A0A3B6B8Q5_WHEAT AAI domain-containing protein OS=Triticum aestivum OX=4565 PE=4 SV=1	VarG	303.2918ns
prot1177	A0A3B6B8Q5	tr|A0A3B6B8Q5|A0A3B6B8Q5_WHEAT AAI domain-containing protein OS=Triticum aestivum OX=4565 PE=4 SV=1	VarLoc	721.7113ns
prot1177	A0A3B6B8Q5	tr|A0A3B6B8Q5|A0A3B6B8Q5_WHEAT AAI domain-containing protein OS=Triticum aestivum OX=4565 PE=4 SV=1	VarR	3587.74
prot1178	A0A3B6B8S2	tr|A0A3B6B8S2|A0A3B6B8S2_WHEAT Uncharacterized protein OS=Triticum aestivum OX=4565 PE=3 SV=1	VarG	303653.0095**
prot1178	A0A3B6B8S2	tr|A0A3B6B8S2|A0A3B6B8S2_WHEAT Uncharacterized protein OS=Triticum aestivum OX=4565 PE=3 SV=1	VarLoc	0.0588ns
prot1178	A0A3B6B8S2	tr|A0A3B6B8S2|A0A3B6B8S2_WHEAT Uncharacterized protein OS=Triticum aestivum OX=4565 PE=3 SV=1	VarR	36780.3
prot1180	A0A3B6B901;A0A3B6DQ04	tr|A0A3B6B901|A0A3B6B901_WHEAT Uncharacterized protein OS=Triticum aestivum OX=4565 PE=4 SV=1;tr|A0A3B6DQ04|A0A3B6DQ04_WHEAT Uncharacterized protein OS=Triticum aestivum OX=4565 PE=4 SV=1	VarG	713.9578ns
prot1180	A0A3B6B901;A0A3B6DQ04	tr|A0A3B6B901|A0A3B6B901_WHEAT Uncharacterized protein OS=Triticum aestivum OX=4565 PE=4 SV=1;tr|A0A3B6DQ04|A0A3B6DQ04_WHEAT Uncharacterized protein OS=Triticum aestivum OX=4565 PE=4 SV=1	VarLoc	2401.6399*
prot1180	A0A3B6B901;A0A3B6DQ04	tr|A0A3B6B901|A0A3B6B901_WHEAT Uncharacterized protein OS=Triticum aestivum OX=4565 PE=4 SV=1;tr|A0A3B6DQ04|A0A3B6DQ04_WHEAT Uncharacterized protein OS=Triticum aestivum OX=4565 PE=4 SV=1	VarR	28.2409
prot1181	A0A3B6B914	tr|A0A3B6B914|A0A3B6B914_WHEAT Peptidase A1 domain-containing protein OS=Triticum aestivum OX=4565 PE=3 SV=1	VarG	119.9898ns
prot1181	A0A3B6B914	tr|A0A3B6B914|A0A3B6B914_WHEAT Peptidase A1 domain-containing protein OS=Triticum aestivum OX=4565 PE=3 SV=1	VarLoc	759.52ns
prot1181	A0A3B6B914	tr|A0A3B6B914|A0A3B6B914_WHEAT Peptidase A1 domain-containing protein OS=Triticum aestivum OX=4565 PE=3 SV=1	VarR	2704.85
prot1182	A0A3B6B961;A0A3B6FK57;A0A3B6FJ99;A0A3B6CH41;A0A3B6CH77	tr|A0A3B6B961|A0A3B6B961_WHEAT Uncharacterized protein OS=Triticum aestivum OX=4565 PE=3 SV=1;tr|A0A3B6FK57|A0A3B6FK57_WHEAT Uncharacterized protein OS=Triticum aestivum OX=4565 PE=3 SV=1;tr|A0A3B6FJ99|A0A3B6FJ99_WHEAT Uncharacterized protein OS=Triticum a	VarG	23934.214ns
prot1182	A0A3B6B961;A0A3B6FK57;A0A3B6FJ99;A0A3B6CH41;A0A3B6CH77	tr|A0A3B6B961|A0A3B6B961_WHEAT Uncharacterized protein OS=Triticum aestivum OX=4565 PE=3 SV=1;tr|A0A3B6FK57|A0A3B6FK57_WHEAT Uncharacterized protein OS=Triticum aestivum OX=4565 PE=3 SV=1;tr|A0A3B6FJ99|A0A3B6FJ99_WHEAT Uncharacterized protein OS=Triticum a	VarLoc	11774.2394ns
prot1182	A0A3B6B961;A0A3B6FK57;A0A3B6FJ99;A0A3B6CH41;A0A3B6CH77	tr|A0A3B6B961|A0A3B6B961_WHEAT Uncharacterized protein OS=Triticum aestivum OX=4565 PE=3 SV=1;tr|A0A3B6FK57|A0A3B6FK57_WHEAT Uncharacterized protein OS=Triticum aestivum OX=4565 PE=3 SV=1;tr|A0A3B6FJ99|A0A3B6FJ99_WHEAT Uncharacterized protein OS=Triticum a	VarR	48833.1
prot1188	A0A3B6B9R9;A0A3B6CGJ7;A0A3B6B9J0	tr|A0A3B6B9R9|A0A3B6B9R9_WHEAT Clathrin light chain OS=Triticum aestivum OX=4565 PE=3 SV=1;tr|A0A3B6CGJ7|A0A3B6CGJ7_WHEAT Clathrin light chain OS=Triticum aestivum OX=4565 PE=3 SV=1;tr|A0A3B6B9J0|A0A3B6B9J0_WHEAT Clathrin light chain OS=Triticum aestivum O	VarG	0.0046ns
prot1188	A0A3B6B9R9;A0A3B6CGJ7;A0A3B6B9J0	tr|A0A3B6B9R9|A0A3B6B9R9_WHEAT Clathrin light chain OS=Triticum aestivum OX=4565 PE=3 SV=1;tr|A0A3B6CGJ7|A0A3B6CGJ7_WHEAT Clathrin light chain OS=Triticum aestivum OX=4565 PE=3 SV=1;tr|A0A3B6B9J0|A0A3B6B9J0_WHEAT Clathrin light chain OS=Triticum aestivum O	VarLoc	0.0007ns
prot1188	A0A3B6B9R9;A0A3B6CGJ7;A0A3B6B9J0	tr|A0A3B6B9R9|A0A3B6B9R9_WHEAT Clathrin light chain OS=Triticum aestivum OX=4565 PE=3 SV=1;tr|A0A3B6CGJ7|A0A3B6CGJ7_WHEAT Clathrin light chain OS=Triticum aestivum OX=4565 PE=3 SV=1;tr|A0A3B6B9J0|A0A3B6B9J0_WHEAT Clathrin light chain OS=Triticum aestivum O	VarR	7388.98
prot1189	A0A3B6CJN8;A0A3B6DNK6;A0A3B6CHL2;A0A3B6B9S5	tr|A0A3B6CJN8|A0A3B6CJN8_WHEAT Uncharacterized protein OS=Triticum aestivum OX=4565 PE=4 SV=1;tr|A0A3B6DNK6|A0A3B6DNK6_WHEAT Importin N-terminal domain-containing protein OS=Triticum aestivum OX=4565 PE=4 SV=1;tr|A0A3B6CHL2|A0A3B6CHL2_WHEAT Importin N-term	VarG	0.0184ns
prot1189	A0A3B6CJN8;A0A3B6DNK6;A0A3B6CHL2;A0A3B6B9S5	tr|A0A3B6CJN8|A0A3B6CJN8_WHEAT Uncharacterized protein OS=Triticum aestivum OX=4565 PE=4 SV=1;tr|A0A3B6DNK6|A0A3B6DNK6_WHEAT Importin N-terminal domain-containing protein OS=Triticum aestivum OX=4565 PE=4 SV=1;tr|A0A3B6CHL2|A0A3B6CHL2_WHEAT Importin N-term	VarLoc	0.0012ns
prot1189	A0A3B6CJN8;A0A3B6DNK6;A0A3B6CHL2;A0A3B6B9S5	tr|A0A3B6CJN8|A0A3B6CJN8_WHEAT Uncharacterized protein OS=Triticum aestivum OX=4565 PE=4 SV=1;tr|A0A3B6DNK6|A0A3B6DNK6_WHEAT Importin N-terminal domain-containing protein OS=Triticum aestivum OX=4565 PE=4 SV=1;tr|A0A3B6CHL2|A0A3B6CHL2_WHEAT Importin N-term	VarR	11523.6
prot1190	A0A3B6BAD3;A0A1D5UR34	tr|A0A3B6BAD3|A0A3B6BAD3_WHEAT Uncharacterized protein OS=Triticum aestivum OX=4565 PE=3 SV=1;tr|A0A1D5UR34|A0A1D5UR34_WHEAT Uncharacterized protein OS=Triticum aestivum OX=4565 GN=CAMPLR22A2D_LOCUS5867 PE=3 SV=1	VarG	1.232ns
prot1190	A0A3B6BAD3;A0A1D5UR34	tr|A0A3B6BAD3|A0A3B6BAD3_WHEAT Uncharacterized protein OS=Triticum aestivum OX=4565 PE=3 SV=1;tr|A0A1D5UR34|A0A1D5UR34_WHEAT Uncharacterized protein OS=Triticum aestivum OX=4565 GN=CAMPLR22A2D_LOCUS5867 PE=3 SV=1	VarLoc	214182.2103ns
prot1190	A0A3B6BAD3;A0A1D5UR34	tr|A0A3B6BAD3|A0A3B6BAD3_WHEAT Uncharacterized protein OS=Triticum aestivum OX=4565 PE=3 SV=1;tr|A0A1D5UR34|A0A1D5UR34_WHEAT Uncharacterized protein OS=Triticum aestivum OX=4565 GN=CAMPLR22A2D_LOCUS5867 PE=3 SV=1	VarR	857580
prot1194	G3LT25;A0A3B6BXQ0;A0A3B6AQG3	tr|G3LT25|G3LT25_WHEAT Arginase OS=Triticum aestivum OX=4565 GN=arg PE=2 SV=1;tr|A0A3B6BXQ0|A0A3B6BXQ0_WHEAT Uncharacterized protein OS=Triticum aestivum OX=4565 PE=3 SV=1;tr|A0A3B6AQG3|A0A3B6AQG3_WHEAT Uncharacterized protein OS=Triticum aestivum OX=4565	VarG	0.0022ns
prot1194	G3LT25;A0A3B6BXQ0;A0A3B6AQG3	tr|G3LT25|G3LT25_WHEAT Arginase OS=Triticum aestivum OX=4565 GN=arg PE=2 SV=1;tr|A0A3B6BXQ0|A0A3B6BXQ0_WHEAT Uncharacterized protein OS=Triticum aestivum OX=4565 PE=3 SV=1;tr|A0A3B6AQG3|A0A3B6AQG3_WHEAT Uncharacterized protein OS=Triticum aestivum OX=4565	VarLoc	548.0987ns
prot1194	G3LT25;A0A3B6BXQ0;A0A3B6AQG3	tr|G3LT25|G3LT25_WHEAT Arginase OS=Triticum aestivum OX=4565 GN=arg PE=2 SV=1;tr|A0A3B6BXQ0|A0A3B6BXQ0_WHEAT Uncharacterized protein OS=Triticum aestivum OX=4565 PE=3 SV=1;tr|A0A3B6AQG3|A0A3B6AQG3_WHEAT Uncharacterized protein OS=Triticum aestivum OX=4565	VarR	3087.13
prot1200	A0A3B6BYE7	tr|A0A3B6BYE7|A0A3B6BYE7_WHEAT Uncharacterized protein OS=Triticum aestivum OX=4565 PE=4 SV=1	VarG	401.7511ns
prot1200	A0A3B6BYE7	tr|A0A3B6BYE7|A0A3B6BYE7_WHEAT Uncharacterized protein OS=Triticum aestivum OX=4565 PE=4 SV=1	VarLoc	4813.4826*
prot1200	A0A3B6BYE7	tr|A0A3B6BYE7|A0A3B6BYE7_WHEAT Uncharacterized protein OS=Triticum aestivum OX=4565 PE=4 SV=1	VarR	8390.2
prot1201	A7J2I3;A0A3B6D5N1;A0A3B6BYT8	tr|A7J2I3|A7J2I3_WHEAT Plasma membrane intrinsic protein OS=Triticum aestivum OX=4565 GN=AQP4 PE=2 SV=1;tr|A0A3B6D5N1|A0A3B6D5N1_WHEAT Plasma membrane intrinsic protein 2-1 OS=Triticum aestivum OX=4565 GN=PIP2-1 PE=2 SV=1;tr|A0A3B6BYT8|A0A3B6BYT8_WHEAT Pla	VarG	3296.0423ns
prot1201	A7J2I3;A0A3B6D5N1;A0A3B6BYT8	tr|A7J2I3|A7J2I3_WHEAT Plasma membrane intrinsic protein OS=Triticum aestivum OX=4565 GN=AQP4 PE=2 SV=1;tr|A0A3B6D5N1|A0A3B6D5N1_WHEAT Plasma membrane intrinsic protein 2-1 OS=Triticum aestivum OX=4565 GN=PIP2-1 PE=2 SV=1;tr|A0A3B6BYT8|A0A3B6BYT8_WHEAT Pla	VarLoc	299.0212ns
prot1201	A7J2I3;A0A3B6D5N1;A0A3B6BYT8	tr|A7J2I3|A7J2I3_WHEAT Plasma membrane intrinsic protein OS=Triticum aestivum OX=4565 GN=AQP4 PE=2 SV=1;tr|A0A3B6D5N1|A0A3B6D5N1_WHEAT Plasma membrane intrinsic protein 2-1 OS=Triticum aestivum OX=4565 GN=PIP2-1 PE=2 SV=1;tr|A0A3B6BYT8|A0A3B6BYT8_WHEAT Pla	VarR	6741.03
prot1207	A0A3B6D7C1;A0A3B6C0H2;A0A3B6C0C8;A0A3B6DAI8;A0A3B6ATN9;Q05855;A0A3B6C061;C6ETA5;C6ETA3;B4F6E7	tr|A0A3B6D7C1|A0A3B6D7C1_WHEAT Peroxidase OS=Triticum aestivum OX=4565 PE=3 SV=1;tr|A0A3B6C0H2|A0A3B6C0H2_WHEAT Peroxidase OS=Triticum aestivum OX=4565 PE=3 SV=1;tr|A0A3B6C0C8|A0A3B6C0C8_WHEAT Peroxidase OS=Triticum aestivum OX=4565 PE=3 SV=1;tr|A0A3B6DAI8	VarG	1385.6191ns
prot1207	A0A3B6D7C1;A0A3B6C0H2;A0A3B6C0C8;A0A3B6DAI8;A0A3B6ATN9;Q05855;A0A3B6C061;C6ETA5;C6ETA3;B4F6E7	tr|A0A3B6D7C1|A0A3B6D7C1_WHEAT Peroxidase OS=Triticum aestivum OX=4565 PE=3 SV=1;tr|A0A3B6C0H2|A0A3B6C0H2_WHEAT Peroxidase OS=Triticum aestivum OX=4565 PE=3 SV=1;tr|A0A3B6C0C8|A0A3B6C0C8_WHEAT Peroxidase OS=Triticum aestivum OX=4565 PE=3 SV=1;tr|A0A3B6DAI8	VarLoc	1104.5903ns
prot1207	A0A3B6D7C1;A0A3B6C0H2;A0A3B6C0C8;A0A3B6DAI8;A0A3B6ATN9;Q05855;A0A3B6C061;C6ETA5;C6ETA3;B4F6E7	tr|A0A3B6D7C1|A0A3B6D7C1_WHEAT Peroxidase OS=Triticum aestivum OX=4565 PE=3 SV=1;tr|A0A3B6C0H2|A0A3B6C0H2_WHEAT Peroxidase OS=Triticum aestivum OX=4565 PE=3 SV=1;tr|A0A3B6C0C8|A0A3B6C0C8_WHEAT Peroxidase OS=Triticum aestivum OX=4565 PE=3 SV=1;tr|A0A3B6DAI8	VarR	0.0077
prot1208	W5C5N9;A0A3B6C0D4	tr|W5C5N9|W5C5N9_WHEAT Uncharacterized protein OS=Triticum aestivum OX=4565 GN=CAMPLR22A2D_LOCUS969 PE=4 SV=1;tr|A0A3B6C0D4|A0A3B6C0D4_WHEAT Uncharacterized protein OS=Triticum aestivum OX=4565 PE=4 SV=1	VarG	27382.7907ns
prot1208	W5C5N9;A0A3B6C0D4	tr|W5C5N9|W5C5N9_WHEAT Uncharacterized protein OS=Triticum aestivum OX=4565 GN=CAMPLR22A2D_LOCUS969 PE=4 SV=1;tr|A0A3B6C0D4|A0A3B6C0D4_WHEAT Uncharacterized protein OS=Triticum aestivum OX=4565 PE=4 SV=1	VarLoc	37851.6757*
prot1208	W5C5N9;A0A3B6C0D4	tr|W5C5N9|W5C5N9_WHEAT Uncharacterized protein OS=Triticum aestivum OX=4565 GN=CAMPLR22A2D_LOCUS969 PE=4 SV=1;tr|A0A3B6C0D4|A0A3B6C0D4_WHEAT Uncharacterized protein OS=Triticum aestivum OX=4565 PE=4 SV=1	VarR	39014.8
prot1212	A0A3B6C0M4;A0A3B6C380	tr|A0A3B6C0M4|A0A3B6C0M4_WHEAT Xylose isomerase OS=Triticum aestivum OX=4565 PE=3 SV=1;tr|A0A3B6C380|A0A3B6C380_WHEAT Xylose isomerase OS=Triticum aestivum OX=4565 PE=3 SV=1	VarG	0.1539ns
prot1212	A0A3B6C0M4;A0A3B6C380	tr|A0A3B6C0M4|A0A3B6C0M4_WHEAT Xylose isomerase OS=Triticum aestivum OX=4565 PE=3 SV=1;tr|A0A3B6C380|A0A3B6C380_WHEAT Xylose isomerase OS=Triticum aestivum OX=4565 PE=3 SV=1	VarLoc	131940.7798ns
prot1212	A0A3B6C0M4;A0A3B6C380	tr|A0A3B6C0M4|A0A3B6C0M4_WHEAT Xylose isomerase OS=Triticum aestivum OX=4565 PE=3 SV=1;tr|A0A3B6C380|A0A3B6C380_WHEAT Xylose isomerase OS=Triticum aestivum OX=4565 PE=3 SV=1	VarR	277851
prot1217	A0A3B6D7T9;A0A3B6C120;A0A3B6AT05	tr|A0A3B6D7T9|A0A3B6D7T9_WHEAT Nop domain-containing protein OS=Triticum aestivum OX=4565 PE=4 SV=1;tr|A0A3B6C120|A0A3B6C120_WHEAT Nop domain-containing protein OS=Triticum aestivum OX=4565 PE=4 SV=1;tr|A0A3B6AT05|A0A3B6AT05_WHEAT Nop domain-containing pro	VarG	2507.2006ns
prot1217	A0A3B6D7T9;A0A3B6C120;A0A3B6AT05	tr|A0A3B6D7T9|A0A3B6D7T9_WHEAT Nop domain-containing protein OS=Triticum aestivum OX=4565 PE=4 SV=1;tr|A0A3B6C120|A0A3B6C120_WHEAT Nop domain-containing protein OS=Triticum aestivum OX=4565 PE=4 SV=1;tr|A0A3B6AT05|A0A3B6AT05_WHEAT Nop domain-containing pro	VarLoc	0.0286ns
prot1217	A0A3B6D7T9;A0A3B6C120;A0A3B6AT05	tr|A0A3B6D7T9|A0A3B6D7T9_WHEAT Nop domain-containing protein OS=Triticum aestivum OX=4565 PE=4 SV=1;tr|A0A3B6C120|A0A3B6C120_WHEAT Nop domain-containing protein OS=Triticum aestivum OX=4565 PE=4 SV=1;tr|A0A3B6AT05|A0A3B6AT05_WHEAT Nop domain-containing pro	VarR	17847.7
prot1218	A0A3B6C126	tr|A0A3B6C126|A0A3B6C126_WHEAT Cysteine proteinase inhibitor OS=Triticum aestivum OX=4565 PE=3 SV=1	VarG	0.0176ns
prot1218	A0A3B6C126	tr|A0A3B6C126|A0A3B6C126_WHEAT Cysteine proteinase inhibitor OS=Triticum aestivum OX=4565 PE=3 SV=1	VarLoc	789.2644ns
prot1218	A0A3B6C126	tr|A0A3B6C126|A0A3B6C126_WHEAT Cysteine proteinase inhibitor OS=Triticum aestivum OX=4565 PE=3 SV=1	VarR	10984.6
prot1220	A0A3B6C1C0;A0A3B6C197	tr|A0A3B6C1C0|A0A3B6C1C0_WHEAT Uncharacterized protein OS=Triticum aestivum OX=4565 PE=3 SV=1;tr|A0A3B6C197|A0A3B6C197_WHEAT Uncharacterized protein OS=Triticum aestivum OX=4565 PE=3 SV=1	VarG	44118.319ns
prot1220	A0A3B6C1C0;A0A3B6C197	tr|A0A3B6C1C0|A0A3B6C1C0_WHEAT Uncharacterized protein OS=Triticum aestivum OX=4565 PE=3 SV=1;tr|A0A3B6C197|A0A3B6C197_WHEAT Uncharacterized protein OS=Triticum aestivum OX=4565 PE=3 SV=1	VarLoc	0.1286ns
prot1220	A0A3B6C1C0;A0A3B6C197	tr|A0A3B6C1C0|A0A3B6C1C0_WHEAT Uncharacterized protein OS=Triticum aestivum OX=4565 PE=3 SV=1;tr|A0A3B6C197|A0A3B6C197_WHEAT Uncharacterized protein OS=Triticum aestivum OX=4565 PE=3 SV=1	VarR	80357.2
prot1223	A0A3B6C1S3;A0A3B6AUJ7;A0A3B6D8N9;A0A3B6D8J4	tr|A0A3B6C1S3|A0A3B6C1S3_WHEAT Uncharacterized protein OS=Triticum aestivum OX=4565 PE=4 SV=1;tr|A0A3B6AUJ7|A0A3B6AUJ7_WHEAT Uncharacterized protein OS=Triticum aestivum OX=4565 PE=4 SV=1;tr|A0A3B6D8N9|A0A3B6D8N9_WHEAT Uncharacterized protein OS=Triticum a	VarG	88.8227ns
prot1223	A0A3B6C1S3;A0A3B6AUJ7;A0A3B6D8N9;A0A3B6D8J4	tr|A0A3B6C1S3|A0A3B6C1S3_WHEAT Uncharacterized protein OS=Triticum aestivum OX=4565 PE=4 SV=1;tr|A0A3B6AUJ7|A0A3B6AUJ7_WHEAT Uncharacterized protein OS=Triticum aestivum OX=4565 PE=4 SV=1;tr|A0A3B6D8N9|A0A3B6D8N9_WHEAT Uncharacterized protein OS=Triticum a	VarLoc	379.3823*
prot1223	A0A3B6C1S3;A0A3B6AUJ7;A0A3B6D8N9;A0A3B6D8J4	tr|A0A3B6C1S3|A0A3B6C1S3_WHEAT Uncharacterized protein OS=Triticum aestivum OX=4565 PE=4 SV=1;tr|A0A3B6AUJ7|A0A3B6AUJ7_WHEAT Uncharacterized protein OS=Triticum aestivum OX=4565 PE=4 SV=1;tr|A0A3B6D8N9|A0A3B6D8N9_WHEAT Uncharacterized protein OS=Triticum a	VarR	247.271
prot1225	A0A3B6C1V4	tr|A0A3B6C1V4|A0A3B6C1V4_WHEAT Transket_pyr domain-containing protein OS=Triticum aestivum OX=4565 PE=4 SV=1	VarG	6136.5736ns
prot1225	A0A3B6C1V4	tr|A0A3B6C1V4|A0A3B6C1V4_WHEAT Transket_pyr domain-containing protein OS=Triticum aestivum OX=4565 PE=4 SV=1	VarLoc	0.0025ns
prot1225	A0A3B6C1V4	tr|A0A3B6C1V4|A0A3B6C1V4_WHEAT Transket_pyr domain-containing protein OS=Triticum aestivum OX=4565 PE=4 SV=1	VarR	24562.9
prot1231	A0A3B6C2G3	tr|A0A3B6C2G3|A0A3B6C2G3_WHEAT Sucrose synthase OS=Triticum aestivum OX=4565 PE=3 SV=1	VarG	15547363.3223ns
prot1231	A0A3B6C2G3	tr|A0A3B6C2G3|A0A3B6C2G3_WHEAT Sucrose synthase OS=Triticum aestivum OX=4565 PE=3 SV=1	VarLoc	15258280.5437ns
prot1231	A0A3B6C2G3	tr|A0A3B6C2G3|A0A3B6C2G3_WHEAT Sucrose synthase OS=Triticum aestivum OX=4565 PE=3 SV=1	VarR	3.77868e+07
prot1239	W5C4B7;A0A3B6C3D5	tr|W5C4B7|W5C4B7_WHEAT Succinate--CoA ligase [ADP-forming] subunit alpha, mitochondrial OS=Triticum aestivum OX=4565 GN=CAMPLR22A2D_LOCUS1831 PE=3 SV=1;tr|A0A3B6C3D5|A0A3B6C3D5_WHEAT Succinate--CoA ligase [ADP-forming] subunit alpha, mitochondrial OS=Triti	VarG	0.0327ns
prot1239	W5C4B7;A0A3B6C3D5	tr|W5C4B7|W5C4B7_WHEAT Succinate--CoA ligase [ADP-forming] subunit alpha, mitochondrial OS=Triticum aestivum OX=4565 GN=CAMPLR22A2D_LOCUS1831 PE=3 SV=1;tr|A0A3B6C3D5|A0A3B6C3D5_WHEAT Succinate--CoA ligase [ADP-forming] subunit alpha, mitochondrial OS=Triti	VarLoc	11348.9623**
prot1239	W5C4B7;A0A3B6C3D5	tr|W5C4B7|W5C4B7_WHEAT Succinate--CoA ligase [ADP-forming] subunit alpha, mitochondrial OS=Triticum aestivum OX=4565 GN=CAMPLR22A2D_LOCUS1831 PE=3 SV=1;tr|A0A3B6C3D5|A0A3B6C3D5_WHEAT Succinate--CoA ligase [ADP-forming] subunit alpha, mitochondrial OS=Triti	VarR	20461.2
prot1246	A0A3B6DAF6;A0A3B6C486;W5C2S2	tr|A0A3B6DAF6|A0A3B6DAF6_WHEAT Uncharacterized protein OS=Triticum aestivum OX=4565 PE=4 SV=1;tr|A0A3B6C486|A0A3B6C486_WHEAT Uncharacterized protein OS=Triticum aestivum OX=4565 PE=4 SV=1;tr|W5C2S2|W5C2S2_WHEAT Uncharacterized protein OS=Triticum aestivum	VarG	2761.5496ns
prot1246	A0A3B6DAF6;A0A3B6C486;W5C2S2	tr|A0A3B6DAF6|A0A3B6DAF6_WHEAT Uncharacterized protein OS=Triticum aestivum OX=4565 PE=4 SV=1;tr|A0A3B6C486|A0A3B6C486_WHEAT Uncharacterized protein OS=Triticum aestivum OX=4565 PE=4 SV=1;tr|W5C2S2|W5C2S2_WHEAT Uncharacterized protein OS=Triticum aestivum	VarLoc	3308.6337**
prot1246	A0A3B6DAF6;A0A3B6C486;W5C2S2	tr|A0A3B6DAF6|A0A3B6DAF6_WHEAT Uncharacterized protein OS=Triticum aestivum OX=4565 PE=4 SV=1;tr|A0A3B6C486|A0A3B6C486_WHEAT Uncharacterized protein OS=Triticum aestivum OX=4565 PE=4 SV=1;tr|W5C2S2|W5C2S2_WHEAT Uncharacterized protein OS=Triticum aestivum	VarR	5412.69
prot1247	A0A3B6C4A1;A0A3B6C6M3	tr|A0A3B6C4A1|A0A3B6C4A1_WHEAT Nudix hydrolase domain-containing protein OS=Triticum aestivum OX=4565 PE=4 SV=1;tr|A0A3B6C6M3|A0A3B6C6M3_WHEAT Nudix hydrolase domain-containing protein OS=Triticum aestivum OX=4565 PE=4 SV=1	VarG	0.018ns
prot1247	A0A3B6C4A1;A0A3B6C6M3	tr|A0A3B6C4A1|A0A3B6C4A1_WHEAT Nudix hydrolase domain-containing protein OS=Triticum aestivum OX=4565 PE=4 SV=1;tr|A0A3B6C6M3|A0A3B6C6M3_WHEAT Nudix hydrolase domain-containing protein OS=Triticum aestivum OX=4565 PE=4 SV=1	VarLoc	1213.0834ns
prot1247	A0A3B6C4A1;A0A3B6C6M3	tr|A0A3B6C4A1|A0A3B6C4A1_WHEAT Nudix hydrolase domain-containing protein OS=Triticum aestivum OX=4565 PE=4 SV=1;tr|A0A3B6C6M3|A0A3B6C6M3_WHEAT Nudix hydrolase domain-containing protein OS=Triticum aestivum OX=4565 PE=4 SV=1	VarR	11232.1
prot1252	A0A3B6C521	tr|A0A3B6C521|A0A3B6C521_WHEAT 40S ribosomal protein S12 OS=Triticum aestivum OX=4565 PE=3 SV=1	VarG	48416.8144ns
prot1252	A0A3B6C521	tr|A0A3B6C521|A0A3B6C521_WHEAT 40S ribosomal protein S12 OS=Triticum aestivum OX=4565 PE=3 SV=1	VarLoc	12749.8831ns
prot1252	A0A3B6C521	tr|A0A3B6C521|A0A3B6C521_WHEAT 40S ribosomal protein S12 OS=Triticum aestivum OX=4565 PE=3 SV=1	VarR	481558
prot1253	A0A3B6C571	tr|A0A3B6C571|A0A3B6C571_WHEAT Ribosomal_L18e/L15P domain-containing protein OS=Triticum aestivum OX=4565 PE=3 SV=1	VarG	0.0046ns
prot1253	A0A3B6C571	tr|A0A3B6C571|A0A3B6C571_WHEAT Ribosomal_L18e/L15P domain-containing protein OS=Triticum aestivum OX=4565 PE=3 SV=1	VarLoc	1201.365ns
prot1253	A0A3B6C571	tr|A0A3B6C571|A0A3B6C571_WHEAT Ribosomal_L18e/L15P domain-containing protein OS=Triticum aestivum OX=4565 PE=3 SV=1	VarR	2883
prot1258	A0A3B6C600;A0A3B6DA84;A0A3B6C3F5;A0A3B6C3N4;A0A3B6DAC4;A0A3B6AWB5;A0A3B6DDJ6	tr|A0A3B6C600|A0A3B6C600_WHEAT Importin N-terminal domain-containing protein OS=Triticum aestivum OX=4565 PE=4 SV=1;tr|A0A3B6DA84|A0A3B6DA84_WHEAT Importin N-terminal domain-containing protein OS=Triticum aestivum OX=4565 PE=4 SV=1;tr|A0A3B6C3F5|A0A3B6C3F5	VarG	1909.4983ns
prot1258	A0A3B6C600;A0A3B6DA84;A0A3B6C3F5;A0A3B6C3N4;A0A3B6DAC4;A0A3B6AWB5;A0A3B6DDJ6	tr|A0A3B6C600|A0A3B6C600_WHEAT Importin N-terminal domain-containing protein OS=Triticum aestivum OX=4565 PE=4 SV=1;tr|A0A3B6DA84|A0A3B6DA84_WHEAT Importin N-terminal domain-containing protein OS=Triticum aestivum OX=4565 PE=4 SV=1;tr|A0A3B6C3F5|A0A3B6C3F5	VarLoc	0.0009ns
prot1258	A0A3B6C600;A0A3B6DA84;A0A3B6C3F5;A0A3B6C3N4;A0A3B6DAC4;A0A3B6AWB5;A0A3B6DDJ6	tr|A0A3B6C600|A0A3B6C600_WHEAT Importin N-terminal domain-containing protein OS=Triticum aestivum OX=4565 PE=4 SV=1;tr|A0A3B6DA84|A0A3B6DA84_WHEAT Importin N-terminal domain-containing protein OS=Triticum aestivum OX=4565 PE=4 SV=1;tr|A0A3B6C3F5|A0A3B6C3F5	VarR	9310.55
prot1261	A0A3B6C6H4	tr|A0A3B6C6H4|A0A3B6C6H4_WHEAT PKS_ER domain-containing protein OS=Triticum aestivum OX=4565 PE=4 SV=1	VarG	585.2863ns
prot1261	A0A3B6C6H4	tr|A0A3B6C6H4|A0A3B6C6H4_WHEAT PKS_ER domain-containing protein OS=Triticum aestivum OX=4565 PE=4 SV=1	VarLoc	315.4761ns
prot1261	A0A3B6C6H4	tr|A0A3B6C6H4|A0A3B6C6H4_WHEAT PKS_ER domain-containing protein OS=Triticum aestivum OX=4565 PE=4 SV=1	VarR	840.001
prot1266	A0A3B6C7C1	tr|A0A3B6C7C1|A0A3B6C7C1_WHEAT DUF4149 domain-containing protein OS=Triticum aestivum OX=4565 PE=4 SV=1	VarG	0.0044ns
prot1266	A0A3B6C7C1	tr|A0A3B6C7C1|A0A3B6C7C1_WHEAT DUF4149 domain-containing protein OS=Triticum aestivum OX=4565 PE=4 SV=1	VarLoc	7746.3726**
prot1266	A0A3B6C7C1	tr|A0A3B6C7C1|A0A3B6C7C1_WHEAT DUF4149 domain-containing protein OS=Triticum aestivum OX=4565 PE=4 SV=1	VarR	5808.57
prot1271	A0A3B6C7S5;A0A1D5URR5	tr|A0A3B6C7S5|A0A3B6C7S5_WHEAT Oxidored_FMN domain-containing protein OS=Triticum aestivum OX=4565 PE=4 SV=1;tr|A0A1D5URR5|A0A1D5URR5_WHEAT Oxidored_FMN domain-containing protein OS=Triticum aestivum OX=4565 GN=CAMPLR22A2D_LOCUS3112 PE=4 SV=1	VarG	573.0704ns
prot1271	A0A3B6C7S5;A0A1D5URR5	tr|A0A3B6C7S5|A0A3B6C7S5_WHEAT Oxidored_FMN domain-containing protein OS=Triticum aestivum OX=4565 PE=4 SV=1;tr|A0A1D5URR5|A0A1D5URR5_WHEAT Oxidored_FMN domain-containing protein OS=Triticum aestivum OX=4565 GN=CAMPLR22A2D_LOCUS3112 PE=4 SV=1	VarLoc	0.0036ns
prot1271	A0A3B6C7S5;A0A1D5URR5	tr|A0A3B6C7S5|A0A3B6C7S5_WHEAT Oxidored_FMN domain-containing protein OS=Triticum aestivum OX=4565 PE=4 SV=1;tr|A0A1D5URR5|A0A1D5URR5_WHEAT Oxidored_FMN domain-containing protein OS=Triticum aestivum OX=4565 GN=CAMPLR22A2D_LOCUS3112 PE=4 SV=1	VarR	2255.23
prot1272	A0A3B6C7Y4	tr|A0A3B6C7Y4|A0A3B6C7Y4_WHEAT Aldo_ket_red domain-containing protein OS=Triticum aestivum OX=4565 PE=4 SV=1	VarG	2864.1357ns
prot1272	A0A3B6C7Y4	tr|A0A3B6C7Y4|A0A3B6C7Y4_WHEAT Aldo_ket_red domain-containing protein OS=Triticum aestivum OX=4565 PE=4 SV=1	VarLoc	4922.4269**
prot1272	A0A3B6C7Y4	tr|A0A3B6C7Y4|A0A3B6C7Y4_WHEAT Aldo_ket_red domain-containing protein OS=Triticum aestivum OX=4565 PE=4 SV=1	VarR	5379.78
prot1277	A0A3B6DFJ8;A0A3B6C8L8;A0A3B6C8M0;A0A3B6DFB5;A0A3B6C8G5;A0A3B6B0S4;A0A3B6B1P0;A0A3B6DIT3;A0A3B6CAZ1	tr|A0A3B6DFJ8|A0A3B6DFJ8_WHEAT Amine oxidase OS=Triticum aestivum OX=4565 PE=3 SV=1;tr|A0A3B6C8L8|A0A3B6C8L8_WHEAT Amine oxidase OS=Triticum aestivum OX=4565 PE=3 SV=1;tr|A0A3B6C8M0|A0A3B6C8M0_WHEAT Amine oxidase OS=Triticum aestivum OX=4565 PE=3 SV=1;tr|A	VarG	0.0007ns
prot1277	A0A3B6DFJ8;A0A3B6C8L8;A0A3B6C8M0;A0A3B6DFB5;A0A3B6C8G5;A0A3B6B0S4;A0A3B6B1P0;A0A3B6DIT3;A0A3B6CAZ1	tr|A0A3B6DFJ8|A0A3B6DFJ8_WHEAT Amine oxidase OS=Triticum aestivum OX=4565 PE=3 SV=1;tr|A0A3B6C8L8|A0A3B6C8L8_WHEAT Amine oxidase OS=Triticum aestivum OX=4565 PE=3 SV=1;tr|A0A3B6C8M0|A0A3B6C8M0_WHEAT Amine oxidase OS=Triticum aestivum OX=4565 PE=3 SV=1;tr|A	VarLoc	412.0949ns
prot1277	A0A3B6DFJ8;A0A3B6C8L8;A0A3B6C8M0;A0A3B6DFB5;A0A3B6C8G5;A0A3B6B0S4;A0A3B6B1P0;A0A3B6DIT3;A0A3B6CAZ1	tr|A0A3B6DFJ8|A0A3B6DFJ8_WHEAT Amine oxidase OS=Triticum aestivum OX=4565 PE=3 SV=1;tr|A0A3B6C8L8|A0A3B6C8L8_WHEAT Amine oxidase OS=Triticum aestivum OX=4565 PE=3 SV=1;tr|A0A3B6C8M0|A0A3B6C8M0_WHEAT Amine oxidase OS=Triticum aestivum OX=4565 PE=3 SV=1;tr|A	VarR	981.791
prot1278	A0A3B6C8P0;A0A3B6C8T5	tr|A0A3B6C8P0|A0A3B6C8P0_WHEAT Uncharacterized protein OS=Triticum aestivum OX=4565 PE=4 SV=1;tr|A0A3B6C8T5|A0A3B6C8T5_WHEAT Uncharacterized protein OS=Triticum aestivum OX=4565 PE=4 SV=1	VarG	0.0012ns
prot1278	A0A3B6C8P0;A0A3B6C8T5	tr|A0A3B6C8P0|A0A3B6C8P0_WHEAT Uncharacterized protein OS=Triticum aestivum OX=4565 PE=4 SV=1;tr|A0A3B6C8T5|A0A3B6C8T5_WHEAT Uncharacterized protein OS=Triticum aestivum OX=4565 PE=4 SV=1	VarLoc	0.0006ns
prot1278	A0A3B6C8P0;A0A3B6C8T5	tr|A0A3B6C8P0|A0A3B6C8P0_WHEAT Uncharacterized protein OS=Triticum aestivum OX=4565 PE=4 SV=1;tr|A0A3B6C8T5|A0A3B6C8T5_WHEAT Uncharacterized protein OS=Triticum aestivum OX=4565 PE=4 SV=1	VarR	724.885
prot1280	A0A3B6C8P4	tr|A0A3B6C8P4|A0A3B6C8P4_WHEAT Protein-L-isoaspartate O-methyltransferase OS=Triticum aestivum OX=4565 PE=3 SV=1	VarG	1861.2827ns
prot1280	A0A3B6C8P4	tr|A0A3B6C8P4|A0A3B6C8P4_WHEAT Protein-L-isoaspartate O-methyltransferase OS=Triticum aestivum OX=4565 PE=3 SV=1	VarLoc	0.0036ns
prot1280	A0A3B6C8P4	tr|A0A3B6C8P4|A0A3B6C8P4_WHEAT Protein-L-isoaspartate O-methyltransferase OS=Triticum aestivum OX=4565 PE=3 SV=1	VarR	19803.4
prot1282	A0A3B6C8Z3	tr|A0A3B6C8Z3|A0A3B6C8Z3_WHEAT Malate synthase OS=Triticum aestivum OX=4565 PE=3 SV=1	VarG	0.0047ns
prot1282	A0A3B6C8Z3	tr|A0A3B6C8Z3|A0A3B6C8Z3_WHEAT Malate synthase OS=Triticum aestivum OX=4565 PE=3 SV=1	VarLoc	0.0741ns
prot1282	A0A3B6C8Z3	tr|A0A3B6C8Z3|A0A3B6C8Z3_WHEAT Malate synthase OS=Triticum aestivum OX=4565 PE=3 SV=1	VarR	46291.6
prot1285	A0A3B6C954	tr|A0A3B6C954|A0A3B6C954_WHEAT MI domain-containing protein OS=Triticum aestivum OX=4565 PE=4 SV=1	VarG	5926.5735ns
prot1285	A0A3B6C954	tr|A0A3B6C954|A0A3B6C954_WHEAT MI domain-containing protein OS=Triticum aestivum OX=4565 PE=4 SV=1	VarLoc	18657.5767***
prot1285	A0A3B6C954	tr|A0A3B6C954|A0A3B6C954_WHEAT MI domain-containing protein OS=Triticum aestivum OX=4565 PE=4 SV=1	VarR	5528.66
prot1288	A0A3B6C9D0;A0A3B6C715;A0A3B6C701	tr|A0A3B6C9D0|A0A3B6C9D0_WHEAT Aamy domain-containing protein OS=Triticum aestivum OX=4565 PE=4 SV=1;tr|A0A3B6C715|A0A3B6C715_WHEAT Aamy domain-containing protein OS=Triticum aestivum OX=4565 PE=4 SV=1;tr|A0A3B6C701|A0A3B6C701_WHEAT Aamy domain-containing	VarG	236863.9081ns
prot1288	A0A3B6C9D0;A0A3B6C715;A0A3B6C701	tr|A0A3B6C9D0|A0A3B6C9D0_WHEAT Aamy domain-containing protein OS=Triticum aestivum OX=4565 PE=4 SV=1;tr|A0A3B6C715|A0A3B6C715_WHEAT Aamy domain-containing protein OS=Triticum aestivum OX=4565 PE=4 SV=1;tr|A0A3B6C701|A0A3B6C701_WHEAT Aamy domain-containing	VarLoc	493937.2412*
prot1288	A0A3B6C9D0;A0A3B6C715;A0A3B6C701	tr|A0A3B6C9D0|A0A3B6C9D0_WHEAT Aamy domain-containing protein OS=Triticum aestivum OX=4565 PE=4 SV=1;tr|A0A3B6C715|A0A3B6C715_WHEAT Aamy domain-containing protein OS=Triticum aestivum OX=4565 PE=4 SV=1;tr|A0A3B6C701|A0A3B6C701_WHEAT Aamy domain-containing	VarR	624455
prot1289	A0A3B6C9E7	tr|A0A3B6C9E7|A0A3B6C9E7_WHEAT Glutaredoxin domain-containing protein OS=Triticum aestivum OX=4565 PE=1 SV=1	VarG	22555.2356ns
prot1289	A0A3B6C9E7	tr|A0A3B6C9E7|A0A3B6C9E7_WHEAT Glutaredoxin domain-containing protein OS=Triticum aestivum OX=4565 PE=1 SV=1	VarLoc	1660.723ns
prot1289	A0A3B6C9E7	tr|A0A3B6C9E7|A0A3B6C9E7_WHEAT Glutaredoxin domain-containing protein OS=Triticum aestivum OX=4565 PE=1 SV=1	VarR	32049.9
prot1290	A0A3B6C9R6	tr|A0A3B6C9R6|A0A3B6C9R6_WHEAT Uncharacterized protein OS=Triticum aestivum OX=4565 PE=3 SV=1	VarG	0.0034ns
prot1290	A0A3B6C9R6	tr|A0A3B6C9R6|A0A3B6C9R6_WHEAT Uncharacterized protein OS=Triticum aestivum OX=4565 PE=3 SV=1	VarLoc	590.8258ns
prot1290	A0A3B6C9R6	tr|A0A3B6C9R6|A0A3B6C9R6_WHEAT Uncharacterized protein OS=Triticum aestivum OX=4565 PE=3 SV=1	VarR	2129.2
prot1292	A0A3B6CA63	tr|A0A3B6CA63|A0A3B6CA63_WHEAT Uncharacterized protein OS=Triticum aestivum OX=4565 PE=4 SV=1	VarG	0.0004ns
prot1292	A0A3B6CA63	tr|A0A3B6CA63|A0A3B6CA63_WHEAT Uncharacterized protein OS=Triticum aestivum OX=4565 PE=4 SV=1	VarLoc	13.3107ns
prot1292	A0A3B6CA63	tr|A0A3B6CA63|A0A3B6CA63_WHEAT Uncharacterized protein OS=Triticum aestivum OX=4565 PE=4 SV=1	VarR	148.351
prot1295	A0A3B6CAR6;W5BQT6;A0A3B6B0I1	tr|A0A3B6CAR6|A0A3B6CAR6_WHEAT Uncharacterized protein OS=Triticum aestivum OX=4565 PE=3 SV=1;tr|W5BQT6|W5BQT6_WHEAT Uncharacterized protein OS=Triticum aestivum OX=4565 GN=CAMPLR22A2D_LOCUS3309 PE=3 SV=1;tr|A0A3B6B0I1|A0A3B6B0I1_WHEAT Uncharacterized prot	VarG	420.6989ns
prot1295	A0A3B6CAR6;W5BQT6;A0A3B6B0I1	tr|A0A3B6CAR6|A0A3B6CAR6_WHEAT Uncharacterized protein OS=Triticum aestivum OX=4565 PE=3 SV=1;tr|W5BQT6|W5BQT6_WHEAT Uncharacterized protein OS=Triticum aestivum OX=4565 GN=CAMPLR22A2D_LOCUS3309 PE=3 SV=1;tr|A0A3B6B0I1|A0A3B6B0I1_WHEAT Uncharacterized prot	VarLoc	707.487ns
prot1295	A0A3B6CAR6;W5BQT6;A0A3B6B0I1	tr|A0A3B6CAR6|A0A3B6CAR6_WHEAT Uncharacterized protein OS=Triticum aestivum OX=4565 PE=3 SV=1;tr|W5BQT6|W5BQT6_WHEAT Uncharacterized protein OS=Triticum aestivum OX=4565 GN=CAMPLR22A2D_LOCUS3309 PE=3 SV=1;tr|A0A3B6B0I1|A0A3B6B0I1_WHEAT Uncharacterized prot	VarR	3641.41
prot1297	A0A3B6CBI3;A0A3B6CBK0;A0A3B6CDW4;A0A3B6CBD9	tr|A0A3B6CBI3|A0A3B6CBI3_WHEAT Uncharacterized protein OS=Triticum aestivum OX=4565 PE=4 SV=1;tr|A0A3B6CBK0|A0A3B6CBK0_WHEAT Uncharacterized protein OS=Triticum aestivum OX=4565 PE=4 SV=1;tr|A0A3B6CDW4|A0A3B6CDW4_WHEAT Uncharacterized protein OS=Triticum a	VarG	8455.5354ns
prot1297	A0A3B6CBI3;A0A3B6CBK0;A0A3B6CDW4;A0A3B6CBD9	tr|A0A3B6CBI3|A0A3B6CBI3_WHEAT Uncharacterized protein OS=Triticum aestivum OX=4565 PE=4 SV=1;tr|A0A3B6CBK0|A0A3B6CBK0_WHEAT Uncharacterized protein OS=Triticum aestivum OX=4565 PE=4 SV=1;tr|A0A3B6CDW4|A0A3B6CDW4_WHEAT Uncharacterized protein OS=Triticum a	VarLoc	63923.0494ns
prot1297	A0A3B6CBI3;A0A3B6CBK0;A0A3B6CDW4;A0A3B6CBD9	tr|A0A3B6CBI3|A0A3B6CBI3_WHEAT Uncharacterized protein OS=Triticum aestivum OX=4565 PE=4 SV=1;tr|A0A3B6CBK0|A0A3B6CBK0_WHEAT Uncharacterized protein OS=Triticum aestivum OX=4565 PE=4 SV=1;tr|A0A3B6CDW4|A0A3B6CDW4_WHEAT Uncharacterized protein OS=Triticum a	VarR	107567
prot1301	A0A3B6CCF4	tr|A0A3B6CCF4|A0A3B6CCF4_WHEAT AAI domain-containing protein OS=Triticum aestivum OX=4565 PE=4 SV=1	VarG	0.0111ns
prot1301	A0A3B6CCF4	tr|A0A3B6CCF4|A0A3B6CCF4_WHEAT AAI domain-containing protein OS=Triticum aestivum OX=4565 PE=4 SV=1	VarLoc	0.0111ns
prot1301	A0A3B6CCF4	tr|A0A3B6CCF4|A0A3B6CCF4_WHEAT AAI domain-containing protein OS=Triticum aestivum OX=4565 PE=4 SV=1	VarR	6908.52
prot1306	A0A3B6CD30;A0A3B6DHQ8;W5AW93;A0A3B6B2T5	tr|A0A3B6CD30|A0A3B6CD30_WHEAT H15 domain-containing protein OS=Triticum aestivum OX=4565 PE=3 SV=1;tr|A0A3B6DHQ8|A0A3B6DHQ8_WHEAT H15 domain-containing protein OS=Triticum aestivum OX=4565 PE=3 SV=1;tr|W5AW93|W5AW93_WHEAT H15 domain-containing protein OS=	VarG	3533.7482ns
prot1306	A0A3B6CD30;A0A3B6DHQ8;W5AW93;A0A3B6B2T5	tr|A0A3B6CD30|A0A3B6CD30_WHEAT H15 domain-containing protein OS=Triticum aestivum OX=4565 PE=3 SV=1;tr|A0A3B6DHQ8|A0A3B6DHQ8_WHEAT H15 domain-containing protein OS=Triticum aestivum OX=4565 PE=3 SV=1;tr|W5AW93|W5AW93_WHEAT H15 domain-containing protein OS=	VarLoc	1933.7703ns
prot1306	A0A3B6CD30;A0A3B6DHQ8;W5AW93;A0A3B6B2T5	tr|A0A3B6CD30|A0A3B6CD30_WHEAT H15 domain-containing protein OS=Triticum aestivum OX=4565 PE=3 SV=1;tr|A0A3B6DHQ8|A0A3B6DHQ8_WHEAT H15 domain-containing protein OS=Triticum aestivum OX=4565 PE=3 SV=1;tr|W5AW93|W5AW93_WHEAT H15 domain-containing protein OS=	VarR	4376.32
prot1312	A0A3B6DNL0;A0A3B6CDM8;A0A3B6B6W7	tr|A0A3B6DNL0|A0A3B6DNL0_WHEAT Uncharacterized protein OS=Triticum aestivum OX=4565 PE=4 SV=1;tr|A0A3B6CDM8|A0A3B6CDM8_WHEAT Uncharacterized protein OS=Triticum aestivum OX=4565 PE=4 SV=1;tr|A0A3B6B6W7|A0A3B6B6W7_WHEAT Uncharacterized protein OS=Triticum a	VarG	526.9298ns
prot1312	A0A3B6DNL0;A0A3B6CDM8;A0A3B6B6W7	tr|A0A3B6DNL0|A0A3B6DNL0_WHEAT Uncharacterized protein OS=Triticum aestivum OX=4565 PE=4 SV=1;tr|A0A3B6CDM8|A0A3B6CDM8_WHEAT Uncharacterized protein OS=Triticum aestivum OX=4565 PE=4 SV=1;tr|A0A3B6B6W7|A0A3B6B6W7_WHEAT Uncharacterized protein OS=Triticum a	VarLoc	60.9113ns
prot1312	A0A3B6DNL0;A0A3B6CDM8;A0A3B6B6W7	tr|A0A3B6DNL0|A0A3B6DNL0_WHEAT Uncharacterized protein OS=Triticum aestivum OX=4565 PE=4 SV=1;tr|A0A3B6CDM8|A0A3B6CDM8_WHEAT Uncharacterized protein OS=Triticum aestivum OX=4565 PE=4 SV=1;tr|A0A3B6B6W7|A0A3B6B6W7_WHEAT Uncharacterized protein OS=Triticum a	VarR	2671.69
prot1313	A0A3B6CDR8	tr|A0A3B6CDR8|A0A3B6CDR8_WHEAT Epimerase domain-containing protein OS=Triticum aestivum OX=4565 PE=4 SV=1	VarG	1186.4257***
prot1313	A0A3B6CDR8	tr|A0A3B6CDR8|A0A3B6CDR8_WHEAT Epimerase domain-containing protein OS=Triticum aestivum OX=4565 PE=4 SV=1	VarLoc	215.4286ns
prot1313	A0A3B6CDR8	tr|A0A3B6CDR8|A0A3B6CDR8_WHEAT Epimerase domain-containing protein OS=Triticum aestivum OX=4565 PE=4 SV=1	VarR	155.909
prot1315	A0A3B6CE27	tr|A0A3B6CE27|A0A3B6CE27_WHEAT Adenosylhomocysteinase OS=Triticum aestivum OX=4565 PE=3 SV=1	VarG	0.0118ns
prot1315	A0A3B6CE27	tr|A0A3B6CE27|A0A3B6CE27_WHEAT Adenosylhomocysteinase OS=Triticum aestivum OX=4565 PE=3 SV=1	VarLoc	0.0007ns
prot1315	A0A3B6CE27	tr|A0A3B6CE27|A0A3B6CE27_WHEAT Adenosylhomocysteinase OS=Triticum aestivum OX=4565 PE=3 SV=1	VarR	7348.52
prot1316	A0A3B6CE50;A0A3B6CE80;P32112;A0A3B6CE58	tr|A0A3B6CE50|A0A3B6CE50_WHEAT Adenosylhomocysteinase OS=Triticum aestivum OX=4565 PE=3 SV=1;tr|A0A3B6CE80|A0A3B6CE80_WHEAT Adenosylhomocysteinase OS=Triticum aestivum OX=4565 PE=3 SV=1;sp|P32112|SAHH_WHEAT Adenosylhomocysteinase OS=Triticum aestivum OX=45	VarG	20297.3325ns
prot1316	A0A3B6CE50;A0A3B6CE80;P32112;A0A3B6CE58	tr|A0A3B6CE50|A0A3B6CE50_WHEAT Adenosylhomocysteinase OS=Triticum aestivum OX=4565 PE=3 SV=1;tr|A0A3B6CE80|A0A3B6CE80_WHEAT Adenosylhomocysteinase OS=Triticum aestivum OX=4565 PE=3 SV=1;sp|P32112|SAHH_WHEAT Adenosylhomocysteinase OS=Triticum aestivum OX=45	VarLoc	42444.8809ns
prot1316	A0A3B6CE50;A0A3B6CE80;P32112;A0A3B6CE58	tr|A0A3B6CE50|A0A3B6CE50_WHEAT Adenosylhomocysteinase OS=Triticum aestivum OX=4565 PE=3 SV=1;tr|A0A3B6CE80|A0A3B6CE80_WHEAT Adenosylhomocysteinase OS=Triticum aestivum OX=4565 PE=3 SV=1;sp|P32112|SAHH_WHEAT Adenosylhomocysteinase OS=Triticum aestivum OX=45	VarR	160039
prot1325	A0A3B6CFS9	tr|A0A3B6CFS9|A0A3B6CFS9_WHEAT Superoxide dismutase OS=Triticum aestivum OX=4565 PE=3 SV=1	VarG	48794.6072ns
prot1325	A0A3B6CFS9	tr|A0A3B6CFS9|A0A3B6CFS9_WHEAT Superoxide dismutase OS=Triticum aestivum OX=4565 PE=3 SV=1	VarLoc	0.0366ns
prot1325	A0A3B6CFS9	tr|A0A3B6CFS9|A0A3B6CFS9_WHEAT Superoxide dismutase OS=Triticum aestivum OX=4565 PE=3 SV=1	VarR	173288
prot1336	A0A3B6CHY0	tr|A0A3B6CHY0|A0A3B6CHY0_WHEAT AAI domain-containing protein OS=Triticum aestivum OX=4565 PE=4 SV=1	VarG	5835.8842ns
prot1336	A0A3B6CHY0	tr|A0A3B6CHY0|A0A3B6CHY0_WHEAT AAI domain-containing protein OS=Triticum aestivum OX=4565 PE=4 SV=1	VarLoc	0.0103ns
prot1336	A0A3B6CHY0	tr|A0A3B6CHY0|A0A3B6CHY0_WHEAT AAI domain-containing protein OS=Triticum aestivum OX=4565 PE=4 SV=1	VarR	6423.28
prot1340	A0A3B6D4N0;A0A3B6AQ52;A0A3B6APM5;A0A3B6BXY7;A0A3B6D4S5;A0A3B6ARD2;A0A3B6C0G8	tr|A0A3B6D4N0|A0A3B6D4N0_WHEAT TIP120 domain-containing protein OS=Triticum aestivum OX=4565 PE=4 SV=1;tr|A0A3B6AQ52|A0A3B6AQ52_WHEAT TIP120 domain-containing protein OS=Triticum aestivum OX=4565 PE=4 SV=1;tr|A0A3B6APM5|A0A3B6APM5_WHEAT TIP120 domain-conta	VarG	2902.568ns
prot1340	A0A3B6D4N0;A0A3B6AQ52;A0A3B6APM5;A0A3B6BXY7;A0A3B6D4S5;A0A3B6ARD2;A0A3B6C0G8	tr|A0A3B6D4N0|A0A3B6D4N0_WHEAT TIP120 domain-containing protein OS=Triticum aestivum OX=4565 PE=4 SV=1;tr|A0A3B6AQ52|A0A3B6AQ52_WHEAT TIP120 domain-containing protein OS=Triticum aestivum OX=4565 PE=4 SV=1;tr|A0A3B6APM5|A0A3B6APM5_WHEAT TIP120 domain-conta	VarLoc	0.0006ns
prot1340	A0A3B6D4N0;A0A3B6AQ52;A0A3B6APM5;A0A3B6BXY7;A0A3B6D4S5;A0A3B6ARD2;A0A3B6C0G8	tr|A0A3B6D4N0|A0A3B6D4N0_WHEAT TIP120 domain-containing protein OS=Triticum aestivum OX=4565 PE=4 SV=1;tr|A0A3B6AQ52|A0A3B6AQ52_WHEAT TIP120 domain-containing protein OS=Triticum aestivum OX=4565 PE=4 SV=1;tr|A0A3B6APM5|A0A3B6APM5_WHEAT TIP120 domain-conta	VarR	5493.5
prot1343	A0A3B6D5D3	tr|A0A3B6D5D3|A0A3B6D5D3_WHEAT Stress-response A/B barrel domain-containing protein OS=Triticum aestivum OX=4565 PE=4 SV=1	VarG	2968.7545ns
prot1343	A0A3B6D5D3	tr|A0A3B6D5D3|A0A3B6D5D3_WHEAT Stress-response A/B barrel domain-containing protein OS=Triticum aestivum OX=4565 PE=4 SV=1	VarLoc	10020.711**
prot1343	A0A3B6D5D3	tr|A0A3B6D5D3|A0A3B6D5D3_WHEAT Stress-response A/B barrel domain-containing protein OS=Triticum aestivum OX=4565 PE=4 SV=1	VarR	793.465
prot1344	A0A3B6D5E7;A0A3B5YSP4	tr|A0A3B6D5E7|A0A3B6D5E7_WHEAT Glyco_hydro_18 domain-containing protein OS=Triticum aestivum OX=4565 PE=4 SV=1;tr|A0A3B5YSP4|A0A3B5YSP4_WHEAT Glyco_hydro_18 domain-containing protein OS=Triticum aestivum OX=4565 PE=4 SV=1	VarG	69314.7091**
prot1344	A0A3B6D5E7;A0A3B5YSP4	tr|A0A3B6D5E7|A0A3B6D5E7_WHEAT Glyco_hydro_18 domain-containing protein OS=Triticum aestivum OX=4565 PE=4 SV=1;tr|A0A3B5YSP4|A0A3B5YSP4_WHEAT Glyco_hydro_18 domain-containing protein OS=Triticum aestivum OX=4565 PE=4 SV=1	VarLoc	5717.9542ns
prot1344	A0A3B6D5E7;A0A3B5YSP4	tr|A0A3B6D5E7|A0A3B6D5E7_WHEAT Glyco_hydro_18 domain-containing protein OS=Triticum aestivum OX=4565 PE=4 SV=1;tr|A0A3B5YSP4|A0A3B5YSP4_WHEAT Glyco_hydro_18 domain-containing protein OS=Triticum aestivum OX=4565 PE=4 SV=1	VarR	23583.1
prot1346	A0A3B6D6J5	tr|A0A3B6D6J5|A0A3B6D6J5_WHEAT PEROXIDASE_4 domain-containing protein OS=Triticum aestivum OX=4565 PE=3 SV=1	VarG	41163.6155ns
prot1346	A0A3B6D6J5	tr|A0A3B6D6J5|A0A3B6D6J5_WHEAT PEROXIDASE_4 domain-containing protein OS=Triticum aestivum OX=4565 PE=3 SV=1	VarLoc	88497.5796ns
prot1346	A0A3B6D6J5	tr|A0A3B6D6J5|A0A3B6D6J5_WHEAT PEROXIDASE_4 domain-containing protein OS=Triticum aestivum OX=4565 PE=3 SV=1	VarR	345855
prot1347	A0A3B6DAA8;A0A3B6D742;A0A3B6C021;A0A3B6C2M3	tr|A0A3B6DAA8|A0A3B6DAA8_WHEAT Uncharacterized protein OS=Triticum aestivum OX=4565 PE=4 SV=1;tr|A0A3B6D742|A0A3B6D742_WHEAT Uncharacterized protein OS=Triticum aestivum OX=4565 PE=4 SV=1;tr|A0A3B6C021|A0A3B6C021_WHEAT Uncharacterized protein OS=Triticum a	VarG	524317.9704ns
prot1347	A0A3B6DAA8;A0A3B6D742;A0A3B6C021;A0A3B6C2M3	tr|A0A3B6DAA8|A0A3B6DAA8_WHEAT Uncharacterized protein OS=Triticum aestivum OX=4565 PE=4 SV=1;tr|A0A3B6D742|A0A3B6D742_WHEAT Uncharacterized protein OS=Triticum aestivum OX=4565 PE=4 SV=1;tr|A0A3B6C021|A0A3B6C021_WHEAT Uncharacterized protein OS=Triticum a	VarLoc	93786.8733ns
prot1347	A0A3B6DAA8;A0A3B6D742;A0A3B6C021;A0A3B6C2M3	tr|A0A3B6DAA8|A0A3B6DAA8_WHEAT Uncharacterized protein OS=Triticum aestivum OX=4565 PE=4 SV=1;tr|A0A3B6D742|A0A3B6D742_WHEAT Uncharacterized protein OS=Triticum aestivum OX=4565 PE=4 SV=1;tr|A0A3B6C021|A0A3B6C021_WHEAT Uncharacterized protein OS=Triticum a	VarR	2.00018e+06
prot1348	A0A3B6D745	tr|A0A3B6D745|A0A3B6D745_WHEAT Peroxidase OS=Triticum aestivum OX=4565 PE=3 SV=1	VarG	6852.0302ns
prot1348	A0A3B6D745	tr|A0A3B6D745|A0A3B6D745_WHEAT Peroxidase OS=Triticum aestivum OX=4565 PE=3 SV=1	VarLoc	468.5917ns
prot1348	A0A3B6D745	tr|A0A3B6D745|A0A3B6D745_WHEAT Peroxidase OS=Triticum aestivum OX=4565 PE=3 SV=1	VarR	5006.57
prot1350	A0A3B6D7R2;A0A3B6ASY6;A0A3B6ASD2	tr|A0A3B6D7R2|A0A3B6D7R2_WHEAT Uncharacterized protein OS=Triticum aestivum OX=4565 PE=4 SV=1;tr|A0A3B6ASY6|A0A3B6ASY6_WHEAT Uncharacterized protein OS=Triticum aestivum OX=4565 PE=4 SV=1;tr|A0A3B6ASD2|A0A3B6ASD2_WHEAT Uncharacterized protein OS=Triticum a	VarG	5774.5992ns
prot1350	A0A3B6D7R2;A0A3B6ASY6;A0A3B6ASD2	tr|A0A3B6D7R2|A0A3B6D7R2_WHEAT Uncharacterized protein OS=Triticum aestivum OX=4565 PE=4 SV=1;tr|A0A3B6ASY6|A0A3B6ASY6_WHEAT Uncharacterized protein OS=Triticum aestivum OX=4565 PE=4 SV=1;tr|A0A3B6ASD2|A0A3B6ASD2_WHEAT Uncharacterized protein OS=Triticum a	VarLoc	0.0026ns
prot1350	A0A3B6D7R2;A0A3B6ASY6;A0A3B6ASD2	tr|A0A3B6D7R2|A0A3B6D7R2_WHEAT Uncharacterized protein OS=Triticum aestivum OX=4565 PE=4 SV=1;tr|A0A3B6ASY6|A0A3B6ASY6_WHEAT Uncharacterized protein OS=Triticum aestivum OX=4565 PE=4 SV=1;tr|A0A3B6ASD2|A0A3B6ASD2_WHEAT Uncharacterized protein OS=Triticum a	VarR	102.884
prot1357	A0A3B6DA73;W5C909;A0A3B6ASY7;A0A3B6ARI7;A0A3B6ASF8	tr|A0A3B6DA73|A0A3B6DA73_WHEAT DAHP_synth_1 domain-containing protein OS=Triticum aestivum OX=4565 PE=3 SV=1;tr|W5C909|W5C909_WHEAT DAHP_synth_1 domain-containing protein OS=Triticum aestivum OX=4565 GN=CAMPLR22A2D_LOCUS854 PE=3 SV=1;tr|A0A3B6ASY7|A0A3B6AS	VarG	98.6037ns
prot1357	A0A3B6DA73;W5C909;A0A3B6ASY7;A0A3B6ARI7;A0A3B6ASF8	tr|A0A3B6DA73|A0A3B6DA73_WHEAT DAHP_synth_1 domain-containing protein OS=Triticum aestivum OX=4565 PE=3 SV=1;tr|W5C909|W5C909_WHEAT DAHP_synth_1 domain-containing protein OS=Triticum aestivum OX=4565 GN=CAMPLR22A2D_LOCUS854 PE=3 SV=1;tr|A0A3B6ASY7|A0A3B6AS	VarLoc	439.8552ns
prot1357	A0A3B6DA73;W5C909;A0A3B6ASY7;A0A3B6ARI7;A0A3B6ASF8	tr|A0A3B6DA73|A0A3B6DA73_WHEAT DAHP_synth_1 domain-containing protein OS=Triticum aestivum OX=4565 PE=3 SV=1;tr|W5C909|W5C909_WHEAT DAHP_synth_1 domain-containing protein OS=Triticum aestivum OX=4565 GN=CAMPLR22A2D_LOCUS854 PE=3 SV=1;tr|A0A3B6ASY7|A0A3B6AS	VarR	328.223
prot1360	A0A3B6DAM6;A0A2X0S1E5	tr|A0A3B6DAM6|A0A3B6DAM6_WHEAT NAD(P)-bd_dom domain-containing protein OS=Triticum aestivum OX=4565 PE=4 SV=1;tr|A0A2X0S1E5|A0A2X0S1E5_WHEAT NAD(P)-bd_dom domain-containing protein OS=Triticum aestivum OX=4565 GN=CAMPLR22A2D_LOCUS971 PE=4 SV=1	VarG	1164.3783ns
prot1360	A0A3B6DAM6;A0A2X0S1E5	tr|A0A3B6DAM6|A0A3B6DAM6_WHEAT NAD(P)-bd_dom domain-containing protein OS=Triticum aestivum OX=4565 PE=4 SV=1;tr|A0A2X0S1E5|A0A2X0S1E5_WHEAT NAD(P)-bd_dom domain-containing protein OS=Triticum aestivum OX=4565 GN=CAMPLR22A2D_LOCUS971 PE=4 SV=1	VarLoc	451.0541ns
prot1360	A0A3B6DAM6;A0A2X0S1E5	tr|A0A3B6DAM6|A0A3B6DAM6_WHEAT NAD(P)-bd_dom domain-containing protein OS=Triticum aestivum OX=4565 PE=4 SV=1;tr|A0A2X0S1E5|A0A2X0S1E5_WHEAT NAD(P)-bd_dom domain-containing protein OS=Triticum aestivum OX=4565 GN=CAMPLR22A2D_LOCUS971 PE=4 SV=1	VarR	2656.91
prot1363	A0A3B6DB70	tr|A0A3B6DB70|A0A3B6DB70_WHEAT EF1_GNE domain-containing protein OS=Triticum aestivum OX=4565 PE=3 SV=1	VarG	280175.7024ns
prot1363	A0A3B6DB70	tr|A0A3B6DB70|A0A3B6DB70_WHEAT EF1_GNE domain-containing protein OS=Triticum aestivum OX=4565 PE=3 SV=1	VarLoc	77812.2054ns
prot1363	A0A3B6DB70	tr|A0A3B6DB70|A0A3B6DB70_WHEAT EF1_GNE domain-containing protein OS=Triticum aestivum OX=4565 PE=3 SV=1	VarR	3.27914e+06
prot1366	A0A3B6DCS5	tr|A0A3B6DCS5|A0A3B6DCS5_WHEAT Ribosomal_L18e/L15P domain-containing protein OS=Triticum aestivum OX=4565 PE=3 SV=1	VarG	50357.299*
prot1366	A0A3B6DCS5	tr|A0A3B6DCS5|A0A3B6DCS5_WHEAT Ribosomal_L18e/L15P domain-containing protein OS=Triticum aestivum OX=4565 PE=3 SV=1	VarLoc	49451.5362*
prot1366	A0A3B6DCS5	tr|A0A3B6DCS5|A0A3B6DCS5_WHEAT Ribosomal_L18e/L15P domain-containing protein OS=Triticum aestivum OX=4565 PE=3 SV=1	VarR	58739.2
prot1368	A0A3B6DEB0;A0A3B6DDS7	tr|A0A3B6DEB0|A0A3B6DEB0_WHEAT Aamy domain-containing protein OS=Triticum aestivum OX=4565 PE=4 SV=1;tr|A0A3B6DDS7|A0A3B6DDS7_WHEAT Aamy domain-containing protein OS=Triticum aestivum OX=4565 PE=4 SV=1	VarG	124094.727*
prot1368	A0A3B6DEB0;A0A3B6DDS7	tr|A0A3B6DEB0|A0A3B6DEB0_WHEAT Aamy domain-containing protein OS=Triticum aestivum OX=4565 PE=4 SV=1;tr|A0A3B6DDS7|A0A3B6DDS7_WHEAT Aamy domain-containing protein OS=Triticum aestivum OX=4565 PE=4 SV=1	VarLoc	0.1007ns
prot1368	A0A3B6DEB0;A0A3B6DDS7	tr|A0A3B6DEB0|A0A3B6DEB0_WHEAT Aamy domain-containing protein OS=Triticum aestivum OX=4565 PE=4 SV=1;tr|A0A3B6DDS7|A0A3B6DDS7_WHEAT Aamy domain-containing protein OS=Triticum aestivum OX=4565 PE=4 SV=1	VarR	179955
prot1370	A0A3B6DDW7	tr|A0A3B6DDW7|A0A3B6DDW7_WHEAT SHSP domain-containing protein OS=Triticum aestivum OX=4565 PE=3 SV=1	VarG	0.0055ns
prot1370	A0A3B6DDW7	tr|A0A3B6DDW7|A0A3B6DDW7_WHEAT SHSP domain-containing protein OS=Triticum aestivum OX=4565 PE=3 SV=1	VarLoc	0.0053ns
prot1370	A0A3B6DDW7	tr|A0A3B6DDW7|A0A3B6DDW7_WHEAT SHSP domain-containing protein OS=Triticum aestivum OX=4565 PE=3 SV=1	VarR	5891.34
prot1372	A0A3B6DFG8	tr|A0A3B6DFG8|A0A3B6DFG8_WHEAT Aldo_ket_red domain-containing protein OS=Triticum aestivum OX=4565 PE=4 SV=1	VarG	1491.648ns
prot1372	A0A3B6DFG8	tr|A0A3B6DFG8|A0A3B6DFG8_WHEAT Aldo_ket_red domain-containing protein OS=Triticum aestivum OX=4565 PE=4 SV=1	VarLoc	24.8814ns
prot1372	A0A3B6DFG8	tr|A0A3B6DFG8|A0A3B6DFG8_WHEAT Aldo_ket_red domain-containing protein OS=Triticum aestivum OX=4565 PE=4 SV=1	VarR	3396.32
prot1373	A0A3B6DFK7;W5AUU5;W5GCP8;A0A3B5Y6X4	tr|A0A3B6DFK7|A0A3B6DFK7_WHEAT Histone H3 OS=Triticum aestivum OX=4565 PE=3 SV=1;tr|W5AUU5|W5AUU5_WHEAT Histone H3 OS=Triticum aestivum OX=4565 GN=CAMPLR22A2D_LOCUS3182 PE=3 SV=1;tr|W5GCP8|W5GCP8_WHEAT Histone H3 OS=Triticum aestivum OX=4565 PE=3 SV=1;tr|A	VarG	0.0401ns
prot1373	A0A3B6DFK7;W5AUU5;W5GCP8;A0A3B5Y6X4	tr|A0A3B6DFK7|A0A3B6DFK7_WHEAT Histone H3 OS=Triticum aestivum OX=4565 PE=3 SV=1;tr|W5AUU5|W5AUU5_WHEAT Histone H3 OS=Triticum aestivum OX=4565 GN=CAMPLR22A2D_LOCUS3182 PE=3 SV=1;tr|W5GCP8|W5GCP8_WHEAT Histone H3 OS=Triticum aestivum OX=4565 PE=3 SV=1;tr|A	VarLoc	0.0053ns
prot1373	A0A3B6DFK7;W5AUU5;W5GCP8;A0A3B5Y6X4	tr|A0A3B6DFK7|A0A3B6DFK7_WHEAT Histone H3 OS=Triticum aestivum OX=4565 PE=3 SV=1;tr|W5AUU5|W5AUU5_WHEAT Histone H3 OS=Triticum aestivum OX=4565 GN=CAMPLR22A2D_LOCUS3182 PE=3 SV=1;tr|W5GCP8|W5GCP8_WHEAT Histone H3 OS=Triticum aestivum OX=4565 PE=3 SV=1;tr|A	VarR	51975.2
prot1380	W5AY37;A0A3B6DHH9	tr|W5AY37|W5AY37_WHEAT Protein kinase domain-containing protein OS=Triticum aestivum OX=4565 PE=3 SV=1;tr|A0A3B6DHH9|A0A3B6DHH9_WHEAT Protein kinase domain-containing protein OS=Triticum aestivum OX=4565 PE=3 SV=1	VarG	0.0012ns
prot1380	W5AY37;A0A3B6DHH9	tr|W5AY37|W5AY37_WHEAT Protein kinase domain-containing protein OS=Triticum aestivum OX=4565 PE=3 SV=1;tr|A0A3B6DHH9|A0A3B6DHH9_WHEAT Protein kinase domain-containing protein OS=Triticum aestivum OX=4565 PE=3 SV=1	VarLoc	24.0963ns
prot1380	W5AY37;A0A3B6DHH9	tr|W5AY37|W5AY37_WHEAT Protein kinase domain-containing protein OS=Triticum aestivum OX=4565 PE=3 SV=1;tr|A0A3B6DHH9|A0A3B6DHH9_WHEAT Protein kinase domain-containing protein OS=Triticum aestivum OX=4565 PE=3 SV=1	VarR	746.968
prot1381	A0A3B6DIS9	tr|A0A3B6DIS9|A0A3B6DIS9_WHEAT Uncharacterized protein OS=Triticum aestivum OX=4565 PE=4 SV=1	VarG	0.4642ns
prot1381	A0A3B6DIS9	tr|A0A3B6DIS9|A0A3B6DIS9_WHEAT Uncharacterized protein OS=Triticum aestivum OX=4565 PE=4 SV=1	VarLoc	2194.8161ns
prot1381	A0A3B6DIS9	tr|A0A3B6DIS9|A0A3B6DIS9_WHEAT Uncharacterized protein OS=Triticum aestivum OX=4565 PE=4 SV=1	VarR	559468
prot1382	A0A3B6DJ76;A0A3B6DKW4;A0A3B6B5R2	tr|A0A3B6DJ76|A0A3B6DJ76_WHEAT Uncharacterized protein OS=Triticum aestivum OX=4565 PE=4 SV=1;tr|A0A3B6DKW4|A0A3B6DKW4_WHEAT Uncharacterized protein OS=Triticum aestivum OX=4565 PE=4 SV=1;tr|A0A3B6B5R2|A0A3B6B5R2_WHEAT Uncharacterized protein OS=Triticum a	VarG	0.004ns
prot1382	A0A3B6DJ76;A0A3B6DKW4;A0A3B6B5R2	tr|A0A3B6DJ76|A0A3B6DJ76_WHEAT Uncharacterized protein OS=Triticum aestivum OX=4565 PE=4 SV=1;tr|A0A3B6DKW4|A0A3B6DKW4_WHEAT Uncharacterized protein OS=Triticum aestivum OX=4565 PE=4 SV=1;tr|A0A3B6B5R2|A0A3B6B5R2_WHEAT Uncharacterized protein OS=Triticum a	VarLoc	741.4158ns
prot1382	A0A3B6DJ76;A0A3B6DKW4;A0A3B6B5R2	tr|A0A3B6DJ76|A0A3B6DJ76_WHEAT Uncharacterized protein OS=Triticum aestivum OX=4565 PE=4 SV=1;tr|A0A3B6DKW4|A0A3B6DKW4_WHEAT Uncharacterized protein OS=Triticum aestivum OX=4565 PE=4 SV=1;tr|A0A3B6B5R2|A0A3B6B5R2_WHEAT Uncharacterized protein OS=Triticum a	VarR	8746.06
prot1389	A0A3B6DKQ2;A0A3B6DN70	tr|A0A3B6DKQ2|A0A3B6DKQ2_WHEAT Uncharacterized protein OS=Triticum aestivum OX=4565 PE=4 SV=1;tr|A0A3B6DN70|A0A3B6DN70_WHEAT Uncharacterized protein OS=Triticum aestivum OX=4565 PE=4 SV=1	VarG	34110.9939ns
prot1389	A0A3B6DKQ2;A0A3B6DN70	tr|A0A3B6DKQ2|A0A3B6DKQ2_WHEAT Uncharacterized protein OS=Triticum aestivum OX=4565 PE=4 SV=1;tr|A0A3B6DN70|A0A3B6DN70_WHEAT Uncharacterized protein OS=Triticum aestivum OX=4565 PE=4 SV=1	VarLoc	76475.6321*
prot1389	A0A3B6DKQ2;A0A3B6DN70	tr|A0A3B6DKQ2|A0A3B6DKQ2_WHEAT Uncharacterized protein OS=Triticum aestivum OX=4565 PE=4 SV=1;tr|A0A3B6DN70|A0A3B6DN70_WHEAT Uncharacterized protein OS=Triticum aestivum OX=4565 PE=4 SV=1	VarR	80567.1
prot1390	A0A3B6DKY6;A0A3B6CGE3;A0A3B6B6H9;A0A3B6B695	tr|A0A3B6DKY6|A0A3B6DKY6_WHEAT Carboxypeptidase OS=Triticum aestivum OX=4565 PE=3 SV=1;tr|A0A3B6CGE3|A0A3B6CGE3_WHEAT Carboxypeptidase OS=Triticum aestivum OX=4565 PE=3 SV=1;tr|A0A3B6B6H9|A0A3B6B6H9_WHEAT Carboxypeptidase OS=Triticum aestivum OX=4565 PE=3	VarG	0.0009ns
prot1390	A0A3B6DKY6;A0A3B6CGE3;A0A3B6B6H9;A0A3B6B695	tr|A0A3B6DKY6|A0A3B6DKY6_WHEAT Carboxypeptidase OS=Triticum aestivum OX=4565 PE=3 SV=1;tr|A0A3B6CGE3|A0A3B6CGE3_WHEAT Carboxypeptidase OS=Triticum aestivum OX=4565 PE=3 SV=1;tr|A0A3B6B6H9|A0A3B6B6H9_WHEAT Carboxypeptidase OS=Triticum aestivum OX=4565 PE=3	VarLoc	3204.3392ns
prot1390	A0A3B6DKY6;A0A3B6CGE3;A0A3B6B6H9;A0A3B6B695	tr|A0A3B6DKY6|A0A3B6DKY6_WHEAT Carboxypeptidase OS=Triticum aestivum OX=4565 PE=3 SV=1;tr|A0A3B6CGE3|A0A3B6CGE3_WHEAT Carboxypeptidase OS=Triticum aestivum OX=4565 PE=3 SV=1;tr|A0A3B6B6H9|A0A3B6B6H9_WHEAT Carboxypeptidase OS=Triticum aestivum OX=4565 PE=3	VarR	7521.91
prot1391	A0A3B6DKY7	tr|A0A3B6DKY7|A0A3B6DKY7_WHEAT Uncharacterized protein OS=Triticum aestivum OX=4565 PE=4 SV=1	VarG	0.0027ns
prot1391	A0A3B6DKY7	tr|A0A3B6DKY7|A0A3B6DKY7_WHEAT Uncharacterized protein OS=Triticum aestivum OX=4565 PE=4 SV=1	VarLoc	1390.6791ns
prot1391	A0A3B6DKY7	tr|A0A3B6DKY7|A0A3B6DKY7_WHEAT Uncharacterized protein OS=Triticum aestivum OX=4565 PE=4 SV=1	VarR	1703.88
prot1393	A0A3B6DLI3	tr|A0A3B6DLI3|A0A3B6DLI3_WHEAT WD_REPEATS_REGION domain-containing protein OS=Triticum aestivum OX=4565 PE=3 SV=1	VarG	2410.7476ns
prot1393	A0A3B6DLI3	tr|A0A3B6DLI3|A0A3B6DLI3_WHEAT WD_REPEATS_REGION domain-containing protein OS=Triticum aestivum OX=4565 PE=3 SV=1	VarLoc	3010.8888*
prot1393	A0A3B6DLI3	tr|A0A3B6DLI3|A0A3B6DLI3_WHEAT WD_REPEATS_REGION domain-containing protein OS=Triticum aestivum OX=4565 PE=3 SV=1	VarR	4702.29
prot1397	A0A3B6DN32;A0A3B6CH13;A0A3B6TZE1;A0A077RNY6;A0A3B6GL42	tr|A0A3B6DN32|A0A3B6DN32_WHEAT 3-isopropylmalate dehydrogenase OS=Triticum aestivum OX=4565 PE=3 SV=1;tr|A0A3B6CH13|A0A3B6CH13_WHEAT 3-isopropylmalate dehydrogenase OS=Triticum aestivum OX=4565 PE=3 SV=1;tr|A0A3B6TZE1|A0A3B6TZE1_WHEAT Iso_dh domain-contain	VarG	82.9995ns
prot1397	A0A3B6DN32;A0A3B6CH13;A0A3B6TZE1;A0A077RNY6;A0A3B6GL42	tr|A0A3B6DN32|A0A3B6DN32_WHEAT 3-isopropylmalate dehydrogenase OS=Triticum aestivum OX=4565 PE=3 SV=1;tr|A0A3B6CH13|A0A3B6CH13_WHEAT 3-isopropylmalate dehydrogenase OS=Triticum aestivum OX=4565 PE=3 SV=1;tr|A0A3B6TZE1|A0A3B6TZE1_WHEAT Iso_dh domain-contain	VarLoc	0.0019ns
prot1397	A0A3B6DN32;A0A3B6CH13;A0A3B6TZE1;A0A077RNY6;A0A3B6GL42	tr|A0A3B6DN32|A0A3B6DN32_WHEAT 3-isopropylmalate dehydrogenase OS=Triticum aestivum OX=4565 PE=3 SV=1;tr|A0A3B6CH13|A0A3B6CH13_WHEAT 3-isopropylmalate dehydrogenase OS=Triticum aestivum OX=4565 PE=3 SV=1;tr|A0A3B6TZE1|A0A3B6TZE1_WHEAT Iso_dh domain-contain	VarR	1167.55
prot1399	A0A3B6DN86;A0A3B6CD88	tr|A0A3B6DN86|A0A3B6DN86_WHEAT Uncharacterized protein OS=Triticum aestivum OX=4565 PE=4 SV=1;tr|A0A3B6CD88|A0A3B6CD88_WHEAT Uncharacterized protein OS=Triticum aestivum OX=4565 PE=4 SV=1	VarG	1777.7691ns
prot1399	A0A3B6DN86;A0A3B6CD88	tr|A0A3B6DN86|A0A3B6DN86_WHEAT Uncharacterized protein OS=Triticum aestivum OX=4565 PE=4 SV=1;tr|A0A3B6CD88|A0A3B6CD88_WHEAT Uncharacterized protein OS=Triticum aestivum OX=4565 PE=4 SV=1	VarLoc	5893.9494ns
prot1399	A0A3B6DN86;A0A3B6CD88	tr|A0A3B6DN86|A0A3B6DN86_WHEAT Uncharacterized protein OS=Triticum aestivum OX=4565 PE=4 SV=1;tr|A0A3B6CD88|A0A3B6CD88_WHEAT Uncharacterized protein OS=Triticum aestivum OX=4565 PE=4 SV=1	VarR	12024.9
prot1402	A0A3B6DPL3	tr|A0A3B6DPL3|A0A3B6DPL3_WHEAT Peroxidase OS=Triticum aestivum OX=4565 PE=3 SV=1	VarG	0.0105ns
prot1402	A0A3B6DPL3	tr|A0A3B6DPL3|A0A3B6DPL3_WHEAT Peroxidase OS=Triticum aestivum OX=4565 PE=3 SV=1	VarLoc	0.1655ns
prot1402	A0A3B6DPL3	tr|A0A3B6DPL3|A0A3B6DPL3_WHEAT Peroxidase OS=Triticum aestivum OX=4565 PE=3 SV=1	VarR	103406
prot1411	A0A3B6EA51;A0A3B6EB75;A0A077RVE4	tr|A0A3B6EA51|A0A3B6EA51_WHEAT Uncharacterized protein OS=Triticum aestivum OX=4565 PE=4 SV=1;tr|A0A3B6EB75|A0A3B6EB75_WHEAT Uncharacterized protein OS=Triticum aestivum OX=4565 PE=4 SV=1;tr|A0A077RVE4|A0A077RVE4_WHEAT Uncharacterized protein OS=Triticum a	VarG	697.156ns
prot1411	A0A3B6EA51;A0A3B6EB75;A0A077RVE4	tr|A0A3B6EA51|A0A3B6EA51_WHEAT Uncharacterized protein OS=Triticum aestivum OX=4565 PE=4 SV=1;tr|A0A3B6EB75|A0A3B6EB75_WHEAT Uncharacterized protein OS=Triticum aestivum OX=4565 PE=4 SV=1;tr|A0A077RVE4|A0A077RVE4_WHEAT Uncharacterized protein OS=Triticum a	VarLoc	213.5368ns
prot1411	A0A3B6EA51;A0A3B6EB75;A0A077RVE4	tr|A0A3B6EA51|A0A3B6EA51_WHEAT Uncharacterized protein OS=Triticum aestivum OX=4565 PE=4 SV=1;tr|A0A3B6EB75|A0A3B6EB75_WHEAT Uncharacterized protein OS=Triticum aestivum OX=4565 PE=4 SV=1;tr|A0A077RVE4|A0A077RVE4_WHEAT Uncharacterized protein OS=Triticum a	VarR	389.183
prot1412	A0A3B6GQ83;A0A3B6EAK2;A0A077RPZ7	tr|A0A3B6GQ83|A0A3B6GQ83_WHEAT AA_TRNA_LIGASE_II domain-containing protein OS=Triticum aestivum OX=4565 PE=3 SV=1;tr|A0A3B6EAK2|A0A3B6EAK2_WHEAT AA_TRNA_LIGASE_II domain-containing protein OS=Triticum aestivum OX=4565 PE=3 SV=1;tr|A0A077RPZ7|A0A077RPZ7_WHE	VarG	497.7106ns
prot1412	A0A3B6GQ83;A0A3B6EAK2;A0A077RPZ7	tr|A0A3B6GQ83|A0A3B6GQ83_WHEAT AA_TRNA_LIGASE_II domain-containing protein OS=Triticum aestivum OX=4565 PE=3 SV=1;tr|A0A3B6EAK2|A0A3B6EAK2_WHEAT AA_TRNA_LIGASE_II domain-containing protein OS=Triticum aestivum OX=4565 PE=3 SV=1;tr|A0A077RPZ7|A0A077RPZ7_WHE	VarLoc	0.0007ns
prot1412	A0A3B6GQ83;A0A3B6EAK2;A0A077RPZ7	tr|A0A3B6GQ83|A0A3B6GQ83_WHEAT AA_TRNA_LIGASE_II domain-containing protein OS=Triticum aestivum OX=4565 PE=3 SV=1;tr|A0A3B6EAK2|A0A3B6EAK2_WHEAT AA_TRNA_LIGASE_II domain-containing protein OS=Triticum aestivum OX=4565 PE=3 SV=1;tr|A0A077RPZ7|A0A077RPZ7_WHE	VarR	885.375
prot1419	A0A3B6ECV5;A0A3B6EBM8;A0A3B6EFJ0	tr|A0A3B6ECV5|A0A3B6ECV5_WHEAT Uncharacterized protein OS=Triticum aestivum OX=4565 PE=4 SV=1;tr|A0A3B6EBM8|A0A3B6EBM8_WHEAT Uncharacterized protein OS=Triticum aestivum OX=4565 PE=4 SV=1;tr|A0A3B6EFJ0|A0A3B6EFJ0_WHEAT Uncharacterized protein OS=Triticum a	VarG	342.2971ns
prot1419	A0A3B6ECV5;A0A3B6EBM8;A0A3B6EFJ0	tr|A0A3B6ECV5|A0A3B6ECV5_WHEAT Uncharacterized protein OS=Triticum aestivum OX=4565 PE=4 SV=1;tr|A0A3B6EBM8|A0A3B6EBM8_WHEAT Uncharacterized protein OS=Triticum aestivum OX=4565 PE=4 SV=1;tr|A0A3B6EFJ0|A0A3B6EFJ0_WHEAT Uncharacterized protein OS=Triticum a	VarLoc	3469.7457*
prot1419	A0A3B6ECV5;A0A3B6EBM8;A0A3B6EFJ0	tr|A0A3B6ECV5|A0A3B6ECV5_WHEAT Uncharacterized protein OS=Triticum aestivum OX=4565 PE=4 SV=1;tr|A0A3B6EBM8|A0A3B6EBM8_WHEAT Uncharacterized protein OS=Triticum aestivum OX=4565 PE=4 SV=1;tr|A0A3B6EFJ0|A0A3B6EFJ0_WHEAT Uncharacterized protein OS=Triticum a	VarR	3198.84
prot1424	W5D067;A0A3B6EC38	tr|W5D067|W5D067_WHEAT Ribosomal_S7 domain-containing protein OS=Triticum aestivum OX=4565 GN=TRAES_3BF058200010CFD_c1 PE=3 SV=1;tr|A0A3B6EC38|A0A3B6EC38_WHEAT Ribosomal_S7 domain-containing protein OS=Triticum aestivum OX=4565 PE=3 SV=1	VarG	61893.4373ns
prot1424	W5D067;A0A3B6EC38	tr|W5D067|W5D067_WHEAT Ribosomal_S7 domain-containing protein OS=Triticum aestivum OX=4565 GN=TRAES_3BF058200010CFD_c1 PE=3 SV=1;tr|A0A3B6EC38|A0A3B6EC38_WHEAT Ribosomal_S7 domain-containing protein OS=Triticum aestivum OX=4565 PE=3 SV=1	VarLoc	62284.5517ns
prot1424	W5D067;A0A3B6EC38	tr|W5D067|W5D067_WHEAT Ribosomal_S7 domain-containing protein OS=Triticum aestivum OX=4565 GN=TRAES_3BF058200010CFD_c1 PE=3 SV=1;tr|A0A3B6EC38|A0A3B6EC38_WHEAT Ribosomal_S7 domain-containing protein OS=Triticum aestivum OX=4565 PE=3 SV=1	VarR	272268
prot1425	A0A3B6EC69;A0A3B6EDF0	tr|A0A3B6EC69|A0A3B6EC69_WHEAT Ubiquitin carboxyl-terminal hydrolase OS=Triticum aestivum OX=4565 PE=3 SV=1;tr|A0A3B6EDF0|A0A3B6EDF0_WHEAT Ubiquitin carboxyl-terminal hydrolase OS=Triticum aestivum OX=4565 PE=3 SV=1	VarG	0.0009ns
prot1425	A0A3B6EC69;A0A3B6EDF0	tr|A0A3B6EC69|A0A3B6EC69_WHEAT Ubiquitin carboxyl-terminal hydrolase OS=Triticum aestivum OX=4565 PE=3 SV=1;tr|A0A3B6EDF0|A0A3B6EDF0_WHEAT Ubiquitin carboxyl-terminal hydrolase OS=Triticum aestivum OX=4565 PE=3 SV=1	VarLoc	0.0148ns
prot1425	A0A3B6EC69;A0A3B6EDF0	tr|A0A3B6EC69|A0A3B6EC69_WHEAT Ubiquitin carboxyl-terminal hydrolase OS=Triticum aestivum OX=4565 PE=3 SV=1;tr|A0A3B6EDF0|A0A3B6EDF0_WHEAT Ubiquitin carboxyl-terminal hydrolase OS=Triticum aestivum OX=4565 PE=3 SV=1	VarR	586.736
prot1429	A0A3B6ECF3	tr|A0A3B6ECF3|A0A3B6ECF3_WHEAT AAI domain-containing protein OS=Triticum aestivum OX=4565 PE=4 SV=1	VarG	319.3918ns
prot1429	A0A3B6ECF3	tr|A0A3B6ECF3|A0A3B6ECF3_WHEAT AAI domain-containing protein OS=Triticum aestivum OX=4565 PE=4 SV=1	VarLoc	2591.0275ns
prot1429	A0A3B6ECF3	tr|A0A3B6ECF3|A0A3B6ECF3_WHEAT AAI domain-containing protein OS=Triticum aestivum OX=4565 PE=4 SV=1	VarR	4697.29
prot1431	A0A3B6ECJ1	tr|A0A3B6ECJ1|A0A3B6ECJ1_WHEAT Uncharacterized protein OS=Triticum aestivum OX=4565 PE=4 SV=1	VarG	0.0177ns
prot1431	A0A3B6ECJ1	tr|A0A3B6ECJ1|A0A3B6ECJ1_WHEAT Uncharacterized protein OS=Triticum aestivum OX=4565 PE=4 SV=1	VarLoc	0.0177ns
prot1431	A0A3B6ECJ1	tr|A0A3B6ECJ1|A0A3B6ECJ1_WHEAT Uncharacterized protein OS=Triticum aestivum OX=4565 PE=4 SV=1	VarR	11067
prot1434	A0A3B6GQS5;A0A3B6ECX9	tr|A0A3B6GQS5|A0A3B6GQS5_WHEAT Uncharacterized protein OS=Triticum aestivum OX=4565 PE=4 SV=1;tr|A0A3B6ECX9|A0A3B6ECX9_WHEAT Uncharacterized protein OS=Triticum aestivum OX=4565 PE=4 SV=1	VarG	24186.6839ns
prot1434	A0A3B6GQS5;A0A3B6ECX9	tr|A0A3B6GQS5|A0A3B6GQS5_WHEAT Uncharacterized protein OS=Triticum aestivum OX=4565 PE=4 SV=1;tr|A0A3B6ECX9|A0A3B6ECX9_WHEAT Uncharacterized protein OS=Triticum aestivum OX=4565 PE=4 SV=1	VarLoc	388.4942ns
prot1434	A0A3B6GQS5;A0A3B6ECX9	tr|A0A3B6GQS5|A0A3B6GQS5_WHEAT Uncharacterized protein OS=Triticum aestivum OX=4565 PE=4 SV=1;tr|A0A3B6ECX9|A0A3B6ECX9_WHEAT Uncharacterized protein OS=Triticum aestivum OX=4565 PE=4 SV=1	VarR	93437
prot1440	A0A3B6ED63	tr|A0A3B6ED63|A0A3B6ED63_WHEAT WHy domain-containing protein OS=Triticum aestivum OX=4565 PE=4 SV=1	VarG	0.003ns
prot1440	A0A3B6ED63	tr|A0A3B6ED63|A0A3B6ED63_WHEAT WHy domain-containing protein OS=Triticum aestivum OX=4565 PE=4 SV=1	VarLoc	12176.0543*
prot1440	A0A3B6ED63	tr|A0A3B6ED63|A0A3B6ED63_WHEAT WHy domain-containing protein OS=Triticum aestivum OX=4565 PE=4 SV=1	VarR	1859.59
prot1443	W5D1K7;A0A3B6GS44;A0A3B6EDA0	tr|W5D1K7|W5D1K7_WHEAT Uncharacterized protein OS=Triticum aestivum OX=4565 GN=TRAES_3BF110600030CFD_c1 PE=4 SV=1;tr|A0A3B6GS44|A0A3B6GS44_WHEAT Uncharacterized protein OS=Triticum aestivum OX=4565 PE=4 SV=1;tr|A0A3B6EDA0|A0A3B6EDA0_WHEAT Uncharacterized p	VarG	0.0013ns
prot1443	W5D1K7;A0A3B6GS44;A0A3B6EDA0	tr|W5D1K7|W5D1K7_WHEAT Uncharacterized protein OS=Triticum aestivum OX=4565 GN=TRAES_3BF110600030CFD_c1 PE=4 SV=1;tr|A0A3B6GS44|A0A3B6GS44_WHEAT Uncharacterized protein OS=Triticum aestivum OX=4565 PE=4 SV=1;tr|A0A3B6EDA0|A0A3B6EDA0_WHEAT Uncharacterized p	VarLoc	287.3694ns
prot1443	W5D1K7;A0A3B6GS44;A0A3B6EDA0	tr|W5D1K7|W5D1K7_WHEAT Uncharacterized protein OS=Triticum aestivum OX=4565 GN=TRAES_3BF110600030CFD_c1 PE=4 SV=1;tr|A0A3B6GS44|A0A3B6GS44_WHEAT Uncharacterized protein OS=Triticum aestivum OX=4565 PE=4 SV=1;tr|A0A3B6EDA0|A0A3B6EDA0_WHEAT Uncharacterized p	VarR	833.646
prot1446	A0A3B6EDK9	tr|A0A3B6EDK9|A0A3B6EDK9_WHEAT PB1 domain-containing protein OS=Triticum aestivum OX=4565 PE=4 SV=1	VarG	9664.8064ns
prot1446	A0A3B6EDK9	tr|A0A3B6EDK9|A0A3B6EDK9_WHEAT PB1 domain-containing protein OS=Triticum aestivum OX=4565 PE=4 SV=1	VarLoc	0.0031ns
prot1446	A0A3B6EDK9	tr|A0A3B6EDK9|A0A3B6EDK9_WHEAT PB1 domain-containing protein OS=Triticum aestivum OX=4565 PE=4 SV=1	VarR	30228.4
prot1450	A0A3B6EDY7	tr|A0A3B6EDY7|A0A3B6EDY7_WHEAT Uncharacterized protein OS=Triticum aestivum OX=4565 PE=3 SV=1	VarG	2083.7875*
prot1450	A0A3B6EDY7	tr|A0A3B6EDY7|A0A3B6EDY7_WHEAT Uncharacterized protein OS=Triticum aestivum OX=4565 PE=3 SV=1	VarLoc	83.1385ns
prot1450	A0A3B6EDY7	tr|A0A3B6EDY7|A0A3B6EDY7_WHEAT Uncharacterized protein OS=Triticum aestivum OX=4565 PE=3 SV=1	VarR	1371.55
prot1453	A0A3B6EE47	tr|A0A3B6EE47|A0A3B6EE47_WHEAT Uncharacterized protein OS=Triticum aestivum OX=4565 PE=4 SV=1	VarG	520.34ns
prot1453	A0A3B6EE47	tr|A0A3B6EE47|A0A3B6EE47_WHEAT Uncharacterized protein OS=Triticum aestivum OX=4565 PE=4 SV=1	VarLoc	718.5536ns
prot1453	A0A3B6EE47	tr|A0A3B6EE47|A0A3B6EE47_WHEAT Uncharacterized protein OS=Triticum aestivum OX=4565 PE=4 SV=1	VarR	3778.85
prot1455	A0A3B6EEA7	tr|A0A3B6EEA7|A0A3B6EEA7_WHEAT Uncharacterized protein OS=Triticum aestivum OX=4565 PE=3 SV=1	VarG	1.7316ns
prot1455	A0A3B6EEA7	tr|A0A3B6EEA7|A0A3B6EEA7_WHEAT Uncharacterized protein OS=Triticum aestivum OX=4565 PE=3 SV=1	VarLoc	0.1891ns
prot1455	A0A3B6EEA7	tr|A0A3B6EEA7|A0A3B6EEA7_WHEAT Uncharacterized protein OS=Triticum aestivum OX=4565 PE=3 SV=1	VarR	1.86881e+06
prot1459	A0A3B6EEU3;A0A3B6EB11;A0A3B6EC54;A0A3B6GNM8;A0A3B6GLQ5;A0A077RSQ1;A0A3B6FHX3	tr|A0A3B6EEU3|A0A3B6EEU3_WHEAT Uncharacterized protein OS=Triticum aestivum OX=4565 PE=3 SV=1;tr|A0A3B6EB11|A0A3B6EB11_WHEAT Uncharacterized protein OS=Triticum aestivum OX=4565 PE=3 SV=1;tr|A0A3B6EC54|A0A3B6EC54_WHEAT Uncharacterized protein OS=Triticum a	VarG	210.5214ns
prot1459	A0A3B6EEU3;A0A3B6EB11;A0A3B6EC54;A0A3B6GNM8;A0A3B6GLQ5;A0A077RSQ1;A0A3B6FHX3	tr|A0A3B6EEU3|A0A3B6EEU3_WHEAT Uncharacterized protein OS=Triticum aestivum OX=4565 PE=3 SV=1;tr|A0A3B6EB11|A0A3B6EB11_WHEAT Uncharacterized protein OS=Triticum aestivum OX=4565 PE=3 SV=1;tr|A0A3B6EC54|A0A3B6EC54_WHEAT Uncharacterized protein OS=Triticum a	VarLoc	145.7593ns
prot1459	A0A3B6EEU3;A0A3B6EB11;A0A3B6EC54;A0A3B6GNM8;A0A3B6GLQ5;A0A077RSQ1;A0A3B6FHX3	tr|A0A3B6EEU3|A0A3B6EEU3_WHEAT Uncharacterized protein OS=Triticum aestivum OX=4565 PE=3 SV=1;tr|A0A3B6EB11|A0A3B6EB11_WHEAT Uncharacterized protein OS=Triticum aestivum OX=4565 PE=3 SV=1;tr|A0A3B6EC54|A0A3B6EC54_WHEAT Uncharacterized protein OS=Triticum a	VarR	575.131
prot1461	W5DFE7;A0A3B6EF27;A0A3B6FPH1;A0A3B6RNM7;A0A3B6RNN9;A0A3B6RJT9;A0A3B6TNQ4;A0A3B6TPE3;A0A3B6TIW5;A0A3B6SPA2;A0A3B6RNU0	tr|W5DFE7|W5DFE7_WHEAT Ligase_CoA domain-containing protein OS=Triticum aestivum OX=4565 GN=TRAES_3BF059300030CFD_c1 PE=4 SV=1;tr|A0A3B6EF27|A0A3B6EF27_WHEAT Ligase_CoA domain-containing protein OS=Triticum aestivum OX=4565 PE=4 SV=1;tr|A0A3B6FPH1|A0A3B6FP	VarG	2272.0293ns
prot1461	W5DFE7;A0A3B6EF27;A0A3B6FPH1;A0A3B6RNM7;A0A3B6RNN9;A0A3B6RJT9;A0A3B6TNQ4;A0A3B6TPE3;A0A3B6TIW5;A0A3B6SPA2;A0A3B6RNU0	tr|W5DFE7|W5DFE7_WHEAT Ligase_CoA domain-containing protein OS=Triticum aestivum OX=4565 GN=TRAES_3BF059300030CFD_c1 PE=4 SV=1;tr|A0A3B6EF27|A0A3B6EF27_WHEAT Ligase_CoA domain-containing protein OS=Triticum aestivum OX=4565 PE=4 SV=1;tr|A0A3B6FPH1|A0A3B6FP	VarLoc	212.9284ns
prot1461	W5DFE7;A0A3B6EF27;A0A3B6FPH1;A0A3B6RNM7;A0A3B6RNN9;A0A3B6RJT9;A0A3B6TNQ4;A0A3B6TPE3;A0A3B6TIW5;A0A3B6SPA2;A0A3B6RNU0	tr|W5DFE7|W5DFE7_WHEAT Ligase_CoA domain-containing protein OS=Triticum aestivum OX=4565 GN=TRAES_3BF059300030CFD_c1 PE=4 SV=1;tr|A0A3B6EF27|A0A3B6EF27_WHEAT Ligase_CoA domain-containing protein OS=Triticum aestivum OX=4565 PE=4 SV=1;tr|A0A3B6FPH1|A0A3B6FP	VarR	4901.84
prot1471	A0A3B6FPI7;A0A3B6GSZ9;A0A3B6EFH1;A0A3B6FLC6;A0A3B6GR24;A0A3B6EHD8;A0A3B6GSC7;A0A3B6EF51	tr|A0A3B6FPI7|A0A3B6FPI7_WHEAT RWD domain-containing protein OS=Triticum aestivum OX=4565 PE=4 SV=1;tr|A0A3B6GSZ9|A0A3B6GSZ9_WHEAT RWD domain-containing protein OS=Triticum aestivum OX=4565 PE=4 SV=1;tr|A0A3B6EFH1|A0A3B6EFH1_WHEAT RWD domain-containing pro	VarG	931.8411ns
prot1471	A0A3B6FPI7;A0A3B6GSZ9;A0A3B6EFH1;A0A3B6FLC6;A0A3B6GR24;A0A3B6EHD8;A0A3B6GSC7;A0A3B6EF51	tr|A0A3B6FPI7|A0A3B6FPI7_WHEAT RWD domain-containing protein OS=Triticum aestivum OX=4565 PE=4 SV=1;tr|A0A3B6GSZ9|A0A3B6GSZ9_WHEAT RWD domain-containing protein OS=Triticum aestivum OX=4565 PE=4 SV=1;tr|A0A3B6EFH1|A0A3B6EFH1_WHEAT RWD domain-containing pro	VarLoc	0.001ns
prot1471	A0A3B6FPI7;A0A3B6GSZ9;A0A3B6EFH1;A0A3B6FLC6;A0A3B6GR24;A0A3B6EHD8;A0A3B6GSC7;A0A3B6EF51	tr|A0A3B6FPI7|A0A3B6FPI7_WHEAT RWD domain-containing protein OS=Triticum aestivum OX=4565 PE=4 SV=1;tr|A0A3B6GSZ9|A0A3B6GSZ9_WHEAT RWD domain-containing protein OS=Triticum aestivum OX=4565 PE=4 SV=1;tr|A0A3B6EFH1|A0A3B6EFH1_WHEAT RWD domain-containing pro	VarR	1240.32
prot1474	A0A3B6EFK5	tr|A0A3B6EFK5|A0A3B6EFK5_WHEAT Uncharacterized protein OS=Triticum aestivum OX=4565 PE=4 SV=1	VarG	9172.5351ns
prot1474	A0A3B6EFK5	tr|A0A3B6EFK5|A0A3B6EFK5_WHEAT Uncharacterized protein OS=Triticum aestivum OX=4565 PE=4 SV=1	VarLoc	0.0062ns
prot1474	A0A3B6EFK5	tr|A0A3B6EFK5|A0A3B6EFK5_WHEAT Uncharacterized protein OS=Triticum aestivum OX=4565 PE=4 SV=1	VarR	61698.8
prot1476	A0A3B6GW55;A0A3B6EFP0;A0A3B6EFC2;A0A3B6FME3;A0A3B6FQK9;A0A3B6EHK1;A0A1D5WJD9	tr|A0A3B6GW55|A0A3B6GW55_WHEAT Uncharacterized protein OS=Triticum aestivum OX=4565 PE=4 SV=1;tr|A0A3B6EFP0|A0A3B6EFP0_WHEAT Uncharacterized protein OS=Triticum aestivum OX=4565 PE=4 SV=1;tr|A0A3B6EFC2|A0A3B6EFC2_WHEAT Uncharacterized protein OS=Triticum a	VarG	1139.3144ns
prot1476	A0A3B6GW55;A0A3B6EFP0;A0A3B6EFC2;A0A3B6FME3;A0A3B6FQK9;A0A3B6EHK1;A0A1D5WJD9	tr|A0A3B6GW55|A0A3B6GW55_WHEAT Uncharacterized protein OS=Triticum aestivum OX=4565 PE=4 SV=1;tr|A0A3B6EFP0|A0A3B6EFP0_WHEAT Uncharacterized protein OS=Triticum aestivum OX=4565 PE=4 SV=1;tr|A0A3B6EFC2|A0A3B6EFC2_WHEAT Uncharacterized protein OS=Triticum a	VarLoc	0.0001ns
prot1476	A0A3B6GW55;A0A3B6EFP0;A0A3B6EFC2;A0A3B6FME3;A0A3B6FQK9;A0A3B6EHK1;A0A1D5WJD9	tr|A0A3B6GW55|A0A3B6GW55_WHEAT Uncharacterized protein OS=Triticum aestivum OX=4565 PE=4 SV=1;tr|A0A3B6EFP0|A0A3B6EFP0_WHEAT Uncharacterized protein OS=Triticum aestivum OX=4565 PE=4 SV=1;tr|A0A3B6EFC2|A0A3B6EFC2_WHEAT Uncharacterized protein OS=Triticum a	VarR	240.665
prot1479	A0A3B6EFU3;A0A077RQH1	tr|A0A3B6EFU3|A0A3B6EFU3_WHEAT SHSP domain-containing protein OS=Triticum aestivum OX=4565 PE=3 SV=1;tr|A0A077RQH1|A0A077RQH1_WHEAT SHSP domain-containing protein OS=Triticum aestivum OX=4565 GN=TRAES_3BF066700090CFD_c1 PE=3 SV=1	VarG	0.0066ns
prot1479	A0A3B6EFU3;A0A077RQH1	tr|A0A3B6EFU3|A0A3B6EFU3_WHEAT SHSP domain-containing protein OS=Triticum aestivum OX=4565 PE=3 SV=1;tr|A0A077RQH1|A0A077RQH1_WHEAT SHSP domain-containing protein OS=Triticum aestivum OX=4565 GN=TRAES_3BF066700090CFD_c1 PE=3 SV=1	VarLoc	6194.3183**
prot1479	A0A3B6EFU3;A0A077RQH1	tr|A0A3B6EFU3|A0A3B6EFU3_WHEAT SHSP domain-containing protein OS=Triticum aestivum OX=4565 PE=3 SV=1;tr|A0A077RQH1|A0A077RQH1_WHEAT SHSP domain-containing protein OS=Triticum aestivum OX=4565 GN=TRAES_3BF066700090CFD_c1 PE=3 SV=1	VarR	4152.54
prot1481	A0A3B6EFY2;A0A3B6GW15;A0A3B6FLJ4	tr|A0A3B6EFY2|A0A3B6EFY2_WHEAT Peptidase A1 domain-containing protein OS=Triticum aestivum OX=4565 PE=3 SV=1;tr|A0A3B6GW15|A0A3B6GW15_WHEAT Peptidase A1 domain-containing protein OS=Triticum aestivum OX=4565 PE=3 SV=1;tr|A0A3B6FLJ4|A0A3B6FLJ4_WHEAT Peptida	VarG	2218.3661ns
prot1481	A0A3B6EFY2;A0A3B6GW15;A0A3B6FLJ4	tr|A0A3B6EFY2|A0A3B6EFY2_WHEAT Peptidase A1 domain-containing protein OS=Triticum aestivum OX=4565 PE=3 SV=1;tr|A0A3B6GW15|A0A3B6GW15_WHEAT Peptidase A1 domain-containing protein OS=Triticum aestivum OX=4565 PE=3 SV=1;tr|A0A3B6FLJ4|A0A3B6FLJ4_WHEAT Peptida	VarLoc	140.3018ns
prot1481	A0A3B6EFY2;A0A3B6GW15;A0A3B6FLJ4	tr|A0A3B6EFY2|A0A3B6EFY2_WHEAT Peptidase A1 domain-containing protein OS=Triticum aestivum OX=4565 PE=3 SV=1;tr|A0A3B6GW15|A0A3B6GW15_WHEAT Peptidase A1 domain-containing protein OS=Triticum aestivum OX=4565 PE=3 SV=1;tr|A0A3B6FLJ4|A0A3B6FLJ4_WHEAT Peptida	VarR	0.0224
prot1482	A0A3B6EG32;A0A3B6GSS2;A0A3B6FKU5;A0A3B6FPM4;A0A3B6GS60;A0A3B6FQ98;A0A3B6EFE6;A0A3B6FM29;A0A3B6FLG1;A0A3B6EF25	tr|A0A3B6EG32|A0A3B6EG32_WHEAT Ubiquitin carboxyl-terminal hydrolase OS=Triticum aestivum OX=4565 PE=3 SV=1;tr|A0A3B6GSS2|A0A3B6GSS2_WHEAT Ubiquitin carboxyl-terminal hydrolase OS=Triticum aestivum OX=4565 PE=3 SV=1;tr|A0A3B6FKU5|A0A3B6FKU5_WHEAT Ubiquitin	VarG	204.3863ns
prot1482	A0A3B6EG32;A0A3B6GSS2;A0A3B6FKU5;A0A3B6FPM4;A0A3B6GS60;A0A3B6FQ98;A0A3B6EFE6;A0A3B6FM29;A0A3B6FLG1;A0A3B6EF25	tr|A0A3B6EG32|A0A3B6EG32_WHEAT Ubiquitin carboxyl-terminal hydrolase OS=Triticum aestivum OX=4565 PE=3 SV=1;tr|A0A3B6GSS2|A0A3B6GSS2_WHEAT Ubiquitin carboxyl-terminal hydrolase OS=Triticum aestivum OX=4565 PE=3 SV=1;tr|A0A3B6FKU5|A0A3B6FKU5_WHEAT Ubiquitin	VarLoc	0.0026ns
prot1482	A0A3B6EG32;A0A3B6GSS2;A0A3B6FKU5;A0A3B6FPM4;A0A3B6GS60;A0A3B6FQ98;A0A3B6EFE6;A0A3B6FM29;A0A3B6FLG1;A0A3B6EF25	tr|A0A3B6EG32|A0A3B6EG32_WHEAT Ubiquitin carboxyl-terminal hydrolase OS=Triticum aestivum OX=4565 PE=3 SV=1;tr|A0A3B6GSS2|A0A3B6GSS2_WHEAT Ubiquitin carboxyl-terminal hydrolase OS=Triticum aestivum OX=4565 PE=3 SV=1;tr|A0A3B6FKU5|A0A3B6FKU5_WHEAT Ubiquitin	VarR	1598.32
prot1483	A0A3B6EGA8	tr|A0A3B6EGA8|A0A3B6EGA8_WHEAT Uncharacterized protein OS=Triticum aestivum OX=4565 PE=3 SV=1	VarG	15.5476ns
prot1483	A0A3B6EGA8	tr|A0A3B6EGA8|A0A3B6EGA8_WHEAT Uncharacterized protein OS=Triticum aestivum OX=4565 PE=3 SV=1	VarLoc	0ns
prot1483	A0A3B6EGA8	tr|A0A3B6EGA8|A0A3B6EGA8_WHEAT Uncharacterized protein OS=Triticum aestivum OX=4565 PE=3 SV=1	VarR	4.1879
prot1487	W5CRU6;A0A3B6GRD7;A0A3B6EGH0	tr|W5CRU6|W5CRU6_WHEAT Uncharacterized protein OS=Triticum aestivum OX=4565 GN=TRAES_3BF021900080CFD_c1 PE=4 SV=1;tr|A0A3B6GRD7|A0A3B6GRD7_WHEAT Uncharacterized protein OS=Triticum aestivum OX=4565 PE=4 SV=1;tr|A0A3B6EGH0|A0A3B6EGH0_WHEAT Uncharacterized p	VarG	51.9337ns
prot1487	W5CRU6;A0A3B6GRD7;A0A3B6EGH0	tr|W5CRU6|W5CRU6_WHEAT Uncharacterized protein OS=Triticum aestivum OX=4565 GN=TRAES_3BF021900080CFD_c1 PE=4 SV=1;tr|A0A3B6GRD7|A0A3B6GRD7_WHEAT Uncharacterized protein OS=Triticum aestivum OX=4565 PE=4 SV=1;tr|A0A3B6EGH0|A0A3B6EGH0_WHEAT Uncharacterized p	VarLoc	97.5033ns
prot1487	W5CRU6;A0A3B6GRD7;A0A3B6EGH0	tr|W5CRU6|W5CRU6_WHEAT Uncharacterized protein OS=Triticum aestivum OX=4565 GN=TRAES_3BF021900080CFD_c1 PE=4 SV=1;tr|A0A3B6GRD7|A0A3B6GRD7_WHEAT Uncharacterized protein OS=Triticum aestivum OX=4565 PE=4 SV=1;tr|A0A3B6EGH0|A0A3B6EGH0_WHEAT Uncharacterized p	VarR	1204.57
prot1488	A0A3B6EII4;A0A3B6GT39;A0A3B6GWA0;A0A3B6EGI5;A0A3B6GWT3;A0A3B6FNB9;A0A077RST2;A0A3B6GTP9;A0A3B6EG72	tr|A0A3B6EII4|A0A3B6EII4_WHEAT Carbonic anhydrase OS=Triticum aestivum OX=4565 PE=3 SV=1;tr|A0A3B6GT39|A0A3B6GT39_WHEAT Carbonic anhydrase OS=Triticum aestivum OX=4565 PE=3 SV=1;tr|A0A3B6GWA0|A0A3B6GWA0_WHEAT Carbonic anhydrase OS=Triticum aestivum OX=4565	VarG	6776.228ns
prot1488	A0A3B6EII4;A0A3B6GT39;A0A3B6GWA0;A0A3B6EGI5;A0A3B6GWT3;A0A3B6FNB9;A0A077RST2;A0A3B6GTP9;A0A3B6EG72	tr|A0A3B6EII4|A0A3B6EII4_WHEAT Carbonic anhydrase OS=Triticum aestivum OX=4565 PE=3 SV=1;tr|A0A3B6GT39|A0A3B6GT39_WHEAT Carbonic anhydrase OS=Triticum aestivum OX=4565 PE=3 SV=1;tr|A0A3B6GWA0|A0A3B6GWA0_WHEAT Carbonic anhydrase OS=Triticum aestivum OX=4565	VarLoc	15686.7726ns
prot1488	A0A3B6EII4;A0A3B6GT39;A0A3B6GWA0;A0A3B6EGI5;A0A3B6GWT3;A0A3B6FNB9;A0A077RST2;A0A3B6GTP9;A0A3B6EG72	tr|A0A3B6EII4|A0A3B6EII4_WHEAT Carbonic anhydrase OS=Triticum aestivum OX=4565 PE=3 SV=1;tr|A0A3B6GT39|A0A3B6GT39_WHEAT Carbonic anhydrase OS=Triticum aestivum OX=4565 PE=3 SV=1;tr|A0A3B6GWA0|A0A3B6GWA0_WHEAT Carbonic anhydrase OS=Triticum aestivum OX=4565	VarR	127671
prot1489	A0A3B6EGL9	tr|A0A3B6EGL9|A0A3B6EGL9_WHEAT Uncharacterized protein OS=Triticum aestivum OX=4565 PE=3 SV=1	VarG	193174.2472ns
prot1489	A0A3B6EGL9	tr|A0A3B6EGL9|A0A3B6EGL9_WHEAT Uncharacterized protein OS=Triticum aestivum OX=4565 PE=3 SV=1	VarLoc	0.2217ns
prot1489	A0A3B6EGL9	tr|A0A3B6EGL9|A0A3B6EGL9_WHEAT Uncharacterized protein OS=Triticum aestivum OX=4565 PE=3 SV=1	VarR	2.19062e+06
prot1490	A0A3B6FRZ6;A0A3B6EGN4;A0A3B6GUF3	tr|A0A3B6FRZ6|A0A3B6FRZ6_WHEAT Ribokinase OS=Triticum aestivum OX=4565 PE=3 SV=1;tr|A0A3B6EGN4|A0A3B6EGN4_WHEAT Ribokinase OS=Triticum aestivum OX=4565 PE=3 SV=1;tr|A0A3B6GUF3|A0A3B6GUF3_WHEAT Ribokinase OS=Triticum aestivum OX=4565 PE=3 SV=1	VarG	1218.912ns
prot1490	A0A3B6FRZ6;A0A3B6EGN4;A0A3B6GUF3	tr|A0A3B6FRZ6|A0A3B6FRZ6_WHEAT Ribokinase OS=Triticum aestivum OX=4565 PE=3 SV=1;tr|A0A3B6EGN4|A0A3B6EGN4_WHEAT Ribokinase OS=Triticum aestivum OX=4565 PE=3 SV=1;tr|A0A3B6GUF3|A0A3B6GUF3_WHEAT Ribokinase OS=Triticum aestivum OX=4565 PE=3 SV=1	VarLoc	830.0026*
prot1490	A0A3B6FRZ6;A0A3B6EGN4;A0A3B6GUF3	tr|A0A3B6FRZ6|A0A3B6FRZ6_WHEAT Ribokinase OS=Triticum aestivum OX=4565 PE=3 SV=1;tr|A0A3B6EGN4|A0A3B6EGN4_WHEAT Ribokinase OS=Triticum aestivum OX=4565 PE=3 SV=1;tr|A0A3B6GUF3|A0A3B6GUF3_WHEAT Ribokinase OS=Triticum aestivum OX=4565 PE=3 SV=1	VarR	1644.82
prot1491	A0A3B6GU40;A0A3B6FQK5;A0A3B6EGT2	tr|A0A3B6GU40|A0A3B6GU40_WHEAT Uncharacterized protein OS=Triticum aestivum OX=4565 PE=4 SV=1;tr|A0A3B6FQK5|A0A3B6FQK5_WHEAT Uncharacterized protein OS=Triticum aestivum OX=4565 PE=4 SV=1;tr|A0A3B6EGT2|A0A3B6EGT2_WHEAT Uncharacterized protein OS=Triticum a	VarG	1495.2665ns
prot1491	A0A3B6GU40;A0A3B6FQK5;A0A3B6EGT2	tr|A0A3B6GU40|A0A3B6GU40_WHEAT Uncharacterized protein OS=Triticum aestivum OX=4565 PE=4 SV=1;tr|A0A3B6FQK5|A0A3B6FQK5_WHEAT Uncharacterized protein OS=Triticum aestivum OX=4565 PE=4 SV=1;tr|A0A3B6EGT2|A0A3B6EGT2_WHEAT Uncharacterized protein OS=Triticum a	VarLoc	2822.8889ns
prot1491	A0A3B6GU40;A0A3B6FQK5;A0A3B6EGT2	tr|A0A3B6GU40|A0A3B6GU40_WHEAT Uncharacterized protein OS=Triticum aestivum OX=4565 PE=4 SV=1;tr|A0A3B6FQK5|A0A3B6FQK5_WHEAT Uncharacterized protein OS=Triticum aestivum OX=4565 PE=4 SV=1;tr|A0A3B6EGT2|A0A3B6EGT2_WHEAT Uncharacterized protein OS=Triticum a	VarR	828.796
prot1495	A0A3B6GWG0;A0A3B6EH16;A0A3B6FQU1;A0A3B6FRG3	tr|A0A3B6GWG0|A0A3B6GWG0_WHEAT Neutral ceramidase OS=Triticum aestivum OX=4565 PE=3 SV=1;tr|A0A3B6EH16|A0A3B6EH16_WHEAT Neutral ceramidase OS=Triticum aestivum OX=4565 PE=3 SV=1;tr|A0A3B6FQU1|A0A3B6FQU1_WHEAT Neutral ceramidase OS=Triticum aestivum OX=4565	VarG	20.6634ns
prot1495	A0A3B6GWG0;A0A3B6EH16;A0A3B6FQU1;A0A3B6FRG3	tr|A0A3B6GWG0|A0A3B6GWG0_WHEAT Neutral ceramidase OS=Triticum aestivum OX=4565 PE=3 SV=1;tr|A0A3B6EH16|A0A3B6EH16_WHEAT Neutral ceramidase OS=Triticum aestivum OX=4565 PE=3 SV=1;tr|A0A3B6FQU1|A0A3B6FQU1_WHEAT Neutral ceramidase OS=Triticum aestivum OX=4565	VarLoc	70.981ns
prot1495	A0A3B6GWG0;A0A3B6EH16;A0A3B6FQU1;A0A3B6FRG3	tr|A0A3B6GWG0|A0A3B6GWG0_WHEAT Neutral ceramidase OS=Triticum aestivum OX=4565 PE=3 SV=1;tr|A0A3B6EH16|A0A3B6EH16_WHEAT Neutral ceramidase OS=Triticum aestivum OX=4565 PE=3 SV=1;tr|A0A3B6FQU1|A0A3B6FQU1_WHEAT Neutral ceramidase OS=Triticum aestivum OX=4565	VarR	509.208
prot1501	A0A3B6EHD5	tr|A0A3B6EHD5|A0A3B6EHD5_WHEAT Uncharacterized protein OS=Triticum aestivum OX=4565 PE=4 SV=1	VarG	0.0089ns
prot1501	A0A3B6EHD5	tr|A0A3B6EHD5|A0A3B6EHD5_WHEAT Uncharacterized protein OS=Triticum aestivum OX=4565 PE=4 SV=1	VarLoc	5264.5408ns
prot1501	A0A3B6EHD5	tr|A0A3B6EHD5|A0A3B6EHD5_WHEAT Uncharacterized protein OS=Triticum aestivum OX=4565 PE=4 SV=1	VarR	15573
prot1502	A0A3B6EHF6	tr|A0A3B6EHF6|A0A3B6EHF6_WHEAT M20_dimer domain-containing protein OS=Triticum aestivum OX=4565 PE=4 SV=1	VarG	0ns
prot1502	A0A3B6EHF6	tr|A0A3B6EHF6|A0A3B6EHF6_WHEAT M20_dimer domain-containing protein OS=Triticum aestivum OX=4565 PE=4 SV=1	VarLoc	0ns
prot1502	A0A3B6EHF6	tr|A0A3B6EHF6|A0A3B6EHF6_WHEAT M20_dimer domain-containing protein OS=Triticum aestivum OX=4565 PE=4 SV=1	VarR	19.7337
prot1506	A0A3B6EHK6;A0A3B6EFP5;A0A3B6GT21;A0A3B6GSF2;A0A3B6GVL7;A0A3B6GR48	tr|A0A3B6EHK6|A0A3B6EHK6_WHEAT Uncharacterized protein OS=Triticum aestivum OX=4565 PE=4 SV=1;tr|A0A3B6EFP5|A0A3B6EFP5_WHEAT Uncharacterized protein OS=Triticum aestivum OX=4565 PE=4 SV=1;tr|A0A3B6GT21|A0A3B6GT21_WHEAT Uncharacterized protein OS=Triticum a	VarG	219.4872ns
prot1506	A0A3B6EHK6;A0A3B6EFP5;A0A3B6GT21;A0A3B6GSF2;A0A3B6GVL7;A0A3B6GR48	tr|A0A3B6EHK6|A0A3B6EHK6_WHEAT Uncharacterized protein OS=Triticum aestivum OX=4565 PE=4 SV=1;tr|A0A3B6EFP5|A0A3B6EFP5_WHEAT Uncharacterized protein OS=Triticum aestivum OX=4565 PE=4 SV=1;tr|A0A3B6GT21|A0A3B6GT21_WHEAT Uncharacterized protein OS=Triticum a	VarLoc	462.4702**
prot1506	A0A3B6EHK6;A0A3B6EFP5;A0A3B6GT21;A0A3B6GSF2;A0A3B6GVL7;A0A3B6GR48	tr|A0A3B6EHK6|A0A3B6EHK6_WHEAT Uncharacterized protein OS=Triticum aestivum OX=4565 PE=4 SV=1;tr|A0A3B6EFP5|A0A3B6EFP5_WHEAT Uncharacterized protein OS=Triticum aestivum OX=4565 PE=4 SV=1;tr|A0A3B6GT21|A0A3B6GT21_WHEAT Uncharacterized protein OS=Triticum a	VarR	158.84
prot1507	W5D4F5;A0A3B6EHK7	tr|W5D4F5|W5D4F5_WHEAT WD_REPEATS_REGION domain-containing protein OS=Triticum aestivum OX=4565 GN=TRAES_3BF007900030CFD_c1 PE=4 SV=1;tr|A0A3B6EHK7|A0A3B6EHK7_WHEAT WD_REPEATS_REGION domain-containing protein OS=Triticum aestivum OX=4565 PE=4 SV=1	VarG	144263.1461ns
prot1507	W5D4F5;A0A3B6EHK7	tr|W5D4F5|W5D4F5_WHEAT WD_REPEATS_REGION domain-containing protein OS=Triticum aestivum OX=4565 GN=TRAES_3BF007900030CFD_c1 PE=4 SV=1;tr|A0A3B6EHK7|A0A3B6EHK7_WHEAT WD_REPEATS_REGION domain-containing protein OS=Triticum aestivum OX=4565 PE=4 SV=1	VarLoc	0.6269ns
prot1507	W5D4F5;A0A3B6EHK7	tr|W5D4F5|W5D4F5_WHEAT WD_REPEATS_REGION domain-containing protein OS=Triticum aestivum OX=4565 GN=TRAES_3BF007900030CFD_c1 PE=4 SV=1;tr|A0A3B6EHK7|A0A3B6EHK7_WHEAT WD_REPEATS_REGION domain-containing protein OS=Triticum aestivum OX=4565 PE=4 SV=1	VarR	391817
prot1511	A0A3B6EI40	tr|A0A3B6EI40|A0A3B6EI40_WHEAT Malic enzyme OS=Triticum aestivum OX=4565 PE=3 SV=1	VarG	0.0007ns
prot1511	A0A3B6EI40	tr|A0A3B6EI40|A0A3B6EI40_WHEAT Malic enzyme OS=Triticum aestivum OX=4565 PE=3 SV=1	VarLoc	1102.5758ns
prot1511	A0A3B6EI40	tr|A0A3B6EI40|A0A3B6EI40_WHEAT Malic enzyme OS=Triticum aestivum OX=4565 PE=3 SV=1	VarR	1312.58
prot1514	A0A3B6GS17;A0A3B6EI96;A0A3B6GU05;A0A3B6EGA3;W5D3D3;A0A3B6FQP1	tr|A0A3B6GS17|A0A3B6GS17_WHEAT Uncharacterized protein OS=Triticum aestivum OX=4565 PE=4 SV=1;tr|A0A3B6EI96|A0A3B6EI96_WHEAT Uncharacterized protein OS=Triticum aestivum OX=4565 PE=4 SV=1;tr|A0A3B6GU05|A0A3B6GU05_WHEAT Uncharacterized protein OS=Triticum a	VarG	789.5563ns
prot1514	A0A3B6GS17;A0A3B6EI96;A0A3B6GU05;A0A3B6EGA3;W5D3D3;A0A3B6FQP1	tr|A0A3B6GS17|A0A3B6GS17_WHEAT Uncharacterized protein OS=Triticum aestivum OX=4565 PE=4 SV=1;tr|A0A3B6EI96|A0A3B6EI96_WHEAT Uncharacterized protein OS=Triticum aestivum OX=4565 PE=4 SV=1;tr|A0A3B6GU05|A0A3B6GU05_WHEAT Uncharacterized protein OS=Triticum a	VarLoc	35.4309ns
prot1514	A0A3B6GS17;A0A3B6EI96;A0A3B6GU05;A0A3B6EGA3;W5D3D3;A0A3B6FQP1	tr|A0A3B6GS17|A0A3B6GS17_WHEAT Uncharacterized protein OS=Triticum aestivum OX=4565 PE=4 SV=1;tr|A0A3B6EI96|A0A3B6EI96_WHEAT Uncharacterized protein OS=Triticum aestivum OX=4565 PE=4 SV=1;tr|A0A3B6GU05|A0A3B6GU05_WHEAT Uncharacterized protein OS=Triticum a	VarR	965.16
prot1520	A0A3B6FP86;A0A3B6EIN4;A0A3B6GYF7;A0A3B6FSG4;A0A3B6GXY6	tr|A0A3B6FP86|A0A3B6FP86_WHEAT ATP synthase subunit beta OS=Triticum aestivum OX=4565 PE=3 SV=1;tr|A0A3B6EIN4|A0A3B6EIN4_WHEAT ATP synthase subunit beta OS=Triticum aestivum OX=4565 PE=3 SV=1;tr|A0A3B6GYF7|A0A3B6GYF7_WHEAT ATP synthase subunit beta OS=Trit	VarG	0.0068ns
prot1520	A0A3B6FP86;A0A3B6EIN4;A0A3B6GYF7;A0A3B6FSG4;A0A3B6GXY6	tr|A0A3B6FP86|A0A3B6FP86_WHEAT ATP synthase subunit beta OS=Triticum aestivum OX=4565 PE=3 SV=1;tr|A0A3B6EIN4|A0A3B6EIN4_WHEAT ATP synthase subunit beta OS=Triticum aestivum OX=4565 PE=3 SV=1;tr|A0A3B6GYF7|A0A3B6GYF7_WHEAT ATP synthase subunit beta OS=Trit	VarLoc	16.2829ns
prot1520	A0A3B6FP86;A0A3B6EIN4;A0A3B6GYF7;A0A3B6FSG4;A0A3B6GXY6	tr|A0A3B6FP86|A0A3B6FP86_WHEAT ATP synthase subunit beta OS=Triticum aestivum OX=4565 PE=3 SV=1;tr|A0A3B6EIN4|A0A3B6EIN4_WHEAT ATP synthase subunit beta OS=Triticum aestivum OX=4565 PE=3 SV=1;tr|A0A3B6GYF7|A0A3B6GYF7_WHEAT ATP synthase subunit beta OS=Trit	VarR	4232.73
prot1525	A0A3B6EIX7	tr|A0A3B6EIX7|A0A3B6EIX7_WHEAT Uncharacterized protein OS=Triticum aestivum OX=4565 PE=4 SV=1	VarG	0.0077ns
prot1525	A0A3B6EIX7	tr|A0A3B6EIX7|A0A3B6EIX7_WHEAT Uncharacterized protein OS=Triticum aestivum OX=4565 PE=4 SV=1	VarLoc	3042.1504ns
prot1525	A0A3B6EIX7	tr|A0A3B6EIX7|A0A3B6EIX7_WHEAT Uncharacterized protein OS=Triticum aestivum OX=4565 PE=4 SV=1	VarR	14303.5
prot1531	A0A3B6FUI5;A0A3B6EJK0;A0A3B6H0D7	tr|A0A3B6FUI5|A0A3B6FUI5_WHEAT Usp domain-containing protein OS=Triticum aestivum OX=4565 PE=4 SV=1;tr|A0A3B6EJK0|A0A3B6EJK0_WHEAT Usp domain-containing protein OS=Triticum aestivum OX=4565 PE=4 SV=1;tr|A0A3B6H0D7|A0A3B6H0D7_WHEAT Usp domain-containing pro	VarG	0.0028ns
prot1531	A0A3B6FUI5;A0A3B6EJK0;A0A3B6H0D7	tr|A0A3B6FUI5|A0A3B6FUI5_WHEAT Usp domain-containing protein OS=Triticum aestivum OX=4565 PE=4 SV=1;tr|A0A3B6EJK0|A0A3B6EJK0_WHEAT Usp domain-containing protein OS=Triticum aestivum OX=4565 PE=4 SV=1;tr|A0A3B6H0D7|A0A3B6H0D7_WHEAT Usp domain-containing pro	VarLoc	656.3584ns
prot1531	A0A3B6FUI5;A0A3B6EJK0;A0A3B6H0D7	tr|A0A3B6FUI5|A0A3B6FUI5_WHEAT Usp domain-containing protein OS=Triticum aestivum OX=4565 PE=4 SV=1;tr|A0A3B6EJK0|A0A3B6EJK0_WHEAT Usp domain-containing protein OS=Triticum aestivum OX=4565 PE=4 SV=1;tr|A0A3B6H0D7|A0A3B6H0D7_WHEAT Usp domain-containing pro	VarR	1765.08
[truncated: 3,165 more rows]
